# Supplementary material for: BiGGEsTS: integrated environment for biclustering analysis of time series gene expression data
Source: BMC Res Notes. 2009 Jul 7;2:124. doi: 10.1186/1756-0500-2-124 (PMC2720980; doi:10.1186/1756-0500-2-124)
Supplement: Additional file 1 — Multi-platform distribution of BiGGEsTS. A multi-platform distribution of BiGGEsTS. The archive biggests.zip contains a directory with several files, including installation files, the application, sample datasets and sessions, the Quickstart Guide to the software ("BiGGEsTS Quickstart.pdf") and a simple text file with installation instructions ("readme.txt"). In Windows (or Mac OS X) run the "install.bat" (or "install.sh" in Mac OS X) file, for installing the Graphviz dot application and the GO files, and then the "biggests.bat" ("biggests.sh") file, for running the software. For Linux and other operating systems, please install the Graphviz dot application first and edit the "install.sh" file to append the path of the dot executable file (typically /usr/bin/dot) to the last line. Then run the "install.sh" script followed by "biggests.sh". Detailed instructions on how to install and use BiGGEsTS are also available in the Quickstart Guide [see Additional file 2]. The latest version of the software is available at the official website. [file 1756-0500-2-124-S1.zip › biggests_1.0.2/Sessions/sample/readme.txt]

%%%%%%%%%%%%%%%%%%%%%%%%%%%%%%%%%%%%%%%%%%%%%%%%%%%%%%%%%%%%%%%%%%
%
%  BiGGEsTS sample data
%
%
%%%%%%%%%%%%%%%%%%%%%%%%%%%%%%%%%%%%%%%%%%%%%%%%%%%%%%%%%%%%%%%%%%


SESSION FILE

The file gasch_yeast_hs1_short.zip contains a BiGGEsTS session with some matrices and biclusters obtained by manipulating the time series gene expression data contained in the gasch_yeast_hs1_short.txt (in the sample directory inside the Datasets directory of BiGGEsTS distribution/installation) file with BiGGEsTS software, which corresponds to a short subset of a real dataset from Gasch et al. [1], concerning the 
yeast response to heat shock. The dataset analyses 6242 genes from Saccharomyces cerevisiae in 8 time points (5', 10', 15', 20', 30', 40', 60', 80').. The session was exported into the file also using BiGGEsTS.

To load the session into BiGGEsTS and explore its contents run the software and select "Session" and then "Load session" from the menu bar (on the top of the window). You'll be prompted to provide the path to the session file. Once the data is loaded into BiGGEsTS, you'll see that the dataset tree (on the left) has gone bigger and has now some items. Read BiGGEsTS quickstart document for details on how to use the BiGGEsTS software.  You can download it from BiGGEsTS website at http://kdbio.inesc-id.pt/software/biggests or find it in the directory where BiGGEsTS is installed.

Next we provide a list of the specific content of this session file (the names of the items correspond to the elements that appear in the dataset tree):
	- Original 0:
		path on the tree: Datasets -> Dataset 0 -> Original 0
		contains the original time series expression data loaded from the gasch_yeast_hs1_short.txt file

	- Preprocessed 0:
		path on the tree: Datasets -> Dataset 0 -> Preprocessed Matrices -> Preprocessed 0
      	contains the data obtained after applying the default preprocessing options (filter all genes with missing values; normalize by gene to mean 0 and standard deviation 1) to the Original 0 matrix

	- Discretized 0:
		path on the tree: Datasets -> Dataset 0 -> Discretized Matrices -> Discretized 0
		contains the data obtained after applying the default discretization option (variation between time points (3 symbols)) to the Preprocessed 0 matrix

	- Biclusters Group 0:
		path on the tree: Datasets -> Dataset 0 -> Biclusters -> Biclusters Group 0
		contains the group of biclusters extracted after applying the CCC-Biclustering algorithm using the default parameters to the Discretized 0 matrix
		to see the biclusters extracted by the algorithm open the Biclusters Group 0 node in the dataset tree

	- Biclusters Group 1:
		path on the tree: Datasets -> Dataset 0 -> Biclusters -> Biclusters Group 1
		contains the group of biclusters extracted after applying the CCC-Biclustering algorithm using the gene shifts variation with 1 shift to the Discretized 0 matrix
		to see the biclusters extracted by the algorithm open the Biclusters Group 1 node in the dataset tree

	- Biclusters Group 2:
		path on the tree: Datasets -> Dataset 0 -> Biclusters -> Biclusters Group 2
		contains the group of biclusters extracted after applying the CCC-Biclustering algorithm using the sign changes variation to the Discretized 0 matrix
		to see the biclusters extracted by the algorithm open the Biclusters Group 2 node in the dataset tree

	- Biclusters Group 3:
		path on the tree: Datasets -> Dataset 0 -> Biclusters -> Biclusters Group 3
		contains the group of biclusters extracted after applying the CCC-Biclustering algorithm using the time lags variation with maximum time lag 1 to the Discretized 0 matrix
		to see the biclusters extracted by the algorithm open the Biclusters Group 3 in the dataset tree

	- Biclusters Group 4:
		path on the tree: Datasets -> Dataset 0 -> Biclusters -> Biclusters Group 4
		contains the group of biclusters extracted after applying the CC-TSB-Biclustering algorithm using the default parameters (delta 0, alpha 1, number of biclusters 10 and maximum number of iterations 50) to the Preprocessed 0 matrix
		to see the biclusters extracted by the algorithm open the Biclusters Group 4 node in the dataset tree

	- Biclusters Group 5:
		path on the tree: Datasets -> Dataset 0 -> Biclusters -> Biclusters Group 5
		contains the group of biclusters extracted after applying the e-CCC-Biclustering algorithm using the default parameters (maximum number of errors 1, restricted errors yes) to the Discretized 0 matrix
		to see the biclusters extracted by the algorithm open the Biclusters Group 5 node in the dataset tree

	- Post-Processed Group 0		
		path on the tree: Datasets -> Dataset 0 -> Post-Processed Biclusters -> Post-Processed Group 0
		contains the group of biclusters in the Biclusters Group 0 sorted by the p-value of the bicluster pattern
		to see the individual biclusters open the Post-Processed Group 0 node in the dataset tree

	- Post-Processed Group 1
		path on the tree: Datasets -> Dataset 0 -> Post-Processed Biclusters -> Post-Processed Group 1
		contains the group of biclusters in the Biclusters Group 1 filtered by the number of genes (if less than 3, the bicluster is removed) and the number of conditions (if less than 3 the bicluster is removed) and sorted by the best Bonferroni corrected p-value (in increasing order)
		to see the individual biclusters open the Post-Processed Group 1 node in the dataset tree

REFERENCES

[1] A. P. Gasch, P. T. Spellman, C. M. Kao, O. Carmel-Harel, M. B. Eisen, 
G. Storz, D. Botstein, and P. O. Brown. Genomic expression programs in 
the response of yeast cells to environmental changes. Molecular Biology 
of the Cell, 11:4241�4257, 2000.
