# Supplementary material for: BiGGEsTS: integrated environment for biclustering analysis of time series gene expression data
Source: BMC Res Notes. 2009 Jul 7;2:124. doi: 10.1186/1756-0500-2-124 (PMC2720980; doi:10.1186/1756-0500-2-124)
Supplement: Additional file 1 — Multi-platform distribution of BiGGEsTS. A multi-platform distribution of BiGGEsTS. The archive biggests.zip contains a directory with several files, including installation files, the application, sample datasets and sessions, the Quickstart Guide to the software ("BiGGEsTS Quickstart.pdf") and a simple text file with installation instructions ("readme.txt"). In Windows (or Mac OS X) run the "install.bat" (or "install.sh" in Mac OS X) file, for installing the Graphviz dot application and the GO files, and then the "biggests.bat" ("biggests.sh") file, for running the software. For Linux and other operating systems, please install the Graphviz dot application first and edit the "install.sh" file to append the path of the dot executable file (typically /usr/bin/dot) to the last line. Then run the "install.sh" script followed by "biggests.sh". Detailed instructions on how to install and use BiGGEsTS are also available in the Quickstart Guide [see Additional file 2]. The latest version of the software is available at the official website. [file 1756-0500-2-124-S1.zip › biggests_1.0.2/readme.txt]

%%%%%%%%%%%%%%%%%%%%%%%%%%%%%%%%%%%%%%%%%%%%%%%%%%%%%%%%%%%%%%%%%%%%%%%%%%%%%%%%%%%%%%%%%%%%%%%%%%%
%
%         BiGGEsTS 1.0.2
%         integrated environment for biclustering analysis of time series gene expression data
%
%         MULTI-PLATFORM DISTRIBUTION
%%%%%%%%%%%%%%%%%%%%%%%%%%%%%%%%%%%%%%%%%%%%%%%%%%%%%%%%%%%%%%%%%%%%%%%%%%%%%%%%%%%%%%%%%%%%%%%%%%%

BiGGEsTS is free software: you can redistribute it and/or modify it under the terms of the GNU General Public License as published by the Free Software Foundation, either version 3 of the License, or any later version. BiGGEsTS is distributed in the hope that it will be useful, but WITHOUT ANY WARRANTY; without even the implied warranty of MERCHANTABILITY or FITNESS FOR A PARTICULAR PURPOSE. See the GNU General Public License for more details. A copy of the GNU General Public License is included with BiGGEsTS distribution. For detailed information about the license, see the GNU licenses at http://www.gnu.org/licenses/.

This distribution includes all the necessary files to run BiGGEsTS properly in a system running Windows or Mac OS and JVM (Java Virtual Machine) with Java 1.5 or higher installed. For other UNIX or additional OS users a prior installation of the Graphviz application is also required (see below for details). A quickstart document, in PDF format, is also included with this distribution and contains details on how to install and use the BiGGEsTS software. Sample data files are additionally included: two tab delimited text files containing some raw time series expression data and a session file which can be loaded into BiGGEsTS in order to explore some matrices and biclusters obtained in a previous session while using the BiGGEsTS software to analyze the data contained in one of the sample text files (the raw data files are included in the sample directory within the Datasets directory inside the BiGGEsTS distribution/installation directory; the session data file is located in the sample directory within the Sessions directory inside the BiGGEsTS distribution/installation directory).


PREREQUISITES:

- minimum of 1024MB of RAM
- approximately 300MB of available disk space (this is essentially due to the GO annotations files)


INSTALLATION INSTRUCTIONS

Linux / other OSs
1.  Install Graphviz on your system. You'll find the source code and binaries, as well as documentation, at http://www.graphviz.org/. 
2.  Download the zip or tar.gz file from BiGGEsTS website and decompress it to a suitable location. 
3.  Edit BiGGEsTS installer file (install.sh), appending the path to the dot binary file (usually /usr/bin/dot), preceeded by a blank space, to the last line (e.g. "java -classpath biggests.jar biggests/utils/BiggestsInstall /usr/bin/dot").
4.  Execute the install.sh script file. 
5.  You may now execute BiGGEsTS whenever you want by running biggests.sh script.

Windows / Mac OS
1.  After downloading the zip or tar.gz file from BiGGEsTS website, decompress it to a suitable location. 
2.  Execute the installer file inside the resulting directory (double-click the install.bat file on Windows or run the install.sh file on Mac OS). Wait for the installation to end. 
3.  You may now execute BiGGEsTS anytime by executing the biggests script file (double-click the biggests.bat file on Windows or run the biggests.sh on Mac OS).


Important note: BiGGEsTS attempts to automatically determine the characteristics of your system and parameterize the JVM accordingly. However, as BiGGEsTS is able to run in a wide range of platforms, it is not always possible to find the best configuration of JVM parameters. The most common problem concerns the Java heap size. If you get a command line error message similar to this

java -Xss5M -Xms1073204k -Xmx1073204k -jar biggests.jar
Error occurred during initialization of VM
Could not reserve enough space for object heap
Could not create the Java virtual machine.

The most direct solution is to edit the biggest.bat (Windows) or biggest.sh (UNIX) file and replace the Xms and Xmx parameters by values lower than the automatically determined ones. You should also guarantee that such values do not exceed the amount of physical memory available in your system.
