# Supplementary material for: BiGGEsTS: integrated environment for biclustering analysis of time series gene expression data
Source: BMC Res Notes. 2009 Jul 7;2:124. doi: 10.1186/1756-0500-2-124 (PMC2720980; doi:10.1186/1756-0500-2-124)
Supplement: Additional file 1 — Multi-platform distribution of BiGGEsTS. A multi-platform distribution of BiGGEsTS. The archive biggests.zip contains a directory with several files, including installation files, the application, sample datasets and sessions, the Quickstart Guide to the software ("BiGGEsTS Quickstart.pdf") and a simple text file with installation instructions ("readme.txt"). In Windows (or Mac OS X) run the "install.bat" (or "install.sh" in Mac OS X) file, for installing the Graphviz dot application and the GO files, and then the "biggests.bat" ("biggests.sh") file, for running the software. For Linux and other operating systems, please install the Graphviz dot application first and edit the "install.sh" file to append the path of the dot executable file (typically /usr/bin/dot) to the last line. Then run the "install.sh" script followed by "biggests.sh". Detailed instructions on how to install and use BiGGEsTS are also available in the Quickstart Guide [see Additional file 2]. The latest version of the software is available at the official website. [file 1756-0500-2-124-S1.zip › biggests_1.0.2/Datasets/sample/gasch_yeast_hs1.txt]

GENES	Heat Shock 05 minutes hs-1	Heat Shock 10 minutes hs-1	Heat Shock 15 minutes hs-1	Heat Shock 20 minutes hs-1	Heat Shock 30 minutes hs-1	Heat Shock 40 minutes hs-1	Heat Shock 60 minutes hs-1	Heat Shock 80 minutes hs-1
TFC3	1.53	-0.06	0.58	0.52	0.42	0.16	0.79
VPS8	-0.01	-0.3	0.23	0.01	-0.15	0.45	-0.04	0.14
EFB1	0.15	-0.07	-0.25	-0.3	-1.12	-0.67	-0.15	-0.43
YAL004w	0.24	0.76	0.2	0.34	0.11	0.07	0.01	0.36
SSA1	2.85	3.34
ERP2	-0.22	-0.12	-0.29	-0.51	-0.81	-0.47	0.28	-0.1
FUN14	0.19	0.25	0.69	0.34	0.65	0.48
SPO7	0.23	0.05	0.18	-0.15	-0.06	-0.19	-0.2
MDM10	0.03	-0.23	0.33		0.23	-0.2		0.29
SWC3	0.01	-0.12	0	-0.22		-0.34	0.45	-0.1
CYS3	0.21	0.03	0.18	-0.27	-0.32	0.62	0.46	-0.12
DEP1	0.3	0.29	0.5	0.29		-0.01	0.21	0.07
SYN8	-0.03	-0.07	0.28	0.32	-0.27	-0.36	0.11	0.04
NTG1	-0.25	0.58	0.77	0.28	0.32	0.65	0.77	0.46
TPD3	0.11	0.04	0.75	0.82	0.21	-0.2	0.54	0.33
PSK1	0.24	0.31	0.95	0.12	0.18	0.69	0.39	0.47
YAL018c	-0.01	-0.15	0.15	0.04	-0.34	-0.06	0.03	-0.04
FUN30	-0.22	-0.12	-0.92	-0.67	0.12	-0.17	-0.54	-0.34
ATS1	-0.04	-0.29	0.48	0.32	0.14	0.53	0.46	0.16
CCR4	-0.3	0.22	0.02	-0.64	0.06	-0.04	-0.19	-0.32
FUN26	-0.15	-0.25	0.18	0.06	-0.15	-0.17	-0.04	-0.1
PMT2	-0.32	-0.58	-0.45	-0.97	0.07	0.16	0	-0.16
LTE1	0.11	-0.6	0.1	0.48	-0.32	-0.62	-0.09	-0.09
MAK16	-1.89	-2.18	-3.47	-3.64	-1.18	-1.56	-0.76	-0.34
DRS2	-0.45	-0.58	-0.23	0.23	-0.29	0.42	-0.1
YAL027w	-0.06	0.04	0	0.15	-0.12		-0.07	0.07
FRT2	0.64	0.69	0.63	0.81	0.18		0.41	0.11
MYO4		-0.74	-0.38	0.87	-0.34	0.12	-0.06
SNC1	-0.15	0.2	0.31	0.15	0.04	-0.22	-0.04	-0.06
GIP4		-0.25	0.18	0.53	-0.25	-0.07	-0.34	0.23
PRP45	-0.07	-0.04	-0.03	-0.2	-0.29	-0.76	-0.29	-0.15
POP5	-0.47	-0.61	-0.8	-1.38	-0.48	-1.29	-0.59	-0.38
FUN19	1.01	1.28	1.48	-0.43	0.75	0.24	-0.03	-0.36
MTW1
YAL035C-A
FUN12	-0.15	-0.58	-0.86	-1.18	-0.71	-0.71	-0.29	-0.58
RBG1	-0.74	-2	-2.06	-2	-1.89	-0.94	-0.18	-0.15
YAL037w	-0.18		-0.43	-1.18	-0.38			-0.56
CDC19	0.19	-0.03	-0.12	-0.04	-0.58	-0.74	-0.45	-0.51
CYC3	0.03	0.42	0.48	0.11	0.18	0.39	-0.23	-0.64
CLN3	-0.3	-0.56	-0.18	-0.3	-0.89	-0.74	-1.03	-0.67
CDC24	0.18	0.31	0.29	-0.3	-0.06	-0.01	-0.14	-0.2
ERV46	-0.36	-0.67	-0.29	-0.45	-0.64	-0.27	-0.17	-0.32
PTA1	0.03	-0.01	-0.34	-0.67	-0.23		-0.58	-0.6
YAL043C-A	0.19	0.2	-0.43	-0.86	-0.34	-0.36	-0.56	-0.25
GCV3	-0.1	0.45	0.69	1	1.21	1.26	1.39	1.18
YAL045c	-0.29	0.18	-0.07	-0.29	0.26	0.42	0.46	0.29
YAL046c	-0.22	-0.17	-0.34	-0.62	-0.47	-0.42	0	0.06
SPC72	0.16	0.33	-0.51	-1.6	-0.22		-0.38	-0.23
GEM1		-0.54	-0.12	0.36		0.36	0.1	-0.23
YAL049c	0.2	0.72	0.84	0.85	0.71	0.38	0.3	0.15
OAF1		-0.14	-0.27	0.31	0.18	0.04	-0.17	-0.94
HUF2		0.06	0.15	0.09	-0.54	0.73	-0.03	-0.01
ACS1	-0.12	0	0.2	0.77	0.79		0.36	-0.62
PEX22		0.59	0.36	0.45	0.73		0.39	0.51
GPB2		-0.16	-0.03	0.26	-0.08	0.01	0.16	-0.23
YAL058C-A
CNE1		0.42	-0.06	-0.34	-0.45			-0.49
ECM1	-1.69	-2.32	-0.89	-1.6	-1.74	-1.94	-1	-1.06
BDH1	1.66	2.45	2.93	3.01	2.68	2.39	1.83	1.57
YAL061w	3.34	3.1	2.34	3.64	2.54	1.91	0.41	0.2
GDH3	0.37	0.44	0.39	-0.06	-0.18	-0.42	-0.86	-0.45
FLO9		-0.45	0.02	-0.04	0.21	-0.51	-0.2	0.27
YAL064c-a		0.24	0	0.91				1.26
YAL064w			0.04		-0.07	-0.01		-0.54
YAL064w-b		0.4	0.07	0.33	0.04	0.37		0.29
YAL065c	0.18	0.11	0.14	0.44	0.29	-0.14	0.11	0.23
YAL066w			0.1		-0.2			-0.94
SEO1			-0.38	-1.12	-0.4	-0.76	-0.47	-0.49
YAL068c	0.19		-0.49	-0.25	-0.62	-0.69	-0.12
ERP1	-0.45	0.01	-0.25	-1	-0.84	0.49	0.01	0
NUP60	-0.4	-1.09	-0.74	-0.47	-0.49	-0.69	-0.25	-0.12
SWD1	-0.45	-0.14	-0.34	-0.84	-0.42	-0.25	-0.64	-0.69
RFA1	-0.27	-0.27	-0.09	0.14	-0.12	-0.14	-0.14	-0.27
SEN34	-0.07	-0.04	-0.45		-0.36		-0.92	-0.81
YAR009c	0.31	-0.24	-0.11	-0.18	-0.47	-0.3	-0.08	0.05
YAR010c	-0.22	-1.15	-0.43	-0.49	-0.25	-0.32	-0.54	-0.69
BUD14	0.07	-0.76	-0.32	-1.25	-0.17	-0.29	-0.36
ADE1	-0.45	-0.89	-1.06	-1.25	-0.84	-0.3	-0.14	-0.4
KIN3		-0.81	-0.36	-0.56	-0.32	0	-0.47
CDC15		-0.23	0		-0.27	-0.2	-1	-0.47
PAU7		-0.43	-0.22	0.03	-0.01	-0.27	-0.12
YAR023c		-0.04	0.49		0.31	-0.3	-0.23	-0.14
UIP3		0.33	0.82	1.28	0.86	0.63	0.28
YAR028w	0	0.21	0.3	0.26	-0.06	-0.18	-0.07	-0.01
YAR029w			-0.09		-0.17	-0.51	0.18
YAR030c	0.72	-0.15	-0.09	-0.3	-0.32	-0.45	0.25	-0.12
PRM9	0.32	-0.22	0.25	0.43	0.28	0.31	0.34	0.23
MST28	-0.06	0.1	0.23	0.24	0	-0.14	0.11	-0.01
YAT1	0.31	-0.14	0.33	0.18	-0.07	0	0.06	0.08
SWH1	0.19	-0.79	0.68	0.74	0.75	0.91	0.77	0.7
OSH1	0.17	0.36	0.46	0.95	0.44	1.19	0.93	0.79
YAR047c		-0.64	-0.09	-0.34		-0.64	-0.15	-0.17
FLO1	-0.2	-0.25	-0.2	-0.36	-0.22
YAR053w	-0.07	-0.22	-0.17		-0.07	0.83
YAR060c		0.39	0.21		0.21	0.04	0.11	0.04
YAR061w	-0.12	-0.06	-0.14		0.01	0.31		-0.47
YAR062w	-0.03	-0.84	0.21	0.37	0.32	0.62	0.6	0.75
YAR064w	-0.1	-0.09	-0.34	-0.54			-0.27	-0.17
YAR066w
YAR068w	0.1	0.43	1.35	1.23	0.99	1.25	0.69	0.43
YAR069c	-0.1	-0.45	-0.01	-1			-0.69	-0.69
YAR070c	0.21	-0.3	-0.14	0.04	0.12	0.37	0.01	-0.3
PHO11	-0.47	-1.51	-2	-2.18	-2.06	-0.81	-0.34	-0.09
IMD1	-0.32	-1.43	-1.29	-1.6	-1.94	-1.18	-0.56	-0.54
YAR075w	-0.2	-0.89	-1.89	-1.03	-2.4	-1.47	-1	-0.94
ECM15	-0.12	0.04	0.19	0.29	0.3	0.26	0.32	0.15
HTB2	0.4	0.43	-0.49	-1.09	-1.79	-1.79	0.59	0.53
HTA2	-0.03	-0.4	-1.12	-1.4	-2.06	-2.25	0.18	0.16
UTP20	-0.1	0.16	-0.62	-0.67		-0.94	-0.32	-0.2
PDR3	0.01	-2.18	-0.25	0.24	-0.09	-0.15	0.31	0.6
YBL005w-a	-0.23	-0.64	0.06	-0.4	-0.04	0.23	0.24	0.2
YBL005w-b	-0.04	-0.86	-0.09	-0.07	-0.32	-0.14	0.36	0.72
LDB7	-0.47	-0.06	-0.07	-0.69	-0.17	-0.29	-0.2	-0.22
SLA1	0.02	-0.55	0.8	0.56	-0.01	0.3	-0.01	0.08
HIR1	0.05	-0.3	-0.37	-0.76	0.65	-0.08	-0.37	-0.71
YBL009w	-0.38	-1.29	-1.47	-1.6	-1.56	-1.22	0.19	0.15
YBL010c	-0.23	-0.17	-0.43	-0.89	-0.22	-0.56	-0.2	-0.14
SCT1	-0.14	-0.29	0.12	-0.03	-0.54	-0.29	0.01	-0.17
YBL012c	-0.42	-1.06	0.16	-0.67	-0.25	-0.06	-0.34	-0.56
FMT1	-0.07	-0.6	0.14	0.15	-0.25	-0.56	-0.04	0.01
RRN6	-1.25	-0.71	-1	-1.74	0.42	-0.45	-0.23	-0.42
ACH1	1.06	1.82	2.36	1.86	1.29	1.09	0.43	0.01
FUS3	-1.18	-1.36	-0.84	-0.74	-0.4		-0.2	-0.47
PEP1	1.08	-1.1	-0.06	0.09	-0.45	-0.4	-0.69	-2.6
POP8	-0.62	-0.94	-1.22	-2	-1.51		-0.06	0.24
APN2	-0.04	0.23	0.58	0.34	0.57	0.4	0.37	0.12
RFT1	-0.62	-1.09	-0.81	-1.36	-1.12		-0.27	-0.45
HAP3	0	-0.84	-0.15	0.19	0.28	0.48	0.29	0.48
PIM1	-0.33	-0.76	0.49	0.7	0.6	0.53	0.41	0.24
MCM2	-0.3	-1.12	-0.29	-0.04	-0.15	0.29	0.01	0.15
NCL1	-1.15	-2.56	-2.32	-2.25	-1.94	-1.47	-0.86	-0.86
RRN10	-0.42	-0.69	-0.34	-0.22	-0.27	-0.27	-0.09	0.16
LSM2	-0.4	-0.81	-0.84	-1.12	-0.76	-0.89	-0.23	-0.06
RPL19b	-0.34	-1.64	-2.56	-2	-1.79	-2.06	-0.71	-0.09
YBL028c	-1.06	-2.56	-3.18	-4.32	-2.94	-2.18	-0.81	-0.38
YBL029w	-0.4	-0.32	0.01	-0.18	0.14	-0.22	0.21	0.2
PET9	0.21	0.97	1.23	0.81	0.9	1.3	0.26	0.16
SHE1	0.12	-0.14	-0.3	-0.04	-0.45	-0.58	0.19	0.4
HEK2	-0.03	0	0.1	-0.64	-0.45	-0.01	0.03	-0.01
RIB1		0.61	0.48	0.04	0.06		-0.23	-0.07
STU1	0.28	-0.2	1.42	-0.57	-0.74	-0.51	-0.36	-0.56
POL12	-0.92	-1.84	-1.79	-1.79	-1.64		0.2	-0.07
YBL036c	-0.14	-0.23	-0.3	-0.51	0	-0.01	0.08	0.33
APL3	0.16	0.15	0.04	0.37	0.11		0.23	0.24
MRPL16	-0.03	0.55	0.51	0.12	0.74	0.34	0.21	0.1
URA7	-1.12	-5.06	-5.06	-4.06	-4.64	-2.4	-1.12	-0.94
ERD2	0.15	0.45	0.46	0.26	0.15	0.04	0	0.19
PRE7	0.21	0.06	0.59	0.82	1.03	0.48	0.44	0.56
FUI1	-2.18	-3.84	-3.64	-3.64	-2.64	-0.49	-0.38	-1.09
ECM13			0.12
YBL044w			-0.89	-1.25
COR1	0.33	0.97	1.65	1.6	1.29	0.96	0.59	0.59
PSY4	0.08	0.1	-0.22	-0.22	-0.34	-0.58	-0.06	0.24
EDE1	0.28	-0.35	0.94	0.86	0.58	0.78	0.18	-0.23
YBL048w	-0.27	-0.27	-0.04	0.08	0.11	0.44	-0.36	0
MOH1	-0.22		1.1	0.82	1.11	0.99	0.24	0.19
SEC17	0.01	0.36	0.53	0.57	0.68	-0.07	-0.23	0.33
PIN4	-0.12	-0.79	-0.04	0.24	0.06	-0.34	-0.42	-0.36
SAS3	-0.61	-1.29	-1.52	-1.56	-1.15	-0.3	-0.57	-0.06
YBL053w	-0.84	-0.49	-1.06	-0.69	-1.12	-0.97	-0.43	-0.3
YBL054w	-2.32	-3.64	-3.32	-4.32	-2.94		-1.64	-1.47
YBL055c	-0.89	-1.43	-1.12	-0.97	-0.94	-0.86		-0.34
PTC3	-0.1	-0.01	0.49	0.21	0.2	0.04	-0.42	-0.14
PTH2	-0.22	-0.43	-0.29	-0.22	-0.1	-0.62		0.28
SHP1	0.07	0.34	0.72	0.6	0.84	0.57	0.14	0.39
YBL059w	-0.36	-0.3	-0.29	-0.2	0.04	-0.51		0.36
YBL060w	-0.54	-0.3	-0.09	-0.09	0.26	0.32	0.29	0.85
SKT5	-0.94	-1.15	-0.58	-0.32	-0.18	-0.38	-0.22	-0.1
YBL062w	-1.06	-0.81	-0.6	-0.54	-0.12	0.01	-0.2	-0.03
KIP1	0.01	-0.52	-0.3	-0.27	-0.21	-0.64	-0.09	0.42
PRX1	2.05	2.92	3.57	3.76	3.74	2.15	1.27	1.5
YBL065w	-0.15		-0.42		-0.25	0.04	0.24	-0.97
SEF1	-0.17	-0.32	-0.14	-0.1	-0.14	-0.47	-0.05	-0.14
UBP13	-0.4	-1.79	-0.69	-0.43	-0.54	-0.12	-0.32	-0.51
PRS4	-0.92	-2.47	-2.18	-2.12	-1.4	-1.09	-0.58	-0.4
AST1	-0.97	-2.06	-0.89	-0.58	-0.27	-0.14	0.14	0.08
YBL070c	-0.29	-0.67	-0.89	-1.25	-0.42		-0.64	-0.81
YBL071c	-0.42	-0.32	-1.06	-0.8	-0.68	0.43	0.12	-0.3
RPS8a	-0.15	-1.12	-2	-2.18	-1.84	-1.74	-0.84	-0.42
YBL073w	0.32	-1.47	-0.07	0.28	0.21	0.33	0.24	0.28
AAR2	-0.1	-1.29	0.31	0.26	0.48	0.33	0.29	0.31
SSA3	1.92	2.93	4.28	3.84	3.67	2.16	1.53	1.41
ILS1	-0.34	-1.74	-1.22	-1.51	-1.29	-0.81	-0.62	-0.6
YBL077w	-0.07	-0.84	-1.09	-1.25	-1.29	-1.09	-0.42	-0.27
ATG8	1.47	2.42	2.41	2.31	2.77	1.55	0.57	0.78
NUP170	-0.3	-1.4	-0.69	-0.56	-0.97	0.07	-0.15	0.26
PET112	-0.47	0.37	0.45	0.32	0.73	0.52	0.19	0.21
YBL081w	-1.09	-1.89	-1.06	-0.92	-1.47	-0.54	-0.69	-0.49
ALG3	-1.22	-1.74	-2.25	-2.56	-1.94	-0.89	-0.79	-0.84
YBL083c	-0.94	-1.89	-2.47	-2	-2.25	-0.92	-0.67	-0.47
CDC27	0.11	-0.18	-0.04	-0.25	0	-0.09	-0.6	-0.69
BOI1	0.8	-0.34	-0.6	0.7		-0.2	0.18	-0.25
YBL086c	1.2	0.99	1.18	1.04	1.1	0.23	0.07	0.01
RPL23a	-0.45	-1.32	-2	-2.12	-2	-1.79	-0.74	-0.56
TEL1	0.41	-0.2	-0.42	-1.15			-0.81	-0.69
AVT5	-0.67	-0.81	-0.17	-0.3	-0.3	-0.36	-0.07	-0.03
MRP21	-0.22	0.01	0.04	0.18	0.67	0.08	0.3	0.75
MAP2	0.12	0.01	0.19	0.46	0.07	-0.22	0.04	0.2
RPL32	0	-0.45	-1.47	-1.79	-1.4	-1.84	-0.74	-0.43
ROX3	-0.54	-0.56	-0.79	-0.51	-0.51	-1.03	-0.32	-0.07
YBL094c	-0.06	0.19	0.06	-0.14		-0.29	0.01	0.25
YBL095w	0.08	-0.09	0.38	0.49	0.1	-0.25	0.64	0.73
YBL096c	0	0.48	0.26	-0.09		-0.23	0.14	0.38
BRN1	0.3	-0.11	-0.24	0.2	-0.12	-0.64	0.29	0.49
BNA4	-0.32	-0.04	-0.32	-0.45	0.18	-0.18	0.34	0.94
ATP1	-0.01	0.23	0.63	0.48	-0.17	-0.15	-0.12	-0.12
YBL100c	0	0.42	0.92	0.04	0.31	0.4	-0.23	-0.36
ECM21	0.25	0.32	1.02	1.09	0.82	0.5	0.49	0.49
YBL101w-a	-0.62	-2.84	-0.4	-0.27	-0.17	0.29	0.24	0.46
YBL101w-b	-0.27	-0.74	-0.51	0.03	-0.17	-0.34	0.26	0.42
SFT2	-0.36	0.49	0.93	0.19	0.57	0.62	-0.04	-0.22
RTG3	0.08	-0.71	-0.25	-0.07	-0.49	-0.64	-0.14	0.1
YBL104c	-0.84	-0.6	-0.47	-0.92	1.33	-0.04	0.15	-0.3
PKC1	-0.23	-0.86	-0.06	0.07	-0.2	-0.27	0.07	0.06
SRO77	-0.14	-0.97	-0.47	-1.09	1.08	0.31	0.18	-0.07
YBL107c	-0.4	-0.45	-0.34	0.06	0.24	-0.06	0.32	0.51
YBL108w	-0.22	-0.03	-0.38	-1.06	0.48		-0.51	-0.81
YBL109w	-0.6	-1.4	-0.74	-0.45	-0.51	-0.1	-0.22	-0.23
YBL111c	-0.38	-0.92	0.06	0.07	-0.07	0.51	0.29	0.21
YBL112c	-0.22	-0.36	0.01	0.48	0.18	0.7	0.7	0.37
YBL113c	-0.22	-0.47	0.33	0.46	0.18	0.77	0.76	0.45
NTH2	1.45	1.75	2.17	2.5	2.12	1.66	1.45	1.19
RER2	-0.84	-1.22	-1.09	-0.62	-1.09	-0.97	-0.42	-0.25
COQ1
GPI18	-0.81	-1.15	-0.64	-0.38	-0.81	-0.04	-0.47	-0.36
RCR1	0.36	0.73	1.12	0.99	0.8	0.96	0.21	-0.04
UGA2	0.78	1.91	3.07	2.99	2.65	2.29	1.17	1.14
DSF2	0.48	0.03	0.54	0.15	-0.03		0.62	0.19
FLR1	-0.29	-0.27	-0.45	-0.6	-0.43		0.37	0.51
HHF1	0.41	0.38	-0.69	-1.36	-1.43	-2	0.4	0.28
HHT1	0.07	-0.17	-0.89	-0.43	-1.36		0.49	0.54
IPP1	-0.01	0.28	0.23	-0.22	-0.12	-0.04	0.14	-0.07
YBR012c	0.16	-0.07	-0.34	-0.17	-0.14		1.04	0.96
YBR012w-a	-0.14	-1.69	-0.01	-0.22	0	0.38	0.33	0.29
YBR012w-b	-0.1	-0.74	-0.27	-0.18	-0.42		0.15	0.19
YBR013c			0.16	-0.79	-0.06			-0.3
YBR014c	0.39	0.81	0.67	1	0.9		0.71	0.86
MNN2	-0.67	-0.79	-0.23	-0.86	-0.64	0.04	-0.1	-0.43
YBR016w	0.04	0.46	0.38	0.45	-0.03		0.03	-0.14
KAP104	-0.32	-0.92	-0.38	-0.79	-0.36	0.18	0.06	-0.29
GAL7	1.06		1.74	1.26	1.74	0.96		0
GAL10	0.1	0.11	0.5	0.38	0.24		-0.45	0.19
GAL1	-0.03	-0.29	0.01	-0.07	0.01	0.04	0.03	-0.25
FUR4	-1.25	-2.25	-1.89	-1.89	-0.89	0.58	-0.03	-0.29
POA1	-0.27	-0.32	0.21	0.32	0.51	0.12	0.28	0.08
CHS3	-0.6	-1.6	-0.47	-0.62	-0.42	0.3	-0.64	-0.49
SCO2	0.25	0.33	0.78	0.86	0.86	0.06	0.2	0.31
YBR025c	0.31	-0.04	-0.2	-0.42	-0.62	-0.71	-0.1	0.42
ETR1	0.78	1.18	2.13	2.52	2.42	1.64	1.04	1
YBR027c	-0.43	-0.79	-0.27	-0.49	-0.25	-0.74	-0.81	-0.6
YBR028c	-0.79	-1.6	-0.84	-0.56	-0.89	-0.94	-0.32	-0.25
CDS1	-0.58	-0.79	-0.1	-0.23	-0.25	-0.14	-0.38	-0.22
YBR030w	-1.03	-1.84	-1.84	-1.29	-1.43	-1.47	-0.64	-0.27
RPL4a	-0.3	-0.84	-1.25	-2.18	-1.89	-0.92	-0.94	-1.06
YBR032w	-0.12	-1.06	-1.06	-0.64	-0.76		-0.43	-0.23
EDS1	-0.18	-0.74	-0.46	-0.62	-0.08	-0.03	-1.12	0.06
HMT1	-3.18	-4.32	-3.32	-3.06	-2.74	-2.32	-1.64	-1.15
PDX3	0.29	0.99	1.03	0.96	1.23	0.77	0.33	0.26
CSG2	-0.01	0.2	0.9	0.58	0.24	0.03	-0.14	0.07
SCO1	0.44	1.06	1.21	1.03	1.04	1.02	0.46	0.12
CHS2	0.31	-0.2	0.01	-0.27	-0.58	-0.11	-0.27	-0.32
ATP3	-0.03	0.48	0.57	0.5	0.7	0.42	0.2	0.08
FIG1	-0.74		-1.56	-1.4		-3.18	-0.56	-0.14
FAT1	-0.1	0.79	0.14	-0.54	-0.36	-0.22	-0.84	-2.74
YBR042c	-0.54	-1.25	-0.64	-0.62	-0.69	-0.29	-0.22	-0.29
QDR3	-0.34	-0.74	-0.62	-0.67	-0.38	0.1	0.11	0.01
TCM62	0.01	-1.03	0.14	0.55	0.63	0.24	0.04	0.39
GIP1		-0.51	-0.18		0.03		-0.38
ZTA1	0.74		2.18	2.36	2.32	1.56	0.81	0.52
FMP23			0.43		0.86		0.04
RPS11b	-0.39	-1	-1.54	-1.99	-2.15	-1.76	-1.15	-1.23
REB1	-0.27	-0.86	-0.56	-0.23	-0.29	-0.34	-0.15	-0.2
REG2		-0.01	-0.34		-0.34		-0.47	-0.58
YBR051w			0.03		0.04		-0.86
RFS1	0.93	1.5	2.19	2.66	2.58	1.7	1.2	1.24
YBR053c	1.21	2.19	2.75	2.75	2.79	2.11	1.43	1.11
YRO2	1.2	1.5	1.84	1.04	1.6	1.1	0.82	1.58
PRP6	-0.38	-0.45	-0.2	-0.47	0	0.01	-0.14	0.01
YBR056w	1.5	2.12	2.74	2.87	2.75	1.56	1.09	1.12
MUM2	-0.6	-0.25	-0.43	-0.29	-0.23	-0.29	-0.6	-0.43
UBP14	0.05	-0.57	0.01	0.14	0.14	-0.2	0.32	0.2
AKL1	0.25	0.12	1.19	0.6	0.81	0.96	0.18	-0.09
ORC2	-0.25	-1.12	-0.89	-0.3	-0.36	-0.64	-0.04	0.07
TRM7	-1.47	-1.4	-2.12	-2	-1.25	-0.97	-0.51	-0.45
YBR062c	0.39	0.9	0.67	1.12	1.44	0.06	0.46	0.55
YBR063c	-0.14	0.12	0.25	0.15	0.44	0.31	0.31	0.33
YBR064w	-0.03	-0.32	-0.2	0.16	0.15	-0.42	-0.03	0.06
ECM2	-0.22	-0.42	0.07	0.2	0.29	0.38	0.29	0.4
NRG2	1.69	0.39	0.44	0.71	0.89	0.15	0.73	1
TIP1	0.21	1.07	0.53	-0.14	-0.89	-0.38	-0.58	-0.67
BAP2	0.72	-0.01	0.85	0.91	0	-0.15	-0.17	-0.17
TAT1	-1.03	-1.94	-2	-2.06	-2.06	-0.94	-0.81	-0.43
ALG14	-0.14	-0.47	-0.54	-0.89	-1.15	-0.84	0.32	-0.01
YBR071w	-0.74	-0.11	-0.04	-0.58	-0.51	0.54	0.46	-0.24
HSP26	2.73	3.43	3.69	3.84	3.1	2.61	1.85	1.56
RDH54	-0.23	-1.06	-0.92	-0.84	-0.43	0.08	0.69	0.43
YBR074w	-0.25	-1.89	-0.23	-0.06	-0.56	-0.42	0.1	0.2
YBR075w	-0.17	-0.23	0.16	-0.36	-0.25	0.31	0.03	0.19
ECM8	0.11	-0.6	-0.07	-0.18	-0.34		0.07	0.58
SLM4	0.07	0.28	0.21	-0.23	0.15	0.2	0.36	0.4
ECM33	-0.27	-0.81	-0.6	-0.97	-1.6	-0.94	-0.18	-0.06
RPG1	-0.64	-2.06	-1.6	-2.18	-0.56	-0.58	-0.58	-0.79
SEC18	0	-0.2	0.4	0.57	0.19	0	0.19	0.2
SPT7	-0.1	-0.14	0.07	-0.3	0.02	0.24	-0.01	-0.1
UBC4	1.12	1.54	1.42	1.44	0.92	0.14	0.78	1.1
TEC1	0.67	1.2	1.32	0.82	1.2	1.23	0.53	0.51
RPL19a	-0.15	-1.29	-2.06	-1.64	-1.6	-1.64	-0.6	-0.01
MIS1	-1.06	-2.32	-2.84	-3.18	-2.74	-1.29	-0.62	-0.54
AAC3	0.25	0	-0.62	0.41	-0.64	-0.01	0.2	0.21
IST2	-0.95	-1.36	-0.46	-1.19	-0.97	-0.62	-0.92	-0.68
RFC5	-0.25	-0.62	-0.84	-0.67	-0.62	-0.76	-0.14	0.14
POL30	-1.51	-1.56	-2.25	-3.06	-1.84	-0.71	-0.18	-0.92
YBR089w	-1.43	-2.25	-2.47	-2.06	-2.12	-1.15	-0.23	-0.51
YBR090c	0.32	1.03	1.05	0.57	0.1		0.14	-0.06
MRS5	0.6	0.39	1.13	-0.45	-0.56	-0.27	-0.29	-0.23
PHO3	-0.71	-1.64	-2.18	-2.12	-2	-1	-0.6	0.38
PHO5	-0.54	-1.43	-1.64	-1.89	-1.74	-0.71	-0.18	0.34
YBR094w	-0.34	-0.58	-0.3	-0.14	-0.47	-0.34	-0.22	-0.07
RXT2	-0.25	-0.17	0.63	-0.09	-0.1	-0.18	0.34	0.23
YBR096w	0.14	0.89	1.05	0.95	0.67	0.91	0.53	0.52
VPS15	1	0.18	2.98	-0.64	-0.34	-0.2	0.27	-0.27
MMS4		0.17	-0.09	-0.15	-0.43		-0.22	-0.67
YBR099c	2.46	0.65	1.69	-0.01	-0.22	-0.29	0.16	0.01
YBR100W	2.02	0.29	-0.1	-0.03	-0.14		0.06	0.2
FES1	3.34	2.68	1.34	0.73	0.9	0.69	0.83	0.61
EXO84	-0.45	-0.54	-0.36	0.31	0.1		0.21	0.45
SIF2	-0.09	0.25	0.3	-0.09	0.43	0.2	0.29	0.16
YMC2	-1.4	-2.74	-1.29	-2.12	-2.4		-0.58	-0.38
VID24	0.86	1.34	1.97	1.49	1.77	1.52	0.58	0.21
PHO88	-0.47	-1.25	-1.4	-1.15	-1.12		-0.15	-0.25
IML3	-0.64	-0.15	-0.32	-1.12	-0.49	-0.22	-0.4	-0.71
YBR108w	0.49	0.36	1.18	1.21	1.01		0.72	0.59
CMD1	-0.01	0.75	0.61	-0.14	0.34	0.38	0.21	0
ALG1	-0.54	-0.36	-0.01	-0.14	-0.34		-0.18	-0.27
YSA1	-0.06	0.76	1.13	0.8	1.44	1.18	0.59	0.31
CYC8	0.04	-1	-0.17	0.28	-0.25	-0.27	0.14	0.15
YBR113w	0.45	-0.54	0.26	0.55		0.99		1.28
RAD16	1.13	0.77	1.59	1.67	1.1	0.89	0.82	0.56
LYS2	-0.25	-1.12	-0.86	-1.18	-0.71	-0.23	-0.17	-0.18
YBR116c	-0.09	2.96	4.82	4.59	4.51	2.82	-0.04	-0.38
TKL2	0.06	2.05	4.15	3.27	3.98	2.03	-0.4	-0.3
TEF2	0.21	-0.27	-0.09	-0.09	-0.81	-0.69	-0.15	-0.06
MUD1	0.36	0.03	-0.06	0.2	0.48	-0.45	-0.18	0.66
CBP6	-0.03	0.34	0.21	0.77	0.87	-0.03	0.15	0.36
GRS1	-0.23	-0.97	-1.32	-1.79	-1.69	-1.22	-0.81	-0.27
MRPL36	-0.42	0.01	0.19	0.61	0.31	0.16	0.24	0.42
TFC1	-0.11	0.28	0.03	-0.08	-0.16	-0.12	-0.24	0.14
YBR124w	-0.29	-0.38	-0.23	-0.12	-0.47	-1.12	-0.47	-0.2
PTC4	-0.38	-0.34	-0.06	-0.49	-0.22	0.28	-0.23	-0.34
TPS1	2.06	3.46	3.69	3.44	3.1	1.81	1.06	0.91
VMA2	0.1	0.07	0.12	-0.1	-0.09	-0.03	-0.12	-0.22
ATG14	0.6	-0.1	0.06	-0.36	0.16	-1.29	-0.42	-0.3
OPY1	-0.76	-0.58	-0.58	-0.43	-0.04	-0.29	-0.38	-0.29
SHE3	-0.07	-0.44	-0.42	-0.08	-0.46	-0.68	-0.23	0.09
CCZ1	-0.56	-0.92	-0.3	-0.56	-0.25	0.1	-0.17	-0.32
AGP2	1.58	1.74	3.07	2.84	2.34	1.59	0.77	0.52
HSL7	-0.54	-0.58	-0.42	-0.89	-0.49	-0.25	-0.36	-0.3
YBR134w		0.69	0.11	0.42	-0.32	-0.03	-0.45	-0.3
CKS1	-0.34	-0.27	-0.49	-0.51	-0.25	-0.06	-0.12	-0.34
MEC1	0.9	0.06	0.51	0.5	0.24	0.2	-0.03	0.15
YBR137w	0.57	1.29	1.42	1.36	1.66	0.32	0.45	0.61
YBR138c	0.44	0.19	0.2	0.62	0.66	0.1	0.03	1
YBR139w	1.13	1.91	2.78	2.6	2.29	2	0.82	1.36
IRA1	0.6	0.03	0.07	0.08	-0.12	-0.08	0.13	0.11
YBR141c	-1.56	-1.29	-1.43	-1.6	-1.18	-0.58	-0.32	-0.12
MAK5	-1.25	-3.18	-3.64	-2.32	-2.4	-1.4	-0.74	-0.34
SUP45	-0.71	-1.89	-1.94	-1.74	-1.43	-1.29	-0.76	-0.43
YBR144c			0.29		-0.71	-0.15	-0.54	-1
ADH5	0.07	0.92	0.94	0.59	0.38	0.38	0.1	-0.1
MRPS9		-0.36	-0.07	-0.22	-0.14	-0.32	-0.27	-0.42
YBR147w	0.86	1.7	2.49	2.12	1.82	2.76	0.61	0.4
YSW1	0.06	-0.84	-0.56	-0.15	-0.2	-0.36	-0.14	-0.32
ARA1	0.44	1.52	1.99	2	2.18	1.66	0.42	0.23
TBS1	0.29	-0.15	0.66	0.7	0.66	0.12	-0.06	-0.17
APD1	-0.1	0.53	0.7	0.58	0.58	0.57	-0.27	-0.43
SPP381	-0.79	-1.29	-0.84	-0.47	-0.29	-0.58	-0.18	-0.17
RIB7	-1.12	-0.74	-0.79	-0.67	-0.29	0.07	-0.27	-0.58
RPB5	-0.67	-1.89	-1.94	-1	-0.6	-0.92	-0.12	0.39
CNS1	-1.15	-2.12	-2.56	-2.06	-1.09	-0.76	-0.27	-0.25
SLI15	-0.3	-0.83	-0.88	-0.42	-0.45	-0.29	0.01	-0.01
ICS2	-0.09	0.57	0.2	0.03	0.18	0.5	-0.01	-0.23
AMN1	-1.32	-1.36	-0.49	-0.42	-0.58	-0.58	-0.38	-0.69
YBR159w	-0.4	-0.04	0.3	-0.36	-0.07	0.01	-0.38	-0.64
CDC28	0.03	-0.07	0.33	0.71	0.59	0.62	0.79	0.77
CSH1	0.6	0.66	1.07	0.77	0.11	0.18	0.51	0.48
TOS1	-0.67	-1.25	-1.4	-1.6	-2.4	-1.29	-0.67	-1.09
YSY6	-0.12	-0.64	-1.56	-1.06	-1.22	-1.18	0.37	0.58
DEM1	-1	-1.6	-1.15	-1.06	-1.18	-0.49	-0.12	-0.29
ARL1	-0.12	-0.43	-0.74	-0.58	-0.58	-0.79	-0.03	0.04
UBS1	-0.27	-0.25	-0.17	-0.18	-0.42	0.1	0	-0.22
TYR1	-0.15	-0.28	-0.26	-0.39	-0.08	-0.03	0.08	0.17
POP7	-0.12	-0.25	-0.49	-0.29	-0.14	-0.18	0.1	0.08
PEX32	0.2	0.4	0.7	0.48	0.36	0.18	0.18	0.44
SSE2	2.76	3.32	4.22	3.88	3.75	2.98	2.38	1.87
NPL4	0.11	0.33	1.17	0.98	0.96	0.71	0.44	0.54
SEC66	-0.36	-0.69	-0.45	-0.29	-0.58	-1.06	0.01	-0.12
SMY2	-1.69	-1.74	-1.09	-0.97	-0.81	-0.17	-0.18	-0.43
UMP1	-0.32	-0.12	0.29	0.49	0.18	-0.74	0.12	-0.01
YBR174c	-0.43	-0.45	-0.25	-0.36		-0.25	-0.27	-0.34
SWD3	-0.22	-0.4	-0.04	-0.1	-0.36	-0.62	-0.04	0.11
ECM31	-0.07	0.03	0.33	0.08	0.26	0.25	0.5	0.36
EHT1	0.81	1.08	1.28	1.23	0.89	0.36	0.33	0.38
YBR178w	0.7	0.54	1.26	0.42		0.39	0.06	0.18
FZO1	3.63
DTR1		-0.74	-0.79	-0.94			-0.42	0.16
RPS6b	-0.27	-1.6	-2.32	-2.18	-1.94	-2	-0.84	-0.18
SMP1			-0.2	-0.51			-0.06	-0.03
YPC1	1.42	1.72	2.44	2.3	1.88	1.19	-0.09
YBR184w	0.76	0.14	-0.15	-0.22	-0.06		1.1
MBA1	-0.14	0.19	0.76	0.89	0.77	0.82	0.03
PCH2	-1.12	-0.62	-0.45	-0.79	-0.69		-0.25	-0.32
YBR187w	-0.76	-1.51	-1.47	-1.43	-1.89	-1.22	-0.64
NTC20	-0.49	-0.56	-0.64	-0.79	-0.69		-0.38	-0.4
RPS9b	-0.49	-2	-2.74	-2.12	-2	-1.64	-0.94	-0.47
YBR190w	-0.29	-0.6	-1.12	-1.29	-1.03	-1.29	-0.92	-0.71
RPL21a	-0.36	-1.43	-2.25	-2	-1.94	-1.64	-0.84	-0.58
RIM2	-0.64	-0.74	-0.2	-0.01	-0.23	-0.22	-0.09	0.04
MED8	-0.27	-0.2	0.34	0.65	0.19	0.19	-0.06	-0.01
SOY1	-0.4	0.23	-0.03	0.01	0.15	-0.15	0.15	0.32
MSI1	-0.81	-0.94	-0.67	1.08	-0.29	1.16		0.07
PGI1	0.23	0.4	0.71	0.3	0.01	0.5	0.21	-0.01
YBR197c	-0.51	-0.97	-0.84	-0.69	-0.92	-0.81	-0.32	-0.14
TAF5	-0.06	-0.34	0.1	-0.17	-0.1	0.1	0.08	-0.1
KTR4	0.26	0.35	0.69	0.7	0.35	0.07	-0.16	-0.06
BEM1	-0.34	0.1	0.11	-0.18	-0.03	0	-0.15	-0.15
DER1	0.24	0.58	0.32	0.5	0.37	-0.32	0.2	0.31
CDC47	-0.67	-1.12	-1.15	-1.79	-1.51	-0.67	-1.06	-0.71
COS111	1.49	1.53	2.42	1.95	1.12	0.28	-0.18	0.15
YBR204c	0.45	1.37	1.54	1.04	1.06	0.77	0.14	0.01
KTR3	-0.56	-0.97	-0.64	-0.56	-0.81	-0.56	-0.34	-0.22
YBR206w	-0.62	-0.45	-0.71	-1.22	-0.89	-0.27	-0.38	-0.69
FTH1		-0.32	0.32	0.08	-0.07	0.37	-0.23
DUR1.2		0.33	-0.36		-0.62
YBR209w		0.3	-0.01	0.12	0.2	0.16	0.12
ERV15	-0.45	-0.12	-0.76	-0.49	-0.79	-0.38	-0.25	-0.2
AME1	0.28	-0.47	-0.06	0.18	-0.09	-0.27	-0.67	-0.74
NGR1	0.61	0.96	1.62	1.19	0.94	1.02	0.04	-0.04
MET8		-1	-0.69	-0.86	-0.42	-0.2	-0.69
SDS24	3.21	1.85	4.18	1.88	1.46		0.7
HPC2	-0.06	-1.06	-0.32	0.24	0.37	0.06	0.29	0.5
YBP1	0.36	0.46	0.64	0.5	0.34	0.14	-0.04	0.03
ATG12	0.26	-0.42	-0.36	0	0.21	-0.3	0.06	0.2
PYC2	0.18	-0.93	0.53	0.68	0.33	0.72	0.06	-0.06
YBR219c	-0.6	-0.86	-0.84	-0.76	-0.69	-0.23	-0.38	-0.47
YBR220c	-0.51	-0.92	-0.47	-0.94	-0.6	0.11	-0.36	-0.45
PDB1	-0.18	-0.3	0.01	-0.15	-0.45	-0.3	-0.36	-0.03
PCS60	-0.2	-0.45	0.69	0.41	0.48	0.84	0.19	-0.06
TDP1	0.21		0.29	0.63	0.52	-0.14	-0.03	-0.2
YBR224w			-0.06	-1.4	-0.06
YBR225w	0.25		0.6	0.74	0.53	0.23	-0.04	-0.01
YBR226c			-0.32		-0.2
MCX1	-0.16	-0.62	-0.48	-0.07	-0.22	-0.56	-0.25	-0.27
SLX1	0.01	0.32	0.19	-0.06	0.25	0.36	0.06	0.18
ROT2			0.15	-0.06	-0.06	0.01	-0.38
OM14	1.88	3.36	3.32	3.1	2.99	2.21	1.03	1.06
SWC5	-0.18	-0.2	0.15	0.45	0.36	0.36	0.07
YBR232c	-0.06	-0.14	0.07	-0.03	0.01	-0.12	0	-0.17
PBP2	-0.04	-0.54	0.04	0.25	0.15	0.32	0.08
ARC40	0.15	0.5	0.99	1.06	0.63	0.7	0.1	-0.04
YBR235w	-0.74	-1.51	-0.4	-0.22	-0.4	0.08	-0.18
ABD1	-0.12	-0.06	0.29	0.56	0.38	0.36	0.32	0.36
PRP5	0.04	-0.97	-0.07	0.5	0.37	0.08	0.32
YBR238c	-1.15	-3.18	-3.18	-3.06	-2.94	-1.6	-1.51	-1.56
YBR239c	-0.45	-1.79	-0.81	-0.64	-0.43	-0.25	-0.14
THI2			0.3		0.29		0.08	-0.42
YBR241c	0.62	1.2	2.89	2.69	2.66	2.77	1.43	0.97
YBR242w	-0.76	-1.22	-1.6	-1.64	-1.25	-0.86	-0.47	-0.27
ALG7	-0.3	-0.25	-0.3	-0.25	-0.36	-0.17	0	0.04
GPX2	-0.56	-1.06	-1.56	-1.64	-1.25	-1.4	-1.36	-1.56
ISW1	-0.25	-1.09	-0.79	-0.34	-0.5	-0.29	-0.3	-0.14
YBR246w	-0.84	-0.34	-0.36	-0.64	-0.38	-0.32	-0.47	-0.58
ENP1	-1.94	-4.64	-4.32	-3.18	-2.4	-1.56	-0.69	-0.32
HIS7	-0.42	-1.09	-1.15	-0.92	-0.25	0.16	0.07	-0.07
ARO4	-0.04	-1.03	-1.69	-2.06	-2.32	-1.79	-0.74	-0.43
YBR250w			-0.69		0.3		0.77
MRPS5	-0.14	-0.06	0.24	0.8	0.82	-0.06	0.18	0.34
DUT1	-0.97	-1.09	-1.64	-1.69	-1.25	-0.97	-0.27	-0.15
SRB6	-0.38	-0.56	-0.76	-0.3	-0.25	-0.74	-0.23	0.26
TRS20	-0.67	-0.69	-1	-0.97	-0.49	-0.56	-0.42	-0.03
YBR255w	0.12	-0.04	0.7	0.39	0.52	0.18	0.42	0.51
RIB5	0.11	0.48	0.54	0.57	0.54	0.01	0.12	0.55
POP4	-0.97	-1.4	-1.36	-0.74	-0.58	-0.79	-0.29	0.07
SHG1	-0.15	-0.01	-0.38	-0.42	0.67		-0.06	0.3
YBR259w	-0.36	-0.84	-0.62	-0.38	-0.27	0.04	0.11	0.11
RGD1	-0.4	-0.06	0.33	0	-0.14	-0.2	-0.01	-0.06
YBR261c	-0.18	-0.07	-0.64	-0.47	-0.2	-0.25	0.46	0.23
FMP51	-0.34	0.32	-0.32	-0.32	0.25	-0.07	-0.29	-0.1
SHM1	-0.43	-1.51	-1.56	-1.36	-1.47	-1.22	-0.43	-0.27
YPT10	-0.1	-0.23	-0.38	-0.4	-0.17	-0.62	-0.14	0.32
TSC10	-0.34	-0.74	-0.56	-0.56	-0.71	-0.64	-0.03	-0.1
YBR266c	-3.64	-3.32	-4.06	-3.84	-2.94	-1.79	-1.18	-0.79
REI1	-3.06	-3.32	-3.18	-3.32	-2.94	-2.47	-1.15	-0.74
MRPL37	-0.97	-0.47	-0.43	-0.64		-0.09	-0.25	-0.25
FMP21	0.83	1.43	2.1	1.7	1.42	0.99	0.63	0.6
BIT2	-0.71		-0.27	-0.42	0.4	-0.06	-0.06	-0.06
YBR271w	-1.47	-2.56	-2.06	-2.25	-2.18	-1.69	-0.86	-0.38
HSM3	-0.07	0.76	0.74	0.23	1.34	0.33	-0.03	0
UBX7	0.67	0.82	1.23	1.49	1.12	0.5	0.6	0.82
CHK1	-0.36	-0.01		-0.47	0.19	0.08	-0.18	-0.29
RIF1	-0.09	0.08	0	-0.34		0.03	-0.07	-0.1
PPS1	-0.94	-1.09	-0.6	-1.15	0.08	-0.23	-0.17	-0.49
YBR277c	0.33	-0.07	-0.29	-0.22	-0.07	-0.64	0.31	0.57
DPB3	-0.04	-0.09	-0.15	-0.47	0.51	-0.23	0.04	0.44
PAF1	0.33	0.2	0.24	1.06	0.58	0.37	0.38	0.5
YBR280c	1.56	2.29	2.94	2.82	2.18		0.86	0.72
YBR281c	0	-1.06	-0.09	0.31	0.43	1.09	0.56	0.26
MRPL27	0.1	0.33	0.28	0.7	0.91		0.36	0.58
SSH1	-0.84	-1.6	-1.06	-0.89	-1.4	-0.47	-0.89	-1
YBR284w	0.97	0.64	1.24	1.22	1.16		0.46	0.14
YBR285w		2.49	3.92	3.5	4.13	1.67	0.3	0.21
APE3	0.04	0.02	0.86	0.61	0.43	0.43	-0.32	-0.41
ZSP1	0.62	0.94	1.69	1.55	0.85	0.99	0.28	0.1
APM3	-0.29	-0.58	-0.51	-0.47	-0.56	-0.47	-0.43	-0.42
SNF5	0.06	-0.2	-0.03	0.18	0.01	-0.1	0.21	0.25
BSD2	0.74	1	0.88	1.15	1.18	0.44	0.44	0.7
CTP1	-0.94	-0.94	-1.22	-0.92	-0.79	-0.54	-0.03	0.08
YBR292c	-0.94		-1.32	-2.4	-0.54		-0.51	-0.47
VBA2	-0.86	-0.62	-0.58	-0.62	-0.76	-0.27	-0.32	-0.2
SUL1	-0.18	0.06	-0.03	-0.43	0.18		0.08	0.15
PCA1	-0.27	-0.6	-0.45	-0.3	-0.38	0.07	-0.06	-0.22
PHO89	-0.62		-0.64	-1.6	-0.29		-0.56	-0.67
MAL33	0.99	0.91	1.77	1.06	0.71		-0.6
MAL31	2.07	1.59	2.03	1.04	0.83		0.03	-0.01
MAL32		0.77	0.78	0.82	-0.1		-0.86	-0.3
YBR300c	-0.51		-0.84	-1.43	-1.06		-0.94	-0.86
DAN3	-0.22	0.1	0.08	0.12	-0.27		-0.01	0.14
COS2	0.21	0.83	1.05	0.28	0.32	0.63	-0.1	-0.45
RER1
YCL002c	-0.64	-0.36	-0.74	-1.18	-1.15	-0.62	-0.81	-0.81
PGS1	-0.18	-0.27	0.33	0.11	0.12	-0.34	-0.25	-0.07
LDB16	-0.49	-0.43	-0.56	-0.4	-0.34	-0.09	-0.3	-0.01
CWH36	-0.06	-0.15	-0.84	-0.45	-0.56	-0.62	-0.42	-0.42
STP22	0.57	0.59	0.81	0.46	0.43	0.58	0.01
ILV6	0.41	-0.29	0.14	-0.27	-0.58	0.19	-0.04	-0.1
SGF29	-0.23	0.31	-0.09	-0.27	-0.23	-0.09	-0.22	-0.07
GBP2	-0.1	-0.74	-0.45	-0.36	-0.34	-0.32	-0.3	-0.34
YCL012W		0.26	-0.51		-0.92	-0.6	-0.18
BUD3	-0.86	-1.69	-1.09	-1.22	-1.18	-0.47	-0.32	-0.29
DCC1	-0.45	-0.58	-0.49	-0.4	-0.09	-0.36	-0.04	0.12
NFS1	-0.51	-0.32	0.1	-0.42	-0.14		-0.29	-0.36
LEU2	-0.01	0.16	0.82	0.75	0.59	0.68	0.33	0.2
YCL019w	-0.09	-0.67	-0.12	0.04	0.2	0.25	0.23	0.39
YCL020w	-0.36	-3.06	-0.62	0.14	-0.25	-0.34	0.25	0.66
YCL023c	-0.34		-0.62	-0.86	-0.64	-0.27	-0.42	-1.03
KCC4	-0.42	-1.51	-1.29	-0.86	-0.86		0.19	-0.17
AGP1	0.95	-0.25	0.08	-0.32	-0.04	0.54	-0.4	-0.34
FUS1	-0.77	-0.6	-0.12	-0.17	-0.07	0.01	-0.38	-0.68
RNQ1	-0.2	-0.81	0	0.21	0.21	0.29	0.28	-0.09
BIK1	-0.04	-0.59	-0.45		-0.43		-0.47	-0.29
HIS4	0.03	-1.4	-0.84	-0.74	-0.64	0.3	0.06	-0.23
RRP7	-0.94	-1.54	-1.27	-0.77	-0.69	-1.23	-0.55	-0.28
STE50	-0.12	-0.71	-0.06	0.32	0.38	-0.07	0.14	0.01
YCL033c	0	0.62	0.66	0.86	1.11	0.91	0.8	0.63
LSB5	0.2	0.21	0.49	0.65	0.49	0.15	0.34	0.32
GRX1	0.76	1.89	1.75	2.4	2.59	1.56	1.41	1.45
GFD2	-1.64	-2.4	-2.25	-1.64	-1.56	-1.03	-0.09	0.11
SRO9	-0.92	-3.47	-3.47	-2.94	-2.25	-1.18	-0.67	-0.67
ATG22	-0.27	-0.32	0.49		0.3	0.28	0.03	0.16
GID7	-0.22	0.57	0.06	0.41	0.08	0.88	-0.07
GLK1	3.21	4.38	5.32	5.12	4.59		2.19	1.99
YCL041c	-0.18	0.45	1.06	0.45	0.58	0.79	0.06	0
YCL042w	2.66	3.46	4.58	4.3	3.98	3	1.74	1.65
PDI1	-0.17	0.38	1	0.54	0.81	1.28	0.55	0.65
MGR1	0.33	0.74	1.29	0.85	0.65	0.99	0.46	0.37
YCL045c	-0.5	-0.73	-0.17	-0.56	-0.49	0.07	-0.45	-0.64
YCL046w	-0.4	-1.79	-0.34	0.84	-0.69	-0.38	-0.64	-0.4
YCL047c	0.52	1.09	0.93	0.78	0.93	0.94	0.83	0.65
SPS22		0.06	-0.58			-0.4		-0.25
YCL049c	-0.64	0	0.32	0.15	0.58	0.85	-0.2	-0.47
APA1	0.99	1.3	1.34	1.31	0.8	-0.03	0.77	0.53
LRE1	0.42	0.32	1	0.44	0.06	0.07	-0.29	-0.15
PBN1	0.31	0.69	0.96	1.09	0.65	-0.04	0.34	0.48
SPB1	-2.47	-3.84	-3.84	-2.94	-2.18	-1.79	-0.58	-0.42
KAR4	-0.2	-0.4	-0.42	-0.15	0.23	-0.06	0.31	0.46
YCL056c	-0.15	0.04	0.3	0.42	0.36	0	0.61	0.54
PRD1	-0.07	0.03	0.88	0.83	0.7	0.9	0.34	0.29
FYV5	-0.79	-0.47	-0.64	-0.03	0.04	-0.64	0.6	0.7
KRR1	-0.29	-1.79	-3.64	-4.32	-3.32	-2.32	-0.56	0.06
MRC1	-0.06	0.27	-0.8	-0.76	-0.6	-0.03	-0.32	0.01
VAC17	-0.86	-0.81	-0.89	-1.64	-0.89	-1.03	-0.64	-0.4
CHA1	-0.25	0.67	1.44	1.58	0.97	0.11	0.69	1.22
YCL065w	-0.18	0.03	0.08	-0.45		-0.22	-0.45	-0.32
HMLALPHA1	0.32	-0.6	0.6	0.01	-0.42	-1.22		-0.12
HMLALPHA2	0.14	0.64	0	0.06	0.72	-0.12	0.21	0.72
YCL068c	0.34	0.43	0.37	0.3	0.1	-0.25	0.25	0.34
VBA3	-1.12			-0.94			-0.29	-0.29
YCL073c
YCL074w			-1.15	-2.18			-1.79	-1.56
YCL075w	-0.29	-0.6	-0.47	-0.49		-0.74		-0.45
YCL076w			-1.15	-1.36			-2.12	-1.47
YCR001w	0.71	0.46	-0.15	-0.27	-0.17		-0.38	-0.1
CDC10	-0.23	0.25	0.2	-0.49	-0.18	-0.09	-0.07	-0.23
MRPL32	-0.74	-0.54	-0.58	-0.2	-0.04		-0.47	0.11
YCP4	0.43	1.29	1.47	1.2	1.21	1.08	0.42	0.16
CIT2	1.44	1.69	2.33	2.29	1.63		-0.07	0.14
YCR006c			-0.54	-1.69	-0.62		-0.54	-0.42
YCR007c	-0.4	0.2	0.19	-0.03	0.45		0.39	0.33
SAT4	-0.38	-0.14	0.46	-0.29	-0.29	0.08	-0.06	-0.3
RVS161	0.18	0.47	0.15	0.41	-0.15	-0.38	-0.42	-0.32
ADY2			1.55	0.58			-0.14	-0.15
ADP1	0.68	0.81	1.84	1.56	1.08		0.87	0.67
PGK1	0.26	1.11	1.26	0.72	0.81	1.44	0.72	0.12
YCR013c	0.33	0.52	1.24	1.33	1.02	1.17	0.7	0.54
POL4	-0.69	-0.84	-0.69	-0.45	-0.43	-0.84	-0.23	0.03
YCR015c	-0.56	-1.12	-0.32	0.07	0.07	0	0.08	0.28
YCR016w	-0.94	-2.25	-2.84	-2.12	-2	-1.51	-0.89	0
CWH43		-1.03	-0.17	-0.02		-0.09	-0.4	-0.76
SRD1		-0.29	-0.09	-0.86	-0.32	0.73
MAK32	-0.03	-0.38	-0.01	0.33	0.23	0.04	0.07	0.04
PET18	-0.47	-0.6	-0.79	-1.18	-0.94	0.11	-0.3	-0.47
MAK31	-0.18	-0.84	-0.58	-0.01	0.16	0.3	0.57	0.62
HSP30	3.65	3.55	2.49	1.45	0.97		1.14	1.83
YCR022c			-0.58	-0.3	-0.92		-0.69	-1.25
YCR023c	-0.06	-0.23	0	-0.25	-0.3	-0.09	-0.1	-0.17
SLM5	0.04	0.32	0.94	0.45	0.91		0.01	-0.15
PMP1	-0.49	-0.53	-0.88	-1.3	-1.24	-0.68	-0.48	-0.19
YCR025c	0.77	0.01	0.14	0.07	0.08		0.15	0.2
NPP1	0.03	-0.01	0.18	-0.34	0.03	0.28	-0.22	-0.22
RHB1	-0.47	-0.21	-0.2	-0.18	-0.69	-0.43	-0.44	-0.1
FEN2	-0.33	-0.36	-0.56	-1.24	-0.69	-0.18	-0.98	-0.54
SYP1	0.53	0.08	1.52	1.53	0.94	0.4	0.12	0.15
RPS14a	-0.74	-0.76	-1.22	-1.84	-1.64	-1	-1.06	-1.18
BPH1	0.38		-0.28	-0.34	-0.22	-0.63	-0.52	-0.43
SNT1	0.38	-0.18	0.03	0.36	-0.07	-0.12	-0.44	0.29
FEN1	-0.76	-2.12	-1.89	-1.79	-1.69	-0.89	-0.62	-0.74
RRP43	-1.22	-1.25	-1.43	-1.03	-1	-0.79	-0.51	-0.43
RBK1	0.04	-0.01	0.74	1.18	1.11	0.79	0.53	0.56
PHO87	-0.97	-1.36	-0.49	-0.34	-0.22	-0.18	-0.06	-0.14
BUD5	0.41	0.01	0.58		0.64	0.46	0.4	0.3
MATALPHA2	0.24	0.5	-0.25	0.46	0.41	-0.4	0.29	0.82
MATALPHA1			-0.84		-0.36			-1.32
YCR041w	-0.38	-0.17	-0.17	-0.25	-0.01	-0.3	-0.42	-0.14
TAF2	-0.2	-1.47	-0.45	0.14	-0.03	-0.01		0.19
YCR043c	-0.67	-0.84	-1.15	-1.15	-1.06	-0.94	-0.47	-0.38
PER1	-0.45	-0.76	0.04	0.18	-0.04	0.23		-0.32
YCR045c	-0.22	0.07	0.14	-0.18	0.07	0.49	-0.32	-0.18
IMG1	-0.25	0.16	0.56	0.67	0.46	0.39	0.37	0.19
BUD23	-1.43	-1.32	-1.94	-1.84	-1.29	-0.84	-0.62	-0.86
ARE1	0.23	-0.22	0.32	0.18	0	0.37	0.54	0.42
YCR049c	-0.06	-0.64	0.38	-0.12	0.08	0.7	0.26	0.04
YCR050c	0.24	0	0.12	0.12	-0.27		0.04	0.04
YCR051w	-1	-1.36	-1.6	-1.79	-1.43	-0.56	-0.76	-0.84
RSC6	-0.29	-0.76	-0.49	-0.23	-0.36	-0.43	-0.01	-0.12
THR4	-0.38	-0.4	-0.36	-0.97	-0.71	-0.23	-0.49	-0.67
CTR86	-0.24	-0.85	-0.91	-0.61	-0.67	-0.86	-0.35	-0.22
PWP2	-2.18	-2.56	-3.32	-3.47	-2.4	-1.15	-1	-1.03
YIH1	-0.42	-0.89	-1.47	-1.6	-1.09	0.1	0.14	-0.14
TAH1	-0.17	-0.47	-0.58	-0.3	-0.23	-0.79	0.79	0.7
YCR061w	1.11	1.62	2.57	2.21	1.88	2.1	1.42	1.2
YCR062W	1.1	1.67	2.42	2.34	1.52	1.28	1.55	1.3
BUD31	-1.25	-0.97	-1.09	-1.32	-1.15	-0.49	-0.29	-0.15
YCR064c	-0.97	-0.81	-0.71	-0.51	-1.09	-1.4	-0.18	-0.09
HCM1	-0.76	-0.74	-0.34	-0.74	-0.84	-0.25	-0.07	-0.45
RAD18	0.01	-0.47	0.41	0.51	0.1	-0.97	0.34	0.33
SED4	0.22	0.39	0.65	0.22	0.11	0.65	-0.09	-0.15
ATG15	0.16	-0.69	1.2	1	0.63	0.67	0.96	0.93
CPR4	0.16	0.67	0.96	0.54	0.41	0.87	0.53	0.39
IMG2	-0.71	-0.07	0.18	-0.42	0.28	0.45	0.21	-0.03
RSA4	-2.56	-2.64	-4.32	-3.64	-2.94	-2	-0.81	-0.74
SSK22	-0.94	-1.06	-1.22	-1.84		-0.47	-0.4	-0.67
ERS1	0.14	0.57	0.8	-0.3	0.39	0.58	0.43	0.33
YCR076c	0.24	0.53	0.95	0.99	0.96	0.58	0.91	0.78
PAT1	-0.43	-0.27	0.19	-0.51	-0.23	0.2	-0.04	-0.25
YCR079w	0.77	1.07	1.44	1.08	0.68	0.39	0.72	0.41
SRB8	-0.12	-0.74	-0.12	0.24	-0.06	-0.22	0.1	0.21
AHC2	-0.6	0	0.18	-0.43	0.46	0.38	-0.01	0.4
TRX3	-0.32	0.06	0.45	0.73	0.5	0.31	0.01	0.04
TUP1	-0.18	-0.76	0	-0.34	-0.56		0.01	-0.14
YCR085w		-1.29	-1.12	-0.84	-1.43		-1.09	-3.64
CSM1	-0.47	-0.12	-0.51	-0.36	-0.1	-0.29	0.63	0.68
YCR087w	-0.64	-1.64	-2.4	-1.94	-2.47	-1.89	-0.97	-0.47
ABP1	0.48	0.87	1.58	1.3	1.25	1.44	1.11	0.31
FIG2	-0.32	-0.49	-0.86	-0.67	-0.97	-0.42		-0.43
YCR090c	-0.07	-0.27	-0.62	-0.51	-0.32	-0.54	0.1	0.36
KIN82	1.32	1.54	2.77	2.5	1.85	0.91	0.57	0.77
MSH3	0.11	-0.17	0.38	0.3	0.15	0.06	0.51	0.34
CDC39	-0.12	-0.66	-0.46	-0.15	-0.35	-0.62	-0.3	-0.67
CDC50	-0.42	-0.56	-0.22	-0.42	-0.45	-0.1	0.1	-0.1
YCR095c	-0.54	-0.64	-0.89	-0.49	-0.6		-0.25	-0.15
HMRA2	0.38	0.63	-0.14	-0.04	0.52	-0.29	0.32	0.58
GIT1		-0.04	0.44	-0.12				-0.06
YCR099c	0.3	0.53	0.6	0	0.25	0.11	-0.2	-0.69
YCR100c		0.39	0.57	0.21				-0.32
YCR101c	0.04	-0.36	0.39	-0.29	0.04	-0.1	-0.42	-0.86
YCR102c	-0.22	-0.47	-0.86	-0.06	-1.22		-1.25	-1.32
PAU3	-0.1	0.08	0.14	0.06	-0.15		-0.03	-0.3
ADH7	-0.36	0.37	1.21	-0.07	0.96	0.5	0.39	-0.03
RDS1	-0.92	-2.18	-1.06	-0.86	-1.06	-0.56	-0.32	-0.71
AAD3	-0.67	-0.42	-0.29	-0.51	-0.4	-0.12	0.06	-0.14
RMD1	-0.2	-0.47	-0.49	-0.49	-0.07	-0.2	-0.1	0.12
NHP10	-0.27	-0.69	-0.51	0.12	0.1	-0.32		0.45
MCD1	-0.62	-1.12	-1.84	-1.43	-1.4	-0.67	0.65	0.39
ATP16	0	0.43	0.63	0.79	0.34	0.1	0.11	0.45
MED2	-0.07	-0.04	-0.36	0.07	0	-0.58	-0.2	-0.38
PTC1	-0.03	-0.29	-0.29	-0.12	-0.29	-0.25	-0.12	0.23
RPT2	0.15	0.49	0.77	0.99	1.02	0.38	0.43	0.38
APC11	-0.27	-0.74	-0.58	-0.07	-0.27	-0.09	0.14	0.39
YDL009c	0.4	0.98	0.69	0.68	0.53	-0.04	0.33	0.23
YDL010w	0.4	0.48	0.38	0.75	0.34	-0.01	0.36	0.42
YDL011c	0.28	0.61	0.44	0.38	0.26	-0.27	0	-0.27
YDL012c	-0.2	-0.58	-0.74	-0.45	-0.69	-0.71	0.03	-0.03
HEX3	-0.67	-0.49	-0.47	-0.32	-0.42	-0.49	-0.25	-0.36
NOP1	-0.69	-3.47	-3.64	-2.4	-3.06	-1.94	-1.09	-1.03
TSC13	-0.32	0.14	0.36	-0.06	-0.09	0.29	-0.4	-0.62
YDL016c	-0.45	-0.09	-0.17	-0.17	-0.4	-0.58	-0.47	-0.47
CDC7	-0.45	0.28	0.08	-0.14	0.11	0.51	0.1	-0.17
ERP3	0.18	0.74	0.75	0.62	0.52	0.06	0.24	0.15
OSH2	0.54	0.91	1.56	0.46	0.52	-0.04	-0.55	-0.79
RPN4	1.42	0.93	1.08	1.16	0.85	0.58	0.78	0.85
GPM2	1.28	2.02	3.23	3.29	2.92	2.83	2.74	2.67
GPD1	2.75	3.19	3.07	2.75	2.28	1.94	1.77	1.68
YDL023c	2.47	2.88	3.12	2.57	2.17	2.02	1.61	1.43
DIA3		0.69	1.77	1.6	1.77	1.31		-0.09
YDL025c	0.26	0.72	1.79	1.37	1.34	1.33	0.48
YDL026w		0.84	0.92	0.4
YDL027c	0.87	1.34	1.54	1.36		0.73	0.66	0.56
MPS1		-0.62	-0.84	-0.01		0.84	0.42
ARP2	0.29	0.6	0.74	0.75	0.37	0.11	0.28	-0.06
PRP9		-0.15	-0.51	-0.36		0.52	0.01
DBP10	-0.92	-2.63	-3.06	-2.4	-2.04	-1.33	-0.59	-0.4
YDL032w		-0.07	-0.22	-0.4		0.73	0.14	-0.17
SLM3
YDL034w	0.33	-0.32	0.57	0.43		0.66	0.3	0.08
GPR1							0.1
PUS9
BSC1
YDL038c	-0.04	-0.22	-0.51	-0.74			-0.79	-0.79
PRM7	-0.45	-0.43	-0.58	-0.64		-0.45	-0.56	-0.71
NAT1	-0.06	-0.74	-0.51	-0.32		-0.84	-0.15	-0.38
YDL041w	-0.86	-0.54	-0.69	-0.92		-0.45	-0.42	-0.42
SIR2	-0.36	-0.69	-0.67	-0.49		-0.43	-0.32	-0.09
PRP11	-0.27	-0.43	-0.56	-0.32		-0.18	0.16	0
MTF2	0	-0.08	-0.24	0.4		-0.38	0.14	0.04
FAD1	-0.06	0.45	0.42	0.06		0.2	0.08	-0.01
MRP10	0.34	0.23	0.11	0.31	0.73	-0.08	0.01	-0.25
NPC2	0.01	0.74	1.52	1.29		0.37	-0.14	-0.14
SIT4	-0.18	0.01	-0.1	-0.54		0.01	-0.1	-0.43
STP4	0.31	0.39	0.42	0.07	0.82
KNH1			0.06	-1.6			-1.94	-0.51
YDL050c	-0.6	-1.51	-2.47	-1.09	-1.74	-1.43	-0.43
LHP1	-0.4	-1.29	-2.56	-2.84	-2.4	-2.12	-0.58	-0.25
SLC1	-0.23	-0.32	0.07		-0.1	-0.1	0.24
PBP4	-0.2	0.23	0.19	0.18	-0.03	0.14	0.03	-0.14
MCH1	0.1	0.11	0.6	0.56	0.08	0.01	-0.34
PSA1	-0.1	-0.71	-1.25	-1.36	-0.76	-0.58	0.29	0.04
MBP1		-0.29	-0.22		-0.32
YDL057w		0.43	0.49	0.62			0.44
USO1	-0.1	-0.64	-0.38	-0.47	-0.61	-0.38	0.2	-0.03
RAD59	-0.45	0.11	-0.29	-0.3	0.23	-0.06	-0.17
TSR1	-1.36	-2.56	-2.64	-1.51	-2.74	-1.89	-0.89	-0.86
RPS29b	-0.15	-0.47	-1.51	-2.4	-1.6	-1.64	-1.18	-1.09
YDL062w	-1.6	-2.56	-3.47	-2.74	-3.64	-1.51	-1.25	-0.6
YDL063c	-1.15	-1.4	-3.32	-3.06	-3.32	-2.47	-0.97	-1
UBC9	-0.34	-0.47	-0.89	-0.76	-1.06	-0.97	-0.38	-0.23
PEX19	0.45	0.38	-0.27		0.01
IDP1	-0.36	-0.71	-0.43	-0.3	-0.4	-0.34	-0.07	-0.04
COX9	0.03	0.82	0.34	-0.51	-0.34	0	-0.14	-0.36
YDL068w		0.01	-0.54	-0.36	-0.42	-0.74	-0.3	-0.12
CBS1	-0.34	0.04	-0.71	-1.09	-0.3		-1.03
BDF2	-0.69	-0.47	-0.32	0.11	-0.32	-0.79	-0.32	-0.12
YDL071c	-0.56	-0.32	-0.74	-1.29	-0.6		-0.69	-0.56
YET3	0.38	1.47	1.7	1.48	1.14	1.01	0.3	0.03
YDL073w	-0.43	-0.37	-1.14	-1.82	-0.91	-0.43	-1.05	-0.76
BRE1	-0.94	-1.54	-0.92	-0.43	-0.81	-0.45	-0.36
RPL31a	-0.03	-0.64	-2.06	-1.84	-1.25	-1.74	-0.86	-0.49
RXT3	0.33	-0.43	-0.01	0.28	0.2	-0.2	-0.1
VAM6	0.71	-0.3	0.15	0.18	0		0.2
MDH3	0.07	-0.15	0.24	0.55	0.46	0.08	-0.17	-0.38
MRK1				0.78	-0.1		-0.27
THI3		-0.64	-0.29	0.29	0.07	0.2	0.38
RPP1a	-0.17	-0.43	-1.51	-2.4	-2.56	-2.4	-1.56	-1.47
RPL13a	-0.32	-1.64	-2.18	-1.84	-1.56	-1.56	-0.76	-0.76
RPS16b	-0.45	-0.86	-0.84	-2.47	-1.79	-1.74	-1.12	-0.92
SUB2	-0.3	-1.32	-1.12	-0.69		-1.09	-0.45	-0.67
NDE2				1.86	1.65	1.12
YDL086w	-0.06	0.43	0.3	0.5	0.44	0.48	0.23	-0.03
LUC7	0.07	-0.49	0.21	-0.03	-0.04	0.28	-0.09	0.01
ASM4	-0.27	-0.27	-0.36	0.1	-0.27	-0.43	-0.07	-0.34
YDL089w	-0.2	0.15	0.31	-0.09	-0.1	-0.2	-0.81	-0.81
RAM1	-0.3		-0.32	-0.04	-0.25	-0.67	-0.18	-0.32
UBX3	0.33	0.58	0.53	0.53	0.41	0.56	0.03	0.07
SRP14	-0.51	-0.62	-1.06	-0.67	-0.58	-0.89	-0.51	-0.29
PMT5	-0.42	-0.62	-0.54	-0.64	-0.76	-0.36	-0.42
YDL094c	-0.06	-0.67	-0.49	-0.32	-0.58	-0.17	0.04	-0.07
PMT1	-0.23	-1.09	-0.36	-0.76	-0.54	0.3	0	-0.25
YDL096c	-0.45	-2.32	-0.67	-0.56	-0.76	-0.2	0.04	-0.1
RPN6	0.07	0.2	0.28	0.38	0.59	0.24	-0.06	-0.58
SNU23	0.3	-0.45	-0.6	0.37	0.12	0.16	0.14
BUG1	0.28	0.24	-0.03	0.85	0.86	-0.12	0.64	0.53
GET3	0.01	-0.36	-0.06	0.2	0.23	0.36	0.58
DUN1	0.1	0.18	0.33	0.33	0.03	-0.09	0.01	0.14
CDC2		-0.94	-0.67		-0.67	-0.42	0.1
QRI1	0.4	0.25	0.48	0.69	0.56	-0.17	0.54	0.19
QRI7		-0.64	0.03	-0.49	-0.32	-0.14	-0.18
NSE4		-0.42	-0.81		-0.56		-0.49	-0.6
PHO2	0.62	-0.18	0.4	0.43	0.37	0.23	0.07
MSS2			0.3		0.86		0.37	0.46
KIN28		-0.74	-0.14		0.07	-0.09	0.15	-0.07
YDL109c			-0.43		-0.27		-1.15	-1.15
TMA17	1.59	2.84	2.95	3.04	2.99	1.09	0.98	0.61
RRP42	-0.85	-0.8	-1.06	-1.3	-1.19	-0.82	-0.88	-0.71
TRM3		-1.89	-0.67	-0.81	-0.79	-0.67	-0.18	-0.38
ATG20			0.08		0.57
YDL114w			1.06				-0.27	-0.43
IWR1	0.15	0.49	0.25		0.3
NUP84			-0.18		-0.51	-0.25	-0.17	-0.06
CYK3	-0.47	-0.14	-0.09		-0.25			-0.29
YDL118w			0.1		0.43	-0.18	-0.22	-0.12
YDL119c	0.08	0.37	0.32		0.38			0.07
YFH1	-0.15	-0.56	-0.51		-0.25	-0.79	-0.36	-0.23
YDL121c	0.28	0.29	0.21		0.19
UBP1	-0.79	-2.25	-1.4	-1.03	-0.92	-0.32	-0.43	-0.43
SNA4	-0.01	0.24	0.55	0.21	-0.17	0.06	-0.2	-0.12
YDL124w	1.63	2.44	3.2	3.34	3.01	2.45	1.74	1.43
HNT1	0.34	0.68	0.38	-0.04	-0.2	0.06	-0.03	0.26
CDC48	0.06	-0.47	0.86	1.11	0.85	0.88	0.58	0.55
PCL2	-1.03	-1.03	-0.76	-0.94	-1.03	-0.43	0.03	-0.2
VCX1	-0.4	-0.58	0.25	0.21	0.04	0.19	-0.62	-0.81
YDL129w	-0.84	-1.79	-1.79	-1.84	-2	-1.56	-1.47	-0.76
RPP1b
LYS21	-0.64	-1.51	-1.51	-1.36	-1.12	-0.49	0.04	-0.1
CDC53	0.19	-0.22	0.67	0.86	0.58	0.44	0.4	0.46
YDL133w	-0.36	-0.34	-0.01	-0.14	-0.2	-0.22	-0.3	0.06
PPH21	-0.14	-0.1	0.48	0.29	-0.06	-0.34	-0.29	-0.14
RDI1	0.04	0.36	0.1	0.24	0.78	0.46	0.75	0.75
RPL35b	0.1	-0.84	-1.6	-1.47	-1.09	-1.18	-0.58	-0.06
ARF2	-0.1	0.29		-0.18	0.23	-0.07	-0.04	0.1
RGT2	0.11	-0.3	0.26	-0.47	0.21	0.06	-0.18	-0.04
SCM3	0.66			-0.01	0.9	-0.84	0.08	0.38
RPO21	-0.32	-1.56	-0.12	-0.09	0.26	-0.01	-0.04	-0.14
BPL1	-0.36	-0.36		-0.51	0.25	0.31	-0.1	-0.43
CRD1	0.59	0.66	0.9	0.48	0.26	-0.38	-0.17	-0.2
CCT4	-0.3	-0.42		-0.76	0.01	0	-0.17	-0.47
YDL144c	0.17	0.19	0.67	0.03	1.02		0.55	-0.17
COP1	-0.3	-0.67	-0.03	-0.5	-0.42	-0.27	-0.2	-0.52
LDB17	0.87	0.99	1.58	0.76	0.76	0.49	-0.03	-0.43
RPN5	0.14	0.21	0.54	0.83	0.58	0.19	0.2	0.41
NOP14	-0.94	-3.84	-4.32	-3.32	-2.56	-1.47	-0.6	-0.42
ATG9	0.58	0.4	1.41	1.21	1.23		0.29	0.26
RPC53	-1.64	-3.64	-2.94	-2.06	-1.51	-1.06	-0.67	-0.6
BUD30	-1.6	-2.06	-2.74	-2.32	-1.84		-0.71	-0.45
YDL152w	-0.97	-2.06	-3.47	-2.84	-2.74	-1.6	-1.03	-0.43
SAS10	-0.69	-2.74	-4.64	-4.32	-3.06		-0.56	-0.12
MSH5	0.77	-0.86	0.04	-0.04	0.15	-0.06	0.57	0.75
CLB3	0.01	-0.3	-0.29	-0.4	-0.42	-0.23	0.23	0.49
YDL156w	-0.45	-1.09	-0.58	-0.17	-0.4	0.08	0.32	-0.01
YDL157c	-0.4	-0.71	-1.06	-1	-0.86	-0.76	0.24	0.29
YDL158c	-0.3	-0.29	-0.54	-0.4	-0.69	-0.76	-0.25	-0.18
STE7	-0.32	0.12	0.01	-0.67	-0.32	-0.38	-0.25
DHH1	-0.22	-0.86	0.29	0.36	-0.3	-0.25	-0.36	-0.27
ENT1	0.07	0.3	0.33	0.26	0.51	0.4	0
YDL162c		-0.74	-0.79	-0.86			-0.74
YDL163w	-0.42	-1.6	-0.76	-1.22	-1	-0.1	-0.32	-0.62
CDC9	-0.42	-1.06	-0.69	-0.76	-1.06		-0.12	-0.36
CDC36	-0.4	0.12	-0.56	-0.64	-0.17	-0.32	-0.34	-0.27
FAP7	-0.76	-1.36	-2	-1.4	-1.15		-0.17	0.36
NRP1	-2.12	-2.84	-3.18	-3.32	-2.25	-1.06	-0.67	-0.67
SFA1	-0.07	-0.3	-0.03	-0.17	-0.2		0.15	0.19
UGX2			2.55	1.85	2.59		0.16	0.03
UGA3	0.64	-0.29	-0.09	0.39	0.25	-0.06	0.16	-0.04
GLT1	-0.18	-1.1	-1.39	-1.52	-1.19	-1.09	-1.03	-1.23
YDL172c	-0.07	-0.42	-0.29	0.25	0.28	0.01	0.14	-0.09
YDL173w	-0.04	0.06	0	0.21	0.24	-0.25	0.07	0.07
DLD1	-0.01	0.5	0.62	0.87	1.98	0.9	0.26	-0.56
AIR2	0.2	-0.23	-0.23		-0.01	-0.45		0.26
YDL176w	-0.42	-1.25	-0.56	-0.45	-0.2	-0.38	-0.06	0.03
YDL177c	-0.4	-0.49	-0.9	0.11	-0.24	-0.83	0.08	0.21
DLD2	-0.49	-1.18	-0.42	0.12	0.25	0.08	0.21	0.14
PCL9	-1.29	-0.56	-0.56		-0.71	-0.79
YDL180w	0.19	0.52	1	0.66	0.58	0.84	0.01	-0.08
INH1	0.99	2.66	3.27	3.03	2.91	2.02	1.48	1.36
LYS20	-0.79	-1.94	-1.79	-1.56	-1.43	-0.86	-0.45	-0.43
YDL183c	-0.09	0.11	0.27	0.29	0.23		-0.06	-0.04
RPL41a	0.1	0.06	-0.8	-1.22	-1.16	-1.9	-1.28	-0.97
TFP1	0.08	-0.62	0.18	-0.01	0.16		0.01	-0.27
YDL186w		0.1	0.01	-0.34	-0.64	-1.09	-0.74	-0.6
YDL187c			-0.09	-1.84	-0.49		-1.03
PPH22	-0.04	-0.22	0.46	0.33	0.1	-0.32	-0.4	-0.14
RBS1	-0.6	-0.94	-0.64	-0.76	-0.76	-0.47	-0.58	-0.06
UFD2	-0.06	-0.4	0.48	0.55	0.29	0.1	0	0.21
RPL35a	-0.25	-0.79	-1.79	-1.94	-1.32	-1.51	-0.86	-0.51
ARF1	-0.01	-0.49	-0.81	-0.64	-0.81	-1.12	-0.38	0.03
NUS1	0.14	0.58	0.87	0.7	0.7	0.86	0.33	0.43
SNF3	0.97	0.3	1.48	1.08	0.98	0.8	-0.14	-0.62
SEC31	-0.03	-1.22	0.28	0.3	-0.14	-0.06	-0.17	-0.51
YDL196w			0.08		0.39	0.24	0.04	-0.12
ASF2	0.69	0.3	0.44	0.76	0.38	-0.21	0.55	0.43
GGC1	-0.38	-1.18	-0.51	-0.56	-0.43	-0.22	-0.23	-0.45
YDL199c	1.59	1.66	2.5	1.99	1.83	1.24	0.6	0.19
MGT1	-0.56	-0.64	-0.27	0.41	0.41	0.38	0.46	0.48
TRM8	-1.25	-3.18	-2.84	-2.06	-1.74	-1.64	-0.54	-0.43
MRPL11	-0.64	-1	-0.64	-0.14	-0.14	-0.22	-0.3	-0.42
ACK1	-0.61	-0.76	-0.14	-0.33	-0.14	-0.21	-0.35	-0.36
RTN2	1.21	2.86	4.81	5.1	4.75	3.71	1.09	0.96
HEM3	-1.12	-2.06	-1.51	-1.09	-1.22	-0.94	-1.43	-1.56
YDL206w
GLE1
NHP2
CWC2
UGA4
YDL211c
SHR3
NOP6
PRR2
GDH2		0.36	1.25	1.19		0.98	0.58	0.68
RRI1
TIM22
YDL218w	0.23	-0.09	0.52	0.43	0.15	0.03	0.19	0.14
DTD1	0.1	-0.22	-0.45	-0.29	-0.32	-0.32	0.45	0.37
CDC13	0.18	-0.29	-0.25	0.19	0.03	0.21	0.33	0.19
YDL221w	0.2	0	0.26	0.11	0.21	0.56	0.53	0.45
FMP45	2	4.4	5.33	5.45	4.02	4.11	1.46	0.83
HBT1	0	0.59	2.67	2.67	2.47	2.59	0.73	0.57
WHI4	-0.15	-0.04	0.24	0.11	-0.22	-0.14	-0.04	-0.06
SHS1	0.03	0.03	0.06	0.03		-0.15	0.33	0.21
GCS1	-0.17	-0.45	-0.42	-0.43	-0.49	-0.74	0.11	-0.15
Ho	-0.01	-0.15	-0.15	-0.22		0.04	-0.03	-0.34
YDL228c	0.09	-0.03	-0.07	0.13	0.73	-0.51	-0.24	-0.21
SSB1		-0.07	-0.34		-0.09	-0.09	-0.76	-0.3
PTP1	0.58	0.64		0.39		-0.1	0.2
BRE4	-0.43	-0.39	-0.31	-0.82	-0.56	-0.03	-0.42	-0.43
OST4	0.37	0.17	0.07	-0.16	-0.29	-0.15	0.13	-0.29
YDL233w		1.5	2.08	1.09		0.97	0.38	0.29
GYP7	0.85	0.7		0.85	0.7	0.14	0.32	0.24
YPD1	-0.27		-0.25	-1		0.52	-0.3	-0.12
PHO13	-0.2	-0.67	-0.71	-0.67	-0.74	-0.71	0.03	-0.23
YDL237w	-0.1	0.7	1.06	0.18		0.9	-0.03	-0.42
GUD1	0.71	0.55		1.26		0.65	0.88	0.58
ADY3			0.3				-0.54	-0.71
LRG1	-0.4	-0.67	-0.4	-0.67		-0.89	-0.2	-0.58
YDL241w	0.21		-0.1	-1.22		-0.64	-0.76	-0.81
YDL242w		-0.09	0.01	-0.04	-0.23	0.11	-0.06	-0.45
AAD4	-0.22	0.12	-0.06	0.38	-0.09	0.05	-0.21	-0.06
THI13			0.44	0.2	0.53	0.54
HXT15		-0.1	0.36	0.07		-0.01	-0.01	-0.06
SOR2	0.11		0.21		-0.18		-0.03
MPH2		-0.27	-0.06			-0.4
COS7	0.26	0.49	0.97	0.77	0.16	0.3	0.21	-0.15
NTH1	2.26	2.79	3.52	3.24	3.33	2.22	1.56	1.43
YRB1	0.26	0.04	-0.22	0.08	-0.42	-0.76	0.11	0.45
RCR2	0.96	1.39	1.26	1.06	0.56	0.36	0.25	-0.09
RAD57	0.31	0.16	0.07		-0.07	0.15	0.19	-0.1
MAF1	0.97	0.84	0.55	0.41	0.32		0.16	0.16
SOK1	-0.12	-0.36	0.38	0.16	-0.03		-0.18	-0.01
TRP1	-0.22	0.52	0.29	-0.25	-0.06	0.18	-0.14	-0.22
YDR008c	-0.03	0.31	0.07	-0.04	-0.06		-0.12	0.07
GAL3			0.73				-0.38	-0.38
YDR010c		0.15	0.4	0.18	0.25		-0.27	-0.01
SNQ2			0.2					-0.4
RPL4b	-0.25	-0.79	-1.43	-2	-2.18		-0.86	-0.89
PSF1	-0.01		-0.64	-0.92	-0.56	-0.49	-0.23	-0.34
RAD61	-0.23	-0.15	-0.43	-0.27	-0.45		-0.18	-0.15
YDR015c
DAD1	0	0.54	-0.09	-0.04	-0.14		-0.36	0.06
KCS1		-0.2	-0.35	-0.12	-0.18
YDR018c			2.34	1.5	1.7	0.32
GCV1	0.14	0.73	1.95	2.66	3.29	2.9	2.52	2.49
YDR020c	-1.15	-2.18	-2.32	-1.79	-2	-1.4	-0.92	-0.76
FAL1	-1.22	-1.03	-1.94	-1.69	-1.36	-1.32	-0.54	-0.23
CIS1	0.18	0.24	0.6	0.68	0.81	0.23	0.64	0.54
SES1	0.04	-0.58	-1.12	-1.15	-1.25	-1.18	-0.56	-0.47
FYV1		-0.17	-1.22	-1.09	-1.32	-1.29	-0.67	-0.81
RPS11a	-0.17	-0.79	-1.79	-2.18	-1.84	-1.56	-1.12	-1.12
YDR026c	-0.34	-0.84	-1.06	-0.34	-0.34	-0.58	0.1	0.07
VPS54		0.38	0.26	0.21	0.23		-0.06	-0.17
REG1			-0.92	-0.18	-0.32		-0.51	-1.69
YDR029w	0	-0.36	0.16	0.42	0.54	0.04	0.31	0.11
RAD28	0.34			-0.2			-0.49	-0.29
YDR031w	0.43		1.04	0.46	1.08		0.2
PST2	0.87	1.97	2.42	2.35	2.44	2.02	1.53	1.23
MRH1	-0.25	-0.42	-0.36	-1.06	-0.79	-0.07	-0.81	-0.4
LYS14	-0.04	-0.22	-0.22	-0.34	-0.49	-0.76	0.03	-0.17
ARO3	-0.34	-0.67	-0.67	-0.94	-0.69	-0.47	-0.94	-1.22
EHD3	-0.38	-0.45	0.04	0.14	0.01	-0.18	-0.12	-0.17
KRS1	-0.17	-1.09	-1.89	-2.18	-1.84	-1.15	-0.74	-1.06
ENA5	0.55	0.43	0.79	0.62	0.3	-0.03	-0.06	-0.07
ENA2	0.42	0.24	1	0.4	0.15	0.69	0.19	0.53
ENA1			0.78	-0.14		-1.03	-0.56	-0.43
RSM10	-0.01	0.42	0.26	0.19	0.3	0.28	-0.29	-0.29
YDR042c		-0.94	-0.18		-0.25	-0.09	-0.32	-0.51
NRG1	2	1.53	1.28	1.16	1.02	0.78	0.43	0.3
HEM13	0.12	-0.71	-0.86	-1	-1.36	-0.56	-0.32	-0.51
RPC11	-0.69	-1.25	-1.74	-1.69	-0.71	-1.22	-0.2	-0.22
BAP3	-0.54	-1.89	-0.86	-0.62	-0.34	-0.07	-0.36	-0.47
HEM12	-0.34	-0.23	-0.54	-0.45	-0.4	-0.2	-0.25	-0.62
YDR048c		-0.86	-1.29	-0.3	-0.43	-0.04		-0.22
YDR049w	-0.54	-0.56	-0.67	-0.69	-0.09	-0.49	-0.12	-0.15
TPI1	0.32	0.14	0.04	0.14	-0.18	-0.3		-0.07
YDR051c	-0.03	0.18	-0.3	-0.06	0.31	-0.45	-0.07	0.16
DBF4		-1	-2.47	-0.32	-0.92	-0.29		-0.27
YDR053w	-0.18	-0.32	-0.67	-0.86	-0.51	-0.74	-0.23	-0.6
CDC34	0.08	0.06	0.07	0.24	0.11	-0.4	-0.51	-0.17
PST1	-0.18	1.09	1.65	1.55	1.79	2.67	0.69
YDR056c	-0.15	-0.2	-0.23	0.04	0.1	-0.06	-0.23	-0.17
YOS9	-0.18	0.19	0.1	-0.03	0.11	0.24	-0.3
TGL2		0.74	0.98	1.2	1.34		0.29	0.4
UBC5	-0.23	0.74	1.06	0.66	0.58	1.01	0.06
MAK21	-0.46	-1.59	-3.21	-1.69	-1.26	-1.34	-0.75	-0.42
YDR061w	-0.27	0.03	0.38	0.07	0.3	0.75	0.19
LCB2	-0.67	-1.03	-0.64	-0.67	-0.86	-0.62	-0.74	-0.67
YDR063w	0.03	0.6	0.34	0.28	0.37	-0.06	-0.27
RPS13	-0.84	-1.25	-1.79	-1.94	-2.06	-1.74	-1.03	-0.74
YDR065w	-0.81	-0.34	0.04	-0.25	0.15	-0.03	-0.22
YDR066c	-0.71	-0.69	-0.12	0.33	0.21	-0.6	-0.81	0.67
YDR067c	-0.18	0.04	0.15	0.34	0.2	-0.14	-0.07	0.2
DOS2	0.29	-0.07	-0.2	0.7	0.58	-0.49	0.48	1.11
DOA4	0.56	0.19	0.92	0.79	0.81	0.73	0.69	0.64
FMP16	0.33	2.01	2.61	2.47	3.19	1.26	0.44	0.79
PAA1	-0.01	0.07	-0.29	-0.17	0.04	-0.51	0.18	0.43
IPT1	-0.18	-1.15	-0.56	-0.58	-1.18	-1.09	-0.6	-0.45
SNF11	0.34	0.54	0.36	0.04	-0.15	-0.27	-0.1	0.26
TPS2	3.57	3.4	4.16	4.24	3.31	1.78	1.89	1.76
PPH3	-1.64	-1.84	-1.43	-1.84	-1.51	-1.25	-0.74	-0.45
RAD55	-0.14	-0.18	-0.23	-0.14	-0.1	-1.18	0.4	0.52
SED1	0.38	1.37		2.14	2.43	2.89	1.52	1.36
SHU2	0.04	-0.18	0.12	0.32		-0.07	0.4	0.43
PET100	-0.34	0.26	0.33	0.15	0.96	0.59	0.56	0.34
VPS41	0.14	0.08	0.11	0.28		-0.2	0.3	0.14
PDC2	-0.81	-1.12	-0.58	-1.22		-0.01	-0.15	-0.29
STN1	-0.06	-0.25	-0.38	-0.34	0.01	-0.25	0.54	0.7
RRP8	-1.69	-2.94	-2.94	-3.64	-2.4	-1.64	-1.06	-0.81
TVP23	-0.04	0.45	0.67	0.4	0.01	0.08	0.16	-0.06
AFR1	0.76	2.03	2.87	2.3	2.58	1.74	0.58	0.83
SSS1	0	-0.54	-1.18	-0.79	-0.94	-1.4	-0.06	-0.12
RRP1	-1.03	-2.47	-3.32	-4.06	-2.84	-1.56	-0.49	-0.36
SLU7	0.07	0.71	-0.18	0.28	0.16	-0.49	0.38	0.43
YDR089w	0.24	0.01	0.48	-0.45	0.31	0.74	0.46	0.56
YDR090c	-0.51	-0.51	0.08	0.03	-0.34	0.28	-0.27	-0.3
RLI1	-0.74	-2.47	-2.84	-2.47	-1.94		-0.76	-0.76
UBC13	-0.39	-0.06	-0.22	0.04	0.13	-0.02	0	0.06
DNF2	0.08	-0.92	-0.59	-0.58	-0.45	-0.62	-0.34	-0.45
YDR094w	-0.12	-0.64	-0.18	-0.34	-0.54	0.11	-0.06	-0.17
YDR095c	0.16	-0.14	-0.17	-0.74	-0.47	-0.45	-0.6	-0.54
GIS1	1.91	1.7	2.52	2.34	1.48	0.91	-0.03	0.18
MSH6	-0.51	-1.89	-1.89	-2.12	-2.18	-0.86	0	-0.42
GRX3	-0.12	-0.34	-0.45	-0.06	-0.25	0.06	0.16	0.28
BMH2	0.4	0.8	1.04	1.11	0.81	0.55	0.53	0.32
TVP15	-0.03	0.91	1.25	1.02	0.48	0.48	0.04	0.06
ARX1	-2.06	-3.47	-3.64	-3.47	-3.32	-1.94	-1.18	-1.09
YDR102c	-1	-0.69	-0.51	-0.42			-0.67	-0.36
STE5	-0.14	0.11	0.74	0.14	0.45	0.78	0.33	-0.17
SPO71	-0.29	0.19	-0.3	0.16	0.25		0.15	0.23
TMS1	-0.04	0.38	0.95	0.32	0.58	0.98	0.23	-0.1
ARP10		0.04	-0.76					-0.32
YDR107c	-0.2	0.24	0.58	-0.18	0.18	0.67	0.24	-0.15
GSG1	-0.18	-0.25	-0.17	-0.34	-0.34		0.03	0.08
YDR109c	-0.51	-0.42	0.43	0	0.45	0.49	0.33	0.11
FOB1	-1	-1.79	-1.43	-1.36	-1.22		-0.07	-0.18
ALT2	-1	-1.22	-1.4	-2.25	-1.79	-1.6	-1.51	-1.84
YDR112w	-0.76	-1.51	-1.29	-1.69	-1.89		-1.51	-1.51
PDS1	0.04	-0.06	-0.36	-1.12	-0.29	-0.58	0.01	0.12
YDR114c			-0.38	-0.18	-0.07		-0.43	-1.4
YDR115w	-0.62	0.18	0.26	0.29	0.48	0.39	-0.04	-0.03
MRPL1	-0.12	0.03	0.37	0.82	0.66	0.2	0.21	0.18
TMA64	-0.09	-0.51	-0.34	-0.27	-0.29	-0.34	-0.29	-0.34
APC4	0.01	-0.36	-0.22	-0.09	-0.23	-0.43	-0.14	-0.12
YDR119w	-0.34	-1.36	-0.92	-1.09	-0.94	-0.47	-0.6	-0.51
TRM1	-1.32	-3.06	-3.32	-2.84	-2.64	-2	-0.67	-0.45
DPB4	-0.84	-1.43	-1.89	-1.64	-0.94	-1.03	-0.45	0.14
KIN1	0.65	0.52	1.64	1.59	1.36	0.77	0.54	0.43
INO2	-0.04	-0.12	0.18	0.12	0.43	0.28	0.48	0.56
YDR124w	0.44		0.79	0.63	0.71	0.21	0.54	0.08
ECM18	0.4	-0.04	1.18	0.96	1.12		0.2	0.6
SWF1	-0.84	-1.22	-0.97	-0.81	-0.74	-0.62	-0.34	-0.3
ARO1	0.4	0.29	-0.29	-0.33	-0.45		-0.07	-0.42
YDR128w	-0.59	-1.57	-0.48	-0.47	-0.44	-0.81	-0.4	-0.32
SAC6	0.34	0.98	1.9	1.59	1.58	1.3	0.48	0.11
FIN1	0.45	-0.27	0.26	0.48	0.26	-0.76	0.25	0.63
YDR131c	0.99	0.62	0.97	0.59	1.12	0.71		0.41
YDR132c	-0.17	-0.86	-0.74	-0.69	-0.67	-0.84	-0.42	-0.23
YDR133c	1.57	2.35	1.96	0.82	0.77	0.21	-0.04	0.11
YDR134c	1.28	1.58	1.25	0.66	0.18	-0.76	-0.1	-0.01
YCF1			-1.4	-0.38	-0.17	-0.01	-0.45	-1
VPS61	0.64		-0.76	-0.64	-0.43	-0.49
RGP1	-0.25	-0.71	-0.22	-0.42	0.16	0.03	-0.18	0.1
HPR1	-0.03	-2.18	-0.97	-0.43	-0.58	-0.32		0
RUB1	-0.4	-0.25	-0.67	-0.45	-0.22	-0.54	-0.22	-0.23
MTQ2	-0.14	-0.51	-0.2	0.01	0.08	0.16		0.42
DOP1	0	-0.12	0.25	0.21	0.28	0.16	0.01	-0.23
PEX7		-0.36	0.06	0.18	-0.01	-0.07	-0.4	-0.07
SAN1	-0.18	-0.6	-0.45	-0.43	-0.42	-0.29	-0.4	-0.56
MKC7	-0.43	-2.4	-2.32	-1.69	-2	-0.92	-0.71	-0.64
TAF12	-0.3	-0.54	-0.29	-0.17	-0.14	-0.54	-0.17	-0.01
SWI5	-0.1	-0.79	-0.47	-0.14	-0.56	-0.45	-0.36	0.75
EKI1	-0.25	-0.27	-0.45	-0.42	-0.25	-0.38	-0.03	0.06
KGD2	0.5	0.43	1.07	1.36	1.09	0.72	0.11	-0.06
YDR149c	-0.45	-0.6	-0.86	-0.23	-0.38	-0.56	-0.06	0.24
NUM1	0.07	-0.13	-0.62	0.1	-0.07	-0.17	-0.02	-0.56
CTH1	0.97	0.9	0.45	0.28	0.41	0.45	0.32
GIR2	-0.43	-1.56	-1.89	-1.32	-1.06	-1.15	-0.36	0.15
ENT5	-0.29	0.03	0.04	0.08	0.28	0.18	-0.25
YDR154c	0.36	0.7	0.74	0.7	0.51	0.63	0.29	0.15
CPR1	-0.15	0.79	0.82	0.41	0.46	0.86	0.14	-0.34
RPA14	0	-0.62	-0.74	-0.86	-0.92	-0.12	-0.32	-0.38
YDR157w	-0.97	-0.49	-1.12	-1.43	-0.89	-0.04	-0.79	-1.06
HOM2	0.15	-0.06	0.07	-0.1	-0.38	-0.6	0	0.06
SAC3	-0.4	-0.2	-0.6	-0.6	-0.32	0.12	-0.38
SSY1	-0.23	-0.27	0.03	-0.03	-0.09	-0.06	-0.15	-0.27
YDR161w	-1.15	-2.64	-3.18	-3.32	-1.89	-1.51	-0.84
NBP2	-0.06	-0.45	-0.14	0.29	0.42	0.04	0.29	0.39
CWC15	0.07	0.25	-0.32	0.21	0.59	-0.25	0.64	0.38
SEC1	-0.67	-1.36	-0.49	-0.12	-0.15	0.84	0.12	0.07
TRM82	-1.03	-2.94	-3.32	-2.84	-2.64	-1.69	-0.64	-0.45
SEC5		-0.3	-0.03	0.01	0.2	0.51	-0.2	-0.29
TAF10	0.14	-0.42	-0.81	-0.47	-0.4	-0.67	-0.04	0.21
CDC37	0.28	0.28	0.8	1.12	1.15	0.92	0.75	0.82
STB3	0.34	0.44	0.89	0.82	0.66	0.45	0.32	0.41
SEC7	0.48	-1.26	-0.29	0.28	-0.07	0.44	1.04	0.12
HSP42	6.11	6.16	5.89	5.53	4.86	3.3	3.38	3.31
SUP35	-0.56	-1.94	-1.22	-0.67	-0.64	-0.27	0.36	0.33
ARG82	0.32	0.15	0.25	0.37	0.45	0.32	0.63	0.72
HMO1	-0.38	-0.22	0.11	0.48	-0.23	-1	-0.81	-0.84
RSM24	-0.45	-0.18		-0.15	0.11	0.12	-0.01	-0.12
NGG1	0.2	-0.29	-0.3	0.42		-0.71	0.7	0.84
UBC1	0.01	0.11		0.06	0.41	-0.06	0.48	0.83
SDH4	0.95	1.87	2.29	2.22		0.97	0.7	0.69
CSN9	-0.01			-0.56		-0.79	0.92	1.26
YDR179w-a	-0.62	-1.64	-1.47	-0.89	-0.86	-0.51	-0.15	-0.01
SCC2	-0.34	-0.54	-0.36	0.26			-0.06	-0.23
SAS4	-0.25	-0.58		-0.06		-0.03	0.24	0.53
CDC1	0.23	0.06	0.64	0.66		-0.06	0.12	0.04
PLP1	-0.27			0.12		-0.01	0.64	0.9
ATC1	-2.32	-2.74	-3.84	-3.06	-1.94	-1.69	-0.32	0.19
YDR185c	-0.62			-1			-0.79	-0.34
YDR186c	-0.3	-0.81	0	0.59	0.23	0	0.52
YDR187c	-0.49	-0.97	-0.34	-0.42	-0.58	-0.56	-0.07	0
CCT6	-0.47	-0.86	-0.47	-0.23	-0.25	0	-0.09
SLY1	-0.01	-0.54	0	0.21	-0.15	-0.03	0.44	0.51
RVB1	-0.49	-1.43	-1.22	-0.58	-0.56	-0.47	0.03
HST4		0.24	-0.09	0.1	-0.03	-0.15	-0.07	0.1
NUP42	0.11	-0.06	0.38	0.64	0.48	0.33	0.77
YDR193w		-0.01	0.41	0.33			0.34
MSS116	-1.47	-1.74	-0.92	-0.18	-0.43	-0.47	-0.56
REF2	-0.97	-0.94	-1.06	-0.69	-0.69	-0.79	-0.4	-0.06
YDR196c	0.07	0.04	0.24	0.52	0.54	-0.29	-0.04	0.37
CBS2	0.57	0.75	0.99	1.14	1.04	0.51	0.33	0.62
YDR198c	-1.32	-1.64	-1.12	-0.58	-0.71	-0.36	-0.2	-0.15
YDR199w	0.15	0.76	0.56	0.43	0.54	0.1	0.41	0.52
VPS64	0.1	-0.04	0.48	0.82	0.52	-0.36	0.36	0.66
SPC19	-0.23	0.19	-0.09	-0.14	0.06	-0.32	0.1	0.3
RAV2	0.54	0.99	1.13	1.35	1.19	-0.12	0.48	0.73
YDR203w	0.52	1.12	0.98	0.99	1.06	0.32	0.19	0.39
COQ4	0.57	1.59	2.26	2.24	1.88	1.31	0.87	0.81
MSC2	-0.62	-0.51	0.18	-0.15	-0.01	0.52	-0.06	-0.15
EBS1	-0.86	-1.69	-1.4	-1.25	-1.32	-0.71	-0.32	-0.17
UME6	0.01	0.11	-0.14	-0.18	0.12	0.39	0.29	0.2
MSS4	0.2	0.21	0.48	0.65	0.23	0.45	0.23	0.39
YDR209c	0.54	0.76	0.19	0.01	0.24	-0.06	1.05	1.19
YDR210w	0.61	0.33	-0.15	0.45	0.33	-0.07	0.83
GCD6	-0.62	-1.89	-1.69	-1.09	-0.97	-0.58	-0.18	-0.1
TCP1	-0.45	-1.25	-0.54	-0.12	-0.15	0.16	-0.1
UPC2	0.23	-0.64	-0.89	-0.47	-0.71	-0.79	-0.07	-0.04
AHA1	2.35	2.53	3.09	3.19	2.98	2.7	2.54	2.61
YDR215c	1.11		-0.38	-0.43	-0.74	0.11	-0.83	-1.15
ADR1		0.15	1.22	1.8
RAD9	0.03	-0.6	-0.81	-0.3	-0.47	-0.38	-0.03	-0.17
SPR28			-0.22
MFB1	0.46	0.39	0.24	0.64	0.19	-0.45	0.32	0.53
YDR220c		-0.76	-0.23				-0.62
GTB1	-0.54	-1.12	0.11	0.37	-0.09	0.29	0.18	0.28
YDR222w	-0.03	-0.89	-1	-0.79	-0.38	1.28	1.89	1.46
CRF1	-0.49	-0.3	-0.03	-0.15	0.26	0.59	0.23	0.25
HTB1	0.14	-0.22	-0.97	-0.89	-1.25	-1.74	0.3	0.38
HTA1	0.08	-0.15	-1.12	-1.6	-2	-2.25	-0.23	-0.23
ADK1	-0.07	-0.42	-0.45	-0.23	-0.29	-0.32	0.2	0.53
SIR4	0.16	0.34	-0.39	-0.64	-0.32	0.42	0.42	0.06
PCF11	-0.4	-0.86	-0.18	0.37	0.06	-0.01	0.11	0.4
IVY1	0.39	0.52	0.58	0.72	0.65	0.21	0.25
YDR230w	0.68	1.13	1.14	1.17	1.1	0.37	0.46	0.61
COX20	0.56	1.13	1.14	1.18	1.24	0.68	0.45
HEM1	-0.77	-1.26	-0.86	-0.98	-1.02	-0.78	-0.61	-0.56
RTN1	-0.2	-0.4	-0.18	-0.51	-0.34	-0.04	-0.54
LYS4	-0.81	-3.64	-4.06	-3.64	-2.94	-1.32	-0.32
PRP42	-0.2	-0.4	-0.18	0.14	-0.2	-0.38	-0.48
FMN1	-0.1	1.15	0.42	0.2	0	-0.04	-0.22	-0.22
MRPL7	-0.36	-0.47	-0.09	0.38	0.21	0.46	-0.23	0.16
SEC26	0.59	0.36	0.1	-0.12		-0.12	0.1
YDR239c	-0.36	-1.36	-0.34	-0.09	-0.18	0.01	-0.23	0.07
SNU56	-0.4		-1.15	-1	-0.3	-0.56	-0.36	-0.2
BUD26				0.2		0.14
AMD2	-0.17	0.4	-0.13	-0.34	0.07	0.42	0.07	0.24
PRP28	-0.25	-0.84	-0.89	-0.29	-0.62	-0.6	-0.14
PEX5	0.72	0.76	0.59	0.75	0.88	0.41	0.23	0.36
MNN10	0.08	-0.79	-1.6	-1.09	-0.92	-0.62	-0.54	-0.4
TRS23	0.43	0.74	0.37	0.56	0.18		0.07	0.08
VHS1	1.13	1.42	1.65	1.01	0.61	0.7	-0.06	-0.15
YDR248c	0.55		0.55		1.06	-0.06	0.79
YDR249c	-0.36	-0.2	-0.45	-0.62	-0.64	-0.6	-0.25	-0.34
YDR250c		-1.6	-0.38		-0.49	-0.43	-0.45
PAM1	0.08	-0.18	1.01	0.59	0.01	-0.14	-0.27	-0.4
BTT1	0.01	-0.62	-0.09	-0.29	-0.32	-0.32	-0.47
MET32	-0.04	0.31	0.06		-0.15		-0.07	-0.01
CHL4	0.37	0.19	0.82	1.03	0.9	0.58	0.31
RMD5		0.77		1.25	0.93			0.52
CTA1	-0.07	-1.18	-0.42	-0.6	-0.38	-0.18	-0.38
SET07	-0.36	-1.06	-0.14	-0.12	-0.22	-0.45	-0.22	-0.14
HSP78	4.35	3.98	4.67	3.61	4.39	3.34	3.17	3.37
YAP6	0.85	1.17	1.59	1.71	1.53	0.84	0.34	0.19
SWM1	-0.49	-0.42	-0.56	-0.3	-0.45	-0.34	-0.29	-0.18
EXG2	-0.23	-0.03	0.45	0.31	0.45	0.7	0.7	0.73
YDR262w	-0.25	0.06	0.45	0.29	0.07	0.28	-0.28	-0.13
DIN7	-0.12	-0.75	-0.9	-0.72	-0.97	-1.06	-0.45	-0.12
AKR1	-0.43	-0.54	0.29	0	-0.07	0.38	0.12	0.21
PEX10	-0.42	-0.42	0.03	-0.01	0.1	0.2	-0.02	0.13
YDR266c	-0.3	-0.68	-0.07	0.12	0.21	0.36	0.16	0.25
CIA1	-0.89	-1.29	-0.95	-1.15	-1.04	-0.85	-0.72	-0.55
MSW1	-0.28	-0.21	0.23	0.22	0.47	0.15	0.16	0.36
YDR269c	0.12	-1.05	0.45	0.4	0.15	1.44	0.24	0.17
CCC2	0.01	0.23	0.82	0.58	0.34	0.87	0.48	0.42
YDR271c	-0.01	0.68	0.91	0.57	0.36	0.57	0.46	0.36
GLO2	0.65	0.98	1.2	1.69	1.58	0.69	0.91	1.11
DON1	0.48	-0.38	0.18	0.38			0.37	0.36
YDR274c	-0.57	-0.53	-1.12	-1.35	-1.38	-0.51	0.14	0.33
BSC2	-0.54	-0.14	0.1	-0.16	0.01	-0.13	0.02	0.36
PMP3	0.33	0.86	1.09	0.66	0.23	0.01	-0.27	-0.18
MTH1	2.7	2		2.11	1.93	0.48	0.08	0.12
YDR278c	0.43		-0.32	-0.58			-0.79	-0.69
RNH202	-0.71	-1.09		-1.56	-0.97	-0.49	-0.27	-0.34
RRP45	-1.12	-1.36	-1.25	-1.36	-1.32	-1.56	-0.62	-0.38
PHM6				1.1		1.4		0.65
YDR282c	0.68	0.1	0.82	0.54	0.92	0.04	0.2	0.19
GCN2
DPP1	-0.36	-0.12	0.43	0.37	0.18	0.28	0.01	-0.29
ZIP1		0.3	0.37
YDR286c	-0.2	0.34	0.58	0.63	0.94	0.54	0.45	0.32
YDR287w	0.53	1.06	1.62	1.6	1.5		0.93	0.93
NSE3	0.16	-0.18	0.16	0.32	0.49	-0.15	0.19	0.36
RTT103	0.33	0.31	0.43	0.7	0.65		0.38	0.64
YDR290w		-0.15	-0.12	0.1	0.12	-0.43	-0.4	-0.51
HRQ1	0.67	0.73	-0.2				-0.07	-0.12
SRP101	-0.56	-1.4		-0.56	-0.76	-0.2	-0.14	-0.12
SSD1	0.28	0.2	1.16	1.03	0.62	0.43	0.19	0.14
DPL1	0.01	0.14	0.9	1.01	0.72	0.86	0.44	0.5
HDA2	0.34	0.31	0.37	0.4	0.83		0.7
MHR1	0.18	0.21	0.18	0.16	0.39	-0.27	0.34	0.38
SUR2	0.1	-0.4	-0.86	-1.74	-1.43	-0.49	0.25	-0.17
ATP5	-0.23	0.28	0.28	0.06	-0.42	-0.15	-0.29	-0.1
BFR2	-1.56	-2.47		-5.06	-3.32	-1.6	-0.22	-0.06
PRO1	-0.42	-2.12	-3.18	-2.64	-1.94		-0.34	0.01
CFT1	0.05	-0.1	-0.45	-0.62	-0.5	-0.27	-0.17	-0.45
GPI11	-0.25	-0.2	-0.17	-0.47	-0.67		-0.32	0.08
RSC3	-0.29	-0.27	0.12	-0.4	-0.1	0.24	-0.04	-0.17
CPR5	0.07	0.73	0.73	0.59	0.31		0.26	0.1
HNT2	0.3		0.3	-0.03	0.42	0.08	0.11	0.04
YDR306c	0.46	0.41	0.69	1.01		0.48	0.32	0.31
YDR307w	0.4	0.32	1.11	1	0.73	0.44	0.28	0.37
SRB7	-0.14	-0.45	-0.4	-0.12	0.15	-0.23	-0.09	-0.07
GIC2	-0.76	-0.74	-0.97	-1.36	-1.6	-0.45	0.14	-0.36
SUM1	-0.45	-0.94	-0.58	-0.1	-0.1	-0.07	-0.01	-0.14
TFB1	0.06	-0.4	-0.22		0	-0.3		0.38
SSF2	-1.56	-3.84	-3.47	-2.4	-1.69	-1.15	-0.29	0.11
PIB1	0.11	0.4
YDR314c	0.24	-0.92	0.48	0.66	0.56	0.53	0.23	0.21
IPK1	-0.36	-0.29
OMS1	-0.2	-0.3	0.14	0.84	0.9	0.24	0.3	0.4
HIM1	-0.18	-0.42	-0.4	-0.36	-0.17		0.38
MCM21	0.21	0.43	0.1	0.37	0.32	0.15	0.23	0.41
YDR319c	-0.14		0.83	0.34	0.52		0.03	0.15
SWA2	-0.07	-0.42	0.32	0.37	0.21	-0.17	0.26	0.38
ASP1	-0.69	-1.36	-1.64	-2.56	-2.56		-0.97	-1.06
MRPL35	-0.36	-0.3	0.25	0.55	0.56	0.14	0.18	0.34
PEP7	-0.23		0.03	-0.22	0.28		0.01	0.15
UTP4	-1.89	-3.47	-3.64	-2.84	-2.64	-1.89	-0.86	-0.56
YCG1	-0.12	-0.74	-0.43	-0.54	-0.4	1.8	-0.34	0.04
YDR326c		-0.94	-0.42				-0.34
YDR327w	-0.09	0.39	0.14	-0.07	0.4	-0.04	-0.25	-0.14
SKP1	0.12	0.03	0.19	0.32	0.28	-0.43	-0.06	0.16
PEX3	0.33	0.42	0.86	0.43	0.57	0.21	0.01	0.11
UBX5	0.41	0.18	1.37	1.4	1.53	0.58	0.49	0.24
GPI8	-0.6	-0.79	-0.54	-0.86	-1	-1	-0.51	-0.6
YDR332w	0.3	-0.97	-0.01		0.46	-0.15	0.19	0.36
YDR333c	-0.07	-0.74	-0.04	-0.2	-0.29	-0.71	-0.32	-0.38
SWR1		-1.03	0.23		0.3
MSN5	0.19	-0.42	0.5	0.41	0.29	0.24	0.1	-0.03
YDR336w	0.29	-0.67	-0.54		0.18	-0.54	-0.15	-0.07
MRPS28	-0.27	0	0.3	0.48	0.58	-0.03	0.03	0.14
YDR338c		-1.09	-0.49	-0.04	-0.3	-0.27	-0.2	-0.51
YDR339c	-1.09	-1.79	-1.69	-1.43	-1.18	-1.47	-0.51	-0.34
YDR340w	0.16	-0.6	-0.1	-0.09	-0.06	0.07	0.24	0.44
YDR341c	-0.3	-1.09	-1.15	-1.6	-1.6	-1.25	-0.49	-0.12
HXT7	2.73	3.86	4.66	4.27	3.83	1.82	-0.06	0.34
HXT6	2.41	4.02	4.59	3.71	3.78	2.27	0.06	0.15
YDR344c		0.32	-0.1					-0.71
HXT3	0.86	1.24	1.09	0.7	0.15	0.07	-0.81	-0.74
SVF1	-1.06	-2.12	-1.4	-1.43	-1.79	-1.69	-0.79	-0.32
MRP1	-0.94	-0.2	0.4	-0.09	0.34	0.58	-0.01	-0.18
YDR348c	-0.58	-1.03	-0.47	-0.49	-0.81	-0.09	-0.2	-0.34
YPS7	-1	-1.12	-0.6	-1.03	-0.54	0.06	-0.42	-0.4
TCM10	0.14	-0.43	0.54	0.61	0.34	0.32	0.07	0.2
SBE2	-1	-0.67	-0.18	-0.38	-0.06	0.25	-0.38	-0.29
YDR352w	-0.74	-0.74	-0.47	-0.71	-0.86	-0.49	-0.36	-0.25
TRR1	-0.27	0.04	0.45	-0.01	0.2	0.15	-0.38	-0.67
TRP4	0.06	0.23	0.36	0.07	-0.42	-0.4	-0.27	-0.42
YDR355c	-0.23	-0.07	-0.47	-0.42	-0.42	-0.71	0.01	0.11
SPC110	-0.45	-0.58	-0.73	-0.23	-0.43	-0.42	0.25	0.33
YDR357c	-0.23	-0.1	-0.2	-0.01	0.34	-0.09	0.19	0.48
GGA1	1.85	1.68	2.41	2.58	2.28	0.81	1.01	1.1
VID21	-0.31	-0.49	-0.01	0.41	0.28	0.16	0.17	0.33
YDR360w	0	-0.56	-0.25	0.18	0.23	-0.25	-0.09	0.03
BCP1	-0.79	-2.47	-3.06	-3.47	-2.74	-1.94	-0.94	-0.49
TFC6	0.12	-0.54	-0.17	-0.03	-0.14	-0.18	0.38	0.29
ESC2	-0.6	-0.22	0.1	-0.07	-0.06	-0.51	-0.32	-0.09
CDC40	-0.62	-1.22	-0.74	-0.4	-0.47	-1.03	0.08	0.3
ESF1	-0.81	-1.56	-2.12	-2.06	-1.84	-1.18	-0.4	-0.27
YDR366c	-0.2	-1.09	-0.32	-0.09	-0.32	-0.47	0.33	0.68
YDR367w	-0.45	-0.17	-0.06	-0.84	-0.04	-0.14	-0.34	-0.43
YPR1	0.5	0.71	1.01	0.65		0.24	0.39	0.38
XRS2	-0.04	0.28	0.69	0.29	1.1	0.43	0.24	0.33
YDR370c	-0.89	-1.09	-1.06	-1.22	-0.86	-1.15	-0.4	0.18
CTS2	-0.36	-0.01	0.56	0.1	0.7	0.46	0.12	0.06
VPS74	-0.4	-1.12	-0.6	-0.81	-1	-0.94	-0.6	-0.3
FRQ1	-0.42	0.45	0.71	0.06	0.64	0.54	0.44	0.32
YDR374c	0.67		-0.29	-0.89				-0.18
BCS1	-0.74	-0.03	0.63	-0.07	0.69	0.45	-0.01	-0.1
ARH1	-0.34	-0.42	0.28	0.14	-0.2	-0.25	-0.04	0.08
ATP17	-0.1	0.78	0.97	0.2	0.68	0.38	-0.04	-0.06
LSM6	-0.43	-0.54		-0.23	-0.56	-0.23	-0.27	-0.07
RGA2	0.58	0	0.44	0.61		0.18	0.07	0.06
ARO10	1.26	3.61		4.66	3.35	2.89	1.17	1.16
YRA1	0.08	-0.2	-0.89	-1.09	-1.12	-1.15	-0.2	0.01
RPP2b	-0.22	-0.97		-1.74	-2.56	-1.36	-0.81	-0.71
NKP1	0.89	0.1	-0.4	-0.42	-0.03	-0.51	0.16	0.2
ATO3	-0.07	-0.58		-0.49	-1	-0.22	-0.51	-0.74
EFT2	-0.14	-1.36	-1.12	-1.74	-1.84	-1.15	-0.74	-0.67
MUS81	0.25	-0.14			0.33	0.34	0.82	0.74
YDR387c	0.26	0.4	0.69	0.42	0.25	0.37	0.06	0.16
RVS167	0.7	0.58	1.55	1.85	1.2	1.55	1.17	0.92
SAC7	-0.2	-0.27	-0.07	-0.29	-0.43		-0.06	0.29
UBA2	-0.22	-0.62	-0.58	-0.42	-0.62		-0.09	0.26
YDR391c	0.56	1.84	2.67	2.17	2.24	1.54	0.46	0.19
SPT3	0.43	0.41	0.43	0.7	0.75		0.25	0.57
SHE9	-0.27	0.06	0.23	-0.42	-0.2	0.32	-0.1	-0.34
RPT3	-0.14	0.28	0.7	0.82	0.68		0.26	0.38
SXM1	-1.51	-1.36	-1.64	-1.89	-1.32	-0.38	-0.14	-0.32
YDR396w	-0.89	-1.25	-1.43	-1	-1.12		-0.58	-0.3
NCB2	-0.94	-0.62	-1.4	-1.32	-1	-1	-0.56	-0.6
UTP5	-2.32	-5.06	-5.06	-4.32	-3.64		-1.18	-1.03
HPT1	-2.18	-3.84	-4.06	-4.32	-3.06	-1.32	-1.29	-1.18
URH1	-0.49	-0.69	-0.43	-0.6	-0.67		0.45	0.3
YDR401w			-0.23	-0.84			-0.06
DIT2						-0.04
DIT1			0.51	0.1	0.33		0.21
RPB7	-0.56	-0.71	-0.06	-0.25	-0.69	-0.42	-0.71	-0.6
MRP20	0	0.37	0.44	0.56	0.54		0.12	0.03
PDR15	0.86	0.5	1.42	1.62	1.25	0.37	-0.09	-0.2
TRS120								-0.2
ADE8	-0.38	-1.12	-0.92	-0.62	-0.42	-0.51	-0.29	-0.32
SIZ1		0.21	0.19	0.4	0.29
STE14	-0.76	-0.81	-0.27	-0.12	-0.38	-0.07	-0.18	-0.22
DFM1	0.1	0.19	0.66	0.41	0.39	0.41	0.12	0.06
YDR412w	-1.47	-3.47	-2.94	-2.12	-2.12	-2	-0.86	-0.51
YDR413c	-1.4	-2.84	-2.74	-2.4	-1.94	-1.69	-0.89	-0.49
ERD1	-0.89	-1.4	-1.12	-1.22	-1.32	-1.09	-0.86	-0.69
YDR415c	-0.1	0.16	0.64	0.14	0.53	0.69	-0.15	0.07
SYF1	-0.54	-0.86	-0.42	-0.22	-0.32	-0.74	-0.2	-0.03
YDR417c	-0.43	-1.06	-1.74	-2.12	-1.74	-1.36	-0.74
RPL12b	-0.27	-1.32	-1.94	-2	-1.84	-1.94	-0.92	-0.32
RAD30	-0.54	-0.71	-0.34	-0.45	-0.03	0.15	0
HKR1	-0.42	-0.17	-0.49	-0.34	-0.56	-0.04	-0.29	-0.36
ARO80	0.18	0.32	0.93	0.57	0.7	0.8	0.34
SIP1	0.01	-0.62	0.3	0.46	-0.03	-0.32	-0.01	0.28
CAD1	0.31	0.74	0.98	0.85	0.81	0.8	0.42	0.42
DYN2	0.03	0.07	-0.29	0.08	0.06	-0.97	-0.18	-0.01
SNX41	0.6	0.56	1.27	1.08	1.04	1.01	0.46
YDR426c	0.48	0.86	1.08	0.95	0.87	0.52	0.32	0.4
RPN9	-0.36	0.07	0.41	0.64	0.46	0.11	-0.1	0.26
YDR428c	-0.04	-0.89	-0.45	-0.04	0.29	0.07	0	-0.09
TIF35	-0.64	-1.79	-2.18	-1.6	-1.36	-1.36	-0.64	-0.74
CYM1							0
YDR431w	-0.27	-1.06	0.63	0.81	0.82	0.62	0.1	-0.23
NPL3	0.03	-0.43	0.56	0.77	0.52	0.11	-0.36	-0.89
YDR433w	0.15	0.61	0.49	0.23	0.1	0.15	-0.64	-1.15
GPI17							-1.06
PPM1	0.36	1.21	1.35	1.23	1.12	0.49	-0.12	0.2
PPZ2	0.55	0.45	1.5	1.51	1.24	0.87		0.28
GPI19	-0.36	-0.97	-0.06	-0.38	-0.1	-0.34	-0.4	-0.27
YDR438w	-0.38	-0.27	0.23	0.11	0.03	-0.25	-0.2	-0.12
LRS4	-0.58	-0.15	0.08	-0.27	0	-0.17	-0.12	-0.14
DOT1	-0.89	-1.74	-1.15	-0.92	-1.06	-0.79	-0.27	-0.18
APT2	-1.06	-1	-0.74	-1.29	-1.36	-0.6	-0.54	-0.62
YDR442w	0.16	0.01	0.58	0.29	0.32	0.08	0.04	0.25
SSN2	-0.38	-0.4	0.19	-0.04	0.12	0.33	0	-0.25
YDR444w	-0.89	-1.03	-0.67	-0.6	-0.97	-0.58	-0.42	-0.32
YDR445c	-0.71	-0.4	-0.62	-0.97	-0.67	-0.58	-0.6	-0.64
ECM11			-0.2	-0.92			-1.06	-0.71
RPS17b	-0.67	-1.09	-2.12	-2.32	-1.84	-1.56	-0.94	-0.76
ADA2	-0.67	-0.92	-0.81	-0.64	-0.71	-0.81	-0.3	-0.03
UTP6	-3.18	-2.64	-3.47	-3.32	-2.25	-1.51	-0.89	-0.81
RPS18a	-0.25	-1.29	-2.12	-2	-1.89	-2.12	-1	-0.43
YHP1	-1	-0.27	0.11	0.1	0.04	0.15	0.7	1.13
PPN1	-0.49	-0.27	0.36	0.36	-0.17	-0.49	-0.14	-0.09
TSA2		2.07	2.78	2.1	2.8	2.06	0.7	0.16
GUK1	-0.43	-1.03	-1.29	-1.51	-1.89	-1.79	-0.29	-0.06
YDR455c	-0.32	-1	-0.12	-0.64	-0.43	-0.27	-0.64	-0.54
NHX1	-0.49	-0.89	-0.23	-0.27	-0.6	-0.64	-0.38	-0.36
TOM1	0.03	0.02	0.21	-0.45	-0.23	-0.18		0.03
YDR458c	-0.42	-0.67	-0.23	-0.03	-0.14	-0.67	-0.09	-0.15
PFA5	-0.29	0.11	0.18	-0.47	-0.43	0.12	-0.23	-0.12
TFB3	0.04	-0.07	-0.06	0.2	0.1	-0.84	0.23	0.45
MFA1	-0.49	-0.22		-1.51	-1.25	-0.81	-0.12	-0.51
MRPL28	0.3	0.42	0.86	1.12		0.44	0.92	0.79
STP1	-0.45	-0.17	0.3	-0.32		0.33	0.1	-0.06
SPP41	0.72		-0.38	-0.76	0.28	-0.56	0.25	0.23
RMT2	-1.12	-2.06	-3.64	-4.64		-2.25	-1.29	-1.18
PKH3	0.1	-0.51	0.31	0.44	0.15	-0.32	0.08	0.11
YDR467c	-0.15	0.16	0.58	-0.06	0.89	0.34	-0.15	0.04
TLG1	-0.09	-0.12	-0.17	0.19	0.18	-0.27	0.25	0.33
SDC1	-0.54	-0.56	-0.56	-1.09	-0.22	-0.51	0.12	0.48
UGO1	0.11	0.15	0.44	0.34	0	-0.3	0.29	0.04
RPL27b	-0.84	-1.74	-2.47	-2.84	-1.36	-1.36	-0.89	-0.74
TRS31	-0.29	-0.22	-0.54	-0.62	-0.58	-0.64	-0.07	0
PRP3	-0.38	-0.06	-0.12	-0.22	0.5	-0.03	0.37	0.72
YDR474c	0.64	1.07	1.75	1.73	1.4	1.52	0.61	0.67
JIP4	1	0.11	1.46	1.37	1.17		0.45	0.54
YDR476c	-0.12	0.37	0.7	0.32	-0.2	0.36	-0.15	-0.29
SNF1	0.14	0.03	0.62	0.43	0.07	0.15	-0.2	-0.45
SNM1	-0.92	-0.49	-0.89	-0.23	-0.64	-0.2	0.15	0.21
PEX29	0.78	1.05	1.45	1.03	0.87	0.58	0.01	0.11
DIG2	-0.09	-0.1	-0.23	-0.09	-0.27	-0.1	0.65	0.49
PHO8	0.19	0.73	1.16	0.86	0.85	1.23	0.77	0.64
CWC21	-0.47	-0.36	-0.71	-0.36	-0.45	-0.58	-0.07	0.23
KRE2	-0.36	-0.56	-0.12	-0.43	-0.49	-0.04	-0.58	-0.45
VPS52	0.36	-0.04	0.43	0.7	0.56	0.06	0.38	0.43
VPS72	0.07	0.14	0.01	0.31	0.3	-0.12	0.08	0.33
VPS60	-0.4	-0.22	-0.38	0.01	-0.01		-0.29	0.08
RIB3	-0.42	-0.25	-0.64	-1.06	-0.51	-0.14	0.01	-0.32
PAC11	-0.2	-0.32	-0.32	-0.42	-0.51		0.38	0.1
SLD5	-0.09	0.41	0	-0.4	0.01	0.38	0	-0.4
PKH1	0.63	0.86	1.43	1.29	1.04		0.55	0.49
YDR491c	-1.94	-2	-2.84	-3.64	-2.64	-1.51	-0.76	-0.92
IZH1	-2.06	-2.64	-2.94	-2.94	-2.94		-0.47	-0.49
FMP36	-0.62	0.03	0.11	0.06	0.77	0.24	0.3	0.01
RSM28	0.01	0.26	0.53	0.96	0.93		0.41	0.72
VPS3	0.45	0.55	0.5	0.16	0.81	0.55	0.42	0.46
PUF6	-2.57	-3.25	-5.64	-3.98	-3.25	-2.4	-1.1	-0.79
ITR1	-0.15	0.34	0.93	0.18	0.67	0.89	0.11	-0.17
SEC20	-0.4	-0.79		0.12	-0.32	-0.62	-0.17	-0.2
LCD1	-0.07	-0.51	-0.25	-0.2	-0.06	0.14	0.25	0.41
RPL37b	-0.89	-1.69	-2	-1.6	-1.56	-1.74	-0.58	-0.45
PLM2	0.31	-0.49	-0.14	-0.69	-0.51	0.06	0.45	0.21
SAM2	-0.34	-1.6		-0.89	0.28	0.37	0.1	-0.23
LPP1	0.08	0.73	1.02	0.66	0.95	0.83	0.52	0.31
SPG3	-0.04	0.33	0.76	0.86	0.32	0.11	0.14	0.18
PSP1	0.33	0.42	1.26	1.24	1.26	0.71	0.26	0.56
YDR506c	-0.34	-0.45	0.79	0.69	0.67	0.49	0.5	0.36
GIN4	-1.32	-1.84	-1.79	-2.12	-1.25			-0.45
GNP1	0.58	-0.56	0.52	0.92		0.36	0.18	0.3
YDR509w	0.58	-0.37	0.03	-0.05	0.01	-0.06	0.16	-0.37
SMT3	0	0.03	-0.17	0.11	0.04	-0.76	0.2	0.2
ACN9	-0.17	0.92	0.98	0.77	1.01	0.98	0.31
EMI1	0.04	1.04	0.98	1.14	1.09	-0.1	0.24	0.38
GRX2	0.7	2	2.21	1.87	1.69	1.63	0.37
YDR514c	-1.29	-1	-1.15	-0.92	-0.76	-1.22	-0.49	-0.17
SLF1	-0.38	-0.4	-0.04	0.45	0.96	0.68		0.55
EMI2	2.78	3.48	3.66	3.32	2.32	0.88	0.91	0.96
GRH1	0.11	0.77	0.69	0.25	0.07	0.58	0.04	-0.23
EUG1	-0.27	-0.45	0.01	-0.14	-0.42	-0.3	0.29	-0.09
FPR2	-0.74	-0.03	-0.22	-0.79	-0.36	0.26	-0.34	-0.69
YDR520c	-0.45	-0.79	-0.51	-0.38	-0.49	-0.04	-0.36	-0.1
YDR521w	-0.43	-1	-0.3	-0.62	-0.12	-0.03	-0.42	-0.47
SPS2		-1.12	-0.47	-0.51	-0.22			-0.36
SPS1	-1.18	-1.36	-1.18	-1.6	-1.51		-2.06	-0.81
AGE1	-1.4	-2.74	-1.64	-0.94	-1	-0.69	-0.64	-0.51
API2	-0.3	-0.17	-0.1		-0.3		-0.94
YDR526c	-0.74	-2.32	-1.74	-1.06	-1.06	-0.76	-0.1	0.25
RBA50	-0.79	-1.4	-1.47	-1.51	-1	-0.94	-0.07	0.11
HLR1	-1.15	-2.12	-1.79	-1.25	-0.89	0.08	0.07	-0.09
QCR7	0.24	1.48	1.14	1.11	1.1	0.32	0.31	0.55
APA2	-0.14	-0.34	0	0.32	0.07	0.2	-0.81	-0.89
YDR531w	-0.36	-0.27	-0.18	-0.3	-0.23	-0.4	-0.34	-0.38
YDR532c	-0.01	-0.32	-0.43	0.33	0.32	-0.2	0.19	0.5
HSP31	0.65	1.94	2.45	2.61	2.85	2.35	1.17	0.77
FIT1	0.36	1.09	1.68	1.88		1.26	0.77	0.55
YDR535c			0.41		0.03		-0.62	-1.15
STL1		0.3	0.45	0.44	0.67			-0.09
YDR537c	-0.43	-0.47	-0.17	-0.84	-0.45	-0.15	-0.74	-1.06
PAD1	-0.14	-0.3	-0.22	-0.64	-0.64	-0.97	-0.71	-0.62
YDR539w	-0.6	-0.18	0.36	-0.09	0.28	0.7	0.36	-0.32
YDR540c		0.62	0.7	0.72	1.05	0.03	0.57	0.48
YDR541c	-1.03	-0.22	0.29	-0.2	0.36	1.06	0.48	0.03
YDR542w	0.29	-0.03	0.11	0.14	-0.18	-0.29	0.01	-0.15
YDR543c	-0.92	-0.4	-0.34	-0.79	-0.47	-0.01	-0.67	-1.03
YDR544c	-0.64	-0.94	-0.42	-0.29	-0.45	-0.3	-0.23	-0.12
YRF1-1	-0.28	-0.22	0.05	-0.29	-0.01	0.15	0.02	0.18
YEL001c	-0.3	-0.51	-0.45	-0.45	-0.74	0.2	-0.07	-0.49
WBP1	-0.17	-0.6	-0.2	-0.47	-0.69	-0.42	-0.07	-0.4
GIM4	0.07	-0.45	-0.69	-0.15	-0.18	0.28	-0.01	0.19
YEA4		0.11	0.28	0.33		0.19	0.23
VAB2		0.37	0.56	0.77	0.46	0.86	0.46	0.11
YEA6	0.1	0.24	0	-0.33		0.37	0.26	-0.27
YEL007w	0.19	-0.3	0.28	0.3	0.06	0.62	0.06	-0.01
YEL008w		-0.29	-0.03	-0.45	-0.51		-0.23	-0.23
GCN4	-0.43	-1.15	-0.92	-0.6	-0.74	-0.3	-0.29	-0.3
YEL010w		-0.3	0.21	-0.38				-0.17
GLC3	2.85	3.66	4.88
UBC8	1.35	1.54	1.43	1.38	1.65			0.93
VAC8	0.15	-0.03	0.5	0.41	-0.09	-0.45	-0.07	-0.25
YEL014c	0.03	-0.06		-0.3		-0.2	0	0.01
EDC3	0.01	-0.2	-0.34	-0.22		-0.49	0.32	0.32
NPP2	-0.2	-0.03		-0.69		-0.04	0.01	0.01
PMP2	-0.06	-0.07	-0.58	-0.69	-1.15	-1	-0.3	-0.09
GTT3	0.08	0.77		-0.04		0.3	0.42	0.26
EAF5	0.29	-0.45	-0.84
MMS21	-0.42	-0.4		-0.58		-0.17	0.37	0.26
YEL020c	0.43	0.44	1.34
URA3	-0.43	-0.54		-1.22		-0.92	0.31	-0.14
GEA2	0.1	-0.45	-0.56		0.77
YEL023c
RIP1	1.11	1.76	2.13	2.15	1.52	1.3	0.52
YEL025c		-0.43	-0.5	0.03	-0.03		-0.27	0.14
SNU13	-0.54	-1.69	-2.64	-2.06	-2.56	-1.6	-0.84
CUP5	-0.14	0.01	-0.3		-0.76
YEL028w		-0.2	-0.67	-0.62	-0.38
BUD16	-0.4	-0.71	-0.79	-0.92			-0.22	-0.14
ECM10		0.48	0.63	0.66	0.12		0.2
SPF1	0.03	0.18	-0.18	-0.22	-0.14	-1.06	-0.07	0.36
MCM3	-0.2	-0.76	-0.81	-0.14	-0.47	-0.21	-0.78
YEL033w	-0.12	0.16	-0.62	-0.76			-0.64
HYP2	0.07	0.03	-0.15	-0.34	-0.69	-0.38	-0.23	-0.49
UTR5
ANP1	-0.45	-0.84	-0.67		-0.84	-0.15	-0.07	-0.09
RAD23	-0.17	-0.09	0.24	-0.17	-0.01	0.18	-0.04	-0.15
UTR4	0.15	0.68	0.7	0.34	-0.4	-0.42	-0.62	-0.71
CYC7		2.36	2.3		1.58
UTR2	-1	-1.64	-1.18	-0.97	-1.29	-0.71	-0.92	-1.09
YEL041w			1.46	0.55	1.36
GDA1	-0.47	-1.56	-1.56		-1.94
YEL043w	0.29		-0.27	-0.74	-0.22		-0.25
IES6	-0.43	-0.94	-1.47	-1.22	-1.32	-1.09	-0.47	-0.04
YEL045c	-0.38		-1.6	-1.79	-1.25		-1.18	-1.06
GLY1	-0.86	-1.79	-1.79	-1.89	-1.89	-0.94	-0.64	-0.62
YEL047c	0.11	0.37	0.73	0.16	0.16	0.68	0.43	0.04
YEL048c	-0.86	-1.51	-1.32	-1		-0.43	-0.22
PAU2	0	0.07	-0.18	-0.01	-0.38	0.03	0.01	-0.1
RML2	-0.49	-0.43	0.03	0.45		0.24	0.14
VMA8	-0.03	-0.38	-0.74	-0.51	-0.69	-1.29	-0.34	0
AFG1	0.16	-0.22	0.01	0.12	0.04	-0.12	-0.4	-0.58
MAK10	-0.25	-0.04	-1.25	-1.18	-1.29	-0.69	-0.89	-0.97
RPL12a	-0.42	-1.6	-2.32	-2.12	-1.89	-1.6	-1	-0.86
POL5	-0.77	-2.11	-2.42	-1.84	-1.89	-1.43	-0.92	-0.7
HAT2	-0.43	-0.89	-0.4	-0.45	-0.51	-0.54	-0.34	-0.43
YEL057c	0.06	0.33	0.08	0.11	0.21	-0.14	-0.34	-0.23
PCM1	-0.23	-0.71	-0.4	-0.15		0.29	0.14	-0.18
SOM1
YEL059w			0.11
PRB1	1.78	2.28	3.18	3.24	2.7	2.26	1.26	1.14
CIN8			-0.4		-0.67		-1.56	-2.56
NPR2	0.52			0.24	0.21	0.15	0.07
CAN1	-0.14	-0.62	-0.32	-0.47	-0.4	0	-0.42	-0.6
AVT2				-0.25	-0.86	-0.29	-0.22
SIT1	-0.69	-0.84	-0.38	-0.92	-1.29	-0.62	-0.74	-0.94
HPA3	-0.42	-0.15	-0.22	0.06	0.28	0.36	1	1.04
YEL067c	-0.25	-0.29	-0.38	-0.97	-0.04		-0.17
YEL068c	-0.43	-0.1	-0.67	-0.54	-0.6	-0.58	-0.6	-0.6
HXT13	0.01	-0.29	0.21	0.14	0.07	0.33	-0.22
DSF1		0.69	0.31	-0.18	-0.92	-0.6	-0.54	-0.71
DLD3	0.25	0.51	1.15	1.1	1.17	0.88	0.15
RMD6		-0.76	-0.47	-0.09	0.34	0.04	0.06
YEL073c	0.55	1.01	1.34	1.17	0.89	0.07	-0.18	-0.38
YEL074w	-0.81	-1.64	-0.76	-0.43	-0.47	-0.03	-0.1
YEL075c	-0.74	-1.74	-0.97	-0.74	-0.79	-0.17	-0.29	-0.49
YEL076c	-0.71	-2	-0.94	-0.43	-0.74	0.1	-0.23
YEL076c-a	-0.62	-1.84	-1.09	-0.6
YEL076W-C
YEL077c	-0.34	-0.47	-0.01	-0.23	-0.17	-0.27	-0.04	-0.25
MNN1	-0.29	-2.64	-2.06	-1.64	-1.51	-0.07	0.14
NOP16	-0.6	-1.09	-1.72	-1.6	-0.87	-1.89	-0.38	0.42
PMI40	0.07	-0.54	-0.3	-0.64	-0.97	-0.6	0.1
FMP52	-0.18	0.56	0.77	0.34	0.37	0.79	0.42	0.33
YND1	-0.36	-1.22	-0.38	-0.49	-0.29	-0.04	0.01	-0.09
NUG1	-0.69	-2.47	-2.84	-2.84	-3.18	-2.18	-0.89	-0.84
TMA20	-0.22	-0.51	-0.84	-0.92	-0.56	-0.49	0.16
PAC2	0.3	-0.6	-0.58	-0.32	0.08	-0.32	0.11	0.16
SEC3	-0.08	-0.07	0.29	-0.1	-0.02	0.02	-0.23
NTF2	-0.09	0.01	-0.27	-0.74	-1	-0.94	-0.6	-0.54
YER010c	-0.36	0.31	-0.06	-0.47	-0.32	-0.47	-0.47	-0.81
TIR1	0.15	0.48	-0.13	0	-0.61	-0.69	-0.64	-0.51
PRE1	0.01	0.34	0.14	0.25	0.43	-0.04	-0.12	-0.14
PRP22	0.01	-0.48	-0.2	0.01	-0.09	-0.03	0.1	-0.12
HEM14			0.62		0.59
FAA2		0.01	0.21		-0.18	0	-0.03	-0.2
BIM1	-0.12	0.08	-0.43	-0.34	-0.15	-0.49	-0.01	0.04
AFG3	-0.23	-0.19	0.26	0.2	-0.04	0.16	0.11	0.05
SPC25	0.18	0.49	0.15	-0.32	-0.09	0.06	0.01
SBH2	-0.32	-0.42	-0.94	-0.94	-0.97		-0.18	-0.29
ISC1	0.14	0.07	0.41	-0.34	-0.36	0	0.31	0.25
GPA2	1.28	0.94	1.5	1.6	1.28	0.9	0.9	0.93
RPN3	0.11	0.29	0.55	0.7	0.63	0.3	0.21	0.28
SRB4	0.38	-0.22	0.03	0.3	0.21	-0.04	0.34	0.58
PRO3	0	0.19	0.31	-0.23	-0.58	-0.15	-0.12	-0.3
YAT2		-0.15	0.77	0.74	0.55	0.48	0.38	0.48
GCD11	-0.34	-2.06	-2.18	-1.94	-1.64	-0.89	-0.76	-0.62
CHO1	0.24	0.75	1.31	1.09	0.72	0.73	0.04	0.1
GAL83	0.32	0.65	0.8	0.62	0.55	0.18	0.23	0.11
MIG3	0.73	-0.71	-1.03	-0.81	-0.81	-0.67	-0.17	0.07
SMB1	-0.22	-0.58	-0.86	-0.56	-0.34	-0.64	-0.12	0.16
YER030w	0.55	0.3	0.04	0.86	0.9	0.11	0.87	1.43
YPT31	-0.1	-0.07		-0.43	0	-0.23	0.21	0.39
FIR1	-0.27	-0.62	-0.49	-0.71	-0.71	-0.45	-0.14	0.11
ZRG8	1.37	1.62			2.24
YER034w	0.46	0.19	0.43	0.52	0.08	-0.1	0.32	0.38
EDC2	1.77	2.28		1.49	1.7	1.31	1.31	1
ARB1	-0.23	-1.6	-1.64	-1.47	-1.56	-0.86	-0.18	-0.25
PHM8	3.01	3.14		3.36	3.74	1.93	1.43	2.16
KRE29	1.65	2.03	1.77	2.48	1.86	0.96	1.25	1.73
HVG1		0.5		0.19		0.39	0.21	0.03
GLN3	0	-0.23	0.14	0.15	-0.14	-0.04	0.24	0.61
YEN1		0.12	0.91			0.66	0.41	0.5
MXR1	-0.36	-0.81	-0.89	-0.58	-0.09	-0.06	0.43	0.29
SAH1	-0.14	-1.09	-1.29	-1.56	-1.43	-0.89	-0.51	-0.54
ERG28	0.21	0.81	0.9	0.68	0.5		0.3	0.26
MEI4
ACA1	-0.49	-0.67	-0.74	-0.43	-0.4	-0.17	-0.01	-0.14
SPO73		0.15	-0.17	-0.36	-0.12		0.03	0.28
SAP1	0.16	-0.67	0.28	0.42	0.26	0.15	-0.06	-0.32
CAJ1	0.29	0.42	0.51	0.83	0.69		0.34	0.55
TPA1	-0.97	-3.47	-2.94	-2.32	-1.94	-1.15	-0.6	-0.27
RSM18	0.08	0.23	0.1	0.32	0.54	-0.29	0.18	0.45
JHD1	-0.17	-0.25	-0.07	0.08	-0.01	0.03	-0.23	0.07
HOM3	-0.32	-1.06	-0.86	-1.06	-0.69	-0.22	-0.36	-0.38
PIC2	2.22	2.39	2.6	2.64	1.87	0.82	0.71	1.06
GIP2	3.87	4.62	5.71	4.95	4.5	2.32	-1.74
HIS1	-0.4	-1.32	-1.74	-1.79	-1.79	-0.81	-0.6	-0.74
FCY2	-1.94	-3.64	-2.64	-2.32	-2.18	-0.76	-0.74	-0.74
RPL34a	-0.47	-1.03	-2.18	-1.84		-2.18	-1
HMF1	-0.18	0.28	0.11	-0.79	-0.56	-0.32	-0.71	-1.12
PET117	0.31	0.95	0.99	1.41	1.7		0.7	0.99
PCL6	0.32	0.36	0.64	0.53	0.66	0.19	0.12	0.15
FCY21	-0.72	-1.66	-1.52	-1.6	-1.46	-0.54	-0.59	-0.67
FCY22	-1.09	-3.06	-2	-0.6	-1.22		-0.24
CEM1	-0.34	0.3	0.54	0.41	0.86	1.02	0.62	0.5
HOR2	1.4	2.31	2.65	2.06	2.18		1.28	1.01
THO1	-0.3	0.04	0	-0.3	-0.09	-0.04	-0.1	-0.34
YER064c	-0.17	-0.47	0.14	0.38	0.26	0.42	0.49	0.08
ICL1	0.3	0.38	0.77	0.66	0.69	1.08	0.77	0.75
YER066c-a
YER066w	-0.18	0.08	0.41	0.31	0.28	0.07	0.14	-0.09
YER067w	4.12	4.09	5.52	5.61	4.74	2.15	1.14	0.9
MOT2	-0.1	-0.67	0.1	0.46	0.55	0.03	0.3	-0.15
ARG5.6	-0.06	-0.18	-0.09		0.34	0.69	1.28	1.49
RNR1	-1	-3.84	-3.47	-2.64	-2.32	-0.17	0.79	0
YER071c	-0.45	-0.27	-0.71		-0.56	-0.62
VTC1	-0.29	-0.76	-0.64	-0.47	-0.56	-0.29	-0.09	-0.22
ALD5	-0.58	-1.94	-1.69		-1.56	-0.62
RPS24a	-0.67	-1.89	-2.25	-2.06	-1.84	-1.74	-0.89	-0.49
PTP3	-1.36	-1.43	-1.09	-0.92	-0.69		-0.18
YER076c	-0.27	-0.38	0.26	0.15	0.32	-0.1	-0.04	0.04
YER077c	-0.62	-0.42	-0.03	-0.43	0.15		0.15	0.88
YER078c	-0.36	-0.36	0.21	0.33	0.03	-0.54	-0.67	-0.58
YER079w	1.7	2.59	2.44	2.46	2.6		0.9	1.08
FMP29	0.19	-0.04	0.51	0.9	0.75	-0.06	0.21	0.32
SER3	-0.38	-0.17	0.11	0.26	0.38	0.44	0.46	0.57
UTP7	-1.09	-3.64	-3.06	-2.25	-1.94	-1.36	-0.4	-0.18
GET2	-0.29	0.12	0.52	0.08	-0.01	0.37	-0.38	-0.29
YER084w							-1.4	-1.06
YER085c				-1.6
ILV1	-0.34	-1.74	-1.74	-1.89	-1.94	-1.32	-0.64	-0.42
YER087C-A	-0.2	0.16	-0.54	-1.22	-1.09	-0.71	-0.34	-0.62
YER087w	-0.03	-0.27	0.88	0.93	1.33	0.48	0.3	0.12
DOT6	0.44	0.81	1.21	0.77	0.25	0	0.39	0.39
PTC2	-0.17	-0.81	-0.24	-0.06	-0.22	-0.05	-0.16	-0.51
TRP2	-0.04	-0.67	-0.49	-0.56	-0.45	-0.64	0.03	0.24
MET6	-0.89	-2.56	-0.51	0.9	2.46	3.09	1.64	0.96
IES5	-0.14	0.01	-0.03	0.12	0.4	-0.15	0.4	0.49
TSC11		-0.69	-0.3	-0.15		0.32	0.16	-0.18
YER093c-a	0.06	0.28		0.48	0.62	0.1	-0.17
PUP3	-0.1	0.28	0.44	0.52	0.36	-0.49	-0.29	-0.14
RAD51	-0.06	-0.17	0.62	0.61	0.46	0.88	0.49	0.1
SHC1	0.38	0.57	1.3	1.34	1.7	0.88	0.36	-0.2
YER097w	-0.3	-1.06	-0.07	0.04	-0.04	0.14	-0.32	-0.45
UBP9	0.52	0.86	1.31		0.94	0.73	0.54	0.15
PRS2	-0.67	-0.97	-0.62	-0.45	-0.54	-0.3	-0.3	0.03
UBC6	-0.3	-0.17	-0.25	-0.32	0.12	-0.18	-0.1	-0.01
AST2	0.16	0.21	0.8	0.81	0.87	0.64	0.39	0.24
RPS8b	-0.4	-1.06	-1.79	-2.25	-1.74	-1.64	-1.03	-0.69
SSA4	4.93	5.86	6.21	4.96	5.14	2.61	1.96	1.68
RTT105	-0.36	-0.51	-0.06	-0.67	-0.15	-0.47	-0.42	-0.29
NUP157	-0.45	-1.69	-0.34	-0.1	-0.2	0.24	0.38	0.41
MAM1			-0.29	-0.74	-0.3
GLE2	-0.67	-1.06	-0.79	-0.15	-0.69	-0.79		0.65
FLO8	-0.15	-0.79	-0.32	-0.1	-0.4	-0.25	-0.22	-0.07
KAP123	-0.25	-2.47			-3.06	-2		-0.74
SWI4	0.17	-0.24	-0.03	0.28	-0.16	0.14	0.46	0.23
LSM4	-0.18	-0.62	-0.84	-0.43	-0.34	-0.76	-0.1	0.31
YER113c	-0.58	-1.15	-0.25	-0.07	-0.38	-0.15	0.16	0.25
BOI2	-0.3	-0.94	-0.51	-0.86	-0.43	-0.27	0	0.01
SPR6	-0.09	-0.71	-0.67	-0.34	-0.51	-0.74	-0.03	0.04
SLX8	0.08	0.19	0.24	0.18	0.16	-0.07	-0.04	0.14
RPL23b	-0.43	-1.32	-2.06	-1.89	-1.84	-1.74	-0.58	-0.23
SHO1	-0.6	-0.92	-0.84	-1.22	-0.97	-0.38	-0.18	-0.22
AVT6	0.85	1.47	2.56	2.29	2.04	1.98	1.6	1.28
YER119c-a	-0.12	-0.62	-0.74	-0.29	-1.06	-0.49	-0.4	-0.62
SCS2	-0.18	-0.1	-0.2	-0.58	-0.69	-0.36	-0.4	-0.47
YER121w			1.39	1.16	0.94
GLO3	-0.34	-0.71	-0.6	-0.42	-0.4	-0.32	-0.07	-0.04
YCK3	0.06	-0.94	-0.34	-0.3	-0.6	-0.74	-0.06	0.06
DSE1	-0.51	-0.38	0.57	0.78		1.48	1	0.59
RSP5	-0.17	-0.92	0.29	0.21	-0.17	-0.22	-0.23	-0.29
NSA2	-1.36	-2.56	-3.32	-2.64	-2.56	-1.47	-0.69	-0.49
LCP5	-1.47	-2.94	-3.06	-2.4	-1.89	-1.51	-0.27	-0.07
YER128w	-0.71	-0.32	-0.17	0			0.45	0.81
SAK1	-1.06	-1.89	-0.92	-0.76	-1.03	-0.97	-0.51	-0.34
YER130c	-0.27	0.01	0.33	-0.06		0.31	0.53	0.19
RPS26b	0.15	-0.74	-2	-1.79	-1.79	-2	-0.22	-0.17
PMD1	-1.06	-0.69	-0.7	-1.43		0.1	-0.3	-0.43
GLC7	0.21	-0.03	0.24	0.38	0.04	-0.62	0.07	0.03
YER134c	0.17	0.74	0.52	0.94	0.49	0.16	0.38	-0.01
YER135c					-0.03
GDI1	-0.03	-0.12	0.52	0.49	0.16	0.1	0.16	0.04
YER137c		-0.45	-2.18	-1.25	-0.56		-0.01	0.57
YER138c	0.05	-0.83	0.06	0.03	-0.17	-0.23	0.29	0.33
YER139c	-0.27	-0.23	0.23	0.5	0.34	0.28	0.5	0.54
YER140w	-0.86	-0.97	-0.76	-1.25	-0.81	-0.23	-0.74	-0.43
COX15	0.54	0.73	1.74	1.78	1.08	1.06	0.7	0.62
MAG1	0.7	1.21	1.37	1.39	1.51	1.02	0.61	0.63
DDI1	0.49	0.75	1.39	1.65	1.23	1.1	0.9	0.7
UBP5		0.12			0.67	0.28	0.38	0.24
FTR1	-0.34	-0.76	-0.38	-0.79	-1.4	0	0.79	0.48
LSM5	-0.47	-0.58	-1.12	-0.84	-0.97		-0.54	-0.25
SCC4	-0.76	-0.74	-0.56	-0.6	-0.67		-0.23	-0.03
SPT15	-0.79		-1	-1.15	-0.76	-0.54	-0.2	-0.3
PEA2	-0.23	-0.97	-1.47	-1.06	-1.18		0.14	0.29
SPI1	4.27		5.39	4.07	3.96	3.19	2.05	1.6
UBP3	0	-0.49	0.1	0.5	0.15		0.56	0.72
YER152c	0.18	0.65	0.84	0.08	0.49	1.2	0.88	0.21
PET122			0.31	-0.23		0.58	-0.05	-0.12
OXA1	-0.22	0.33	0.63	0.11	0.46	0.92	0.42	0.01
BEM2	-0.15	-1.18	-0.26	-0.32	-0.27	-0.04	-0.07	-0.22
YER156c	-1.32	-2.12	-2.64	-2.84	-2.4	-1.29	-1.12	-1.36
COG3	0.21	-0.23	0.15	0.2	0.12		0.42	0.72
YER158c	0.89		1.94	1.07	1.44	1.52	0.59
BUR6	0.08	-0.67	-0.51	0.3	0.33	-0.58	0.38	1.08
YER160c	0.02	-1.14	-0.09	-0.12	-0.17	-0.58	0.1	0.2
SPT2	-0.3	-0.97		0.14	-0.1	-0.43	-0.12	0.03
RAD4	0.54	0.72	1.26		1.09		-0.06
YER163c	0.16	0.56		1.52	1.5	0.98	1.01	1.18
CHD1	-0.29	-0.67	-0.54	-0.4	-0.54	-0.18	-0.22	-0.09
PAB1	-0.56	-2.64	-2.25	-2.18	-2.18	-1.56	-0.84	-0.94
DNF1	-0.32	-0.26	-0.07	-0.3	-0.18	0.16	-0.29	-0.2
BCK2	-0.67	-1.29		0.19	0.03	0.01	-0.14	-0.04
CCA1	-0.62	-1	-0.69	-0.62	-0.6	-0.54	-0.4	-0.17
RPH1	-0.22	-0.84		0.31	-0.1	-0.45	-0.04	-0.94
ADK2	-0.15	-0.01	0.23	0.19	0.19		0.15
RAD3	-0.49	-1.69	-1.06	-0.76	-0.62	-0.71	-0.34	0.11
BRR2	0.04	-0.64	-0.24	-0.27	-0.41	-0.34	0.26	0.19
RAD24	-0.69	-0.94	-0.54	-0.64	-0.42	-0.69	0	0.18
GRX4	-0.84	-0.58	-0.64	-0.92	-0.6	-0.4	-0.69
TMT1	-0.69	0.04	0.94	1.08	1.06	0.31	0.31	0.69
ECM32	0.7	-0.01	-0.36	-0.49	-0.12	0.06	-0.22
BMH1	0.39	0.94	1.18	1.37	1.01	0.44	0.34	0.4
PDA1	-0.04	0.1	0.56	0.19	0.31	0.61	-0.04
DMC1			0.76	0.68	1	0.15	-0.06	-0.23
ISC10	-0.47	0.21	-0.38	-0.45	-0.29	-0.3	-0.18	-0.3
YER181c			-0.49	-0.25		-0.71	-0.56	-0.71
FMP10	0.3	0.95	0.9	1.16	1.2	0.51	0.11
FAU1			-0.54	-0.12	-0.09	0.06	-0.04	-0.34
YER184c	-0.34	-0.54	-0.14		-0.04	-0.07	-0.18	-0.29
YER185w			-0.89	-0.54	-0.56	0.06	-0.34	-0.74
YER186c	-0.71	-0.67	-1.03	-1.32	-1.22	-1.12	-0.74	-0.97
YER187w	-0.23	-0.76	-0.81	-0.42	-0.34	-0.15	-0.64	-1.03
YER188w	-0.32	0.24	0.03	-0.4	-0.1	-0.4	-0.38	-1
YER189w	-0.71	-2.47	-1.18	-0.54	-0.71	0.11	-0.12	-0.29
YRF1-2	-0.43	-0.43	-0.2	-0.23	-0.03	0.19	-0.04	-0.29
DEG1	-1.25	-1.34	-1.16	-0.83	-0.77	-0.4	-0.39	-0.53
SPB4	-1.43	-2.47	-2.4	-2.12	-1.64	-1.15	-0.56	-0.47
MSH4		-0.49	-0.18	-0.38	-0.62
VTC2	-0.32	-0.89	-0.86	-1.36	-0.97	-0.54	-0.43	-0.43
SEC4	-0.07	-0.1	0.06	0.04	-0.25	-0.64	-0.3	-0.04
YFL006w	-0.3	0.04	0.32	-0.03	0.31	0.32	-0.38	-0.32
BLM10	-0.25	-1.3	-0.52	-0.06	-0.41	-0.07	-0.19	-0.23
SMC1	-0.2	-0.51	-0.6	-0.58	-0.34	-0.22	0.3	-0.07
CDC4	-0.27	-0.74	0.2	0.2	-0.03	0.12	0.1	0.24
WWM1	0.14	0.6	0.69	0.83	0.66	0.41	0.58	0.46
HXT10			0.87	1.96	-0.29	0.9	-0.69	-1.6
YFL012w			-0.45	-0.3
IES1	-0.15	-0.18	0.12	0.2	0.44	0.39	0.18	0.1
YFL013W-A
HSP12	4.72	5.87	6.69	6.75	6.9	5.84	5.72	4.98
YFL015c		0.28	1.04			0.5
MDJ1	2.9	3.03	2.86	2.74	1.93	1.26	1.71	1.47
GNA1	0.01	0.06	-0.18	-0.49	-0.25	-0.51	-0.03	0.26
LPD1	0.23	0.18	0.92	1.07	0.7	0.2	0.73	0.6
YFL019c	0.34	-0.07	0.6	0.38		0.23
PAU5	-0.03	0	0.12	0.07	-0.14	-0.42	0.1	-0.09
GAT1	0.39	0.42	0.96	0.57	0.58	0.93	0.43	-0.07
FRS2	-0.23	-1.03	-1.12	-1.03	-0.97	-0.84	-0.04	-0.12
BUD27	-1.29	-2.06	-2	-1.84	-1.25	-0.58	0.07	0.19
EPL1	-0.17	0.24	-0.29	-0.24		-0.23	-0.71	0.19
BST1	-0.29	-0.79	-0.09	-0.51		0.11	-0.23	-0.2
STE2	-0.49	-1.22	-0.06	-0.22	-0.49	-0.4	-0.64	-0.84
GYP8	-0.62	-0.67	-0.27	-0.58		0.19	0.18	0
CAF16	-0.17	-0.38	-0.15	-0.25	-0.3	-0.94	-0.1	0.06
CAK1	-0.07	1.04	0.72	0.7	0.97	0.6	-2.18	0.4
AGX1	0.76			1.15	1.29	0.56	0.61	0.36
HAC1	-0.32	-0.23	0.48	-0.51	-0.14	0.42	-0.3	-0.25
YFL032w	0.14	-0.79	0.28	0.03	-0.27	-0.22	-0.14	-0.32
RIM15	-0.03	0.02	0.43	0.25		0.25	-0.32	0.14
YFL034w	0.16	0.33	0.39	0.32	0.1	-0.29	0.15	0.21
RPO41	0.15	0.08	1.05	1.24		0.5	0.36	0.37
TUB2	-0.1	0.19	0.53	-0.58	-0.01	0.38	0.23	0.37
YPT1	0.08	0.14	0.31	0.67	0.41	0.03	0.51	0.55
ACT1	-0.01	0.29	0.52	0.07	-0.03		-0.3	-0.2
YFL040w		0.44	0.69	0.39	0.43			0.07
FET5	-0.67	-0.54	0.18	-0.27	-0.38		-0.27	-0.43
YFL042c	0.65	0.9	2.01	2.18	1.9	1.3	1	0.76
YFL043C	0.73	1.58	1.88	1.63	1.49		0.5	0.53
OTU1	-0.15	0.5	1.37	1.69	1.36	1.29	1.13	0.84
SEC53	-0.29	-0.71	-1.12	-1.74	-1.89	-1	-0.47	-0.47
FMP32	-0.12	-0.29	-0.34	0.06	-0.23	-0.67	0.12	0.15
RGD2	-0.54	-0.76	0.08	-0.14	-0.15	0.19	0.08	-0.07
EMP47	-0.04	0.03	0.41	0.62	0.28	0.3	0.26	0.36
YFL049w	0.04	-0.17	0.1	0.15	0.23	0.7	0.33	0.63
ALR2	-0.01		-0.09			0.21	-0.43
YFL051c			1.88	0.38			-1
YFL052w			2.33	1.17
DAK2	1.23		2.05	1.23			-0.18
YFL054c	1.86	2.45	2.83	2.29	2.11		0.7
AGP3			0.96	0.12			0.14
AAD6	-0.17	0	0.11	0.03	-0.18		0.2
AAD16	-0.12	0.31	-0.09	-0.85	-0.23	-0.08	-0.41	-0.15
THI5			0.52	0.37
SNZ3	-0.45		-0.12	-0.92		0.37	0.78
SNO3	-0.01	0.19	0.1	0.14	0			0.67
DDI2			0.04	-0.62		0.18	0.5
COS4	0.2	0.14		0.79	0.43	0.23	0.12	-0.18
YFL063w	-0.51	-0.42	-0.36	-0.58	-0.62	0.04	-0.18	-0.3
YFL064c	-0.76	-2.06		-0.56	-0.81	-0.25	-0.22	-0.2
YFL065c	-0.74	-1.15	-0.64	-0.58	-0.69	-0.09	-0.22	-0.34
YFL066c	-0.27	-0.54		0.62	0.29	0.38	0.31	0.37
YFL067w	-0.25	-0.36	0.2	0.15	0.15	0.5	0.3	-0.07
YFL068w	-0.3	-0.12	0.24	0.25	0.04	0.28	0.19	0.19
LOC1	-0.86	-2.12	-2.74	-2.25	-1.56	-1.84	-0.67	0
NIC96	-0.74	-1.69	-0.81	-0.2	-0.69			-0.18
YPI1	0.15	0.98	1.01	1.16	0.96	0.14	0.36	0.6
RPN11	-0.14	0.24	0.53	0.92	0.52	-0.14	0.37	0.3
SAD1	-0.58	-0.86	-0.92	-0.97	-1	-0.58	-0.89	-0.94
YFR006w	-0.06	-0.34	0.18	0.48	0.28	-0.4	-0.06	0.21
YFR007w	-0.47	-0.27	0.16	0.01	0.33	0.24	-0.01
FAR7	0.03	0.01	0.21	0.28	0.11	-0.6	-0.12	0.06
GCN20	-0.32	-0.69	-0.36	-0.51	-0.47	-0.43	-0.43
UBP6	0.11	0.12	0.59	1.28	0.94	0.07	0.19	0.43
YFR011c	-0.22	0.3	0.15	0.32	0.63	0.1	0.28	0.58
YFR012w
IOC3	-1.03	-1	-0.62	-0.6	-0.38	-0.3	-0.56	-0.54
CMK1	1.03	1.51	1.92	2.18	1.61	0.3	0.39	0.49
GSY1	2.97	2.96	4.02	3.29	1.76	1.05	0.12	0.4
YFR016c	0.12	0.2	0.58	1.29	1.18	0.78	0.73	0.69
YFR017c	3.17	3.43	3.91	3.46	2	1.33	0.52	0.72
YFR018c	-0.3	-1.6	-0.76	-0.62	-0.74	-0.25	-0.27	-0.62
FAB1	1.1	0.49	0.03	0.18	0.03	0.06	-0.4
YFR020w		-0.38	-0.25	-0.2	-0.43	-0.1	-0.56	-0.97
ATG18	0.06	0.33	0.83	0.51	0.32	0.24	0.14	-0.06
ROG3	-0.27	-1.22	0.3	0.2	0.04	0.45	0.18	0.32
PES4		0.49	0.16	0.46
YFR024C	0.18	0.42	1.06	1.14	0.81	1.04	0.63	0.5
LSB3
HIS2	-0.18	-0.01	0.26	0.18	0.31	0.08	0.14	0.03
YFR026c	0.03	0.11	-0.2	-0.01	-0.3	0.19	0.26	0.14
ECO1
CDC14	-0.18	-0.94	-0.76	-0.56	-0.6	-0.38	0.15	0.26
PTR3	0.16	0.58	0.41	0.46	0.36	0.11	0.26	0.16
MET10	-0.2	-0.92	-0.04		0.33	0.61	0.3	-0.03
SMC2	0.61	-1		-0.43	-0.32			0.25
RPL2a	-0.32	-1.15	-2.06	-2.4	-2.18	-1.56	-0.81	-0.69
YFR032c			-0.38		-0.69		-1.18	-2.56
QCR6	0.23	1.05	0.76	1.31	1.19	0.25	0.64	0.76
PHO4	-0.76	-0.67	-0.71	-0.62	-0.17	0.61	0.56	0.03
YFR035c	-0.51	-1	-0.84	-0.74	-0.74	-0.34	-0.09	-0.06
CDC26	-0.54	-0.2	-0.64	-0.54	-0.04	0.18	0.11
RSC8	-0.15	-0.69	-0.45	-0.18	-0.23	-0.84	-0.09	-0.04
YFR038w	-1.18	-1.15	-1.12	-1.64	-0.94	-0.69	-0.6	-0.74
YFR039c	-0.15	-0.45	-0.06	-0.29	-0.29	-0.29	-0.09	0.18
SAP155	-0.07	-0.23	0.31	0.19	0.19	0.26	-0.43	-0.67
ERJ5	0.01	0.11	-0.01	0.25	0.16	0.15	0.29	0.03
YFR042w	0.16	0.95	1.1	0.72	0.54	0.58	0.77	0.53
YFR043c	0.31	0.04	0.12	0.36	0.36	0.62	0.2	0.36
YFR044c	0.12	0.48	0.74	0.39	0	0.41	0.32	-0.1
YFR045w		0.53	0.93	0.78	0.7	0.54	0.1	0.19
CNN1		-0.04	-0.06	0.06	0.08	-0.22	0.55	0.31
BNA6	0.04	0.41	1.29	1.17	1.05	1.52	0.85	0.45
RMD8	-0.2	-0.38	-0.09	-0.12	-0.1	-0.14	0.2	0
YMR31	0.01	0.33	0.62	0.85	0.6	0.3	-0.1	0.03
PRE4	-0.14	0.36	0.54	0.37	0.34	0	0	-0.17
RET2	0.22	0.32	0.68	0.21	0.16	0.53	0.25	-0.21
RPN12	0.21	0.45	0.92	0.9	0.87	0.76	0.44	0.37
HXK1	3.57	4.7	5.72	4.84	4.53	1.96	0.75	1.65
YFR054c		-0.54						-0.54
YFR055w	-0.97	-0.76	-0.49	-0.56	-1	-1.12	-0.92	-1.15
YFR056c	-0.89	-1.12		-1.06	-1.06	-0.58	-0.67	-0.81
YFR057w	1.03	0.45			-0.17	-0.49	-0.18	-0.94
ERG26	-0.22	0.04		-0.36	-0.22	0.28	0.12	-0.12
ERP6	-0.2	0.1	0.18	0.06	-0.42	-0.34	-0.14	-0.23
CDH1	-0.47	-0.2		-0.07	-0.15	-0.06	-0.27	-0.43
RPN14	0.63	0.48	1.03	1.11	0.88	0.2	0.76	0.39
COG7	0.19	-0.09		0.03	0.08	-0.07	0.04	0.2
PMC1	1.06	0.85	1.29	1.06	0.89	0.27	0.18	0.03
YGL007w
PMA1	-0.23	-1.56	-1	-1.06	-1.51	-0.15	-0.1
LEU1	-0.25	-0.89	-0.54	-0.6	-0.45	-0.18	0.16	-0.09
YGL010w	0.14	0.78	1.37	1.07	0.92	0.99	0.01
SCL1	0	0.37	0.5	0.43	0.39	-0.06	0.24	0.14
ERG4	-0.22	-0.84	-0.4	-0.29	-0.54	0.04	0
PDR1	0.08	-0.22	0.28	0.48	0.39	0.45	0.7	0.65
PUF4	-1.74	-2.47	-1.4	-1.36	-1.74	-1.22	-0.74	-0.89
YGL015c		-0.01	0.52	-1.06			-0.84
KAP122	-0.22	-1.47	-1.29	-0.92	-1.12	-0.74	0.06	-0.15
ATE1	0.19	0.29	0.4	0.28	0.03	-0.01	0.21	0.11
JAC1	-0.01	-0.1	0.19	0.41	0.58	0.18		0.29
CKB1	-0.17	0.14	0.25	-0.17	-0.1	-0.3	-0.17	-0.04
GET1	-0.32	-0.47	-0.3	0.07	-0.3	-0.14	-0.1	0.01
ALK1	-0.17	-0.36	-0.14	-0.74	-0.79	-0.29	-0.32	0.43
STT3	-0.43	-1.12	-0.22	-0.25	-0.49	-0.15	0.07	-0.14
PIB2	0	-0.23	0.32	0.04	0.12	0.23	0.32	0.15
YGL024w		-0.4	-0.4		-0.54
PGD1	-0.06	0.1	0.03	-0.29	-0.1	0.06	-0.18	-0.23
TRP5	0.1	-0.45	0.24	0.16	-0.18	0.04	0.4	0.29
CWH41	-0.3	-0.56	0.11	-0.34	-0.12	0.42	0.12	-0.18
SCW11	-1.84	-1.51	-0.18	0.18	-0.09	0.16	0.1	-0.3
CGR1	-2.12	-2.32	-4.64	-3.64	-2.32	-2.25	-0.89	-0.1
RPL30	-0.43	-1.03	-1.84	-2.32	-2.32	-2	-1.03	-0.84
RPL24a	-0.25	-1.03	-2.12	-2.47	-2	-1.89	-0.94	-0.4
AGA2	-0.97	-1.56	-1.09	-1.03	-0.89	-0.56
HOP2
YGL034c		-0.32	0.55	-0.3	2.05	-0.04
MIG1	1.02	0.8	1.02	1.18	0.63	-0.03	0.04	0.38
YGL036w	0.64	0.39	1.43	1.33	1.12	0.64	0.45	0.43
PNC1	3.27	4.38	4.72	4.7	4.25	3.15	1.99	2.07
OCH1	-0.86	-1.09	-0.17	-0.14	-0.14	0.58	0.3	-0.15
YGL039w	-0.51	-0.86	-0.56	-0.56	-0.92	-0.86	-0.25	-0.04
HEM2	-0.45	-0.79	0.25	0.37	0.33	0.5	0.18	-0.14
YGL041c	-0.14	0.07	0.03	0.2	0.06	-0.34	-0.12	0.03
YGL042c	0.08	-0.74	-0.51	0.03	0.03	-0.22	0.37	0.23
DST1	0.14	-0.34	-0.47	-0.3	-0.12	-0.27	0.3	0.54
RNA15	-0.58	-1.09	-0.64	-0.18	-0.25	-0.62	-0.23	0.01
RIM8	0.36	0.82	0.68	0.82	0.68	0.62	0.26	0.12
YGL046W	0.38		0.16	0.08	0.08	0.07	0.34
ALG13	0.49	1.66	1.71	1.56	1.83	1.58	0.56	0.58
RPT6	-0.09	-0.1	0.4	0.73	0.65	0.19	0.37	0.36
TIF4632	-0.01	-0.51	0.23	0.2	0.06	-0.22	-0.12	-0.18
YGL050w	-0.86	-1.03	-1.12	-0.56	-0.6	-0.51	-0.09	0.37
MST27	-0.14	0.1	0.11	-0.06	-0.01	0.38	0.08	0.01
YGL052w	-0.49	-0.47	-0.23	-0.1	-0.27	-0.23	-0.15	-0.15
PRM8	-0.2	0.49	0.74	0.73	0.62	0.71	0.32	0.33
ERV14	-0.09	0.06	0.14	0.08	-0.2	-0.3	-0.38	-0.06
OLE1	-1.12	-2.4	-2.74	-2.84	-2.94	-1.84	-0.38	-0.12
SDS23	-1	-1.69	-0.86	-0.4	-0.34	-0.03	0.23
YGL057c	-0.36	-0.06	0.01	-0.23	0.01		-0.15	-0.1
RAD6	-0.25	-0.54	-0.27	0.19	-0.06	-0.22	0.04
YGL059w	0.97	1.35	1.59	1.42	1.38		0.61	0.73
YBP2	-0.4	-1.06	-0.76	-0.67	-0.51	-0.45	-0.07
DUO1	0.14	-0.76	-0.62		-0.6		-0.1	-0.49
PYC1	0.99	1	2.7	3.05	2.97	2.42	1.48
PUS2	-0.06	-0.15	0.1	0.07	-0.4		-0.22	-0.36
MRH4	-0.54	-1.89	-0.92	-0.76	-0.15	-0.45	-0.09
ALG2	-0.09	-0.45	0.07	0.11	-0.1	-0.27	0.04	0.01
SGF73			0.04	0.05		0.06		0.33
NPY1	-0.17	-0.42	-0.17	-0.49	-0.45	-0.45	-0.34	-0.45
MNP1	-0.54	-0.49	-0.14	0.37	0.4	0.16	0.19	0.28
YGL069c	-0.76	-0.4	0.07	0.36	0.44	0.24	0.07	0
RPB9	-0.84	-1.18	-1.22	-0.97	-1.03	-1.18	-0.49	-0.23
RCS1	-0.17	0.05	-0.23	-0.15	-0.39	-0.1	-0.03
YGL072c	0	0.46	0.58	0.79	0.7	0.28	0.43	0.5
HSF1	-0.23	0.08	0.51	0.48	0.64	0.58	0.31	0.28
YGL074c	-0.36	-0.94	-0.03	0.53	0.23	-0.06	0.21	0.12
MPS2	-0.47	-0.15	-0.23	-0.74	-0.38	-0.36	-0.25	0.31
RPL7a	-0.51	-1.51	-2.18	-2.12	-2.06	-2	-1	-0.64
HNM1	-0.34	-0.56	-0.25	-0.54	-0.27	0.25	-0.36	-0.43
DBP3	-2.12	-5.64	-4.64	-3.84	-3.06	-2	-0.97	-0.56
YGL079w	-0.76	-0.04	-0.38	-0.4	-0.09	0.14	-0.14	-0.06
FMP37	0.08	0.38	0.58	0.51	0.14	0.18	-0.09	0.15
YGL081w		0.86	1.26	1.18		0.69	0.77	0.69
YGL082w	0.3	0.31	0.51	0.64	0.31	-0.12	-0.07	0.04
SCY1	-0.54	-0.58	-0.42	-0.54	-0.69	-0.42	-0.18	-0.09
GUP1	-0.14	-0.09	0.76	0.7	0.52	0.62	0.12	0.12
YGL085w	-0.01	0.49	0.2	0.04	-0.04	-0.2	-0.01	-0.03
MAD1	0.35	-0.55	-0.22	0.14		-0.43	-0.23	-0.18
MMS2	0.44	1.09	0.96	0.93	0.99	0.7	0.81	0.75
YGL088w		-0.56	-0.22	-0.14		-0.49	-0.74	-0.67
MF(ALPHA)2	0.11		0	-0.56		0.21	-0.2	-0.2
LIF1	-0.34	-0.45	-0.06	0.1	0	0.04	0.15	0.25
NBP35	-0.22	0.28	0.19	0.26	0.42	0.21	0.07	0.29
NUP145	-0.23	-0.8	-0.46	-0.41	-0.3	-0.22	-0.04	-0.16
SPC105	0.45	0.44		0.7	2.09	0.5	0.96	0.64
PAN2	-0.14	-0.4	-0.15	-0.3	-0.6	-0.29	0.33	0.34
VPS45	-0.38	-0.23	0.58	-0.04	0.3	0.08	-0.03	-0.07
TOS8	1.41	0.81	1.14	1.16	0.78	-0.15	0.7	0.66
SRM1	-0.43	-0.62	-0.89	-0.94	-0.79	-0.38	-0.01	-0.18
USE1	0.15	0.06	0.43	0.56	0.23	-0.12	-1.4	0.18
LSG1	-0.58	-1.89	-2.47	-2.47	-0.86	-1.12	-0.45	-0.62
SEH1	-0.12	-0.47	-0.4	-0.45	-0.51	-0.17	0.14	0.29
YGL101w	-0.89	-1.12	-1.03	-1.47	-1.15	-1.12	-0.64	-0.58
YGL102c	0.04	-0.71	-1.4	-1.56	-1.74	-1.47	-0.38	-0.15
RPL28	-0.69	-0.81	-1.47	-1.84	-1.32	-1.22	-0.43	-0.34
VPS73	0.77	1.2	2.27	2.08	1.67	1.4		0.14
ARC1	0.06	-0.17	-0.18	-0.36	-0.56	-0.49	-0.2	-0.32
MLC1	-0.03	-0.29	-0.4	-0.07	-0.23	-0.67	-0.14	0
RMD9	-0.12	-0.42	-0.06	-0.12	0	-0.45	-0.23	0
YGL108c	0.36	0.12	0.07	0.66	0.65	-0.15	0.42	1
[truncated: 4,143 more rows]
