# Supplementary material for: BiGGEsTS: integrated environment for biclustering analysis of time series gene expression data
Source: BMC Res Notes. 2009 Jul 7;2:124. doi: 10.1186/1756-0500-2-124 (PMC2720980; doi:10.1186/1756-0500-2-124)
Supplement: Additional file 1 — Multi-platform distribution of BiGGEsTS. A multi-platform distribution of BiGGEsTS. The archive biggests.zip contains a directory with several files, including installation files, the application, sample datasets and sessions, the Quickstart Guide to the software ("BiGGEsTS Quickstart.pdf") and a simple text file with installation instructions ("readme.txt"). In Windows (or Mac OS X) run the "install.bat" (or "install.sh" in Mac OS X) file, for installing the Graphviz dot application and the GO files, and then the "biggests.bat" ("biggests.sh") file, for running the software. For Linux and other operating systems, please install the Graphviz dot application first and edit the "install.sh" file to append the path of the dot executable file (typically /usr/bin/dot) to the last line. Then run the "install.sh" script followed by "biggests.sh". Detailed instructions on how to install and use BiGGEsTS are also available in the Quickstart Guide [see Additional file 2]. The latest version of the software is available at the official website. [file 1756-0500-2-124-S1.zip › biggests_1.0.2/Datasets/sample/readme.txt]

%%%%%%%%%%%%%%%%%%%%%%%%%%%%%%%%%%%%%%%%
%
%       BiGGEsTS sample data
%
%
%%%%%%%%%%%%%%%%%%%%%%%%%%%%%%%%%%%%%%%%


RAW TIME SERIES EXPRESSION DATA

1) Description of the files

a) gasch_yeast_hs1.txt

This file contains a sample time series gene expression matrix corresponding to a real dataset from Gasch et al. [1], concerning the 
yeast response to heat shock. The dataset analyses 6242 genes from Saccharomyces cerevisiae in 8 time points (5', 10', 15', 20', 30', 40', 60', 80'). 

This is the sample file the user should use in order to obtain biologically relevant results and thus observe all the functionalies in BiGGEsTS including those resulting from the term-for-term analysis performed using the Gene Ontology annotations.

Please note that the biclustering problem is hard and, thus, the available algorithms may take some time and require a considerable amount of memory to compute, depending on the system and the dimension of the data. If system resources do not meet the needs, the computation may end without success.


b) gasch_yeast_hs1_short.txt

This file contains a sample time series gene expression matrix corresponding to a short subset of the previous dataset.

This is the sample dataset file the user should use to quickly explore all the functionalities and algorithms available in BiGGEsTS.

Please note that since the sample dataset has a short number of genes, the biclusters found by the available algorithms have a coherent expression pattern but are not statistically significant from a biological point-of-view. This means that no enriched functions are found in the term-for-term analysis performed using the annotations in the Gene Ontology.


2) How to use the files

To load one of these files into BiGGEsTS, run the software and browse for the corresponding file using the browse button in the main panel of BiGGEsTS window. You can leave all the default options, since the gene names in this file this file are gene IDs and the data belongs to the Saccharomyces cerevisiae organism. 

Once the data is loaded, you may want to read the BiGGEsTS quickstart document for details on how to use it to explore and analyze your time series expression data. You can download it from BiGGEsTS website at http://kdbio.inesc-id.pt/software/biggests or find it in the directory where BiGGEsTS is installed.


REFERENCES

[1] A. P. Gasch, P. T. Spellman, C. M. Kao, O. Carmel-Harel, M. B. Eisen, 
G. Storz, D. Botstein, and P. O. Brown. Genomic expression programs in 
the response of yeast cells to environmental changes. Molecular Biology 
of the Cell, 11:4241�4257, 2000.
