# Supplementary material for: BiGGEsTS: integrated environment for biclustering analysis of time series gene expression data
Source: BMC Res Notes. 2009 Jul 7;2:124. doi: 10.1186/1756-0500-2-124 (PMC2720980; doi:10.1186/1756-0500-2-124)
Supplement: Additional file 1 — Multi-platform distribution of BiGGEsTS. A multi-platform distribution of BiGGEsTS. The archive biggests.zip contains a directory with several files, including installation files, the application, sample datasets and sessions, the Quickstart Guide to the software ("BiGGEsTS Quickstart.pdf") and a simple text file with installation instructions ("readme.txt"). In Windows (or Mac OS X) run the "install.bat" (or "install.sh" in Mac OS X) file, for installing the Graphviz dot application and the GO files, and then the "biggests.bat" ("biggests.sh") file, for running the software. For Linux and other operating systems, please install the Graphviz dot application first and edit the "install.sh" file to append the path of the dot executable file (typically /usr/bin/dot) to the last line. Then run the "install.sh" script followed by "biggests.sh". Detailed instructions on how to install and use BiGGEsTS are also available in the Quickstart Guide [see Additional file 2]. The latest version of the software is available at the official website. [file 1756-0500-2-124-S1.zip › biggests_1.0.2/biggests.bat]

java -classpath biggests.jar biggests/utils/JVMInfo

set /p filecontent=<bits.txt

CALL getmpo.bat

if "%filecontent%"=="32" if %JSIPMK% gtr 2000000 set /a JSIPMK=1875000

set /a mem=%JSIPMK%*80/100

if "%filecontent%"=="64" ( 
echo java -Xss5M -Xms%mem%k -Xmx%mem%k -d64 -jar biggests.jar
java -Xss5M -Xms%mem%k -Xmx%mem%k -d64 -jar biggests.jar
) else (
echo java -Xss5M -Xms%mem%k -Xmx%mem%k -jar biggests.jar
java -Xss5M -Xms%mem%k -Xmx%mem%k -jar biggests.jar
)
