# Supplementary material for: BiGGEsTS: integrated environment for biclustering analysis of time series gene expression data
Source: BMC Res Notes. 2009 Jul 7;2:124. doi: 10.1186/1756-0500-2-124 (PMC2720980; doi:10.1186/1756-0500-2-124)
Supplement: Additional file 3 — Source code of the BiGGEsTS software. The source code of BiGGEsTS. The archive contains two directories, named "biggests" and "smadeira", inside a main directory, named "src". Each of the directories contained in "biggests" and "smadeira" contains the source files of the classes included in the packages identified by the same names. The Javadoc documentation of the source code is available at the official website. [file 1756-0500-2-124-S3.zip]

Archive with 213 entries (200 files):
- src/
- src/biggests/
- src/biggests/clustering/
- src/biggests/clustering/AbstractMetricClustering.java
- src/biggests/clustering/ClusterTreeNode.java
- src/biggests/clustering/ClusterTreeNodeComparator.java
- src/biggests/clustering/HierarchicalClustering.java
- src/biggests/gui/
- src/biggests/gui/BiggestsApplication.java
- src/biggests/gui/BiggestsFrame.java
- src/biggests/gui/BiggestsIO.java
- src/biggests/gui/PanelAnalyzingFunctionSignificanceGraph.java
- src/biggests/gui/PanelAnalyzingFunctionTable.java
- src/biggests/gui/PanelAnalyzingMatrixDendrogram.java
- src/biggests/gui/PanelAnalyzingMatrixTables.java
- src/biggests/gui/PanelBasicIOValidation.java
- src/biggests/gui/PanelBiclustering.java
- src/biggests/gui/PanelExpression.java
- src/biggests/gui/PanelExpressionChart.java
- src/biggests/gui/PanelFunctionAnalysis.java
- src/biggests/gui/PanelLoading.java
- src/biggests/gui/PanelPostProcessing.java
- src/biggests/gui/PanelPreProcessing.java
- src/biggests/gui/SaveChartImageDialog.java
- src/biggests/gui/ThreadBiclustering.java
- src/biggests/gui/ThreadDownloadGOFiles.java
- src/biggests/gui/ThreadFunctionAnalysis.java
- src/biggests/gui/ThreadHierarchicalClustering.java
- src/biggests/gui/ThreadPostProcessing.java
- src/biggests/tables/
- src/biggests/tables/TableColors.java
- src/biggests/tables/TableColorsWithMissingValues.java
- src/biggests/tables/TableFunctionGroup.java
- src/biggests/tables/TableFunctionIndividual.java
- src/biggests/tables/TableHeader.java
- src/biggests/tables/TableHeaderFunction.java
- src/biggests/tables/TablePreview.java
- src/biggests/tables/TableSorter.java
- src/biggests/tables/TableSorterFunctionGroup.java
- src/biggests/tables/TableSorterFunctionIndividual.java
- src/biggests/tables/TableSorterSymbols.java
- src/biggests/tables/TableSorterValues.java
- src/biggests/tables/TableSorterVerticalHeader.java
- src/biggests/tables/TableSymbols.java
- src/biggests/tables/TableSymbolsWithMissingValues.java
- src/biggests/tables/TableValues.java
- src/biggests/tables/TableValuesWithMissingValues.java
- src/biggests/tree/
- src/biggests/tree/Dataset.java
- src/biggests/tree/DatasetTree.java
- src/biggests/tree/NodeInfo.java
- src/biggests/utils/
- src/biggests/utils/Arrow.java
- src/biggests/utils/BiggestsInstall.java
- src/biggests/utils/FileFilterDirectory.java
- src/biggests/utils/FileFilterExtension.java
- src/biggests/utils/HeatmapColorScheme.java
- src/biggests/utils/InvalidNodeObjectTypeException.java
- src/biggests/utils/JVMInfo.java
- src/biggests/utils/ProgressBarFrame.java
- src/biggests/utils/VerticalTextIcon.java
- src/biggests/utils/VerticalTextIconWithArrow.java
- src/smadeira/
- src/smadeira/biclustering/
- src/smadeira/biclustering/AbstractExpressionMatrix.java
- src/smadeira/biclustering/Abstract_CC_Biclustering.java
- src/smadeira/biclustering/Bicluster.java
- src/smadeira/biclustering/Biclustering.java
- src/smadeira/biclustering/BiclusteringInDiscretizedMatrix.java
- src/smadeira/biclustering/CCC_Bicluster.java
- src/smadeira/biclustering/CCC_Biclustering.java
- src/smadeira/biclustering/CCC_Biclustering_GeneShifts.java
- src/smadeira/biclustering/CCC_Biclustering_GeneShifts_Jumping_MissingValues.java
- src/smadeira/biclustering/CCC_Biclustering_Jumping_MissingValues.java
- src/smadeira/biclustering/CCC_Biclustering_SignChanges.java
- src/smadeira/biclustering/CCC_Biclustering_SignChanges_Jumping_MissingValues.java
- src/smadeira/biclustering/CCC_Bicluster_GeneShifts.java
- src/smadeira/biclustering/CCC_Bicluster_SignChanges.java
- src/smadeira/biclustering/CC_Biclustering.java
- src/smadeira/biclustering/CC_TSB_Biclustering.java
- src/smadeira/biclustering/DiscretizedExpressionMatrix.java
- src/smadeira/biclustering/ExpressionMatrix.java
- src/smadeira/biclustering/E_CCC_Bicluster.java
- src/smadeira/biclustering/E_CCC_Biclustering.java
- src/smadeira/biclustering/E_CCC_Biclustering_RestrictedErrors.java
- src/smadeira/biclustering/E_CCC_Bicluster_RestrictedErrors.java
- src/smadeira/biclustering/IBicluster_SignChanges.java
- src/smadeira/biclustering/IDiscretizedMatrix.java
- src/smadeira/biclustering/IMatrix.java
- src/smadeira/biclustering/IMissingValues.java
- src/smadeira/biclustering/IMissingValuesAllowedAsErrors.java
- src/smadeira/biclustering/IMissingValuesJumped.java
- src/smadeira/biclustering/IRestrictedErrors.java
- src/smadeira/biclustering/NodeObjectInterface.java
- src/smadeira/biclustering/PostProcessedBiclustering.java
- src/smadeira/biclustering/PostProcessedBiclusteringInDiscretizedMatrix.java
- src/smadeira/biclustering/PreProcessedExpressionMatrix.java
- src/smadeira/ontologizer/
- src/smadeira/ontologizer/GeneSetResult.java
- src/smadeira/ontologizer/GOFrontEnd.java
- src/smadeira/ontologizer/StringPopulationSet.java
- src/smadeira/ontologizer/StringStudySet.java
- src/smadeira/suffixtrees/
- src/smadeira/suffixtrees/InternalNode.java
- src/smadeira/suffixtrees/InternalNodeNoErrors.java
- src/smadeira/suffixtrees/InternalNodeNoErrors_Extended.java
- src/smadeira/suffixtrees/InternalNodeNoErrors_Extended_TimeLags.java
- src/smadeira/suffixtrees/InternalNodeNoErrors_TimeLags.java
- src/smadeira/suffixtrees/InternalNodeWithErrorsLeftMaximal.java
- src/smadeira/suffixtrees/InternalNodeWithErrorsRightMaximal.java
- src/smadeira/suffixtrees/LeafNode.java
- src/smadeira/suffixtrees/LeafNodeNoErrors.java
- src/smadeira/suffixtrees/LeafNodeWithErrorsLeftMaximal.java
- src/smadeira/suffixtrees/LeafNodeWithErrorsRightMaximal.java
- src/smadeira/suffixtrees/ListOfTokens.java
- src/smadeira/suffixtrees/ListOfTokensOfDifferentSize.java
- src/smadeira/suffixtrees/ListOfTokensOfSameSize.java
- src/smadeira/suffixtrees/NodeInterface.java
- src/smadeira/suffixtrees/SuffixCoordinates.java
- src/smadeira/suffixtrees/SuffixTree.java
- src/smadeira/suffixtrees/SuffixTreeBuilder.java
- src/smadeira/suffixtrees/SuffixTreeNoErrors.java
- src/smadeira/suffixtrees/SuffixTreeNoErrorsBuilder.java
- src/smadeira/suffixtrees/SuffixTreeNoErrorsPrinter.java
- src/smadeira/suffixtrees/SuffixTreeNoErrors_Extended.java
- src/smadeira/suffixtrees/SuffixTreeNoErrors_Extended_Jumping_MissingValues.java
- src/smadeira/suffixtrees/SuffixTreeNoErrors_Extended_STEP1_Builder.java
- src/smadeira/suffixtrees/SuffixTreeNoErrors_Extended_STEP2_Builder.java
- src/smadeira/suffixtrees/SuffixTreeNoErrors_Extended_TimeLags.java
- src/smadeira/suffixtrees/SuffixTreeNoErrors_Extended_TimeLags_Jumping_MissingValues.java
- src/smadeira/suffixtrees/SuffixTreeNoErrors_Extended_TimeLags_STEP1_Builder.java
- src/smadeira/suffixtrees/SuffixTreeNoErrors_Extended_TimeLags_STEP2_Builder.java
- src/smadeira/suffixtrees/SuffixTreeNoErrors_Extended_TimeLags_STEP3_Builder.java
- src/smadeira/suffixtrees/SuffixTreeNoErrors_Jumping_MissingValues.java
- src/smadeira/suffixtrees/SuffixTreeNoErrors_TimeLags.java
- src/smadeira/suffixtrees/SuffixTreeNoErrors_TimeLags_Jumping_MissingValues.java
- src/smadeira/suffixtrees/SuffixTreeNoErrors_TimeLags_STEP1_Builder.java
- src/smadeira/suffixtrees/SuffixTreeNoErrors_TimeLags_STEP2_Builder.java
- src/smadeira/suffixtrees/SuffixTreePrinter.java
- src/smadeira/suffixtrees/SuffixTreeWithErrorsLeftMaximal.java
- src/smadeira/suffixtrees/SuffixTreeWithErrorsLeftMaximalBuilder.java
- src/smadeira/suffixtrees/SuffixTreeWithErrorsRightMaximal.java
- src/smadeira/suffixtrees/SuffixTreeWithErrorsRightMaximalBuilder.java
- src/smadeira/suffixtrees/SuffixTreeWithErrorsRightMaximalPrinter.java
- src/smadeira/suffixtrees/SuffixTreeWithErrorsRightMaximal_Jumping_MissingValues.java
- src/smadeira/suffixtrees/SuffixTreeWithErrorsRightMaximal_TimeLags.java
- src/smadeira/suffixtrees/Token.java
- src/smadeira/tries/
- src/smadeira/tries/Genes_PatternFirstColumns_PatternIsMaximal.java
- src/smadeira/tries/ITrieMaximalPatternNode.java
- src/smadeira/tries/TrieDifferentCombinations.java
- src/smadeira/tries/TrieDifferentCombinationsNode.java
- src/smadeira/tries/TrieMaximalPattern.java
- src/smadeira/tries/TrieMaximalPatternNode.java
- src/smadeira/tries/TrieMaximalPatternNodeInfo.java
- src/smadeira/tries/TrieMaximalPattern_TimeLags.java
- src/smadeira/tries/TrieMaximalPattern_TimeLags_Node.java
- src/smadeira/tries/TrieMaximalPattern_TimeLags_NodeInfo.java
- src/smadeira/utils/
- src/smadeira/utils/AbstractComparator_HASH.java
- src/smadeira/utils/Alphabet_DiscretizedMatrix.java
- src/smadeira/utils/BiologicalRelevanceSummary.java
- src/smadeira/utils/CombinationGenerator.java
- src/smadeira/utils/Comparator_HASH_ACV_ASC.java
- src/smadeira/utils/Comparator_HASH_ACV_DESC.java
- src/smadeira/utils/Comparator_HASH_ARV_ACV_ASC.java
- src/smadeira/utils/Comparator_HASH_ARV_ACV_DESC.java
- src/smadeira/utils/Comparator_HASH_ARV_ASC.java
- src/smadeira/utils/Comparator_HASH_ARV_DESC.java
- src/smadeira/utils/Comparator_HASH_ARV_MSR_ASC.java
- src/smadeira/utils/Comparator_HASH_ARV_MSR_DESC.java
- src/smadeira/utils/Comparator_HASH_best_GO_BonferroniCorrected_pValue_ASC.java
- src/smadeira/utils/Comparator_HASH_best_GO_pValue_ASC.java
- src/smadeira/utils/Comparator_HASH_biclusterPatternWithColumns_pValue_ASC.java
- src/smadeira/utils/Comparator_HASH_biclusterPattern_pValue_ASC.java
- src/smadeira/utils/Comparator_HASH_highlySignificant_GO_BonferroniCorrected_pValues_DESC.java
- src/smadeira/utils/Comparator_HASH_highlySignificant_GO_pValues_DESC.java
- src/smadeira/utils/Comparator_HASH_MSR_ASC.java
- src/smadeira/utils/Comparator_HASH_MSR_DESC.java
- src/smadeira/utils/Comparator_HASH_numberOfConditions_ASC.java
- src/smadeira/utils/Comparator_HASH_numberOfConditions_DESC.java
- src/smadeira/utils/Comparator_HASH_numberOfGenes_ASC.java
- src/smadeira/utils/Comparator_HASH_numberOfGenes_DESC.java
- src/smadeira/utils/Comparator_HASH_significant_GO_BonferroniCorrected_pValues_DESC.java
- src/smadeira/utils/Comparator_HASH_significant_GO_BonferroniCorrected_pValues_userThreshold_DESC.java
- src/smadeira/utils/Comparator_HASH_significant_GO_pValues_DESC.java
- src/smadeira/utils/Comparator_HASH_significant_GO_pValues_userThreshold_DESC.java
- src/smadeira/utils/Comparator_HASH_SIZE_ASC.java
- src/smadeira/utils/Comparator_HASH_SIZE_DESC.java
- src/smadeira/utils/Comparator_HASH_VAR_ASC.java
- src/smadeira/utils/Comparator_HASH_VAR_DESC.java
- src/smadeira/utils/Comparator_ModelOccurrences_MODEL_SIZE_DESC.java
- src/smadeira/utils/HashKey_Pattern.java
- src/smadeira/utils/InvalidNodeObjectTypeException.java
- src/smadeira/utils/KeepModelInfo.java
- src/smadeira/utils/MixtureModelOneGaussian.java
- src/smadeira/utils/MixtureModelThreeGaussians.java
- src/smadeira/utils/MixtureModelTwoGaussians.java
- src/smadeira/utils/Model.java
- src/smadeira/utils/ModelExtensionSet.java
- src/smadeira/utils/ModelOccurrences.java
- src/smadeira/utils/NodeOccurrence.java
- src/smadeira/utils/PanelExpressionChart.java
- src/smadeira/utils/PTest.java
- src/smadeira/utils/Row_PatternColumns_TimeLags.java
- src/smadeira/utils/Row_PatternColumns_TimeLags_SignChanges.java
- src/smadeira/utils/Row_PatternDifferentOccurrences.java
- src/smadeira/utils/Row_PatternFirstColumns.java
- src/smadeira/utils/Row_PatternFirstColumns_SignChanges.java
- src/smadeira/utils/Row_SignChange.java
- src/smadeira/utils/Shift_Pattern.java
- src/smadeira/utils/TaskPercentages.java
- src/smadeira/utils/TimeConsumingTasks.java
