# Supplementary material for: BiGGEsTS: integrated environment for biclustering analysis of time series gene expression data
Source: BMC Res Notes. 2009 Jul 7;2:124. doi: 10.1186/1756-0500-2-124 (PMC2720980; doi:10.1186/1756-0500-2-124)
Supplement: Additional file 3 — Source code of the BiGGEsTS software. The source code of BiGGEsTS. The archive contains two directories, named "biggests" and "smadeira", inside a main directory, named "src". Each of the directories contained in "biggests" and "smadeira" contains the source files of the classes included in the packages identified by the same names. The Javadoc documentation of the source code is available at the official website. [file 1756-0500-2-124-S3.zip › src/biggests/clustering/AbstractMetricClustering.java]

package biggests.clustering;

import smadeira.biclustering.DiscretizedExpressionMatrix;
import smadeira.biclustering.AbstractExpressionMatrix;
import smadeira.biclustering.ExpressionMatrix;
import smadeira.biclustering.IMatrix;
import java.util.ArrayList;
import java.util.Arrays;
import smadeira.utils.TimeConsumingTasks;

/**
 * <p>Title: Abstract Metric Clustering</p>
 *
 * <p>Description: Defines an abstract class for clustering
 *                 methods based on distance metrics.</p>
 *
 * <p>Copyright:   Copyright (C) 2008  Joana P. Gon�alves
 *                 This program is free software; you can redistribute
 *                 it and/or modify it under the terms of the GNU General
 *                 Public License as published by the Free Software
 *                 Foundation; either version 3 of the License, or
 *                 any later version.
 *
 *                 This program is distributed in the hope that it will
 *                 be useful, but WITHOUT ANY WARRANTY; without even the
 *                 implied warranty of MERCHANTABILITY or FITNESS FOR A
 *                 PARTICULAR PURPOSE.  See the
 *                 <a href="http://www.gnu.org/licenses/gpl.html">
 *                 GNU General Public License</a> for more details.
 * </p>
 *
 * @author Joana P. Gon�alves
 */
public abstract class AbstractMetricClustering extends TimeConsumingTasks {
    /**
     * Clustering on genes (rows) dimension (clustering dimension).
     */
    public static final boolean GENES_DIMENSION = false;

    /**
     * Clustering on conditions (columns) dimension (clustering dimension).
     */
    public static final boolean CONDITIONS_DIMENSION = true;

    /**
     * No clustering (distance metric).
     */
    public static final char NO_CLUSTERING = '\0';

    /**
     * Uncentered correlation (distance metric).
     */
    public static final char UNCENTERED_CORRELATION = 'u';

    /**
     * Pearson's correlation (distance metric).
     */
    public static final char PEARSON_CORRELATION = 'c';

    /**
     * Uncentered absolute correlation (distance metric).
     */
    public static final char UNCENTERED_ABS_CORRELATION = 'x';

    /**
     * Pearson's absolute correlation (distance metric).
     */
    public static final char PEARSON_ABS_CORRELATION = 'a';

    /**
     * Spearman's rank correlation (distance metric).
     */
    public static final char SPEARMAN_RANK_CORRELATION = 's';

    /**
     * Kendall's tau correlation (distance metric).
     */
    public static final char KENDALL_TAU_CORRELATION = 'k';

    /**
     * Euclidean distance (distance metric).
     */
    public static final char EUCLIDEAN_DISTANCE = 'e';

    /**
     * Cityblock distance (distance metric).
     */
    public static final char CITYBLOCK_DISTANCE = 'b';

    /**
     * The number of genes in the experiment.
     */
    protected int numberOfGenes;

    /**
     * The number of conditions (microarrays) in the experiment.
     */
    protected int numberOfConditions;

    /**
     * The weights of the genes.
     */
    protected double[] genesWeights;

    /**
     * The weights of the conditions.
     */
    protected double[] conditionsWeights;

    /**
     * The order of the genes in the data file.
     */
    protected double[] genesOrder;

    /**
     * The order of the conditions in the data file.
     */
    protected double[] conditionsOrder;

    /**
     * The indexes of the genes set by clustering method for file output.
     */
    protected int[] genesIndexes;

    /**
     * The indexes of the conditions set by clustering method for file output.
     */
    protected int[] conditionsIndexes;

    /**
     * The name of the unique ID used to identify genes in the data file.
     */
    protected String uniqueID;

    /**
     * Genes' unique IDs.
     */
    protected String[] genesUniqueIDs;

    /**
     * Genes' names.
     */
    protected String[] genesNames;

    /**
     * Conditions' names.
     */
    protected String[] conditionsNames;

    /**
     * Expression data. Contains the expression values measured
     * for the genes in the experimental conditions.
     */
    protected double[][] expressionData;

    /**
     * Missing values mask.<br/>
     * <code>missingsMask[i][j] == 1</code> -> valid expression value in
     * <code>expressionData[i][j]</code>
     * <code>missingsMask[i][j] == 0</code> -> missing expression value in
     * <code>expressionData[i][j]</code> (this means that the value in
     * <code>expressionData[i][j]</code> should not be used for calculations).
     * <br/>
     * Mask is composed by integer values, not boolean, because these
     * values are sometimes used in calculation.
     */
    protected int[][] missingsMask;

    /**
     * Creates a new <code>AbstractClustering</code> object to
     * perform clustering over the set of gene expression
     * data contained in <code>expressionMatrix</code>.
     *
     * @param expressionMatrix <code>IMatrix</code>
     */
    public AbstractMetricClustering(IMatrix expressionMatrix) {
        AbstractExpressionMatrix matrix;
        if (expressionMatrix instanceof DiscretizedExpressionMatrix) {
            matrix = ((DiscretizedExpressionMatrix) expressionMatrix).
                     getOriginalExpressionMatrix();
        } else {
            matrix = (AbstractExpressionMatrix) expressionMatrix;
        }
        numberOfGenes = matrix.getNumberOfGenes();
        numberOfConditions = matrix.getNumberOfConditions();
        genesWeights = new double[numberOfGenes];
        conditionsWeights = new double[numberOfConditions];
        genesOrder = new double[numberOfGenes];
        conditionsOrder = new double[numberOfConditions];
        genesIndexes = new int[numberOfGenes];
        conditionsIndexes = new int[numberOfConditions];
        uniqueID = "GENES";
        genesUniqueIDs = new String[numberOfGenes];
        genesNames = matrix.getGenesNames();
        conditionsNames = matrix.getConditionsNames();

        expressionData = new double[numberOfGenes][numberOfConditions];
        float[][] x = matrix.getGeneExpressionMatrix();
        for (int i = 0; i < expressionData.length; i++) {
            for (int j = 0; j < expressionData[0].length; j++) {
                expressionData[i][j] = x[i][j];
            }
        }

        missingsMask = new int[numberOfGenes][numberOfConditions];
        if (matrix instanceof ExpressionMatrix &&
            ((ExpressionMatrix) matrix).hasMissingValues()) {
            float value = ((ExpressionMatrix) matrix).getMissingValue();
            for (int i = 0; i < x.length; i++) {
                for (int j = 0; j < x[0].length; j++) {
                    if (x[i][j] == value) {
                        missingsMask[i][j] = 0;
                    } else {
                        missingsMask[i][j] = 1;
                    }
                }
            }
        } else {
            for (int i = 0; i < missingsMask.length; i++) {
                for (int j = 0; j < missingsMask[0].length; j++) {
                    missingsMask[i][j] = 1;
                }
            }
        }

        for (int i = 0; i < genesWeights.length; i++) {
            genesWeights[i] = 1;
            genesOrder[i] = i;
            genesIndexes[i] = i;
            genesUniqueIDs[i] = String.valueOf("ID" + i);
        }
        for (int i = 0; i < conditionsWeights.length; i++) {
            conditionsWeights[i] = 1;
            conditionsOrder[i] = i;
            conditionsIndexes[i] = i;
        }
    }

    /**
     * Creates a new <code>AbstractMetricClustering</code> object to
     * perform clustering over the given set of
     * expression data.
     *
     * @param numberOfGenes <code>int</code> the number of genes in the
     *        experiment
     * @param numberOfConditions <code>int</code> the number of conditions
     *        in the experiment
     * @param genesWeights <code>double[]</code> the set of genes' weights
     * @param conditionsWeights <code>double[]</code> the set of conditions'
     *        weights
     * @param genesOrder <code>double[]</code> the order of the genes
     * @param conditionsOrder <code>double[]</code> the order of the conditions
     * @param genesIndexes <code>int[]</code> the set of genes' indexes
     * @param conditionsIndexes <code>int[]</code> the set of conditions'
     *        indexes
     * @param uniqueID <code>String</code> the unique ID type name
     * @param genesUniqueIDs <code>String[]</code> the set of genes' unique IDs
     * @param genesNames <code>String[]</code> the set of genes' names
     * @param conditionsNames <code>String[]</code> the set of conditions' names
     * @param expressionData <code>double[][]</code> the set of expression
     *        values measured for the genes in the experimental conditions
     * @param missingsMask <code>int[][]</code> the mask which states if each
     *        element contained in <code>expressionData</code> is valid (1) or
     *        missing (0)
     * @throws Exception - if array and/or matrices dimensions do not match
     *        the <code>numberOfGenes</code> and/or
     *        <code>numberOfConditions</code>
     */
    public AbstractMetricClustering(int numberOfGenes,
                                  int numberOfConditions,
                                  double[] genesWeights,
                                  double[] conditionsWeights,
                                  double[] genesOrder,
                                  double[] conditionsOrder,
                                  int[] genesIndexes,
                                  int[] conditionsIndexes,
                                  String uniqueID,
                                  String[] genesUniqueIDs,
                                  String[] genesNames,
                                  String[] conditionsNames,
                                  double[][] expressionData,
                                  int[][] missingsMask) throws Exception {
        if (genesWeights.length != numberOfGenes ||
            genesOrder.length != numberOfGenes ||
            genesIndexes.length != numberOfGenes ||
            genesUniqueIDs.length != numberOfGenes ||
            genesNames.length != numberOfGenes ||
            expressionData.length != numberOfGenes ||
            missingsMask.length != numberOfGenes) {
            throw new Exception("Number of genes does not match in the " +
                                "given information. The length of " +
                                "genesWeights, genesOrder, genesIndexes, " +
                                "genesUniqueIDs and genesNames arrays must " +
                                "equal the numberOfGenes. Also the number " +
                                "of rows (first dimension) of expressionData " +
                                "and missingsMask matrices (bidimensional " +
                                "arrays) must equal the numberOfGenes.");
        }
        if (conditionsWeights.length != numberOfConditions ||
            conditionsOrder.length != numberOfConditions ||
            conditionsIndexes.length != numberOfConditions ||
            conditionsNames.length != numberOfConditions ||
            expressionData[0].length != numberOfConditions ||
            missingsMask[0].length != numberOfConditions) {
            throw new Exception("Number of genes does not match in the " +
                                "given information. The length of " +
                                "conditionsWeights, conditionsOrder, " +
                                "conditionsIndexes, and conditionsNames " +
                                "arrays must equal the numberOfGenes. " +
                                "Also the number of rows (first dimension)" +
                                " of expressionData and missingsMask " +
                                "matrices (bidimensional " +
                                "arrays) must equal the numberOfGenes.");
        }

        this.numberOfGenes = numberOfGenes;
        this.numberOfConditions = numberOfConditions;
        this.genesWeights = genesWeights;
        this.conditionsWeights = conditionsWeights;
        this.genesOrder = genesOrder;
        this.conditionsOrder = conditionsOrder;
        this.genesIndexes = genesIndexes;
        this.conditionsIndexes = conditionsIndexes;
        this.uniqueID = uniqueID;
        this.genesUniqueIDs = genesUniqueIDs;
        this.genesNames = genesNames;
        this.conditionsNames = conditionsNames;
        this.expressionData = expressionData;
        this.missingsMask = missingsMask;
    }

    /**
     * Calculates the weighted Euclidean distance between two genes/rows or two
     * conditions/columns. To compute the distance between two
     * genes/rows or conditions/columns of the same expression
     * data, just call this method with the same expression matrix
     * for <code>expressionData1</code> and <code>expressionData2</code>
     * and the corresponding mask in both <code>missingsMask1</code>
     * and <code>missingsMask2</code>.<br/>
     *
     * <code>expressionData1</code>, <code>expressionData2</code>,
     * <code>missingsMask1</code> and <code>missingsMask2</code> must
     * have the same dimensions.
     *
     * @param expressionData1 <code>double[][]</code> the expression
     *        data matrix containing the first gene/row or condition/column
     * @param expressionData2 <code>double[][]</code> the expression
     *        data matrix containing the second gene/row or condition/column
     * @param missingsMask1 <code>int[][]</code> the mask that indicates
     *        which expression values are missing in <code>expressionData1</code>
     * @param missingsMask2 <code>int[][]</code> the mask that indicates
     *        which expression values are missing in <code>expressionData2</code>
     * @param elementsWeights <code>double[]</code> the weights
     *        of the elements to be clustered (genes/rows or
     *        conditions/columns); the length of this array is equal to
     *        the number of conditions/columns if the distances between
     *        genes/rows are calculated, or the number of genes/rows if the
     *        distances between conditions/columns are calculated
     * @param index1 <code>int</code> the index of the first gene/row or
     *        condition/column in <code>expressionData1</code> and
     *        <code>missingsMask1</code>
     * @param index2 <code>int</code> the index of the first gene/row or
     *        condition/column in <code>expressionData2</code> and
     *        <code>missingsMask2</code>
     * @param dimension </code>boolean</code> the dimension in which
     *        distance is being measured; available dimensions:
     *        <ul>
     *        <li><code>GENES_DIMENSION</code> - the distance is measured
     *        between two genes/rows
     *        <li><code>CONDITIONS_DIMENSION</code> - the distance is
     *        measured  between two conditions/columns
     *        </ul>
     * @return double the computed distance
     * @throws Exception if the dimensions of the several arrays do not
     *        comply or if the indexes are out of range
     */
    public static double euclideanDistance(double[][] expressionData1,
                                           double[][] expressionData2,
                                           int[][] missingsMask1,
                                           int[][] missingsMask2,
                                           double[] elementsWeights,
                                           int index1,
                                           int index2,
                                           boolean dimension) throws Exception {
        checkDimensions(expressionData1, expressionData2, missingsMask1,
                        missingsMask2, elementsWeights, index1, index2,
                        dimension);

        double result = 0.;
        double tweight = 0;
        int n = (dimension == GENES_DIMENSION) ?
                expressionData1[0].length : expressionData1.length;

        if (dimension == GENES_DIMENSION)
                /* Calculate the distance between two rows */ {
            for (int i = 0; i < n; i++) {
                if (missingsMask1[index1][i] != 0 &&
                    missingsMask2[index2][i] != 0) {
                    double term = expressionData1[index1][i] -
                                  expressionData2[index2][i];
                    result += elementsWeights[i] * term * term;
                    tweight += elementsWeights[i];
                }
            }
        } else {
            for (int i = 0; i < n; i++) {
                if (missingsMask1[i][index1] != 0 &&
                    missingsMask2[i][index2] != 0) {
                    double term = expressionData1[i][index1] -
                                  expressionData2[i][index2];
                    result += elementsWeights[i] * term * term;
                    tweight += elementsWeights[i];
                }
            }
        }
        if (tweight == 0) {
            return 0; /* usually due to empty clusters */
        }
        result /= tweight;
        return result;
    }

    /**
     * Calculates the weighted "City Block" distance between two
     * genes/rows or conditions/columns in a matrix. City Block distance
     * is defined as the absolute value of X1-X2 plus the absolute value
     * of Y1-Y2 plus..., which is equivalent to taking an "up and over"
     * path.<br/>
     *
     * To compute the distance between two
     * genes/rows or conditions/columns of the same expression
     * data, just call this method with the same expression matrix
     * for <code>expressionData1</code> and <code>expressionData2</code>
     * and the corresponding mask in both <code>missingsMask1</code>
     * and <code>missingsMask2</code>.<br/>
     *
     * <code>expressionData1</code>, <code>expressionData2</code>,
     * <code>missingsMask1</code> and <code>missingsMask2</code> must
     * have the same dimensions.
     *
     * @param expressionData1 <code>double[][]</code> the expression
     *        data matrix containing the first gene/row or condition/column
     * @param expressionData2 <code>double[][]</code> the expression
     *        data matrix containing the second gene/row or condition/column
     * @param missingsMask1 <code>int[][]</code> the mask that indicates
     *        which expression values are missing in <code>expressionData1</code>
     * @param missingsMask2 <code>int[][]</code> the mask that indicates
     *        which expression values are missing in <code>expressionData2</code>
     * @param elementsWeights <code>double[]</code> the weights
     *        of the elements to be clustered (genes/rows or
     *        conditions/columns); the length of this array is equal to
     *        the number of conditions/columns if the distances between
     *        genes/rows are calculated, or the number of genes/rows if the
     *        distances between conditions/columns are calculated
     * @param index1 <code>int</code> the index of the first gene/row or
     *        condition/column in <code>expressionData1</code> and
     *        <code>missingsMask1</code>
     * @param index2 <code>int</code> the index of the first gene/row or
     *        condition/column in <code>expressionData2</code> and
     *        <code>missingsMask2</code>
     * @param dimension </code>boolean</code> the dimension in which
     *        distance is being measured; available dimensions:
     *        <ul>
     *        <li><code>GENES_DIMENSION</code> - the distance is measured
     *        between two genes/rows
     *        <li><code>CONDITIONS_DIMENSION</code> - the distance is
     *        measured  between two conditions/columns
     *        </ul>
     * @return double the computed distance
     * @throws Exception if the dimensions of the several arrays do not
     *        comply or if the indexes are out of range
     */
    public static double cityblockDistance(double[][] expressionData1,
                                           double[][] expressionData2,
                                           int[][] missingsMask1,
                                           int[][] missingsMask2,
                                           double[] elementsWeights,
                                           int index1,
                                           int index2,
                                           boolean dimension) throws Exception {
        checkDimensions(expressionData1, expressionData2, missingsMask1,
                        missingsMask2, elementsWeights, index1, index2,
                        dimension);
        double result = 0.;
        double tweight = 0;
        int n = (dimension == GENES_DIMENSION) ?
                expressionData1[0].length : expressionData1.length;

        if (dimension == GENES_DIMENSION)
                /* Calculate the distance between two rows */ {
            for (int i = 0; i < n; i++) {
                if (missingsMask1[index1][i] != 0 &&
                    missingsMask2[index2][i] != 0) {
                    double term = expressionData1[index1][i] -
                                  expressionData2[index2][i];
                    result = result + elementsWeights[i] * Math.abs(term);
                    tweight += elementsWeights[i];
                }
            }
        } else {
            for (int i = 0; i < n; i++) {
                if (missingsMask1[i][index1] != 0 &&
                    missingsMask2[i][index2] != 0) {
                    double term = expressionData1[i][index1] -
                                  expressionData2[i][index2];
                    result = result + elementsWeights[i] * Math.abs(term);
                    tweight += elementsWeights[i];
                }
            }
        }
        if (tweight == 0) {
            return 0; /* usually due to empty clusters */
        }
        result /= tweight;
        return result;
    }

    /**
     * Calculates the weighted Pearson distance between two
     * genes/rows or conditions/columns in a matrix. We define
     * the Pearson distance as one minus the Pearson correlation.
     * This definition yields a semi-metric: d(a,b) >= 0, and
     * d(a,b) = 0 iff a = b. but the triangular inequality
     * d(a,b) + d(b,c) >= d(a,c) does not hold
     * (e.g., choose b = a + c).<br/>
     *
     * To compute the distance between two
     * genes/rows or conditions/columns of the same expression
     * data, just call this method with the same expression matrix
     * for <code>expressionData1</code> and <code>expressionData2</code>
     * and the corresponding mask in both <code>missingsMask1</code>
     * and <code>missingsMask2</code>.<br/>
     *
     * <code>expressionData1</code>, <code>expressionData2</code>,
     * <code>missingsMask1</code> and <code>missingsMask2</code> must
     * have the same dimensions.
     *
     * @param expressionData1 <code>double[][]</code> the expression
     *        data matrix containing the first gene/row or condition/column
     * @param expressionData2 <code>double[][]</code> the expression
     *        data matrix containing the second gene/row or condition/column
     * @param missingsMask1 <code>int[][]</code> the mask that indicates
     *        which expression values are missing in <code>expressionData1</code>
     * @param missingsMask2 <code>int[][]</code> the mask that indicates
     *        which expression values are missing in <code>expressionData2</code>
     * @param elementsWeights <code>double[]</code> the weights
     *        of the elements to be clustered (genes/rows or
     *        conditions/columns); the length of this array is equal to
     *        the number of conditions/columns if the distances between
     *        genes/rows are calculated, or the number of genes/rows if the
     *        distances between conditions/columns are calculated
     * @param index1 <code>int</code> the index of the first gene/row or
     *        condition/column in <code>expressionData1</code> and
     *        <code>missingsMask1</code>
     * @param index2 <code>int</code> the index of the first gene/row or
     *        condition/column in <code>expressionData2</code> and
     *        <code>missingsMask2</code>
     * @param dimension </code>boolean</code> the dimension in which
     *        distance is being measured; available dimensions:
     *        <ul>
     *        <li><code>GENES_DIMENSION</code> - the distance is measured
     *        between two genes/rows
     *        <li><code>CONDITIONS_DIMENSION</code> - the distance is
     *        measured  between two conditions/columns
     *        </ul>
     * @return double the computed distance
     * @throws Exception if the dimensions of the several arrays do not
     *        comply or if the indexes are out of range
     */
    public static double pearsonsCorrelation(double[][] expressionData1,
                                             double[][] expressionData2,
                                             int[][] missingsMask1,
                                             int[][] missingsMask2,
                                             double elementsWeights[],
                                             int index1,
                                             int index2,
                                             boolean dimension) throws
            Exception {
        checkDimensions(expressionData1, expressionData2, missingsMask1,
                        missingsMask2, elementsWeights, index1, index2,
                        dimension);

        double result = 0.;
        double sum1 = 0.;
        double sum2 = 0.;
        double denom1 = 0.;
        double denom2 = 0.;
        double tweight = 0.;
        int n = (dimension == GENES_DIMENSION) ?
                expressionData1[0].length : expressionData1.length;

        if (dimension == GENES_DIMENSION)
                /* Calculate the distance between two rows */ {
            int i;
            for (i = 0; i < n; i++) {
                if (missingsMask1[index1][i] != 0 &&
                    missingsMask2[index2][i] != 0) {
                    double term1 = expressionData1[index1][i];
                    double term2 = expressionData2[index2][i];
                    double w = elementsWeights[i];
                    sum1 += w * term1;
                    sum2 += w * term2;
                    result += w * term1 * term2;
                    denom1 += w * term1 * term1;
                    denom2 += w * term2 * term2;
                    tweight += w;
                }
            }
        } else {
            int i;
            for (i = 0; i < n; i++) {
                if (missingsMask1[i][index1] != 0 &&
                    missingsMask2[i][index2] != 0) {
                    double term1 = expressionData1[i][index1];
                    double term2 = expressionData2[i][index2];
                    double w = elementsWeights[i];
                    sum1 += w * term1;
                    sum2 += w * term2;
                    result += w * term1 * term2;
                    denom1 += w * term1 * term1;
                    denom2 += w * term2 * term2;
                    tweight += w;
                }
            }
        }
        if (tweight == 0) {
            return 0; /* usually due to empty clusters */
        }
        result -= sum1 * sum2 / tweight;
        denom1 -= sum1 * sum1 / tweight;
        denom2 -= sum2 * sum2 / tweight;
        if (denom1 <= 0) {
            return 1; /* include '<' to deal with roundoff errors */
        }
        if (denom2 <= 0) {
            return 1; /* include '<' to deal with roundoff errors */
        }
        result = result / Math.sqrt(denom1 * denom2);
        result = 1. - result;
        return result;
    }

    /**
     * Calculates the weighted Pearson distance between two
     * genes/rows or conditions/columns, using the absolute
     * value of the correlation. This definition yields a
     * semi-metric: d(a,b) >= 0, and d(a,b) = 0 iff a = b.
     * but the triangular inequality d(a,b) + d(b,c) >= d(a,c)
     * does not hold (e.g., choose b = a + c).<br/>
     *
     * To compute the distance between two
     * genes/rows or conditions/columns of the same expression
     * data, just call this method with the same expression matrix
     * for <code>expressionData1</code> and <code>expressionData2</code>
     * and the corresponding mask in both <code>missingsMask1</code>
     * and <code>missingsMask2</code>.<br/>
     *
     * <code>expressionData1</code>, <code>expressionData2</code>,
     * <code>missingsMask1</code> and <code>missingsMask2</code> must
     * have the same dimensions.
     *
     * @param expressionData1 <code>double[][]</code> the expression
     *        data matrix containing the first gene/row or condition/column
     * @param expressionData2 <code>double[][]</code> the expression
     *        data matrix containing the second gene/row or condition/column
     * @param missingsMask1 <code>int[][]</code> the mask that indicates
     *        which expression values are missing in <code>expressionData1</code>
     * @param missingsMask2 <code>int[][]</code> the mask that indicates
     *        which expression values are missing in <code>expressionData2</code>
     * @param elementsWeights <code>double[]</code> the weights
     *        of the elements to be clustered (genes/rows or
     *        conditions/columns); the length of this array is equal to
     *        the number of conditions/columns if the distances between
     *        genes/rows are calculated, or the number of genes/rows if the
     *        distances between conditions/columns are calculated
     * @param index1 <code>int</code> the index of the first gene/row or
     *        condition/column in <code>expressionData1</code> and
     *        <code>missingsMask1</code>
     * @param index2 <code>int</code> the index of the first gene/row or
     *        condition/column in <code>expressionData2</code> and
     *        <code>missingsMask2</code>
     * @param dimension </code>boolean</code> the dimension in which
     *        distance is being measured; available dimensions:
     *        <ul>
     *        <li><code>GENES_DIMENSION</code> - the distance is measured
     *        between two genes/rows
     *        <li><code>CONDITIONS_DIMENSION</code> - the distance is
     *        measured  between two conditions/columns
     *        </ul>
     * @return double the computed distance
     * @throws Exception if the dimensions of the several arrays do not
     *        comply or if the indexes are out of range
     */
    public static double pearsonsAbsoluteCorrelation(double[][] expressionData1,
            double[][] expressionData2,
            int[][] missingsMask1,
            int[][] missingsMask2,
            double[] elementsWeights,
            int index1,
            int index2,
            boolean dimension) throws Exception {
        checkDimensions(expressionData1, expressionData2, missingsMask1,
                        missingsMask2, elementsWeights, index1, index2,
                        dimension);

        double result = 0.;
        double sum1 = 0.;
        double sum2 = 0.;
        double denom1 = 0.;
        double denom2 = 0.;
        double tweight = 0.;
        int n = (dimension == GENES_DIMENSION) ?
                expressionData1[0].length : expressionData1.length;

        if (dimension == GENES_DIMENSION)
                /* Calculate the distance between two rows */ {
            int i;
            for (i = 0; i < n; i++) {
                if (missingsMask1[index1][i] != 0 &&
                    missingsMask2[index2][i] != 0) {
                    double term1 = expressionData1[index1][i];
                    double term2 = expressionData2[index2][i];
                    double w = elementsWeights[i];
                    sum1 += w * term1;
                    sum2 += w * term2;
                    result += w * term1 * term2;
                    denom1 += w * term1 * term1;
                    denom2 += w * term2 * term2;
                    tweight += w;
                }
            }
        } else {
            int i;
            for (i = 0; i < n; i++) {
                if (missingsMask1[i][index1] != 0 &&
                    missingsMask2[i][index2] != 0) {
                    double term1 = expressionData1[i][index1];
                    double term2 = expressionData2[i][index2];
                    double w = elementsWeights[i];
                    sum1 += w * term1;
                    sum2 += w * term2;
                    result += w * term1 * term2;
                    denom1 += w * term1 * term1;
                    denom2 += w * term2 * term2;
                    tweight += w;
                }
            }
        }
        if (tweight == 0) {
            return 0; /* usually due to empty clusters */
        }
        result -= sum1 * sum2 / tweight;
        denom1 -= sum1 * sum1 / tweight;
        denom2 -= sum2 * sum2 / tweight;
        if (denom1 <= 0) {
            return 1; /* include '<' to deal with roundoff errors */
        }
        if (denom2 <= 0) {
            return 1; /* include '<' to deal with roundoff errors */
        }
        result = Math.abs(result) / Math.sqrt(denom1 * denom2);
        result = 1. - result;
        return result;
    }

    /**
     * Calculates the weighted Pearson distance between two
     * genes/rows or conditions/columns, using the uncentered
     * version of the Pearson correlation. In the uncentered
     * Pearson correlation, a zero mean is used for both
     * vectors even if the actual mean is nonzero. This
     * definition yields a semi-metric: d(a,b) >= 0, and
     * d(a,b) = 0 iff a = b. but the triangular
     * inequality d(a,b) + d(b,c) >= d(a,c) does not hold
     * (e.g., choose b = a + c).<br/>
     *
     * To compute the distance between two
     * genes/rows or conditions/columns of the same expression
     * data, just call this method with the same expression matrix
     * for <code>expressionData1</code> and <code>expressionData2</code>
     * and the corresponding mask in both <code>missingsMask1</code>
     * and <code>missingsMask2</code>.<br/>
     *
     * <code>expressionData1</code>, <code>expressionData2</code>,
     * <code>missingsMask1</code> and <code>missingsMask2</code> must
     * have the same dimensions.
     *
     * @param expressionData1 <code>double[][]</code> the expression
     *        data matrix containing the first gene/row or condition/column
     * @param expressionData2 <code>double[][]</code> the expression
     *        data matrix containing the second gene/row or condition/column
     * @param missingsMask1 <code>int[][]</code> the mask that indicates
     *        which expression values are missing in <code>expressionData1</code>
     * @param missingsMask2 <code>int[][]</code> the mask that indicates
     *        which expression values are missing in <code>expressionData2</code>
     * @param elementsWeights <code>double[]</code> the weights
     *        of the elements to be clustered (genes/rows or
     *        conditions/columns); the length of this array is equal to
     *        the number of conditions/columns if the distances between
     *        genes/rows are calculated, or the number of genes/rows if the
     *        distances between conditions/columns are calculated
     * @param index1 <code>int</code> the index of the first gene/row or
     *        condition/column in <code>expressionData1</code> and
     *        <code>missingsMask1</code>
     * @param index2 <code>int</code> the index of the first gene/row or
     *        condition/column in <code>expressionData2</code> and
     *        <code>missingsMask2</code>
     * @param dimension </code>boolean</code> the dimension in which
     *        distance is being measured; available dimensions:
     *        <ul>
     *        <li><code>GENES_DIMENSION</code> - the distance is measured
     *        between two genes/rows
     *        <li><code>CONDITIONS_DIMENSION</code> - the distance is
     *        measured  between two conditions/columns
     *        </ul>
     * @return double the computed distance
     * @throws Exception if the dimensions of the several arrays do not
     *        comply or if the indexes are out of range
     */
    public static double uncenteredCorrelation(double[][] expressionData1,
                                               double[][] expressionData2,
                                               int[][] missingsMask1,
                                               int[][] missingsMask2,
                                               double[] elementsWeights,
                                               int index1,
                                               int index2,
                                               boolean dimension) throws
            Exception {
        checkDimensions(expressionData1, expressionData2, missingsMask1,
                        missingsMask2, elementsWeights, index1, index2,
                        dimension);

        double result = 0.;
        double denom1 = 0.;
        double denom2 = 0.;
        boolean flag = false;
        /* flag will remain zero if no nonzero combinations of mask1 and mask2 are
         * found.
         */
        int n = (dimension == GENES_DIMENSION) ?
                expressionData1[0].length : expressionData1.length;

        if (dimension == GENES_DIMENSION)
                /* Calculate the distance between two rows */ {
            for (int i = 0; i < n; i++) {
                if (missingsMask1[index1][i] != 0 &&
                    missingsMask2[index2][i] != 0) {
                    double term1 = expressionData1[index1][i];
                    double term2 = expressionData2[index2][i];
                    double w = elementsWeights[i];
                    result += w * term1 * term2;
                    denom1 += w * term1 * term1;
                    denom2 += w * term2 * term2;
                    flag = true;
                }
            }
        } else {
            for (int i = 0; i < n; i++) {
                if (missingsMask1[i][index1] != 0 &&
                    missingsMask2[i][index2] != 0) {
                    double term1 = expressionData1[i][index1];
                    double term2 = expressionData2[i][index2];
                    double w = elementsWeights[i];
                    result += w * term1 * term2;
                    denom1 += w * term1 * term1;
                    denom2 += w * term2 * term2;
                    flag = true;
                }
            }
        }
        if (!flag) {
            return 0.;
        }
        if (denom1 == 0.) {
            return 1.;
        }
        if (denom2 == 0.) {
            return 1.;
        }
        result = result / Math.sqrt(denom1 * denom2);
        result = 1. - result;
        return result;
    }

    /**
     * Calculates the weighted Pearson distance between two
     * genes/rows or conditions/columns, using the absolute
     * value of the uncentered version of the Pearson correlation.
     * In the uncentered Pearson correlation, a zero mean is used
     * for both vectors even if the actual mean is nonzero.
     * This definition yields a semi-metric: d(a,b) >= 0,
     * and d(a,b) = 0 iff a = b. but the triangular inequality
     * d(a,b) + d(b,c) >= d(a,c) does not hold (e.g., choose b = a + c).<br/>
     *
     * To compute the distance between two
     * genes/rows or conditions/columns of the same expression
     * data, just call this method with the same expression matrix
     * for <code>expressionData1</code> and <code>expressionData2</code>
     * and the corresponding mask in both <code>missingsMask1</code>
     * and <code>missingsMask2</code>.<br/>
     *
     * <code>expressionData1</code>, <code>expressionData2</code>,
     * <code>missingsMask1</code> and <code>missingsMask2</code> must
     * have the same dimensions.
     *
     * @param expressionData1 <code>double[][]</code> the expression
     *        data matrix containing the first gene/row or condition/column
     * @param expressionData2 <code>double[][]</code> the expression
     *        data matrix containing the second gene/row or condition/column
     * @param missingsMask1 <code>int[][]</code> the mask that indicates
     *        which expression values are missing in <code>expressionData1</code>
     * @param missingsMask2 <code>int[][]</code> the mask that indicates
     *        which expression values are missing in <code>expressionData2</code>
     * @param elementsWeights <code>double[]</code> the weights
     *        of the elements to be clustered (genes/rows or
     *        conditions/columns); the length of this array is equal to
     *        the number of conditions/columns if the distances between
     *        genes/rows are calculated, or the number of genes/rows if the
     *        distances between conditions/columns are calculated
     * @param index1 <code>int</code> the index of the first gene/row or
     *        condition/column in <code>expressionData1</code> and
     *        <code>missingsMask1</code>
     * @param index2 <code>int</code> the index of the first gene/row or
     *        condition/column in <code>expressionData2</code> and
     *        <code>missingsMask2</code>
     * @param dimension </code>boolean</code> the dimension in which
     *        distance is being measured; available dimensions:
     *        <ul>
     *        <li><code>GENES_DIMENSION</code> - the distance is measured
     *        between two genes/rows
     *        <li><code>CONDITIONS_DIMENSION</code> - the distance is
     *        measured  between two conditions/columns
     *        </ul>
     * @return double the computed distance
     * @throws Exception if the dimensions of the several arrays do not
     *        comply or if the indexes are out of range
     */
    public static double uncenteredAbsoluteCorrelation(double[][]
            expressionData1,
            double[][] expressionData2,
            int[][] missingsMask1,
            int[][] missingsMask2,
            double[] elementsWeights,
            int index1,
            int index2,
            boolean dimension) throws Exception {
        checkDimensions(expressionData1, expressionData2, missingsMask1,
                        missingsMask2, elementsWeights, index1, index2,
                        dimension);

        double result = 0.;
        double denom1 = 0.;
        double denom2 = 0.;
        boolean flag = false;
        /* flag will remain zero if no nonzero combinations of mask1 and mask2 are
         * found.
         */
        int n = (dimension == GENES_DIMENSION) ?
                expressionData1[0].length : expressionData1.length;

        if (dimension == GENES_DIMENSION)
                /* Calculate the distance between two rows */ {
            int i;
            for (i = 0; i < n; i++) {
                if (missingsMask1[index1][i] != 0 &&
                    missingsMask2[index2][i] != 0) {
                    double term1 = expressionData1[index1][i];
                    double term2 = expressionData2[index2][i];
                    double w = elementsWeights[i];
                    result += w * term1 * term2;
                    denom1 += w * term1 * term1;
                    denom2 += w * term2 * term2;
                    flag = true;
                }
            }
        } else {
            int i;
            for (i = 0; i < n; i++) {
                if (missingsMask1[i][index1] != 0 &&
                    missingsMask2[i][index2] != 0) {
                    double term1 = expressionData1[i][index1];
                    double term2 = expressionData2[i][index2];
                    double w = elementsWeights[i];
                    result += w * term1 * term2;
                    denom1 += w * term1 * term1;
                    denom2 += w * term2 * term2;
                    flag = true;
                }
            }
        }
        if (!flag) {
            return 0.;
        }
        if (denom1 == 0.) {
            return 1.;
        }
        if (denom2 == 0.) {
            return 1.;
        }
        result = Math.abs(result) / Math.sqrt(denom1 * denom2);
        result = 1. - result;
        return result;
    }

    /**
     * Calculates the Spearman distance between two genes/rows or
     * conditions/columns. The Spearman distance is defined as one
     * minus the Spearman rank correlation.<br/>
     *
     * To compute the distance between two
     * genes/rows or conditions/columns of the same expression
     * data, just call this method with the same expression matrix
     * for <code>expressionData1</code> and <code>expressionData2</code>
     * and the corresponding mask in both <code>missingsMask1</code>
     * and <code>missingsMask2</code>.<br/>
     *
     * <code>expressionData1</code>, <code>expressionData2</code>,
     * <code>missingsMask1</code> and <code>missingsMask2</code> must
     * have the same dimensions.
     *
     * @param expressionData1 <code>double[][]</code> the expression
     *        data matrix containing the first gene/row or condition/column
     * @param expressionData2 <code>double[][]</code> the expression
     *        data matrix containing the second gene/row or condition/column
     * @param missingsMask1 <code>int[][]</code> the mask that indicates
     *        which expression values are missing in <code>expressionData1</code>
     * @param missingsMask2 <code>int[][]</code> the mask that indicates
     *        which expression values are missing in <code>expressionData2</code>
     * @param elementsWeights <code>double[]</code> the weights
     *        of the elements to be clustered (genes/rows or
     *        conditions/columns); the length of this array is equal to
     *        the number of conditions/columns if the distances between
     *        genes/rows are calculated, or the number of genes/rows if the
     *        distances between conditions/columns are calculated
     * @param index1 <code>int</code> the index of the first gene/row or
     *        condition/column in <code>expressionData1</code> and
     *        <code>missingsMask1</code>
     * @param index2 <code>int</code> the index of the first gene/row or
     *        condition/column in <code>expressionData2</code> and
     *        <code>missingsMask2</code>
     * @param dimension </code>boolean</code> the dimension in which
     *        distance is being measured; available dimensions:
     *        <ul>
     *        <li><code>GENES_DIMENSION</code> - the distance is measured
     *        between two genes/rows
     *        <li><code>CONDITIONS_DIMENSION</code> - the distance is
     *        measured  between two conditions/columns
     *        </ul>
     * @return double the computed distance
     * @throws Exception if the dimensions of the several arrays do not
     *        comply or if the indexes are out of range
     */
    public static double spearmansRankCorrelation(double[][] expressionData1,
                                                  double[][] expressionData2,
                                                  int[][] missingsMask1,
                                                  int[][] missingsMask2,
                                                  double[] elementsWeights,
                                                  int index1,
                                                  int index2,
                                                  boolean dimension) throws
            Exception {
        checkDimensions(expressionData1, expressionData2, missingsMask1,
                        missingsMask2, elementsWeights, index1, index2,
                        dimension);

        int m = 0;
        double[] ranks1;
        double[] ranks2;
        double result = 0.;
        double denom1 = 0.;
        double denom2 = 0.;
        double avgrank;
        ArrayList<Double> tdata1 = new ArrayList<Double>();
        ArrayList<Double> tdata2 = new ArrayList<Double>();
        int n = (dimension == GENES_DIMENSION) ?
                expressionData1[0].length : expressionData1.length;

        if (dimension == GENES_DIMENSION) {
            for (int i = 0; i < n; i++) {
                if (missingsMask1[index1][i] != 0 &&
                    missingsMask2[index2][i] != 0) {
                    tdata1.add(expressionData1[index1][i]);
                    tdata2.add(expressionData2[index2][i]);
                    m++;
                }
            }
        } else {
            for (int i = 0; i < n; i++) {
                if (missingsMask1[i][index1] != 0 &&
                    missingsMask2[i][index2] != 0) {
                    tdata1.add(expressionData1[i][index1]);
                    tdata2.add(expressionData2[i][index2]);
                    m++;
                }
            }
        }
        if (m == 0) {
            return 0;
        }
        ranks1 = computeRanks(tdata1);
        ranks2 = computeRanks(tdata2);
        avgrank = 0.5 * (m - 1); /* Average rank */
        for (int i = 0; i < m; i++) {
            double value1 = ranks1[i];
            double value2 = ranks2[i];
            result += value1 * value2;
            denom1 += value1 * value1;
            denom2 += value2 * value2;
        }
        /* Note: denom1 and denom2 cannot be calculated directly from the number
         * of elements. If two elements have the same rank, the squared sum of
         * their ranks will change.
         */
        result = result * 1.0 / (m * 1.0);
        denom1 = denom1 * 1.0 / (m * 1.0);
        denom2 = denom2 * 1.0 / (m * 1.0);
        result -= avgrank * avgrank;
        denom1 -= avgrank * avgrank;
        denom2 -= avgrank * avgrank;
        if (denom1 <= 0) {
            return 1; /* include '<' to deal with roundoff errors */
        }
        if (denom2 <= 0) {
            return 1; /* include '<' to deal with roundoff errors */
        }
        result = result * 1.0 / Math.sqrt(denom1 * denom2);
        result = 1. - result;
        return result;
    }

    /**
     * Computes Kendall's Tau distance between two rows or two columns.
     * The Kendall distance is defined as one minus Kendall's tau.
     *
     * To compute the distance between two
     * genes/rows or conditions/columns of the same expression
     * data, just call this method with the same expression matrix
     * for <code>expressionData1</code> and <code>expressionData2</code>
     * and the corresponding mask in both <code>missingsMask1</code>
     * and <code>missingsMask2</code>.<br/>
     *
     * <code>expressionData1</code>, <code>expressionData2</code>,
     * <code>missingsMask1</code> and <code>missingsMask2</code> must
     * have the same dimensions.
     *
     * @param expressionData1 <code>double[][]</code> the expression
     *        data matrix containing the first gene/row or condition/column
     * @param expressionData2 <code>double[][]</code> the expression
     *        data matrix containing the second gene/row or condition/column
     * @param missingsMask1 <code>int[][]</code> the mask that indicates
     *        which expression values are missing in <code>expressionData1</code>
     * @param missingsMask2 <code>int[][]</code> the mask that indicates
     *        which expression values are missing in <code>expressionData2</code>
     * @param elementsWeights <code>double[]</code> the weights
     *        of the elements to be clustered (genes/rows or
     *        conditions/columns); the length of this array is equal to
     *        the number of conditions/columns if the distances between
     *        genes/rows are calculated, or the number of genes/rows if the
     *        distances between conditions/columns are calculated
     * @param index1 <code>int</code> the index of the first gene/row or
     *        condition/column in <code>expressionData1</code> and
     *        <code>missingsMask1</code>
     * @param index2 <code>int</code> the index of the first gene/row or
     *        condition/column in <code>expressionData2</code> and
     *        <code>missingsMask2</code>
     * @param dimension </code>boolean</code> the dimension in which
     *        distance is being measured; available dimensions:
     *        <ul>
     *        <li><code>GENES_DIMENSION</code> - the distance is measured
     *        between two genes/rows
     *        <li><code>CONDITIONS_DIMENSION</code> - the distance is
     *        measured  between two conditions/columns
     *        </ul>
     * @return double the computed distance
     * @throws Exception if the dimensions of the several arrays do not
     *        comply or if the indexes are out of range
     */
    public static double kendallsTauCorrelation(double[][] expressionData1,
                                                double[][] expressionData2,
                                                int[][] missingsMask1,
                                                int[][] missingsMask2,
                                                double[] elementsWeights,
                                                int index1,
                                                int index2,
                                                boolean dimension) throws
            Exception {
        checkDimensions(expressionData1, expressionData2, missingsMask1,
                        missingsMask2, elementsWeights, index1, index2,
                        dimension);
        int con = 0;
        int dis = 0;
        int exx = 0;
        int exy = 0;
        boolean flag = false;
        /* flag will remain zero if no nonzero combinations of mask1 and mask2 are
         * found.
         */
        double denomx;
        double denomy;
        double tau;
        int n = (dimension == GENES_DIMENSION) ?
                expressionData1[0].length : expressionData1.length;

        if (dimension == GENES_DIMENSION) {
            for (int i = 0; i < n; i++) {
                if (missingsMask1[index1][i] != 0 &&
                    missingsMask2[index2][i] != 0) {
                    for (int j = 0; j < i; j++) {
                        if (missingsMask1[index1][j] != 0 &&
                            missingsMask2[index2][j] != 0) {
                            double x1 = expressionData1[index1][i];
                            double x2 = expressionData1[index1][j];
                            double y1 = expressionData2[index2][i];
                            double y2 = expressionData2[index2][j];
                            if (x1 < x2 && y1 < y2) {
                                con++;
                            }
                            if (x1 > x2 && y1 > y2) {
                                con++;
                            }
                            if (x1 < x2 && y1 > y2) {
                                dis++;
                            }
                            if (x1 > x2 && y1 < y2) {
                                dis++;
                            }
                            if (x1 == x2 && y1 != y2) {
                                exx++;
                            }
                            if (x1 != x2 && y1 == y2) {
                                exy++;
                            }
                            flag = true;
                        }
                    }
                }
            }
        } else {
            for (int i = 0; i < n; i++) {
                if (missingsMask1[i][index1] != 0 &&
                    missingsMask2[i][index2] != 0) {
                    for (int j = 0; j < i; j++) {
                        if (missingsMask1[j][index1] != 0 &&
                            missingsMask2[j][index2] != 0) {
                            double x1 = expressionData1[i][index1];
                            double x2 = expressionData1[j][index1];
                            double y1 = expressionData2[i][index2];
                            double y2 = expressionData2[j][index2];
                            if (x1 < x2 && y1 < y2) {
                                con++;
                            }
                            if (x1 > x2 && y1 > y2) {
                                con++;
                            }
                            if (x1 < x2 && y1 > y2) {
                                dis++;
                            }
                            if (x1 > x2 && y1 < y2) {
                                dis++;
                            }
                            if (x1 == x2 && y1 != y2) {
                                exx++;
                            }
                            if (x1 != x2 && y1 == y2) {
                                exy++;
                            }
                            flag = true;
                        }
                    }
                }
            }
        }
        if (!flag) {
            return 0.;
        }
        denomx = con + dis + exx;
        denomy = con + dis + exy;
        if (denomx == 0) {
            return 1;
        }
        if (denomy == 0) {
            return 1;
        }
        tau = (con - dis) * 1.0 / Math.sqrt(denomx * denomy);
        return 1. - tau;
    }

    /**
     * Calculates the ranks of the elements in the array
     * <code>dataToRank</code>. Two elements with the same
     * value get the same rank, equal to the average of the
     * ranks had the elements different values.
     *
     * @param dataToRank <code>double[]</code> array that
     *        contains the elements to rank
     * @return <code>double[]</code> the computed ranks for
     *        the given data
     */
    public static double[] computeRanks(double[] dataToRank) {
        int i;
        double[] ranks;
        int[] indexes;
        ranks = new double[dataToRank.length];
        indexes = new int[dataToRank.length];

        /* Call sort to get an index table */
        try {
            sortIndexes(dataToRank, indexes);
        } catch (Exception ex) {
            ex.printStackTrace();
            /* sortIndexes throws an Exception when indexes array doesn't
             have the same size that dataToRank array or if one of these
             arrays are null; none is the case here */
        }
        /* Build a rank table */
        for (i = 0; i < dataToRank.length; i++) {
            ranks[indexes[i]] = i;
        }
        /* Fix for equal ranks */
        i = 0;
        while (i < dataToRank.length) {
            int m;
            double value = dataToRank[indexes[i]];
            int j = i + 1;
            while (j < dataToRank.length && dataToRank[indexes[j]] == value) {
                j++;
            }
            m = j - i; /* number of equal ranks found */
            value = ranks[indexes[i]] + (m - 1) / 2.;
            for (j = i; j < i + m; j++) {
                ranks[indexes[j]] = value;
            }
            i += m;
        }
        return ranks;
    }

    /**
     * Calculates the ranks of the elements in the array
     * <code>dataToRank</code>. Two elements with the same
     * value get the same rank, equal to the average of the
     * ranks had the elements different values.
     *
     * @param dataToRank <code>ArrayList<Double>[]</code>
     *        array that contains the elements to rank
     * @return <code>double[]</code> the computed ranks for
     *        the given data
     * @see #computeRanks(double[] dataToRank)
     */
    public static double[] computeRanks(ArrayList<Double> dataToRank) {
        double[] data = new double[dataToRank.size()];
        Double[] temp = new Double[data.length];
        temp = dataToRank.toArray(temp);
        for (int i = 0; i < data.length; i++) {
            data[i] = temp[i];
        }
        return computeRanks(data);
    }

    /**
     * Sets up an index table given the data, such that data[indexes[i]],
     * with i = 0, ..., data.length is in increasing order. Sorting is
     * done on the indexes. The array data remains unchanged.
     *
     * @param data <code>double[]</code> the data to be sorted
     * @param indexes <code>int[]</code> the indexes of the data to be sorted
     * @throws Exception if <code>data</code> or <code>indexes</code> is
     *         null, or if the length of <code>data</code> and the length
     *         of <code>indexes</code> are not equal
     */
    protected static void sortIndexes(double[] data, int[] indexes) throws
            Exception {
        if (data == null || indexes == null) {
            return;
        }
        if (data.length != indexes.length) {
            throw new Exception("the length of the data and " +
                                "indexes arrays must be equal");
        }
        double[] tempData = new double[data.length];
        for (int i = 0; i < data.length; i++) {
            tempData[i] = data[i];
        }
        Arrays.sort(tempData);
        boolean[] added = new boolean[data.length];
        for (int i = 0; i < added.length; i++) {
            added[i] = false;
        }
        for (int i = 0; i < tempData.length; i++) {
            for (int j = 0; j < data.length; j++) {
                if (data[j] == tempData[i] && !added[j]) {
                    indexes[i] = j;
                    added[j] = true;
                    break;
                }
            }
        }
    }

    /**
     * Checks if the given arguments' comply with each other.
     * <ul>
     * <li><code>expressionData1</code>, <code>expressionData2</code>,
     * <code>missingsMask1</code> and <code>missingsMask2</code> must
     * have the same dimensions (same number of rows, same number of columns).
     * <li>if dimension == GENES_DIMENSION, then <code>elementsWeights</code>
     * length must equal <code>expressionData1</code> number of rows. Also
     * in this case, index1 must be lower than <code>expressionData1</code>
     * number of rows.
     * <li> if dimension == CONDITIONS_DIMENSION, then
     * <code>elementsWeights</code> length must equal <code>expressionData1</code>
     * number of columns. Also in this case, index2 must be lower than
     * <code>expressionData2</code> number of rows.
     * </ul>
     *
     * @param expressionData1 <code>double[][]</code> the expression
     *        data matrix containing the first gene/row or condition/column
     * @param expressionData2 <code>double[][]</code> the expression
     *        data matrix containing the second gene/row or condition/column
     * @param missingsMask1 <code>int[][]</code> the mask that indicates
     *        which expression values are missing in <code>expressionData1</code>
     * @param missingsMask2 <code>int[][]</code> the mask that indicates
     *        which expression values are missing in <code>expressionData2</code>
     * @param elementsWeights <code>double[]</code> the weights
     *        of the elements to be clustered (genes/rows or
     *        conditions/columns); the length of this array is equal to
     *        the number of conditions/columns if the distances between
     *        genes/rows are calculated, or the number of genes/rows if the
     *        distances between conditions/columns are calculated
     * @param index1 <code>int</code> the index of the first gene/row or
     *        condition/column in <code>expressionData1</code> and
     *        <code>missingsMask1</code>
     * @param index2 <code>int</code> the index of the first gene/row or
     *        condition/column in <code>expressionData2</code> and
     *        <code>missingsMask2</code>
     * @param dimension </code>boolean</code> the dimension in which
     *        operations must be performed; available dimensions:
     *        <ul>
     *        <li><code>GENES_DIMENSION</code>
     *        <li><code>CONDITIONS_DIMENSION</code>
     *        </ul>
     * @throws Exception if the dimensions of the several arrays do not
     *        comply or if the indexes are out of range
     */
    private static void checkDimensions(double[][] expressionData1,
                                        double[][] expressionData2,
                                        int[][] missingsMask1,
                                        int[][] missingsMask2,
                                        double[] elementsWeights,
                                        int index1,
                                        int index2,
                                        boolean dimension) throws Exception {
        if (expressionData1.length != missingsMask1.length ||
            expressionData1[0].length != missingsMask1[0].length ||
            expressionData2.length != missingsMask2.length ||
            expressionData2[0].length != missingsMask2[0].length ||
            expressionData1.length != expressionData2.length ||
            expressionData1[0].length != expressionData2[0].length) {
            throw new Exception("expressionData and missingsMask matrices " +
                                "must have the same sizes");
        }
        /*        if ((dimension == GENES_DIMENSION &&
                     elementsWeights.length != expressionData1.length) ||
                    (dimension == CONDITIONS_DIMENSION &&
                     elementsWeights.length != expressionData1[0].length)) {
         throw new Exception("elementsWeights length must be equal to " +
         "the elements of the rows or columns for " +
                                        "which distance will be measured");
                }
         */
        if ((dimension == GENES_DIMENSION &&
             (index1 >= expressionData1.length ||
              index2 >= expressionData2.length)) ||
            (dimension == CONDITIONS_DIMENSION &&
             (index1 >= expressionData1[0].length ||
              index2 >= expressionData2[0].length))) {
            throw new Exception("indexes are out of range");
        }
    }
}
