# Supplementary material for: BiGGEsTS: integrated environment for biclustering analysis of time series gene expression data
Source: BMC Res Notes. 2009 Jul 7;2:124. doi: 10.1186/1756-0500-2-124 (PMC2720980; doi:10.1186/1756-0500-2-124)
Supplement: Additional file 3 — Source code of the BiGGEsTS software. The source code of BiGGEsTS. The archive contains two directories, named "biggests" and "smadeira", inside a main directory, named "src". Each of the directories contained in "biggests" and "smadeira" contains the source files of the classes included in the packages identified by the same names. The Javadoc documentation of the source code is available at the official website. [file 1756-0500-2-124-S3.zip › src/biggests/clustering/ClusterTreeNode.java]

package biggests.clustering;

/**
 * <p>Title: Hierarchical Cluster Tree Node</p>
 *
 * <p>Description: <code>ClusterTreeNode</code>'s class describes a single
 *                 node in a tree created by hierarchical clustering.
 *                 The tree can be represented by an array of n
 *                 <code>ClusterTreeNode</code>s objects, where n is the
 *                 number of clustered elements minus one. The integers
 *                 left and right refer to the two elements or subnodes
 *                 that are joined in this node. The original elements
 *                 are numbered 0..nelements-1, and the nodes
 *                 -1..-(nelements-1). Distance contains the distance
 *                 between the two subnodes that were joined.
 * <br/>
 *                 This class implements Node struct defined in
 *                 the C source code of Cluster 3.0 (version 1.36) by
 *                 Michiel de Hoon, while at the Laboratory of DNA
 *                 Information Analysis, Human Genome Center, Institute
 *                 of Medical Science, University of Tokyo, Japan. The
 *                 original definition was not changed, so as to maintain
 *                 some direct correspondence between the two concepts
 *                 (this class and the original Node struct).
 * <br/>
 *                 Cluster 3.0 is an enhanced version of Cluster,
 *                 which was originally developed by Michael Eisen
 *                 while at Stanford University.
 * </p>
 *
 * <p>Copyright:   Copyright (C) 2007 Joana Gon�alves
 *                 This program is free software; you can redistribute
 *                 it and/or modify it under the terms of the GNU General
 *                 Public License as published by the Free Software
 *                 Foundation; either version 2 of the License, or
 *                 any later version.
 *
 *                 This program is distributed in the hope that it will
 *                 be useful, but WITHOUT ANY WARRANTY; without even the
 *                 implied warranty of MERCHANTABILITY or FITNESS FOR A
 *                 PARTICULAR PURPOSE.  See the
 *                 <a href="http://www.gnu.org/licenses/gpl.html">
 *                 GNU General Public License</a> for more details.
 *
 *                 GNU General Public License also complies with the terms of
 *                 Cluster/TreeView
 *                 <a href="http://rana.lbl.gov/EisenSoftwareSource.htm">
 *                 original license</a>
 * </p>
 *
 * @author Joana P. Gon�alves
 */
public class ClusterTreeNode {
    /**
     * The index of the element or node that is joined to the
     * element/node referred by the index in <code>right</code>.
     */
    private int left;

    /**
     * The index of the element or node that is joined to the
     * element/node referred by the index in <code>left</code>.
     */
    private int right;

    /**
     * The distance between left and right, i.e., the two subnodes
     * (elements or nodes) that are joined by this node.
     */
    private double distance;

    /**
     * Creates a new <code>ClusterTreeNode</code> with <code>left</code>,
     * <code>right</code> and <code>distance</code> attributes initialized
     * to 0.
     */
    public ClusterTreeNode() {
        this(0,0,0);
    }

    /**
     * Creates a new <code>ClusterTreeNode</code> with <code>left</code>,
     * <code>right</code> and <code>distance</code> attributes initialized
     * to <code>left</code>, <code>right</code> and <code>distance</code>
     * argument values, respectively.
     *
     * @param left <code>int</code> the index for the <code>left</code>
     *        element/node
     * @param right <code>int</code> the index for the <code>right</code>
     *        element/node
     * @param distance <code>double</code> the distance between
     *        <code>left</code> and <code>right</code> elements or nodes
     */
    public ClusterTreeNode(int left, int right, double distance) {
        this.left = left;
        this.right = right;
        this.distance = distance;
    }

    /**
     * Copy constructor. Creates a new <code>ClusterTreeNode</code>
     * initializing <code>left</code>, <code>right</code> and
     * <code>distance</code> attributes with values retrieved from
     * <code>node</code>.
     *
     * @param node the <code>ClusterTreeNode</code> to copy the attribute
     *        values from
     */
    public ClusterTreeNode(ClusterTreeNode node) {
        this(node.left, node.right, node.distance);
    }

    /**
     * Returns the index of the left element or node (left son).
     *
     * @return int the index of the right element/node
     */
    public int getLeft() {
        return left;
    }

    /**
     * Returns the index of the right element or node (right son).
     *
     * @return int the index of the right element/node
     */
    public int getRight() {
        return right;
    }

    /**
     * Returns the distance between the left and the right elements/nodes
     * (the sons of this node).
     *
     * @return double the distance between the left and right sons
     */
    public double getDistance() {
        return distance;
    }

    /**
     * Sets the index for left son.
     *
     * @param newLeft <code>int</code> the index for left son
     */
    public void setLeft(int newLeft) {
        left = newLeft;
    }

    /**
     * Sets the index for right son.
     *
     * @param newRight <code>int</code> the index for right son
     */
    public void setRight(int newRight) {
        right = newRight;
    }

    /**
     * Sets the distance between left and right sons.
     *
     * @param newDistance <code>double</code> the distance between left and right sons
     */
    public void setDistance(double newDistance) {
        distance = newDistance;
    }

    /**
     * Overrides <code>Object</code>'s <code>equals</code> method.
     * Checks if this <code>ClusterTreeNode</code> is equal to
     * <code>obj</code>.
     *
     * @param obj the <code>Object</code> to compare with this one
     * @return boolean <code>true</code> if this <codeClusterTreeNode</code>
     *         and <code>obj</code> are equal, <code>false</code> otherwise.
     */
    public boolean equals(Object obj) {
        if (obj != null && obj instanceof ClusterTreeNode) {
            ClusterTreeNode node = (ClusterTreeNode)obj;
            return (this.left == node.left
                    && this.right == node.right
                    && this.distance == node.distance);
        }
        return false;
    }

    /**
     * Overrides <code>Object</code>'s <code>clone</code> method.
     * Clones this <code>ClusterTreeNode</code> object.
     * Returns a <code>ClusterTreeNode</code> object equal to this one.
     *
     * @return Object the clone of this <code>ClusterTreeNode</code>
     */
    public Object clone() {
        return (new ClusterTreeNode(this));
    }
}
