# Supplementary material for: BiGGEsTS: integrated environment for biclustering analysis of time series gene expression data
Source: BMC Res Notes. 2009 Jul 7;2:124. doi: 10.1186/1756-0500-2-124 (PMC2720980; doi:10.1186/1756-0500-2-124)
Supplement: Additional file 3 — Source code of the BiGGEsTS software. The source code of BiGGEsTS. The archive contains two directories, named "biggests" and "smadeira", inside a main directory, named "src". Each of the directories contained in "biggests" and "smadeira" contains the source files of the classes included in the packages identified by the same names. The Javadoc documentation of the source code is available at the official website. [file 1756-0500-2-124-S3.zip › src/biggests/clustering/ClusterTreeNodeComparator.java]

package biggests.clustering;

import java.util.Comparator;

/**
 * <p>Title: Hierarchical Cluster Tree Node Comparator</p>
 *
 * <p>Description: Implements Comparator interface. Allows comparison
 *                 operations between two cluster tree nodes.</p>
 *
 * <p>Copyright:   Copyright (C) 2007  Joana Gon�alves
 *                 This program is free software; you can redistribute
 *                 it and/or modify it under the terms of the GNU General
 *                 Public License as published by the Free Software
 *                 Foundation; either version 2 of the License, or
 *                 any later version.
 *
 *                 This program is distributed in the hope that it will
 *                 be useful, but WITHOUT ANY WARRANTY; without even the
 *                 implied warranty of MERCHANTABILITY or FITNESS FOR A
 *                 PARTICULAR PURPOSE.  See the
 *                 <a href="http://www.gnu.org/licenses/gpl.html">
 *                 GNU General Public License</a> for more details.
 * </p>
 *
 * @author Joana P. Gon�alves
 */
public class ClusterTreeNodeComparator implements Comparator {
    /**
     * Creates a new cluster tree node comparator.
     */
    public ClusterTreeNodeComparator() {
    }

    /**
     * Compares two <code>ClusterTreeNode</code>s, <code>o1</code>
     * and <code>o2</code>. Implements <code>Comparator</code>'s
     * <code>compare</code> method. Returns a negative integer, 0 or
     * positive integer if <code>o1</code> is less than, equal to,
     * or greater than <code>o2</code>.
     *
     * @param o1 <code>Object</code> the first <code>ClusterTreeNode</code>
     *        to compare
     * @param o2 <code>Object</code> the second <code>ClusterTreeNode</code>
     *        to compare
     * @return int the result of comparation (negative integer, 0 or postive
     *        integer if <code>o1</code> is less than, equal to,
     *        or greater than <code>o2</code>
     */
    public int compare(Object o1, Object o2) {
        Double distance1 = ((ClusterTreeNode) o1).getDistance();
        Double distance2 = ((ClusterTreeNode) o2).getDistance();
        return (distance1.compareTo(distance2));
    }

    /**
     * Indicates whether some other object is "equal to" this Comparator.
     *
     * @param obj the <code>Object</code> to compare with this Comparator
     * @return boolean <code>true</code> if obj is equal to this Comparator,
     *         <code>false</code> otherwise
     */
    public boolean equals(Object obj) {
        return (this.equals(obj));
    }
}
