# Supplementary material for: BiGGEsTS: integrated environment for biclustering analysis of time series gene expression data
Source: BMC Res Notes. 2009 Jul 7;2:124. doi: 10.1186/1756-0500-2-124 (PMC2720980; doi:10.1186/1756-0500-2-124)
Supplement: Additional file 3 — Source code of the BiGGEsTS software. The source code of BiGGEsTS. The archive contains two directories, named "biggests" and "smadeira", inside a main directory, named "src". Each of the directories contained in "biggests" and "smadeira" contains the source files of the classes included in the packages identified by the same names. The Javadoc documentation of the source code is available at the official website. [file 1756-0500-2-124-S3.zip › src/biggests/gui/BiggestsApplication.java]

package biggests.gui;

import java.awt.*;
import java.util.*;

import javax.swing.*;

/**
 * <p>Title: BiGGEsTS - Biclustering Gene Expression Time Series</p>
 *
 * <p>Description: BiGGEsTS - Application</p>
 *
 * <p>Copyright:   Copyright (C) 2007  Joana Gon�alves
 *                 This program is free software; you can redistribute
 *                 it and/or modify it under the terms of the GNU General
 *                 Public License as published by the Free Software
 *                 Foundation; either version 3 of the License, or
 *                 any later version.
 *
 *                 This program is distributed in the hope that it will
 *                 be useful, but WITHOUT ANY WARRANTY; without even the
 *                 implied warranty of MERCHANTABILITY or FITNESS FOR A
 *                 PARTICULAR PURPOSE.  See the
 *                 <a href="http://www.gnu.org/licenses/gpl.html">
 *                 GNU General Public License</a> for more details.
 * </p>
 *
 * @author Joana P. Gon�alves
 */
public class BiggestsApplication {
    private boolean packFrame = false;
    private BiggestsFrame frame;

    /**
     * Starts the application.
     */
    public BiggestsApplication() {
        Locale.setDefault(Locale.ENGLISH);
        frame = new BiggestsFrame();

        /**
         * validate frames that have preset sizes
         * pack frames that have useful preferred size info, e.g. from their layout
         */
        if (packFrame) {
            frame.pack();
        } else {
            frame.validate();
        }

        /**
         * center the window
         */
        Dimension screenSize = Toolkit.getDefaultToolkit().getScreenSize();
        Dimension frameSize = frame.getSize();
        if (frameSize.height > screenSize.height) {
            frameSize.height = screenSize.height;
        }
        if (frameSize.width > screenSize.width) {
            frameSize.width = screenSize.width;
        }
        frame.setLocation((screenSize.width - frameSize.width) / 2, 0);

        frame.setVisible(true);
    }

    /**
     * Application entry point.
     *
     * @param args String[]
     */
    public static void main(String[] args) {
        SwingUtilities.invokeLater(new Runnable() {
            public void run() {
                try {
                    UIManager.setLookAndFeel(UIManager.
                            getCrossPlatformLookAndFeelClassName());
                } catch (Exception exception) {
                    exception.printStackTrace();
                }

                new BiggestsApplication();
            }
        });
    }
}
