# Supplementary material for: BiGGEsTS: integrated environment for biclustering analysis of time series gene expression data
Source: BMC Res Notes. 2009 Jul 7;2:124. doi: 10.1186/1756-0500-2-124 (PMC2720980; doi:10.1186/1756-0500-2-124)
Supplement: Additional file 3 — Source code of the BiGGEsTS software. The source code of BiGGEsTS. The archive contains two directories, named "biggests" and "smadeira", inside a main directory, named "src". Each of the directories contained in "biggests" and "smadeira" contains the source files of the classes included in the packages identified by the same names. The Javadoc documentation of the source code is available at the official website. [file 1756-0500-2-124-S3.zip › src/biggests/gui/BiggestsFrame.java]

package biggests.gui;

import java.awt.*;
import java.awt.event.*;
import java.io.*;

import javax.swing.*;
import javax.swing.event.*;
import javax.swing.text.*;
import javax.swing.tree.*;

import biggests.tree.*;
import biggests.utils.*;
import de.schlichtherle.io.File;
import smadeira.biclustering.*;
import smadeira.ontologizer.GeneSetResult;
import smadeira.ontologizer.GOFrontEnd;

/**
 * <p>Title: BiGGEsTS Frame</p>
 *
 * <p>Description: The main frame of the application.</p>
 *
 * <p>Copyright:   Copyright (C) 2007  Joana Gon�alves
 *                 This program is free software; you can redistribute
 *                 it and/or modify it under the terms of the GNU General
 *                 Public License as published by the Free Software
 *                 Foundation; either version 3 of the License, or
 *                 any later version.
 *
 *                 This program is distributed in the hope that it will
 *                 be useful, but WITHOUT ANY WARRANTY; without even the
 *                 implied warranty of MERCHANTABILITY or FITNESS FOR A
 *                 PARTICULAR PURPOSE.  See the
 *                 <a href="http://www.gnu.org/licenses/gpl.html">
 *                 GNU General Public License</a> for more details.
 * </p>
 *
 * @author Joana P. Gon�alves
 */
public class BiggestsFrame extends JFrame implements ActionListener {

/*****************************************************************************
//*****************************************************************************
//*****************************************************************************
//             ATTRIBUTES
//*****************************************************************************
//*****************************************************************************
//*****************************************************************************/
    /**
     * The paths to the main directories of BiGGEsTS:
     * Function_Results -> to store resulting files from function analysis
     * GO_Files -> directory where the application keeps gene ontology files
     * Sessions -> the preferred location to save session archive files
     * Datasets -> the preferred location to keep the dataset files
     */
    private static String[] pathsToFolders = {"Function_Results",
                                             "GO_Files",
                                             "Sessions",
                                             "Datasets"};

    /**
     * Path to DOT binary (external program to convert dot
     * files to svg/png files).
     */
    private static String pathToDOT = null;

    private static String pathToNumDend = "numdend.txt";

    public static int SCROLL_BAR_INCREMENT = 100;

    /**
     * URL to download gene ontology files.
     * (files like gene_ontology.obo and related)
     */
    private static String geneOntologyFilesURL =
            "http://www.geneontology.org/ontology/";

    /**
     * URL to download gene association files.
     * (files like gene_association.[organism_specific_file_extension])
     */
    private static String geneAssociationFilesURL =
            "http://cvsweb.geneontology.org/cgi-bin/cvsweb.cgi/go/" +
            "gene-associations/";

    /**
     * Main panel from main frame, which holds all other graphic components.
     */
    private JPanel panelContent;

    /**
     * Right panel from main frame, which holds the tabbed pane
     * and the context label.
     */
    private JPanel panelRight;

    /**
     * Dataset matrices and biclusters tree.
     */
    private DatasetTree tree;

    /**
     * Information text pane - displays information about the current selected
     * dataset, matrix or bicluster on the tree.
     */
    private JTextPane textPaneInfo;

    /**
     * Context label, which contains information about what the user may do.
     */
    private JTextField labelContext;

    /**
     * Tabbed pane which contains the main functionalities of the application:<br/>
     * Loading;<br/>
     * Preprocessing;<br/>
     * Biclustering;<br/>
     * Analyzing;<br/>
     * Post-processing;<br/>
     * Comparing.
     */
    private JTabbedPane tabbedPane;

    /**
     * Analyzing tabbed pane that contains the analyzing options:<br/>
     * Matrix analysis;<br/>
     * Expression analysis;<br/>
     * Function analysis.
     */
    private JTabbedPane tabbedPaneAnalyzing;

    /**
     * Matrix Analyzing tabbed pane which contains the matrix analyzing options:<br/>
     * Matrix analysis by values;<br/>
     * Matrix analysis by colors;<br/>
     * Matrix analysis by symbols.
     */
    private JTabbedPane tabbedPaneAnalyzingMatrix;

    /**
     * Shows function analysis options.
     */
    private JTabbedPane tabbedPaneAnalyzingFunction;


    /**
     * Tree scroll pane: scrolls tree view.
     */
    private JScrollPane scrollTree;

    /**
     * Info area scroll pane: scrolls the information text area.
     */
    private JScrollPane scrollInfo;

    /**
     * Load scroll pane: scrolls the load panel.
     */
    private JScrollPane scrollLoading;

    /**
     * Preprocessing scroll pane: scrolls the preprocessing panel.
     */
    private JScrollPane scrollPreProcessing;

    /**
     * Biclustering scroll pane: scrolls the biclustering panel.
     */
    private JScrollPane scrollBiclustering;

    /**
     * Post-processing scroll pane: scrolls the post-processing panel.
     */
    private JScrollPane scrollPostProcessing;

    /**
     * Comparing scroll pane: scrolls the comparing panel.
     */
//    private JScrollPane scrollComparing;

    /**
     * Scrolls expression analysis - bicluster time points chart panel.
     */
    private JScrollPane scrollAnalyzingExpressionBiclusterTimePoints;

    /**
     * Scrolls expression analysis - all time points chart panel.
     */
    private JScrollPane scrollAnalyzingExpressionAllTimePoints;

    /**
     * Scrolls expression analysis - bicluster pattern chart panel.
     */
    private JScrollPane scrollAnalyzingExpressionBiclusterPattern;

    /**
     * Scrolls function analysis - functions table panel.
     */
    private JScrollPane scrollAnalyzingFunctionTable;

    /**
     * Scrolls function analysis - significance graph panel.
     */
    private JScrollPane scrollAnalyzingFunctionSignificanceGraph;

    /**
     * Scrolls matrix analysis by values panel.
     */
    private JScrollPane scrollAnalyzingMatrixValues;

    /**
     * Scrolls matrix analysis by colors panel.
     */
    private JScrollPane scrollAnalyzingMatrixColors;

    /**
     * Scrolls matrix analysis by symbols panel.
     */
    private JScrollPane scrollAnalyzingMatrixSymbols;

    /**
     * Scrolls matrix analysis by dendrogram panel.
     */
    private JScrollPane scrollAnalyzingMatrixDendrogram;

    /**
     * Loading panel: panel which contains the load options.
     */
    private PanelLoading panelLoading;

    /**
     * Preprocessing panel: shows the options for preprocessing tasks.
     */
    private PanelPreProcessing panelPreProcessing;

    /**
     * Biclustering panel: shows all the options to apply biclustering
     * algorithms.
     */
    private PanelBiclustering panelBiclustering;

    /**
     * Post-processing panel: shows options to post-process biclusters.
     */
    private PanelPostProcessing panelPostProcessing;

    /**
     * Comparing panel: shows options to compare biclusters.
     */
//    private JPanel panelComparing;

    /**
     * Shows expression analysis options.
     */
    private JTabbedPane tabbedPaneAnalyzingExpression;

    /**
     * Shows expression analysis of bicluster's genes in bicluster time points.
     */
    private PanelExpression panelAnalyzingExpressionBiclusterTimePoints;

    /**
     * Shows expression analysis of bicluster's genes in all time points.
     */
    private PanelExpression panelAnalyzingExpressionAllTimePoints;

    /**
     * Shows expression analysis of bicluster's pattern.
     */
    private PanelExpression panelAnalyzingExpressionBiclusterPattern;

    /**
     * Shows matrix analysis by values.
     */
    private PanelAnalyzingMatrixTables panelAnalyzingMatrixValues;

    /**
     * Shows matrix analysis by colors.
     */
    private PanelAnalyzingMatrixTables panelAnalyzingMatrixColors;

    /**
     * Shows matrix analysis by symbols.
     */
    private PanelAnalyzingMatrixTables panelAnalyzingMatrixSymbols;

    /**
     * Shows matrix analysis by dendrogram.
     */
    private PanelAnalyzingMatrixDendrogram panelAnalyzingMatrixDendrogram;

    /**
     * Shows function analysis - functions table.
     */
    private PanelAnalyzingFunctionTable panelAnalyzingFunctionTable;

    /**
     * Shows function analysis - significant functions graph.
     */
    private PanelAnalyzingFunctionSignificanceGraph
            panelAnalyzingFunctionSignificanceGraph;

    /**
     * Left-right split pane: splits left and right sides of the main panel.
     */
    private JSplitPane splitLeftRight;

    /**
     * Top-bottom split pane: splits top and bottom in the left side panel
     * of the main panel.
     */
    private JSplitPane splitTopBottom;

    /**
     * Application's menu bar.
     */
    private JMenuBar menu;

    /**
     * Session menu.
     */
    private JMenu session;

    /**
     * Load dataset menu item.
     */
    private JMenuItem sessionLoadDataset;

    /**
     * Load session menu item.
     */
    private JMenuItem sessionLoadSession;

    /**
     * Save session menu item.
     */
    private JMenuItem sessionSaveSession;

    /**
     * Exit application menu item.
     */
    private JMenuItem sessionExit;

    /**
     * Help menu.
     */
    private JMenu help;

    /**
     * Help about menu item.
     */
    private JMenuItem helpAbout;

    /**
     * Settings menu.
     */
    private JMenu settings;

    /**
     * Settings colors menu.
     */
    private JMenu settingsColors;

    /**
     * Red and green color scheme.
     */
    private JMenuItem colorsRedGreen;

    /**
     * Blue and yellow color scheme.
     */
    private JMenuItem colorsYellowBlue;

    /*****************************************************************************
     //*****************************************************************************
     //*****************************************************************************
     //                  CONSTRUCTOR
     //*****************************************************************************
     //*****************************************************************************
     //*****************************************************************************/
    /**
     * Application's main frame constructor.
     *
     */
    public BiggestsFrame() {
        try {
            File dend = new File(pathToNumDend);
            if (dend.exists() && dend.isFile()) {
                BufferedReader br = new BufferedReader(new FileReader(dend));
                PanelAnalyzingMatrixDendrogram.setNumberOfDendrograms(
                        Integer.parseInt(br.readLine()));
                br.close();
            }
            if (pathToDOT == null) {
                BiggestsInstall.initDOT();
            }

            BiggestsIO.initializeFolders(pathsToFolders);
            BiggestsIO.deleteFolderContent(this.getPathToFunctionResults());
            PanelAnalyzingMatrixDendrogram.deleteTempFilesAndDirectory();
        } catch (IOException ex) {
            JOptionPane.showMessageDialog(null, "Initialization error\n" +
                                          ex.getMessage(), "Error",
                                          JOptionPane.ERROR_MESSAGE);
        }

        try {
            setDefaultCloseOperation(DO_NOTHING_ON_CLOSE);
            jbInit();
        } catch (Exception exception) {
            exception.printStackTrace();
        }
    }

    /**
     * Component initialization.
     *
     * @throws java.lang.Exception
     */
    private void jbInit() throws Exception {
        this.setTitle("BiGGEsTS - Biclustering Gene Expression Time Series");
        this.addComponentListener(new BiggestsFrame_this_componentAdapter(this));
        this.addWindowStateListener(new
                                    BiggestsFrame_this_windowStateAdapter(this));
        this.addWindowListener(new BiggestsFrame_this_windowAdapter(this));
        this.setMinimumSize(new Dimension(200,200));
        if (System.getProperty("os.name").toLowerCase().startsWith("linux")) {
            this.setSize(new Dimension(600, 600));
        }
        session = new JMenu("Session");
        sessionLoadDataset = new JMenuItem("Load dataset");
        sessionLoadSession = new JMenuItem("Load session");
        sessionSaveSession = new JMenuItem("Save session");
        sessionExit = new JMenuItem("Exit");

        sessionLoadDataset.addActionListener(this);
        sessionLoadSession.addActionListener(this);
        sessionSaveSession.addActionListener(this);
        sessionExit.addActionListener(this);

        session.add(sessionLoadDataset);
        session.add(sessionLoadSession);
        session.add(sessionSaveSession);
        session.add(sessionExit);

        settings = new JMenu("Settings");
        settingsColors = new JMenu("Color scheme");
        colorsRedGreen = new JRadioButtonMenuItem("Red and green");
        colorsYellowBlue = new JRadioButtonMenuItem("Yellow and blue");
        ButtonGroup buttonGroup = new ButtonGroup();
        buttonGroup.add(colorsRedGreen);
        buttonGroup.add(colorsYellowBlue);
        settingsColors.add(colorsRedGreen);
        settingsColors.add(colorsYellowBlue);
        settings.add(settingsColors);
        colorsRedGreen.addActionListener(this);
        colorsYellowBlue.addActionListener(this);
        colorsRedGreen.setSelected(true);

        help = new JMenu("Help");
        helpAbout = new JMenuItem("About...");
        helpAbout.addActionListener(this);
        help.add(helpAbout);

        menu = new JMenuBar();
        menu.add(session);
        menu.add(settings);
        menu.add(help);
        this.setJMenuBar(menu);

        labelContext = new JTextField();
        labelContext.setHorizontalAlignment(SwingConstants.CENTER);
//        labelContext.setHorizontalTextPosition(SwingConstants.CENTER);
        labelContext.setText("Load a dataset.");
        labelContext.setEditable(false);

        final BiggestsFrame frame = this;
        tree = new DatasetTree() {
            public void setSelectionPath(TreePath selectionPath) {
//                System.out.println("TREE SELECTION");
                Object node = ((DefaultMutableTreeNode)
                                                 selectionPath.
                                                 getLastPathComponent()).
                                     getUserObject();

                if (node instanceof NodeInfo) {
                    int type = ((NodeInfo)node).getNodeObjectType();
                    if (type == NodeInfo.BICLUSTER_SINGLE ||
                        type == NodeInfo.BICLUSTER_GROUP ||
                        type == NodeInfo.POSTPROCESSED_GROUP ||
                        type == NodeInfo.POSTPROCESSED_SINGLE) {
                        frame.startTaskInLabelContext("Rendering...");
                    }
                }
                Thread applyTreePathSelectionThread = new TreePathSelectionThread(
                        selectionModel, selectionPath);
                applyTreePathSelectionThread.start();
//                selectionModel.setSelectionPath(selectionPath);
//                System.out.println("TREE SELECTION FINISHED");
            }
        };
        tree.addTreeSelectionListener(new
                                      BiggestsFrame_tree_treeSelectionAdapter(this));

        scrollTree = new JScrollPane();
        scrollTree.getViewport().add(tree, null);
        scrollTree.getVerticalScrollBar().
                setUnitIncrement(SCROLL_BAR_INCREMENT);

        textPaneInfo = new JTextPane();
        textPaneInfo.setMargin(new Insets(10, 10, 10, 10));
        textPaneInfo.setEditable(false);
        textPaneInfo.setText("Information\n\nThis box displays information " +
                             "about matrices, algorithm applications, etc.");
        scrollInfo = new JScrollPane();
        scrollInfo.getViewport().add(textPaneInfo, null);
        scrollInfo.getVerticalScrollBar().
                setUnitIncrement(SCROLL_BAR_INCREMENT);

        panelLoading = new PanelLoading(this);
        panelPreProcessing = new PanelPreProcessing(this);
        panelBiclustering = new PanelBiclustering(this);
        panelPostProcessing = new PanelPostProcessing(this);
//        panelComparing = new JPanel();

        panelAnalyzingExpressionBiclusterTimePoints =
            new CustomPanelExpression(this,
                                      PanelExpression.BICLUSTER_TIME_POINTS,
                                      "Analyze bicluster time points charts.");
        panelAnalyzingExpressionAllTimePoints =
            new CustomPanelExpression(this, PanelExpression.ALL_TIME_POINTS,
            "Analyze all time points charts.");
        panelAnalyzingExpressionBiclusterPattern =
            new CustomPanelExpression(this, PanelExpression.PATTERN,
                                "Analyze pattern charts.");

        scrollAnalyzingExpressionBiclusterTimePoints =
                new JScrollPane(this.
                                panelAnalyzingExpressionBiclusterTimePoints);
        scrollAnalyzingExpressionBiclusterTimePoints.getVerticalScrollBar().
                setUnitIncrement(SCROLL_BAR_INCREMENT);
        scrollAnalyzingExpressionAllTimePoints =
                new JScrollPane(this.panelAnalyzingExpressionAllTimePoints);
        scrollAnalyzingExpressionAllTimePoints.getVerticalScrollBar().
                setUnitIncrement(SCROLL_BAR_INCREMENT);
        scrollAnalyzingExpressionBiclusterPattern =
                new JScrollPane(this.panelAnalyzingExpressionBiclusterPattern);
        scrollAnalyzingExpressionBiclusterPattern.getVerticalScrollBar().
                setUnitIncrement(SCROLL_BAR_INCREMENT);


        tabbedPaneAnalyzingExpression = new TabbedPaneAnalyzingExpression(this);
        tabbedPaneAnalyzingExpression.add("Bicluster time points",
                                          scrollAnalyzingExpressionBiclusterTimePoints);
        tabbedPaneAnalyzingExpression.add("All time points",
                                          scrollAnalyzingExpressionAllTimePoints);
        tabbedPaneAnalyzingExpression.add("Bicluster pattern",
                                          scrollAnalyzingExpressionBiclusterPattern);
        tabbedPaneAnalyzingExpression.setTabPlacement(JTabbedPane.BOTTOM);

        panelAnalyzingFunctionTable = new PanelAnalyzingFunctionTable(this);
        panelAnalyzingFunctionSignificanceGraph = new
                PanelAnalyzingFunctionSignificanceGraph(this);
        scrollAnalyzingFunctionTable = new JScrollPane(
                panelAnalyzingFunctionTable);
        scrollAnalyzingFunctionTable.getVerticalScrollBar().
                setUnitIncrement(SCROLL_BAR_INCREMENT);
        scrollAnalyzingFunctionSignificanceGraph = new JScrollPane(
                panelAnalyzingFunctionSignificanceGraph);
        scrollAnalyzingFunctionSignificanceGraph.getVerticalScrollBar().
                setUnitIncrement(SCROLL_BAR_INCREMENT);

        /**
         * add the function analyzing functionality tabs:
         *
         * Function analysis - table tab -> index 0
         * Matrix analysis - significance graph tab -> index 1
         */
        tabbedPaneAnalyzingFunction = new JTabbedPane();

        tabbedPaneAnalyzingFunction.add("Table", scrollAnalyzingFunctionTable);
        tabbedPaneAnalyzingFunction.add("Significance Graph",
                scrollAnalyzingFunctionSignificanceGraph);

        tabbedPaneAnalyzingFunction.setTabPlacement(JTabbedPane.BOTTOM);

        panelAnalyzingMatrixValues = new CustomPanelAnalyzingMatrixTables(
                this, PanelAnalyzingMatrixTables.VALUES,
                "Analyze expression matrices.");
        panelAnalyzingMatrixColors = new CustomPanelAnalyzingMatrixTables(
                this, PanelAnalyzingMatrixTables.COLORS,
                "Analyze expression heatmaps.");
        panelAnalyzingMatrixSymbols = new CustomPanelAnalyzingMatrixTables(
                this, PanelAnalyzingMatrixTables.SYMBOLS,
                "Analyze discretized heatmaps.");

        panelAnalyzingMatrixDendrogram = new PanelAnalyzingMatrixDendrogram(this);

        scrollAnalyzingMatrixValues = new JScrollPane(
                panelAnalyzingMatrixValues);
        scrollAnalyzingMatrixValues.getVerticalScrollBar().
                setUnitIncrement(SCROLL_BAR_INCREMENT);
        scrollAnalyzingMatrixColors = new JScrollPane(
                panelAnalyzingMatrixColors);
        scrollAnalyzingMatrixColors.getVerticalScrollBar().
                setUnitIncrement(SCROLL_BAR_INCREMENT);
        scrollAnalyzingMatrixSymbols = new JScrollPane(
                panelAnalyzingMatrixSymbols);
        scrollAnalyzingMatrixSymbols.getVerticalScrollBar().
                setUnitIncrement(SCROLL_BAR_INCREMENT);
        scrollAnalyzingMatrixDendrogram = new JScrollPane(
                panelAnalyzingMatrixDendrogram);
        scrollAnalyzingMatrixDendrogram.getVerticalScrollBar().
                setUnitIncrement(SCROLL_BAR_INCREMENT);

        /**
         * add the matrix analyzing functionality tabs:
         *
         * Matrix analysis by values tab -> index 0
         * Matrix analysis by colors tab -> index 1
         * Matrix analysis by symbols tab -> index 2
         */
        tabbedPaneAnalyzingMatrix = new TabbedPaneAnalyzingMatrix(this);

        tabbedPaneAnalyzingMatrix.add("Values", scrollAnalyzingMatrixValues);
        tabbedPaneAnalyzingMatrix.add("Colors", scrollAnalyzingMatrixColors);
        tabbedPaneAnalyzingMatrix.add("Symbols", scrollAnalyzingMatrixSymbols);
        tabbedPaneAnalyzingMatrix.add("Dendrogram",
                                      scrollAnalyzingMatrixDendrogram);
        tabbedPaneAnalyzingMatrix.setTabPlacement(JTabbedPane.BOTTOM);

        /**
         * add the analyzing functionality tabs:
         *
         * Matrix analysis tab -> index 0
         * Expression analysis tab -> index 1
         * Function analysis tab -> index 2
         */
        tabbedPaneAnalyzing = new TabbedPaneAnalyzing(this);

        tabbedPaneAnalyzing.add("Matrix", tabbedPaneAnalyzingMatrix);
        tabbedPaneAnalyzing.add("Expression", tabbedPaneAnalyzingExpression);
        tabbedPaneAnalyzing.add("Function", tabbedPaneAnalyzingFunction);

        scrollLoading = new JScrollPane(panelLoading);
        scrollLoading.getVerticalScrollBar().
                setUnitIncrement(SCROLL_BAR_INCREMENT);
        scrollPreProcessing = new JScrollPane(panelPreProcessing);
        scrollPreProcessing.getVerticalScrollBar().
                setUnitIncrement(SCROLL_BAR_INCREMENT);
        scrollBiclustering = new JScrollPane(panelBiclustering);
        scrollBiclustering.getVerticalScrollBar().
                setUnitIncrement(SCROLL_BAR_INCREMENT);
        scrollPostProcessing = new JScrollPane(panelPostProcessing);
        scrollPostProcessing.getVerticalScrollBar().
                setUnitIncrement(SCROLL_BAR_INCREMENT);
//        scrollComparing = new JScrollPane(panelComparing);

        /**
         * add the main functionality tabs:
         *
         * Loading tab -> index 0
         * Preprocessing tab -> index 1
         * Biclustering tab -> index 2
         * Analyzing tab -> index 3
         * Post-processing tab -> index 4
         * Comparing tab -> index 5
         */
        tabbedPane = new TabbedPane(this);

        tabbedPane.add("Loading", scrollLoading);
        tabbedPane.add("Preprocessing", scrollPreProcessing);
        tabbedPane.add("Biclustering", scrollBiclustering);
        tabbedPane.add("Analyzing", tabbedPaneAnalyzing);
        tabbedPane.add("Post-processing", scrollPostProcessing);
//        tabbedPane.add("Comparing", scrollComparing);

        /**
         * set initial enabled/disabled tabs:
         *
         * Loading -> index 0
         * Preprocessing -> index 1
         * Biclustering -> index 2
         * Analyzing -> index 3
         * Post-processing -> index 4
         * Comparing -> index 5
         */
        this.setTabbedPaneEnabledTabs(true, false, false, false, false, false);

        panelRight = new JPanel();
        panelRight.setLayout(new BorderLayout());
        panelRight.add(tabbedPane, BorderLayout.CENTER);
        panelRight.add(labelContext, BorderLayout.SOUTH);

        splitTopBottom = new JSplitPane();
        splitTopBottom.setOrientation(JSplitPane.VERTICAL_SPLIT);
        splitTopBottom.setLeftComponent(scrollTree);
        splitTopBottom.setRightComponent(scrollInfo);
        splitTopBottom.add(scrollTree, JSplitPane.TOP);
        splitTopBottom.add(scrollInfo, JSplitPane.BOTTOM);

        splitLeftRight = new JSplitPane();
        splitLeftRight.setLeftComponent(splitTopBottom);
        splitLeftRight.setRightComponent(panelRight);
        splitLeftRight.add(panelRight, JSplitPane.RIGHT);
        splitLeftRight.add(splitTopBottom, JSplitPane.LEFT);

        panelContent = (JPanel) getContentPane();
        panelContent.setLayout(new BorderLayout());
        panelContent.add(splitLeftRight, BorderLayout.CENTER);
        this.setExtendedState(this.getExtendedState() | JFrame.MAXIMIZED_BOTH);
        Dimension screenSize = Toolkit.getDefaultToolkit().getScreenSize();
        this.setSplitDividersLocations(screenSize);
    }

    public static void setPathToDOT(String path) {
        pathToDOT = path;
    }

    /**
     * Sets split panes dividers locations.
     *
     * @param size <code>Dimension</code> the dimension of the main
     *        window after some changes have been produced.
     */
    private void setSplitDividersLocations(Dimension size) {
        int leftPrefWidth = (int) (size.width * 0.22);
        int leftTopPrefHeight = (int) (size.height * 0.6);

        splitTopBottom.setDividerLocation(leftTopPrefHeight);
        splitLeftRight.setDividerLocation(leftPrefWidth);
    }

    /******************************************************************************
//******************************************************************************
//******************************************************************************
//      GETTERS AND SETTERS
//******************************************************************************
//******************************************************************************
//******************************************************************************/

         /**
          * Returns the about menu.
          *
          * @return <code>JMenu</code> the application's about menu
          */
         public JMenu getHelp() {
             return help;
         }

    /**
     * Returns the context label, which displays tips about functionality
     * options to user.
     *
     * @return <code>JTextField</code> the context label
     */
    public JTextField getLabelContext() {
        return labelContext;
    }

    /**
     * Returns the application's menu bar.
     *
     * @return <code>JMenuBar</code> the application's menu bar
     */
    public JMenuBar getMenu() {
        return menu;
    }

    /**
     * Returns the expression analysis by all time points chart panel.
     *
     * @return <code>PanelExpression</code> the expression analysis by all time points panel
     */
    public PanelExpression getPanelAnalyzingExpressionAllTimePoints() {
        return panelAnalyzingExpressionAllTimePoints;
    }

    /**
     * Returns the expression analysis by bicluster pattern chart panel.
     *
     * @return <code>PanelExpression</code> the expression analysis by bicluster pattern
     */
    public PanelExpression getPanelExpressionBiclusterPattern() {
        return panelAnalyzingExpressionBiclusterPattern;
    }

    /**
     * Returns the expression analysis by bicluster time points chart panel.
     *
     * @return <code>PanelExpression</code> the expression analysis by bicluster time points chart panel
     */
    public PanelExpression getPanelExpressionBiclusterTimePoints() {
        return panelAnalyzingExpressionBiclusterTimePoints;
    }

    /**
     * Returns the function analysis - significance graph panel.
     *
     * @return <code>PanelAnalyzingFunctionSignificanceGraph</code>
     */
    public PanelAnalyzingFunctionSignificanceGraph
            getPanelAnalyzingFunctionSignificanceGraph() {
        return panelAnalyzingFunctionSignificanceGraph;
    }

    /**
     * Returns the function analysis - table panel.
     *
     * @return <code>PanelAnalyzingFunctionTable</code>
     */
    public PanelAnalyzingFunctionTable getPanelAnalyzingFunctionTable() {
        return panelAnalyzingFunctionTable;
    }

    /**
     * Returns the matrix analysis by colors panel.
     *
     * @return <code>PanelAnalyzingMatrixTables</code> the matrix analysis by colors panel
     */
    public PanelAnalyzingMatrixTables getPanelAnalyzingMatrixColors() {
        return panelAnalyzingMatrixColors;
    }

    /**
     * Returns the matrix analysis by symbols panel.
     *
     * @return <code>PanelAnalyzingMatrixTables</code> the matrix analysis by symbols panel
     */
    public PanelAnalyzingMatrixTables getPanelAnalyzingMatrixSymbols() {
        return panelAnalyzingMatrixSymbols;
    }

    /**
     * Returns the matrix analysis by values panel.
     *
     * @return <code>PanelAnalyzingMatrixTables</code> the matrix analysis by values panel
     */
    public PanelAnalyzingMatrixTables getPanelAnalyzingMatrixValues() {
        return panelAnalyzingMatrixValues;
    }

    /**
     * Returns the matrix analysis by dendrogram panel.
     *
     * @return PanelAnalyzingMatrixDendrogram
     */
    public PanelAnalyzingMatrixDendrogram getPanelAnalyzingMatrixDendrogram() {
        return panelAnalyzingMatrixDendrogram;
    }

    /**
     * Returns biclustering panel.
     *
     * @return <code>PanelBiclustering</code>
     */
    public PanelBiclustering getPanelBiclustering() {
        return panelBiclustering;
    }

    /**
     * Returns this frames' content panel.
     *
     * @return this frame's content <code>JPanel</code>
     */
    public JPanel getPanelContent() {
        return panelContent;
    }

    /**
     * Returns the loading panel.
     *
     * @return <code>PanelLoading</code>
     */
    public PanelLoading getPanelLoading() {
        return panelLoading;
    }

    /**
     * Returns preprocessing panel.
     *
     * @return <code>PanelPreProcessing</code>
     */
    public PanelPreProcessing getPanelPreProcessing() {
        return panelPreProcessing;
    }

    /**
     * Returns the panel on the right, which holds the tabs and
     * visualization panels.
     *
     * @return the <code>JPanel</code> on the right
     */
    public JPanel getPanelRight() {
        return panelRight;
    }

    /**
     * Returns the information text pane, which displays informations about the
     * selected datasets, matrices or biclusters in the tree.
     *
     * @return JTextPane the information text pane
     */
    public JTextPane getTextPaneInfo() {
        return textPaneInfo;
    }

    /**
     * Returns the dataset tree object.
     *
     * @return DatasetTree the dataset tree
     */
    public DatasetTree getTree() {
        return tree;
    }

    /**
     * Returns the path to function results' folder/directory.
     *
     * @return the <code>String</code> path
     */
    public String getPathToFunctionResults() {
        return pathsToFolders[0];
    }

    /**
     * Returns the path to gene ontology files folder/directory.
     *
     * @return <code>String</code> path
     */
    public String getPathToGO_Files() {
        return pathsToFolders[1];
    }

    /**
     * Returns the path to stored session files folder/directory.
     *
     * @return <code>String</code> path
     */
    public String getPathToSessions() {
        return pathsToFolders[2];
    }

    /**
     * Returns the path to the directory with dataset files.
     *
     * @return <code>String</code> path
     */
    public String getPathToDatasets() {
        return pathsToFolders[3];
    }

    /**
     * Returns the paths to function results, gene ontology files and sessions.
     *
     * @return the <code>String[]</code> array with paths to function
     *             results, gene ontology files and sessions
     */
    public String[] getPathsToFolders() {
        return pathsToFolders;
    }

    /**
     * Returns the path to dot binary file.
     *
     * @return String the path to dot binary file
     */
    public String getPathToDOT() {
        return this.pathToDOT;
    }

    /**
     * Returns gene ontology files URL.
     *
     * @return String the gene ontology files URL
     */
    public String getGeneOntologyFilesURL() {
        return geneOntologyFilesURL;
    }

    /**
     * Returns gene association files URL.
     *
     * @return String the gene association files URL
     */
    public String getGeneAssociationFilesURL() {
        return geneAssociationFilesURL;
    }

    /**
     * Returns the scroll pane which holds the expression
     * analysis - all time points chart panel.
     *
     * @return the <code>JScrollPane</code> which holds the expression
     * analysis - all time points chart panel
     */
    public JScrollPane getScrollAnalyzingExpressionAllTimePoints() {
        return scrollAnalyzingExpressionAllTimePoints;
    }

    /**
     * Returns the scroll pane which holds the expression
     * analysis - bicluster pattern chart panel.
     *
     * @return the <code>JScrollPane</code> which holds the expression
     * analysis - bicluster pattern chart panel
     */
    public JScrollPane getScrollAnalyzingExpressionBiclusterPattern() {
        return scrollAnalyzingExpressionBiclusterPattern;
    }

    /**
     * Returns the scroll pane which holds the expression
     * analysis - bicluster time points chart panel.
     *
     * @return the <code>JScrollPane</code> which holds the expression
     * analysis - bicluster time points chart panel
     */
    public JScrollPane getScrollAnalyzingExpressionBiclusterTimePoints() {
        return scrollAnalyzingExpressionBiclusterTimePoints;
    }

    /**
     * Returns the scroll pane which holds the function
     * analysis - significance graph panel.
     *
     * @return the <code>JScrollPane</code> which holds the function
     * analysis - significance graph panel
     */
    public JScrollPane getScrollAnalyzingFunctionSignificanceGraph() {
        return scrollAnalyzingFunctionSignificanceGraph;
    }

    /**
     * Returns the scroll pane which holds the function
     * analysis - table of functions panel.
     *
     * @return the <code>JScrollPane</code> which holds the function
     * analysis - table of functions panel
     */
    public JScrollPane getScrollAnalyzingFunctionTable() {
        return scrollAnalyzingFunctionTable;
    }

    /**
     * Returns the scroll pane which holds the matrix analysis by colors panel.
     *
     * @return the <code>JScrollPane</code> which holds the matrix analysis by colors panel
     */
    public JScrollPane getScrollAnalyzingMatrixColors() {
        return scrollAnalyzingMatrixColors;
    }

    /**
     * Returns the scroll pane which holds the matrix analysis by symbols panel.
     *
     * @return the <code>JScrollPane</code> which holds the matrix analysis by symbols panel
     */
    public JScrollPane getScrollAnalyzingMatrixSymbols() {
        return scrollAnalyzingMatrixSymbols;
    }

    /**
     * Returns the scroll pane which holds the matrix analysis by values panel.
     *
     * @return the <code>JScrollPane</code> which holds the matrix analysis by values panel
     */
    public JScrollPane getScrollAnalyzingMatrixValues() {
        return scrollAnalyzingMatrixValues;
    }

    /**
     * Returns the scroll pane which scrolls biclustering panel.
     *
     * @return the <code>JScrollPane</code> which scrolls biclustering panel
     */
    public JScrollPane getScrollBiclustering() {
        return scrollBiclustering;
    }

    /**
     * Returns the scroll pane which scrolls information text pane.
     *
     * @return the <code>JScrollPane</code> which scrolls information text pane
     */
    public JScrollPane getScrollInfo() {
        return scrollInfo;
    }

    /**
     * Returns the scroll pane which scrolls loading panel.
     *
     * @return the <code>JScrollPane</code> which scrolls loading panel
     */
    public JScrollPane getScrollLoading() {
        return scrollLoading;
    }

    /**
     * Returns the scroll pane which scrolls preprocessing panel.
     *
     * @return the <code>JScrollPane</code> which scrolls preprocessing panel
     */
    public JScrollPane getScrollPreProcessing() {
        return scrollPreProcessing;
    }

    /**
     * Returns the scroll pane which scrolls the dataset tree.
     *
     * @return the <code>JScrollPane</code> which scrolls the dataset tree
     */
    public JScrollPane getScrollTree() {
        return scrollTree;
    }

    /**
     * Returns the left-right split pane.
     *
     * @return the left-right <code>JSplitPane</code>
     */
    public JSplitPane getSplitLeftRight() {
        return splitLeftRight;
    }

    /**
     * Returns the top-bottom split pane.
     *
     * @return the top-bottom <code>JSplitPane</code>
     */
    public JSplitPane getSplitTopBottom() {
        return splitTopBottom;
    }

    /**
     * Returns the main tabbed pane.
     *
     * @return the main <code>JTabbedPane</code>
     */
    public JTabbedPane getTabbedPane() {
        return tabbedPane;
    }

    /**
     * Returns the analysis tabbed pane.
     *
     * @return the analysis <code>JTabbedPane</code>
     */
    public JTabbedPane getTabbedPaneAnalyzing() {
        return tabbedPaneAnalyzing;
    }

    /**
     * Returns the expression analysis tabbed pane.
     *
     * @return the expression analysis <code>JTabbedPane</code>
     */
    public JTabbedPane getTabbedPaneAnalyzingExpression() {
        return tabbedPaneAnalyzingExpression;
    }

    /**
     * Returns the function analysis tabbed pane.
     *
     * @return the function analysis <code>JTabbedPane</code>
     */
    public JTabbedPane getTabbedPaneAnalyzingFunction() {
        return tabbedPaneAnalyzingFunction;
    }

    /**
     * Returns the matrix analysis tabbed pane.
     *
     * @return the matrix analysis <code>JTabbedPane</code>
     */
    public JTabbedPane getTabbedPaneAnalyzingMatrix() {
        return tabbedPaneAnalyzingMatrix;
    }

    /**
     * Sets a new dataset tree.
     *
     * @param t the new <code>DatasetTree</code>
     */
    public void setTree(DatasetTree t) {
        tree = t;
        tree.addTreeSelectionListener(new
                                      BiggestsFrame_tree_treeSelectionAdapter(this));
        scrollTree.getViewport().setView(tree);
        tree.reload();
        this.setVisible(true);
    }

    /**
     * Enables/disables tabs on the main tabbed pane.<br/>
     *
     * @param loading         <code>boolean</code> indicating if tab
     *                        loading is to be enabled (true)
     *                        /disabled (false)
     * @param preprocessing   <code>boolean</code> indicating if tab
     *                        preprocessing is to be enabled (true)
     *                        /disabled (false)
     * @param biclustering    <code>boolean</code> indicating if tab
     *                        biclustering is to be enabled (true)
     *                        /disabled (false)
     * @param analyzing       <code>boolean</code> indicating if tab
     *                        analyzing is to be enabled (true)
     *                        /disabled (false)
     * @param postprocessing  <code>boolean</code> indicating if tab
     *                        post-processing is to be enabled (true)
     *                        /disabled (false)
     * @param comparing       <code>boolean</code> indicating if tab
     *                        comparing is to be enabled (true)
     *                        /disabled (false)
     */
    public void setTabbedPaneEnabledTabs(boolean loading,
                                         boolean preprocessing,
                                         boolean biclustering,
                                         boolean analyzing,
                                         boolean postprocessing,
                                         boolean comparing) {
        tabbedPane.setEnabledAt(0, loading); // loading tab
        tabbedPane.setEnabledAt(1, preprocessing); // preprocessing tab
        tabbedPane.setEnabledAt(2, biclustering); // biclustering tab
        tabbedPane.setEnabledAt(3, analyzing); // analyzing tab
        tabbedPane.setEnabledAt(4, postprocessing); // post-processing tab
//        tabbedPane.setEnabledAt(5, comparing);        // comparing tab
    }

    /**
     * Enables/disables tabs on the analyzing tabbed pane.<br/>
     *
     * @param matrix          <code>boolean</code> indicating if tab
     *                        matrix is to be enabled (true)
     *                        /disabled (false)
     * @param expression      <code>boolean</code> indicating if tab
     *                        expression is to be enabled (true)
     *                        /disabled (false)
     * @param function        <code>boolean</code> indicating if tab
     *                        function is to be enabled (true)
     *                        /disabled (false)
     */
    public void setTabbedPaneAnalyzingEnabledTabs(boolean matrix,
                                                  boolean expression,
                                                  boolean function) {
        tabbedPaneAnalyzing.setEnabledAt(0, matrix); // matrix tab
        tabbedPaneAnalyzing.setEnabledAt(1, expression); // expression tab
        tabbedPaneAnalyzing.setEnabledAt(2, function); // function tab
    }

    /**
     * Enables/disables tabs on the matrix analysis tabbed pane.
     *
     * @param values          <code>boolean</code> indicating if tab
     *                        values is to be enabled (true)
     *                        /disabled (false)
     * @param colors          <code>boolean</code> indicating if tab
     *                        colors is to be enabled (true)
     *                        /disabled (false)
     * @param symbols         <code>boolean</code> indicating if tab
     *                        symbols is to be enabled (true)
     *                        /disabled (false)
     * @param dendrogram      <code>boolean</code> indicating if tab
     *                        dendrogram is to be enabled (true)
     *                        /disabled (false)
     */
    public void setTabbedPaneAnalyzingMatrixEnabledTabs(boolean values,
            boolean colors,
            boolean symbols,
            boolean dendrogram) {
        tabbedPaneAnalyzingMatrix.setEnabledAt(0, values);
        tabbedPaneAnalyzingMatrix.setEnabledAt(1, colors);
        tabbedPaneAnalyzingMatrix.setEnabledAt(2, symbols);
        tabbedPaneAnalyzingMatrix.setEnabledAt(3, dendrogram);
    }

    /**
     * Clears all application's panels, so that they contain no information.
     */
    public void clearAllPanels() {
        panelLoading.clear();
        panelPostProcessing.clear();
//        panelComparing = new JPanel();
        panelAnalyzingExpressionBiclusterTimePoints.clear();
        panelAnalyzingExpressionAllTimePoints.clear();
        panelAnalyzingExpressionBiclusterPattern.clear();
        panelAnalyzingFunctionTable.clear();
        panelAnalyzingFunctionSignificanceGraph.clear();
        panelAnalyzingMatrixValues.clear();
        panelAnalyzingMatrixColors.clear();
        panelAnalyzingMatrixSymbols.clear();
        panelAnalyzingMatrixDendrogram.clear();
        panelBiclustering.clear();
    }

    private void selectedRootOrDatasetNode() {
        /**
         * we have paths such as:
         * 1. root
         * 2. root -> dataset X
         *
         * available options:
         *      LOADING
         */
        this.setTabbedPaneEnabledTabs(true, // loading tab
                                      false, // preprocessing tab
                                      false, // biclustering tab
                                      false, // analyzing tab
                                      false, // post-processing tab
                                      false); // comparing tab

        tabbedPane.setSelectedIndex(0); // loading tab
        labelContext.setText("Choose a dataset to load.");
        textPaneInfo.setText("\n\n\n\nBiGGEsTS Information Box");
    }

    private void selectedOriginalExpressionMatrixNode(TreePath selectionPath) {
        /**
         * we have paths such as:
         * 1. root -> dataset X -> original
         *       available options:
         *          LOADING
         *          PREPROCESSING
         *             FILTER (mandatory if the original matrix has
         *                     missing values;
         *                     inaccessible option if the original
         *                     matrix has no missing values)
         *             NORMALIZE
         *             DISCRETIZE
         *             SMOOTH
         *          BICLUSTERING
         *             CC_TSB ALGORITHM (available only if the matrix
         *                               has no missing values)
         *          ANALYZING
         *             MATRIX (VALUES; COLORS)
         *             FUNCTION (FUNCTION TABLE)
         *
         * 2. root -> dataset X -> preprocessed
         * 3. root -> dataset X -> discretized
         * 4. root -> dataset X -> biclusters
         * 5. root -> dataset X -> post-processed
         *       available options:
         *          LOADING
         */
        Object nodeObjectInfo = ((DefaultMutableTreeNode)
                                 selectionPath.getLastPathComponent()).
                                getUserObject();
        if (nodeObjectInfo instanceof String) {
            /**
             * case of paths 2, 3, 4 and 5
             */
            this.setTabbedPaneEnabledTabs(true, // loading tab
                                          false, // preprocessing tab
                                          false, // biclustering tab
                                          false, // analyzing tab
                                          false, // post-processing tab
                                          false); // comparing tab

            tabbedPane.setSelectedIndex(0); // loading tab
            labelContext.setText("Choose a dataset to load.");
            textPaneInfo.setText("\n\n\n\nBiGGEsTS Information Box");
        } else {
            NodeInfo nodeInfo = (NodeInfo) nodeObjectInfo;
            ExpressionMatrix expressionMatrix = (ExpressionMatrix)
                                                nodeInfo.getNodeObject();
            boolean hasMissings = expressionMatrix.hasMissingValues();
            /**
             * case of path 1 - node object is an object that contains an
             * original expression matrix.
             */
            this.setTabbedPaneEnabledTabs(true, // loading tab
                                          true, // preprocessing tab
                                          !hasMissings, // biclustering tab
                                          true, // analyzing tab
                                          false, // post-processing tab
                                          false); // comparing tab

            tabbedPane.setSelectedIndex(3); // analyzing tab
            labelContext.setText("Choose a functionality on the tabs.");
            try {
                textPaneInfo.setStyledDocument(nodeInfo.getInfo());
            } catch (BadLocationException ex) {
                ex.printStackTrace();
            }

            this.panelPreProcessing.paint(expressionMatrix,
                                          selectionPath);

            try {
                expressionMatrix.getGoTermsComputed();
                this.panelAnalyzingFunctionTable.paint(
                        expressionMatrix,
                        selectionPath);
            } catch (Exception ex) {
                ex.printStackTrace();
                this.tabbedPaneAnalyzing.setEnabledAt(2, false);
            }

            if (hasMissings) {
                this.tabbedPaneAnalyzing.setEnabledAt(0, true);
                this.tabbedPaneAnalyzing.setEnabledAt(1, false);

                tabbedPaneAnalyzing.setSelectedIndex(0); // matrix tab

                this.setTabbedPaneAnalyzingMatrixEnabledTabs(true, //values
                        true, //colors
                        false, //symbols
                        true); //dendrogram

                tabbedPaneAnalyzingMatrix.setSelectedIndex(1); //colors tab
                panelAnalyzingMatrixValues.paint(nodeInfo,
                                                 selectionPath);
                panelAnalyzingMatrixColors.paint(nodeInfo,
                                                 selectionPath);
                panelAnalyzingMatrixDendrogram.paint((IMatrix)
                                                     nodeInfo.getNodeObject());
            } else {
                /**
                 * the expression matrix of the node object doesn't have missing values
                 */
                this.panelBiclustering.paint(expressionMatrix,
                                             selectionPath);
                this.tabbedPaneAnalyzing.setEnabledAt(0, true);
                this.tabbedPaneAnalyzing.setEnabledAt(1, false);

                tabbedPaneAnalyzing.setSelectedIndex(0); // matrix tab

                this.setTabbedPaneAnalyzingMatrixEnabledTabs(true, //values tab
                        true, //colors tab
                        false, //symbols tab
                        true); //dendrogram tab
                tabbedPaneAnalyzingMatrix.setSelectedIndex(1); // symbols tab

                /**
                 * initialize analyse matrix by values panel
                 */
                panelAnalyzingMatrixValues.paint(nodeInfo,
                                                 selectionPath);

                /**
                 * initialize analyse matrix by colors panel
                 */
                panelAnalyzingMatrixColors.paint(nodeInfo,
                                                 selectionPath);
            }
        }
    }

    private void selectedPreprocessedDiscretizedOrGroupsOfBiclusters(
            NodeInfo nodeInfo, TreePath selectionPath) {
        /**
         * we have paths such as:
         * 1. root -> dataset X -> preprocessed -> preprocessed Y
         * available options:
         *      LOADING
         *      PREPROCESSING
         *      BICLUSTERING
         *         CC TSB BICLUSTERING
         *      ANALYZING
         *         MATRIX (VALUES; COLORS)
         *
         * 2. root -> dataset X -> discretized -> discretized Y
         * available options:
         *      LOADING
         *      BICLUSTERING
         *         CCC BICLUSTERING
         *         E CCC BICLUSTERING
         *         q CLUSTERING
         *      ANALYZING
         *         MATRIX (VALUES; COLORS; SYMBOLS)
         *
         * 3. root -> dataset X -> biclusters -> bicluster group Y
         * available options:
         *     LOADING
         *     ANALYZING
         *         MATRIX (VALUES; COLORS; SYMBOLS - if it has discrete values)
         *         EXPRESSION (BICLUSTER TIME POINTS; PATTERN - if it has discrete values)
         *         FUNCTION (TABLE)
         *     POST-PROCESSING
         *     COMPARING
         *
         * 4. root -> dataset X -> post-processed -> post-processed group Y
         *     LOADING
         *     ANALYZING
         *         MATRIX (VALUES; COLORS; SYMBOLS - if it has discrete values)
         *         EXPRESSION (BICLUSTER TIME POINTS; PATTERN - if it has discrete values)
         *         FUNCTION (TABLE)
         *     POST-PROCESSING
         *     COMPARING
         */
        int nodeObjectType = nodeInfo.getNodeObjectType();

        try {
            textPaneInfo.setStyledDocument(nodeInfo.getInfo());
        } catch (BadLocationException ex) {
            ex.printStackTrace();
        }

        switch (nodeObjectType) {
        case NodeInfo.PREPROCESSED:
            labelContext.setText(
                    "Visualize preprocess matrix tables (by values or colors).");
            PreProcessedExpressionMatrix preprocessed = (
                    PreProcessedExpressionMatrix) nodeInfo.
                    getNodeObject();
            boolean hasMissings = preprocessed.hasMissingValues();
            this.setTabbedPaneEnabledTabs(true, // loading tab
                    true, // preprocessing tab
                    !hasMissings, // biclustering tab
                    true, // analyzing tab
                    false, // post-processing tab
                    false); // comparing

            tabbedPane.setSelectedIndex(3); // analyzing tab

            this.panelPreProcessing.paint(preprocessed, selectionPath);

            if (!hasMissings) {
                this.panelBiclustering.paint(preprocessed,
                        selectionPath);
            }

            try {
                preprocessed.getGoTermsComputed();
                this.panelAnalyzingFunctionTable.paint(
            preprocessed,
            selectionPath);
            } catch (Exception ex) {
                ex.printStackTrace();
            }

            this.tabbedPaneAnalyzing.setEnabledAt(0, true);
            this.tabbedPaneAnalyzing.setEnabledAt(1, false);

            tabbedPaneAnalyzing.setSelectedIndex(0); // matrix tab

            this.setTabbedPaneAnalyzingMatrixEnabledTabs(true, // values tab
                    true, // colors tab
                    false, // symbols tab
                    true); // dendrogram tab
            tabbedPaneAnalyzingMatrix.setSelectedIndex(1); // colors tab
            panelAnalyzingMatrixValues.paint(nodeInfo, selectionPath);
            panelAnalyzingMatrixColors.paint(nodeInfo, selectionPath);
            panelAnalyzingMatrixDendrogram.paint((IMatrix) nodeInfo.
                    getNodeObject());

            break;
        case NodeInfo.DISCRETIZED:
            DiscretizedExpressionMatrix discretized = (
                    DiscretizedExpressionMatrix) nodeInfo.
                    getNodeObject();
            labelContext.setText(
                    "Visualize discretized matrix tables (by values, colors or symbols).");
            this.setTabbedPaneEnabledTabs(true, // loading tab
                    false, // preprocessing tab
                    true, // biclustering tab
                    true, // analyzing tab
                    false, // post-processing
                    false); // comparing

            tabbedPane.setSelectedIndex(3); // analyzing tab

            panelBiclustering.paint(discretized, selectionPath);

            tabbedPaneAnalyzing.setSelectedIndex(0); // matrix tab

            this.setTabbedPaneAnalyzingMatrixEnabledTabs(true, //values
                    true, //colors
                    true, //symbols
                    true); // dendrogram

            tabbedPaneAnalyzingMatrix.setSelectedIndex(2); // symbols tab

            /**
             * initialize analyzing matrix panels
             */
            this.panelAnalyzingMatrixValues.paint(nodeInfo,
                    selectionPath);
            this.panelAnalyzingMatrixColors.paint(nodeInfo,
                    selectionPath);
            this.panelAnalyzingMatrixSymbols.paint(nodeInfo,
                    selectionPath);
            panelAnalyzingMatrixDendrogram.paint((IMatrix) nodeInfo.
                    getNodeObject());

            try {
                discretized.getGoTermsComputed();
                    this.panelAnalyzingFunctionTable.paint(
                            discretized,
                            selectionPath);
            } catch (Exception ex) {
                ex.printStackTrace();
            }

            this.tabbedPaneAnalyzing.setEnabledAt(0, true);
            this.tabbedPaneAnalyzing.setEnabledAt(1, false);
            break;
        case NodeInfo.BICLUSTER_GROUP:
            labelContext.setText(
                    "Visualize biclusters matrices, expression charts and function analysis.");
            this.setTabbedPaneEnabledTabs(true, // loading tab
                    false, // preprocessing tab
                    false, // biclustering tab
                    true, // analyzing tab
                    true, // post-processing tab
                    true); // comparing tab

            tabbedPane.setSelectedIndex(3); // analyzing tab

            this.setTabbedPaneAnalyzingEnabledTabs(true, // matrix tab
                    true, // expression tab
                    true); // function tab

            tabbedPaneAnalyzing.setSelectedIndex(0); // matrix tab

            /**
             * initialize function analysis panels (TABLE)
             */
            this.tabbedPaneAnalyzingFunction.setEnabledAt(0, true);
            this.tabbedPaneAnalyzingFunction.setEnabledAt(1, false);
            this.tabbedPaneAnalyzingFunction.setSelectedIndex(0);
            this.panelAnalyzingFunctionTable.paint((Biclustering)
                    nodeInfo.getNodeObject(), selectionPath, null);

            /**
             * initialize matrix analysis panels (VALUES; COLORS; SYMBOLS)
             * and expression analysis panels (BICLUSTER TIME POINTS; ALL TIME POINTS; PATTERN)
             */
            tabbedPaneAnalyzingMatrix.setEnabledAt(0, true); // values tab
            tabbedPaneAnalyzingMatrix.setEnabledAt(1, true); // colors tab
            tabbedPaneAnalyzingMatrix.setEnabledAt(3, false); // dendrogram tab
            tabbedPaneAnalyzingMatrix.setSelectedIndex(1); // colors tab
            panelAnalyzingMatrixValues.paint(nodeInfo, selectionPath);
            panelAnalyzingMatrixColors.paint(nodeInfo, selectionPath);
            tabbedPaneAnalyzingExpression.setEnabledAt(0, true); // bicluster time points tab
            tabbedPaneAnalyzingExpression.setEnabledAt(1, false); // all time points tab
            panelAnalyzingExpressionBiclusterTimePoints.
                    paintBiclusterTimePointsCharts(nodeInfo);

            if (nodeInfo.getDataType() == NodeInfo.VALUES) {
                tabbedPaneAnalyzingMatrix.setEnabledAt(2, false); // symbols tab
                tabbedPaneAnalyzingExpression.setEnabledAt(2, false); // pattern tab
            } else {
                tabbedPaneAnalyzingMatrix.setEnabledAt(2, true); // symbols tab
                tabbedPaneAnalyzingExpression.setEnabledAt(2, true); // pattern tab
                panelAnalyzingMatrixSymbols.paint(nodeInfo,
                        selectionPath);
                panelAnalyzingExpressionBiclusterPattern.
                        paintBiclusterPatternCharts(nodeInfo);
            }

            /**
             * initialize post-processing panel
             */
            this.panelPostProcessing.paint((Biclustering) nodeInfo.
                    getNodeObject(), selectionPath);
            break;
        case NodeInfo.POSTPROCESSED_GROUP:
            labelContext.setText(
                    "Visualize biclusters matrices, expression charts and function analysis.");
            this.setTabbedPaneEnabledTabs(true, // loading tab
                    false, // preprocessing tab
                    false, // biclustering tab
                    true, // analyzing tab
                    true, // post-processing tab
                    true); // comparing tab

            tabbedPane.setSelectedIndex(3); // analyzing tab

            this.setTabbedPaneAnalyzingEnabledTabs(true, // matrix tab
                    true, // expression tab
                    true); // function tab

            tabbedPaneAnalyzing.setSelectedIndex(0); // matrix tab

            /**
             * initialize function analysis panels (TABLE)
             */
            this.tabbedPaneAnalyzingFunction.setEnabledAt(0, true);
            this.tabbedPaneAnalyzingFunction.setEnabledAt(1, false);
            this.tabbedPaneAnalyzingFunction.setSelectedIndex(0);
            this.panelAnalyzingFunctionTable.paint((Biclustering)
                    nodeInfo.getNodeObject(), selectionPath, null);

            /**
             * initialize matrix analysis panels (VALUES; COLORS; SYMBOLS)
             * and expression analysis panels (BICLUSTER TIME POINTS; ALL TIME POINTS; PATTERN)
             */
            tabbedPaneAnalyzingMatrix.setEnabledAt(0, true); // values tab
            tabbedPaneAnalyzingMatrix.setEnabledAt(1, true); // colors tab
            tabbedPaneAnalyzingMatrix.setEnabledAt(3, false); // dendrogram tab
            tabbedPaneAnalyzingMatrix.setSelectedIndex(1); // colors tab
            panelAnalyzingMatrixValues.paint(nodeInfo, selectionPath);
            panelAnalyzingMatrixColors.paint(nodeInfo, selectionPath);

            tabbedPaneAnalyzingExpression.setEnabledAt(0, true); // bicluster time points tab
            tabbedPaneAnalyzingExpression.setEnabledAt(1, false); // all time points tab
            panelAnalyzingExpressionBiclusterTimePoints.
                    paintBiclusterTimePointsCharts(nodeInfo);

            if (nodeInfo.getDataType() == NodeInfo.VALUES) {
                tabbedPaneAnalyzingMatrix.setEnabledAt(2, false); // symbols tab
                tabbedPaneAnalyzingExpression.setEnabledAt(2, false); // pattern tab
            } else {
                tabbedPaneAnalyzingMatrix.setEnabledAt(2, true); // symbols tab
                tabbedPaneAnalyzingExpression.setEnabledAt(2, true); // pattern tab

                panelAnalyzingMatrixSymbols.paint(nodeInfo,
                        selectionPath);
                panelAnalyzingExpressionBiclusterPattern.
                        paintBiclusterPatternCharts(nodeInfo);
            }

            this.panelPostProcessing.paint((Biclustering) nodeInfo.
                    getNodeObject(), selectionPath);
            break;
                 }
    }

    private void selectedBicluster(NodeInfo nodeInfo, TreePath selectionPath) {
        /**
         * we have paths such as:
         * 1. root -> dataset X -> biclusters -> bicluster Y -> single bicluster Z
         * 2. root -> dataset X -> post-processed -> post-processed Y -> single post-processed Z
         *    available options:
         *       LOADING
         *       ANALYZING
         *          MATRIX (VALUES; COLORS; SYMBOLS - if it has discrete values)
         *          EXPRESSION (BICLUSTER TIME POINTS; ALL TIME POINTS; PATTERN - if it has discrete values)
         *          FUNCTION (TABLE; SIGNIFICANCE GRAPH - if it has significant biological functions)
         */
        labelContext.setText(
                "Visualize bicluster matrices, expression charts and function analysis.");
        try {
            textPaneInfo.setStyledDocument(nodeInfo.getInfo());
        } catch (BadLocationException ex) {
            ex.printStackTrace();
        }

        this.setTabbedPaneEnabledTabs(true, // loading tab
                                      false, // preprocessing tab
                                      false, // biclustering tab
                                      true, // analyzing tab
                                      false, // post-processing tab
                                      false); // comparing tab
        tabbedPane.setSelectedIndex(3); // analyzing tab

        this.setTabbedPaneAnalyzingEnabledTabs(true, // matrix tab
                true, // expression tab
                true); // function tab
        tabbedPaneAnalyzing.setSelectedIndex(0); // matrix tab

        /**
         * initialize expression analysis panels (BICLUSTER TIME POINTS; ALL TIME POINTS; PATTERN)
         */
        tabbedPaneAnalyzingExpression.setEnabledAt(0, true); // bicluster time points tab
        tabbedPaneAnalyzingExpression.setEnabledAt(1, true); // all time points tab

        if (nodeInfo.getDataType() == NodeInfo.VALUES) {
            tabbedPaneAnalyzingExpression.setEnabledAt(2, false); // bicluster pattern tab
        } else {
            tabbedPaneAnalyzingExpression.setEnabledAt(2, true); // analyzing expression tab
            panelAnalyzingExpressionBiclusterPattern.
                    paintBiclusterPatternCharts(nodeInfo); // bicluster pattern tab
        }
        tabbedPaneAnalyzingExpression.setSelectedIndex(0); // bicluster time points
        panelAnalyzingExpressionBiclusterTimePoints.
                paintBiclusterTimePointsCharts(nodeInfo); // bicluster time points tab
        panelAnalyzingExpressionAllTimePoints.paintAllTimePointsChart(
                nodeInfo,
                (NodeInfo) ((DefaultMutableTreeNode) selectionPath.
                            getPath()[3]).getUserObject()); // all time points tab

        /**
         * initialize function panels (TABLE; SIGNIFICANCE GRAPH)
         */
        this.panelAnalyzingFunctionTable.paint(
            (Bicluster)nodeInfo.getNodeObject(), null, (float)0.01, selectionPath);

        /**
         * initialize matrix analysis panels (VALUES; COLORS; SYMBOLS)
         */
        tabbedPaneAnalyzingMatrix.setEnabledAt(0, true); // values tab
        panelAnalyzingMatrixValues.paint(nodeInfo, selectionPath); // values tab
        tabbedPaneAnalyzingMatrix.setEnabledAt(1, true); // colors tab
        tabbedPaneAnalyzingMatrix.setSelectedIndex(1); // colors tab
        tabbedPaneAnalyzingMatrix.setEnabledAt(3, false); // dendrogram tab
        panelAnalyzingMatrixColors.paint(nodeInfo, selectionPath); // colors tab

        if (nodeInfo.getDataType() == NodeInfo.VALUES) {
            tabbedPaneAnalyzingMatrix.setEnabledAt(2, false); // symbols tab
        } else {
            tabbedPaneAnalyzingMatrix.setEnabledAt(2, true); // symbols tab
            panelAnalyzingMatrixSymbols.paint(nodeInfo, selectionPath); // symbols tab
        }
    }

    /*****************************************************************************
    /*****************************************************************************
    /*****************************************************************************
    /      EVENT HANDLERS
    /*****************************************************************************
    /*****************************************************************************
    /*****************************************************************************/

         /**
          * Handles a change in dataset tree's selection.
          * @param e <code>TreeSelectionEvent</code>
          */
         public void tree_valueChanged(TreeSelectionEvent e) {
             TreePath selectionPath = e.getNewLeadSelectionPath();
             if (selectionPath == null) {
                 return;
             }
             Object[] path = {tree.getRoot()};
             try {
                 path = selectionPath.getPath();
             } catch (NullPointerException ex) {
                 tree.setSelectionPath(new TreePath(tree.getRoot()));
                 return;
             }

             this.clearAllPanels();

             if (path.length < 3) {
                 this.selectedRootOrDatasetNode();
             }
             else
             if (path.length == 3) {
                 this.selectedOriginalExpressionMatrixNode(selectionPath);
             } else {
                 NodeInfo nodeInfo = (NodeInfo) ((DefaultMutableTreeNode)
                                                 selectionPath.
                                                 getLastPathComponent()).
                                     getUserObject();
                 if (path.length == 4) {
                     this.
                             selectedPreprocessedDiscretizedOrGroupsOfBiclusters(
                                     nodeInfo,
                                     selectionPath);
                 }
                 else if (path.length == 5) {
                     this.selectedBicluster(nodeInfo, selectionPath);
                 }
             }
             tree.repaint();
             this.setVisible(true);
         }

    /**
     * Close operation. Exits the application. Asks the user if he/she wants
     * to save current session.
     *
     * @param saveWithCancelOption <code>boolean</code> <code>true</code>
     * if save dialog should have a cancel option, <code>false</code> if only
     * yes and no options should be displayed
     * @throws Exception
     */
    public void closeOperation(boolean saveWithCancelOption) {
        boolean succeeded;
        try {
            File dend = new File(pathToNumDend);
            PrintWriter pw = new PrintWriter(dend);
            pw.print(PanelAnalyzingMatrixDendrogram.getNumberOfDendrograms());
            pw.close();

            succeeded = this.saveCurrentSession(saveWithCancelOption);
            panelAnalyzingMatrixDendrogram.endTreeViewApp();
        } catch (Exception ex) {
            JOptionPane.showMessageDialog(this,
                                          "Unable to save session. " +
                                          ex.getMessage(),
                                          "Unable to save session",
                                          JOptionPane.ERROR_MESSAGE);
            return;
        }

        if (!succeeded) {
            return;
        }

        // delete the contents of Results folder
        BiggestsIO.deleteFolderContent(this.getPathToFunctionResults());

        //this.dispose();
        System.exit(0);
    }

    /**
     * Saves current session to a zip archive file.
     *
     * @param cancelOption boolean
     * @return boolean <code>true</code> if operation succeeded,
     * <code>false</code> if operation did not succeed or if user
     * canceled
     * @throws Exception
     */
    public boolean saveCurrentSession(boolean cancelOption) throws Exception {
        int option = -1;
        if (cancelOption) {
            option = JOptionPane.showOptionDialog(this,
                                                  "Save current session?",
                                                  "Save session?",
                                                  JOptionPane.YES_NO_CANCEL_OPTION,
                                                  JOptionPane.QUESTION_MESSAGE, null, null,
                                                  JOptionPane.YES_OPTION);

            if (option == JOptionPane.CANCEL_OPTION) {
                return false;
            }
        }
        else {
            option = JOptionPane.showOptionDialog(this,
                                                  "Save current session?",
                                                  "Save session?",
                                                  JOptionPane.YES_NO_OPTION,
                                                  JOptionPane.QUESTION_MESSAGE, null, null,
                                                  JOptionPane.YES_OPTION);
        }
        if (option == JOptionPane.NO_OPTION) {
            return true;
        }

        JFileChooser pathFileChooser = new JFileChooser(this.getPathToSessions());

        String[] invalidPaths = new String[2];
        invalidPaths[0] = this.getPathToFunctionResults();
        invalidPaths[1] = this.getPathToGO_Files();

        /**
         * initialize the file chooser with the intended file filter
         * and invalid paths
         */
        pathFileChooser.addChoosableFileFilter(new FileFilterDirectory(
                invalidPaths, ".zip"));

        /**
         * turn off accept all file filter
         */
        pathFileChooser.setAcceptAllFileFilterUsed(false);

        /**
         * show save dialog to the user
         */
        option = pathFileChooser.showSaveDialog(this);

        if (option != JFileChooser.APPROVE_OPTION) {
            return false;
        }

        /**
         * user hit approve option; get the specified path for the file
         */
        String newPath = pathFileChooser.getSelectedFile().getPath();

        File newFile = new File(newPath);
        if (newFile.exists()) {
            if (newFile.isFile()) {
                JOptionPane.showMessageDialog(this, "Unable to save session." +
                                              "\nFilename is not correct.",
                                              "Filename missing",
                                              JOptionPane.ERROR_MESSAGE);
                return false;
            }
            if (newFile.isDirectory()) {
                int opt = JOptionPane.showOptionDialog(this,
                        "The specified file already exists." +
                        "\nOverwrite?",
                        "Overwrite?",
                        JOptionPane.YES_NO_OPTION,
                        JOptionPane.QUESTION_MESSAGE,
                        null, null, JOptionPane.NO_OPTION);
                if (opt == JOptionPane.NO_OPTION) {
                    /**
                     * the user does not want to overwrite the file
                     */
                    return false;
                }
            }
        }

        /**
         * if the specified file path does not end with the valid
         * extension for the selected file filter, then add that
         * extension to the filename
         */
        String extension = ((FileFilterDirectory) pathFileChooser.getFileFilter()).
                           getValidFileExtension();
        if (!newPath.toLowerCase().endsWith(extension)) {
            newPath = newPath + extension;
        }

        newFile = new File(newPath);
        if (newFile.exists() && newFile.isFile()) {
            int opt = JOptionPane.showOptionDialog(this,
                    "The specified file already exists." +
                    "\nOverwrite?",
                    "Overwrite?",
                    JOptionPane.YES_NO_OPTION,
                    JOptionPane.QUESTION_MESSAGE,
                    null, null, JOptionPane.NO_OPTION);
            if (opt == JOptionPane.NO_OPTION) {
                return false;
            }
        }

        BiggestsIO.saveSession2(tree,
                               this.getPathToFunctionResults(),
                               newPath);
        return true;
    }

    /**
     * Handles the event fired when the main window of the
     * application is closing.
     *
     * @param e <code>WindowEvent</code>
     */
    public void this_windowClosing(WindowEvent e) {
        this.closeOperation(true);
    }

    /**
     * Handles the event fired when the user clicks the menu item Session ->
     * Load Dataset. Enables Loading tab.
     *
     * @param actionEvent <code>ActionEvent</code>
     */
    public void sessionLoadDataset_actionPerformed(ActionEvent actionEvent) {
        this.tabbedPane.setSelectedIndex(0);
    }

    /**
     * Handles the event fired when the user clicks the menu item Session ->
     * Load Session. Allows the user to load a session. Displays a load
     * session dialog.
     *
     * @param actionEvent <code>ActionEvent</code>
     */
    public void sessionLoadSession_actionPerformed(ActionEvent actionEvent) {
        try {
            boolean succeeded = this.saveCurrentSession(true);
            if (!succeeded) {
                return;
            }
            panelAnalyzingMatrixDendrogram.endTreeViewApp();
        } catch (Exception ex) {
            JOptionPane.showMessageDialog(this,
                                          "Unable to save session. " +
                                          ex.getMessage(),
                                          "Unable to save session",
                                          JOptionPane.ERROR_MESSAGE);
            return;
        }

        JFileChooser datasetFileChooser = new JFileChooser(this.
                getPathToSessions());
        try {
            datasetFileChooser.setFileFilter(new FileFilterExtension(".zip"));
        } catch (Exception ex) {
            ex.printStackTrace();
        }
        datasetFileChooser.setAcceptAllFileFilterUsed(false);
        int option = datasetFileChooser.showOpenDialog(this);

        if (option == JFileChooser.APPROVE_OPTION) {
            try {
                BiggestsIO.restoreSession2(this,
                                          datasetFileChooser.
                                          getSelectedFile().getPath());
            } catch (Exception ex) {
                ex.printStackTrace();
                JOptionPane.showMessageDialog(this, "Unable to load " +
                                              "session. " + ex.getMessage(),
                                              "Unable to load session",
                                              JOptionPane.INFORMATION_MESSAGE);
            }
        }
    }

    /**
     * Handles the event fired when the user clicks the menu item Session ->
     * Save Session. Allows the user to save current session. Displays a save
     * session dialog.
     *
     * @param actionEvent <code>ActionEvent</code>
     */
    public void sessionSaveSession_actionPerformed(ActionEvent actionEvent) {
        try {
            this.saveCurrentSession(true);
        } catch (Exception ex) {
            JOptionPane.showMessageDialog(this,
                                          "Unable to save session. " +
                                          ex.getMessage(),
                                          "Unable to save session",
                                          JOptionPane.ERROR_MESSAGE);
            return;
        }
    }

    /**
     * Handles the event fired when the user clicks Session -> Exit item menu.
     * Exits the application. First asks the user if he/she wants to save
     * current session.
     *
     * @param actionEvent <code>ActionEvent</code>
     */
    public void sessionExit_actionPerformed(ActionEvent actionEvent) {
        this.closeOperation(true);
    }

    /**
     * Handles the event fired when the user clicks Help -> About item menu.
     * Shows about dialog box.
     *
     * @param actionEvent <code>ActionEvent</code>
     */
    public void helpAbout_actionPerformed(ActionEvent actionEvent) {
        JOptionPane.showMessageDialog(this, "BiGGEsTS 1.0.1\n\nCredits\n" +
                                      "Joana P. Gon�alves, Sara C. Madeira\n" +
                                      "\n\nWebsite:\n" +
                                      "http://kdbio.inesc-id.pt/software/biggests",
                                      "About BiGGEsTS",
                                      JOptionPane.INFORMATION_MESSAGE);
    }

    public void colorsRedGreen_actionPerformed(ActionEvent actionEvent) {
        if (colorsRedGreen.isSelected()) {
            HeatmapColorScheme.setHeatmapColorScheme(
                    HeatmapColorScheme.RED_GREEN_SCHEME);
            if (panelAnalyzingMatrixSymbols.getNodeInfo().getDataType() == NodeInfo.SYMBOLS) {
                this.panelAnalyzingMatrixSymbols.paintAgain();
                this.panelAnalyzingMatrixSymbols.repaint();
            }
            this.panelAnalyzingMatrixColors.paintAgain();
            this.panelAnalyzingMatrixColors.repaint();
            this.setVisible(true);
        }
    }

    public void colorsYellowBlue_actionPerformed(ActionEvent actionEvent) {
        if (colorsYellowBlue.isSelected()) {
            HeatmapColorScheme.setHeatmapColorScheme(
                    HeatmapColorScheme.YELLOW_BLUE_SCHEME);
            if (panelAnalyzingMatrixSymbols.getNodeInfo().getDataType() == NodeInfo.SYMBOLS) {
                this.panelAnalyzingMatrixSymbols.paintAgain();
                this.panelAnalyzingMatrixSymbols.repaint();
            }
            this.panelAnalyzingMatrixColors.paintAgain();
            this.panelAnalyzingMatrixColors.repaint();
            this.setVisible(true);
        }
    }

    public void actionPerformed(ActionEvent actionEvent) {
        Object source = actionEvent.getSource();
        if (source == sessionLoadDataset) {
            this.sessionLoadDataset_actionPerformed(actionEvent);
            return;
        }
        if (source == sessionLoadSession) {
            this.sessionLoadSession_actionPerformed(actionEvent);
            return;
        }
        if (source == sessionSaveSession) {
            this.sessionSaveSession_actionPerformed(actionEvent);
            return;
        }
        if (source == sessionExit) {
            this.sessionExit_actionPerformed(actionEvent);
            return;
        }
        if (source == helpAbout) {
            this.helpAbout_actionPerformed(actionEvent);
            return;
        }
        if (source == colorsRedGreen) {
            this.colorsRedGreen_actionPerformed(actionEvent);
            return;
        }
        if (source == colorsYellowBlue) {
            this.colorsYellowBlue_actionPerformed(actionEvent);
            return;
        }
    }

    /**
     * Handles the event fired when the state of the main window changes.
     *
     * @param e WindowEvent
     */
    public void this_windowStateChanged(WindowEvent e) {
        Dimension size = e.getWindow().getSize();
        if (e.getNewState() == Frame.NORMAL) {
            int width = 800;
            int height = 600;
            Dimension screenSize = Toolkit.getDefaultToolkit().getScreenSize();
            if (width > screenSize.getWidth()) {
                width = (int) screenSize.getWidth();
            }
            if (height > screenSize.getHeight()) {
                height = (int) screenSize.getHeight();
            }

            size = new Dimension(width, height);
            this.setSize(size);
            this.setLocation((screenSize.width - this.getSize().width) / 2,
                             (screenSize.height - this.getSize().height) / 2);
        }
        if (e.getNewState() == Frame.MAXIMIZED_BOTH) {
            size = Toolkit.getDefaultToolkit().getScreenSize();
        }
        this.setSplitDividersLocations(size);
    }

    /**
     * Handles the event fired when the user resizes the main window.
     *
     * @param e ComponentEvent
     */
    public void this_componentResized(ComponentEvent e) {
        this.setSplitDividersLocations(this.getSize());
    }

// ###########################################################################
// ###########################################################################
//      SPECIAL EVENT HANDLERS FOR DEALING WITH THE USER'S SELECTION ON
//      THE TABS OR THE NODES OF THE TREE THAT INVOLVE LONG RENDERING TASKS:
//      - special subclasses of JTabbedPane and DatasetTree that override
//        the setSeletionIndex and setSelectionPath methods, respectively, for
//        displaying a warning message to the user before the rendering
//        task begins and creating and starting the thread that will perform
//        the actual selection of the tab or the tree node and the rendering
//        of the corresponding panels
//      - threads for updating the tab or tree node selection model
//        and processing the rendering tasks independently
//      - special panels that override the JPanel's paintChildren method
//        for updating the displayed information message when the rendering
//        task finishes
// ###########################################################################
// ###########################################################################

    private static class CustomPanelAnalyzingMatrixTables extends
            PanelAnalyzingMatrixTables {
        String customMessage;

        public CustomPanelAnalyzingMatrixTables(BiggestsFrame frame,
                                                int tableType,
                                                String customMessage) {
            super(frame, tableType);
            this.customMessage= customMessage;
        }

        public void paintChildren(Graphics g) {
            super.paintChildren(g);
//            mainFrame.finishTaskInLabelContext(customMessage);
        }
    }

    private static class CustomPanelExpression extends PanelExpression {
        String customMessage;

        public CustomPanelExpression(BiggestsFrame frame, int expressionType,
                                     String customMessage) {
            super(frame, expressionType);
            this.customMessage = customMessage;
        }

        public void paintChildren(Graphics g) {
            super.paintChildren(g);
//            mainFrame.finishTaskInLabelContext(customMessage);
        }
    }

    private static class TabbedPane extends JTabbedPane {
        private BiggestsFrame frame;

        protected TabbedPane(BiggestsFrame frame) {
            super();
            this.frame = frame;
        }

        public void setSelectedIndex(int selectedIndex) {
            String message = frame.getLabelContext().getText();
            if (model.getSelectedIndex() != -1 &&
                selectedIndex != model.getSelectedIndex()) {
                switch (selectedIndex) {
                case 0:
                    message = "Load a dataset.";
                    break;
                case 1:
                    message = "Preprocess matrix.";
                    break;
                case 2:
                    message = "Extract biclusters.";
                    break;
                case 3:
                    frame.startTaskInLabelContext("Rendering...");
                    message = "Analysis tools.";
                    break;
                case 4:
                    message = "Post-process biclusters.";
                    break;
                }
            }
            Thread applyIndexSelectionThread =
            new
            TabbedPaneIndexSelectionThread(frame,
                                           model, selectedIndex, message);
            applyIndexSelectionThread.start();
        }
    }

    private static class TabbedPaneAnalyzing extends JTabbedPane {
        private BiggestsFrame frame;

        protected TabbedPaneAnalyzing(BiggestsFrame frame) {
            super();
            this.frame = frame;
        }

        public void setSelectedIndex(int selectedIndex) {
            String message = frame.getLabelContext().getText();
            if (model.getSelectedIndex() != -1 &&
                selectedIndex != model.getSelectedIndex()) {
                switch (selectedIndex) {
                case 0:
                    frame.startTaskInLabelContext("Rendering matrices.");
                    message = "Analyze matrices.";
                    break;
                case 1:
                    frame.startTaskInLabelContext("Rendering charts.");
                    message = "Analyze charts.";
                    break;
                case 2:
                    message = "Analyze GO terms and functional enrichment.";
                }
            }
            Thread applyIndexSelectionThread =
            new
            TabbedPaneIndexSelectionThread(frame, model, selectedIndex, message);
            applyIndexSelectionThread.start();
        }
    }

    private static class TabbedPaneAnalyzingMatrix extends JTabbedPane {
        private BiggestsFrame frame;

        protected TabbedPaneAnalyzingMatrix(BiggestsFrame frame) {
            super();
            this.frame = frame;
        }

        public void setSelectedIndex(int selectedIndex) {
            String message = frame.getLabelContext().getText();
            if (model.getSelectedIndex() != -1  &&
                selectedIndex != model.getSelectedIndex()) {

                switch (selectedIndex) {
                case 0:
                    frame.startTaskInLabelContext(
            "Rendering expression matrices.");
                    message = "Analyze expression matrices.";
                    break;
                case 1:
                    frame.startTaskInLabelContext(
            "Rendering expression heatmaps.");
                    message = "Analyze expression heatmaps.";
                    break;
                case 2:
                    frame.startTaskInLabelContext(
            "Rendering symbol heatmaps.");
                    message = "Analyze symbol heatmaps.";
                    break;
                }
            }
            Thread applyIndexSelectionThread =
            new TabbedPaneIndexSelectionThread(frame, model,
                                               selectedIndex, message);
            applyIndexSelectionThread.start();
        }
    }

    private static class TabbedPaneAnalyzingExpression extends JTabbedPane {
        private BiggestsFrame frame;

        protected TabbedPaneAnalyzingExpression(BiggestsFrame frame) {
            this.frame = frame;
        }

        public void setSelectedIndex(int selectedIndex) {
            String message = frame.getLabelContext().getText();
            if (model.getSelectedIndex() != -1 &&
                selectedIndex != model.getSelectedIndex()) {
                switch (selectedIndex) {
                case 0:
                    frame.startTaskInLabelContext(
                            "Rendering bicluster expression charts.");
                    message = "Analyze expression charts.";
                    break;
                case 1:
                    frame.startTaskInLabelContext(
                            "Rendering all time points expression charts.");
                    message = "Analyze all time points expression charts.";
                    break;
                case 2:
                    frame.startTaskInLabelContext(
                            "Rendering pattern charts.");
                    message = "Analyze pattern charts.";
                    break;
                }
            }
            Thread applyIndexSelectionThread =
            new TabbedPaneIndexSelectionThread(frame,
                                               model, selectedIndex, message);
            applyIndexSelectionThread.start();
        }
    }

    private static class TabbedPaneIndexSelectionThread extends Thread {
        private SingleSelectionModel model;
        private int selectedIndex;
        private BiggestsFrame frame;
        private String finishMessage;

        public TabbedPaneIndexSelectionThread(BiggestsFrame frame, SingleSelectionModel model,
                                              int selectedIndex, String message) {
            this.model = model;
            this.selectedIndex = selectedIndex;
            this.frame = frame;
            this.finishMessage = message;
        }

        public void run() {
            model.setSelectedIndex(selectedIndex);
            frame.finishTaskInLabelContext(finishMessage);
        }
    }

    private static class TreePathSelectionThread extends Thread {
        private TreeSelectionModel model;
        private TreePath selectionPath;

        public TreePathSelectionThread(TreeSelectionModel model,
                                       TreePath selectionPath) {
            this.model = model;
            this.selectionPath = selectionPath;
        }

        public void run() {
            model.setSelectionPath(selectionPath);
        }
    }

    protected void startTaskInLabelContext(String message) {
        labelContext.setText(message);
        HeatmapColorScheme.setBackAndForegroundHighlightColors(
            labelContext);
        labelContext.revalidate();
        labelContext.paintImmediately(labelContext.getBounds());
        this.setVisible(true);
    }

    protected void finishTaskInLabelContext(String message) {
        labelContext.setText(message);
        labelContext.setBackground((new JTextField()).getBackground());
        labelContext.setForeground(Color.black);
        this.setVisible(true);
    }
}


/**
 * <p>Title: </p>
 *
 * <p>Description: </p>
 */
class BiggestsFrame_this_windowAdapter extends WindowAdapter {
    private BiggestsFrame adaptee;
    BiggestsFrame_this_windowAdapter(BiggestsFrame adaptee) {
        this.adaptee = adaptee;
    }

    public void windowClosing(WindowEvent e) {
        adaptee.this_windowClosing(e);
    }
}


class BiggestsFrame_this_windowStateAdapter implements WindowStateListener {
    private BiggestsFrame adaptee;
    BiggestsFrame_this_windowStateAdapter(BiggestsFrame adaptee) {
        this.adaptee = adaptee;
    }

    public void windowStateChanged(WindowEvent e) {
        adaptee.this_windowStateChanged(e);
    }
}


class BiggestsFrame_this_componentAdapter extends ComponentAdapter {
    private BiggestsFrame adaptee;
    BiggestsFrame_this_componentAdapter(BiggestsFrame adaptee) {
        this.adaptee = adaptee;
    }

    public void componentResized(ComponentEvent e) {
        adaptee.this_componentResized(e);
    }
}


/**
 * <p>Title: </p>
 *
 * <p>Description: </p>
 */
class BiggestsFrame_tree_treeSelectionAdapter implements
        TreeSelectionListener {
    private BiggestsFrame adaptee;
    BiggestsFrame_tree_treeSelectionAdapter(BiggestsFrame adaptee) {
        this.adaptee = adaptee;
    }

    public void valueChanged(TreeSelectionEvent e) {
        adaptee.tree_valueChanged(e);
    }
}
