# Supplementary material for: BiGGEsTS: integrated environment for biclustering analysis of time series gene expression data
Source: BMC Res Notes. 2009 Jul 7;2:124. doi: 10.1186/1756-0500-2-124 (PMC2720980; doi:10.1186/1756-0500-2-124)
Supplement: Additional file 3 — Source code of the BiGGEsTS software. The source code of BiGGEsTS. The archive contains two directories, named "biggests" and "smadeira", inside a main directory, named "src". Each of the directories contained in "biggests" and "smadeira" contains the source files of the classes included in the packages identified by the same names. The Javadoc documentation of the source code is available at the official website. [file 1756-0500-2-124-S3.zip › src/biggests/gui/BiggestsIO.java]

package biggests.gui;

import java.awt.*;
import java.awt.image.*;
import java.io.*;
import java.net.*;
import java.text.*;
import java.util.*;
import java.util.zip.*;

import javax.imageio.*;
import javax.swing.tree.*;

import biggests.tree.*;
import biggests.utils.*;
import de.schlichtherle.io.File;
import de.schlichtherle.io.FileInputStream;
import de.schlichtherle.io.FileOutputStream;

/**
 * <p>Title: BiGGEsTS's Input/Output</p>
 *
 * <p>Description: Provides methods for reading data from and writing
 *                 data to files, for copying, deleting and creating
 *                 directories and files. Restoring and saving
 *                 sessions. Downloading, compressing/decompressing files.
 * </p>
 *
 * <p>Copyright:   Copyright (C) 2007  Joana Gon�alves
 *                 This program is free software; you can redistribute
 *                 it and/or modify it under the terms of the GNU General
 *                 Public License as published by the Free Software
 *                 Foundation; either version 3 of the License, or
 *                 any later version.
 *
 *                 This program is distributed in the hope that it will
 *                 be useful, but WITHOUT ANY WARRANTY; without even the
 *                 implied warranty of MERCHANTABILITY or FITNESS FOR A
 *                 PARTICULAR PURPOSE.  See the
 *                 <a href="http://www.gnu.org/licenses/gpl.html">
 *                 GNU General Public License</a> for more details.
 * </p>
 *
 * @author Joana P. Gon�alves
 */
public class BiggestsIO {
    /**
     * Some operations may take long. If stop is set to
     * <code>true</code> then such operations should be canceled.
     */
    private static boolean stop = false;

    /**
     * The size of the buffer.
     */
    public static final int BUF_SIZE = 1024;

    /**
     * Image format: PNG
     */
    public static final String PNG = ".png";

    /**
     * Image format: JPG
     */
    public static final String JPG = ".jpg";

    /**
     * Image format: SVG
     */
    public static final String SVG = ".svg";

    /**
     * Maximum image width.
     */
    public static final int MAX_WIDTH = 50000;

    /**
     * Maximum image height.
     */
    public static final int MAX_HEIGHT = 50000;

    /**
     * Sets stop flag.
     *
     * @param st the <code>boolean</code> value
     */
    public static void setStop(boolean st) {
        stop = st;
    }

    /**
     * Returns the value of stop flag.
     *
     * @return the <code>boolean</code> value of stop flag
     */
    public static boolean getStop() {
        return stop;
    }

    /**
     * Creates a set of directories with the specified paths.
     *
     * @param paths the <code>String[]</code> paths of the directories to
     *              be created
     * @throws IOException when some directory could not be created
     */
    public static void initializeFolders(String[] paths) throws IOException {
        for (int i = 0; i < paths.length; i++) {
            File file = new File(paths[i]);
            if (!file.exists()) {
                if (!file.mkdirs()) {
                    throw (new IOException("Unable to create " + paths[i] +
                                           " directory"));
                }
            } else {
                if (!file.isDirectory()) {
                    if (!file.delete()) {
                        throw (new IOException("Unable to create " + paths[i] +
                                               " directory"));
                    }
                    if (!file.mkdirs()) {
                        throw (new IOException("Unable to create " + paths[i] +
                                               " directory"));
                    }
                }
            }
        }
        return;
    }

    /**
     * Deletes a directory content.
     *
     * @param pathToFolder the <code>String</code> path to the specified
     *                     directory
     * @see #deleteRecursively(File[] files)
     */
    public static void deleteFolderContent(String pathToFolder) {
        File folder = new File(pathToFolder);

        if (!folder.exists()) {
            return;
        }
        if (!folder.isDirectory()) {
            folder.delete();
            return;
        }

        File[] folderContent = (File[]) folder.listFiles();
        for (File file : folderContent) {
            file.deleteAll();
        }
    }

    /**
     * Finds for a specific filename in a specific directory path. Returns
     * the absolute path for the file, if it was found, or <code>null</code>
     * othwerwise.
     *
     * @param filename the filename <code>String</code> to search for
     * @param directoryPath the directory path <code>String</code>, where
     *                      to search for the given filename
     * @return the absolute file path <code>String</code>
     * @throws IOException if the directory does not exist
     * @throws Exception if the directory path is not valid
     */
    public static String findFileInDirectoryPath(String filename,
                                                 String directoryPath) throws
            IOException, Exception {
        if (filename == null || directoryPath == null) {
            return null;
        }

        File directory = new File(directoryPath);
        if (!directory.exists()) {
            throw (new IOException("Directory " + directoryPath +
                                   " does not exist."));
        }

        if (!directory.isDirectory()) {
            throw (new Exception("The path " + directoryPath +
                                 " does not correspond to a directory."));
        }

        File file = new File(directoryPath + File.separator + filename);
        if (file.exists() && file.isFile()) {
            return file.getAbsolutePath();
        }

        return null;
    }

    /**
     * Finds the first file with a specific file extension in some
     * specific directory. A file extension starts with ".". Returns the
     * absolute file path for the file, if it was found, or a <code>null</code>
     * pointer othwerwise.
     *
     * @param fileExtension the <code>String</code> which contains the file
     *                      extension to search for; must start with "."
     * @param directoryPath the <code>String</code> which contains the path
     *                      to the directory where to search for the file
     * @return the file path <code>String</code>
     * @throws IOException if the directory does not exist
     * @throws Exception if the directory path or the file extension is not valid
     */
    public static String findFileExtensionInDirectoryPath(String fileExtension,
            String directoryPath) throws IOException, Exception {
        if (fileExtension == null || directoryPath == null) {
            return null;
        }

        File directory = new File(directoryPath);
        if (!directory.exists()) {
            throw (new IOException("Directory " + directoryPath +
                                   " does not exist."));
        }

        if (!directory.isDirectory()) {
            throw (new Exception("The path " + directoryPath +
                                 " does not correspond to a directory."));
        }

        if (!fileExtension.startsWith(".")) {
            throw (new Exception("The suffix " + fileExtension +
                                 " is not a valid file extension."));
        }

        /**
         * search for a file with the specified file extension inside
         * the given directory path
         */
        File[] directoryContent = (File[]) directory.listFiles();
        for (File file : directoryContent) {
            if (file.getName().endsWith(fileExtension) && file.isFile()) {
                return file.getAbsolutePath();
            }
        }
        return null;
    }

    /**
     * Copies a file to another location. If the destination file dores
     * not exist, it is created.
     *
     * @param source the <code>File</code> to copy to another location
     * @param destination the <code>File</code> which is the destination target
     * @throws IOException when it is not possible to copy the file
     */
    public static void copy(File source, File destination) throws IOException {
        InputStream in = new FileInputStream(source);
        OutputStream out = new FileOutputStream(destination);

        /**
         * copy bytes from the source file to the destination file
         */
        byte[] buffer = new byte[BUF_SIZE];
        int length;
        while ((length = in.read(buffer)) > 0) {
            out.write(buffer, 0, length);
        }
        in.close();
        out.close();
    }

    /**
     * Reads gene expression data from a txt file.
     * Some rows may contain conditions' names and some columns may
     * contain genes' IDs.
     *
     * @param file <code>String</code> the filepath which contains
     *        the file to read
     * @param separator the <code>char</code>acter that delimits the data
     * @param missingValue <code>float</code> the value to fill missings
     * @return Object[][] the expression data read from the given file
     * @throws FileNotFoundException
     * @throws IOException
     */
    public static Object[][] readExpressionDataFromFileTXT(
            String file,
            char separator,
            float missingValue) throws FileNotFoundException, IOException {

        // EXCEPTION!!!
        // 1) separator can only be '\t', ';' ',' or ' '
        // 2) the file type is .txt

        if (separator != '\t' && separator != ' ' && separator != ';') {
            throw new IOException(
                    "Invalid separator: separator can only be '\t', ';' ',' or ' '.");
        }

        if (!file.toLowerCase().endsWith(".txt")) {
            throw new IOException(
                    "Invalid file type: file type can only be '.txt'.");
        }

        // FileNotFoundException
        BufferedReader br = new BufferedReader(new FileReader(file));

        String line = br.readLine();

        StringTokenizer st = new StringTokenizer(line,
                                                 new Character(separator).
                                                 toString());
        int numberOfTokens = st.countTokens();
        if (numberOfTokens == 0 || numberOfTokens == 1) { //separator != file separator
            throw new IOException("Invalid separator: separator found in " +
                                  "the file is different from the given one.");
        }

        int numberOfRows = 0;

        br.close();

        // FileNotFoundException
        br = new BufferedReader(new FileReader(file));
        while ((line = br.readLine()) != null) {
            numberOfRows++;
        }

        Object[][] expressionMatrix = new Object[numberOfRows][numberOfTokens];

        br.close();
        br = new BufferedReader(new FileReader(file));
        for (int i = 0; i < expressionMatrix.length; i++) {
            line = br.readLine();
            for (int x = 0; x < expressionMatrix[0].length; x++) {
                line = line.replaceAll("\t\t", "\t@\t");
            }
            st = new StringTokenizer(line,
                                     new Character(separator).toString());

            for (int j = 0; j < expressionMatrix[0].length; j++) {
                String s = null;
                try {
                    s = st.nextToken();
                } catch (Exception ex) {
                    expressionMatrix[i][j] = Float.valueOf(missingValue);
                }
                if (s == null || s.equals("") || s.equals("@")) {
                    expressionMatrix[i][j] = Float.valueOf(missingValue);
                } else {
                    try {
                        expressionMatrix[i][j] = Float.parseFloat(s);
                    } catch (NumberFormatException ex) {
                        expressionMatrix[i][j] = s;
                    }
                }
            }
        }

        return expressionMatrix;
    }

    /**
     * Reads conversion file entries from a text file. Conversion entries
     * must be in a two column format, for which the first element is the
     * probeset ID and the second one is the GO gene ID, both delimited
     * by the <code>separator</code> character.
     *
     * @param filePath <code>String</code> the path of the file with
     *        conversion entries to read
     * @param separator the <code>char</code>acter that delimits the data
     * @return String[][] the conversion entries read from the given file
     * @throws FileNotFoundException
     * @throws IOException
     */
    public static String[][] readConversionEntriesFromFileTXT(String filePath,
            char separator) throws FileNotFoundException, IOException {
        // EXCEPTION!!!
        // 1) separator can only be '\t', ';' ',' or ' '
        // 2) the file type is .txt

        if (separator != '\t' && separator != ' ' && separator != ';') {
            throw new IOException(
                    "Invalid separator: separator can only be '\t', ';' ',' or ' '.");
        }

        if (!filePath.toLowerCase().endsWith(".txt")) {
            throw new IOException(
                    "Invalid file type: file type can only be '.txt'.");
        }

        // FileNotFoundException
        BufferedReader br = new BufferedReader(new FileReader(filePath));

        String line = br.readLine();

        StringTokenizer st = new StringTokenizer(line,
                                                 new Character(separator).
                                                 toString());
        int numberOfTokens = st.countTokens();
        if (numberOfTokens == 0) { //separator != file separator
            throw new IOException("Invalid separator: separator found in " +
                                  "the file is different from the given one.");
        }
        if (numberOfTokens != 2) {
            throw new IOException("Invalid data format.");
        }

        int numberOfRows = 0;

        br.close();

        // FileNotFoundException
        br = new BufferedReader(new FileReader(filePath));
        while ((line = br.readLine()) != null) {
            numberOfRows++;
        }

        br.close();

        br = new BufferedReader(new FileReader(filePath));
        String[][] conversionEntries = new String[numberOfRows][2];
        int i = 0;
        while ((line = br.readLine()) != null) {
            st = new StringTokenizer(line, new Character(separator).toString());
            if (numberOfTokens != 2) {
                throw new IOException("Invalid data format.");
            }
            conversionEntries[i][0] = st.nextToken();
            conversionEntries[i][1] = st.nextToken();
            i++;
        }
        return conversionEntries;
    }

    /**
     * Saves a session to a .zip archive file.
     *
     * @param tree the <code>DatasetTree</code> which contains datasets
     *             loaded and manipulated in the session
     * @param pathToFunctionResults <code>String</code> the path to directory
     *             which contains the files resulting from function analysis
     * @param pathToSessionArchive <code>String</code> the path to the
     *             resulting archive file
     * @throws NotSerializableException if one of the objects that system
     *         tried to write to a file is not serializable
     * @throws FileNotFoundException if files could not be found
     * @throws IOException if could not write/read from files
     */
    public static void saveSession(DatasetTree tree,
                                   String pathToFunctionResults,
                                   String pathToSessionArchive) throws
            NotSerializableException, FileNotFoundException, IOException {
        File treeFile = new File("tree.big");

        ObjectOutputStream oos = new ObjectOutputStream(new
                FileOutputStream(treeFile));

        oos.writeObject(tree);
        oos.flush();
        oos.writeObject(tree.getSelectionPath());
        oos.flush();
        oos.close();

        treeFile.archiveCopyTo(new File(pathToSessionArchive + File.separator +
                                        treeFile.getName()));
        File sessionResults = new File(pathToFunctionResults);
        sessionResults.archiveCopyAllTo(new File(pathToSessionArchive +
                                                 File.separator +
                                                 sessionResults.getName()));

        treeFile.delete();
        return;
    }

    /**
     * Saves a session to a .zip archive file.
     *
     * @param tree the <code>DatasetTree</code> which contains datasets
     *             loaded and manipulated in the session
     * @param pathToFunctionResults <code>String</code> the path to directory
     *             which contains the files resulting from function analysis
     * @param pathToSessionArchive <code>String</code> the path to the
     *             resulting archive file
     * @throws NotSerializableException if one of the objects that system
     *         tried to write to a file is not serializable
     * @throws FileNotFoundException if files could not be found
     * @throws IOException if could not write/read from files
     */
    public static void saveSession2(DatasetTree tree,
                                   String pathToFunctionResults,
                                   String pathToSessionArchive) throws
            NotSerializableException, FileNotFoundException, IOException {
        ArrayList<Integer> counts = new ArrayList<Integer>();
        File treeFile = new File("tree.big");
        File countsFile = new File("counts.txt");

        ObjectOutputStream outputTree = new ObjectOutputStream(new
                FileOutputStream(treeFile));
        PrintWriter outputCounts = new PrintWriter(countsFile);

        Enumeration<DefaultMutableTreeNode> datasets = tree.getRoot().children();
        if (datasets == null) {
            outputCounts.print(0);
        }
        else {
            int numberOfDatasets = 0;
            while (datasets.hasMoreElements()) {
                numberOfDatasets++;
                DefaultMutableTreeNode dataset = datasets.nextElement();
                Enumeration<DefaultMutableTreeNode> datasetChildren =
                        dataset.children();
                // write the original expression matrix
                outputTree.writeObject(
                        datasetChildren.nextElement().getUserObject());

                // check the preprocessed matrices
                Enumeration<DefaultMutableTreeNode> preprocessed =
                        datasetChildren.nextElement().children();
                int preprocessedCount = 0;
                if (preprocessed != null) {
                    while (preprocessed.hasMoreElements()) {
                        preprocessedCount++;
                        outputTree.writeObject(preprocessed
                                               .nextElement().getUserObject());
                    }
                }

                // check the discretized matrices
                Enumeration<DefaultMutableTreeNode> discretized =
                        datasetChildren.nextElement().children();
                int discretizedCount = 0;
                if (discretized != null) {
                    while (discretized.hasMoreElements()) {
                        discretizedCount++;
                        outputTree.writeObject(discretized
                                               .nextElement().getUserObject());
                    }
                }

                // check the groups of biclusters
                Enumeration<DefaultMutableTreeNode> groupsOfBiclusters =
                        datasetChildren.nextElement().children();
                int groupsOfBiclustersCount = 0;
                if (groupsOfBiclusters != null) {
                    while (groupsOfBiclusters.hasMoreElements()) {
                        groupsOfBiclustersCount++;
                        outputTree.writeObject(groupsOfBiclusters
                                               .nextElement().getUserObject());
                    }
                }

                // check the post-processed groups of biclusters
                Enumeration<DefaultMutableTreeNode> postprocessed =
                        datasetChildren.nextElement().children();
                int postprocessedCount = 0;
                if (postprocessed != null) {
                    while (postprocessed.hasMoreElements()) {
                        postprocessedCount++;
                        outputTree.writeObject(postprocessed
                                   .nextElement().getUserObject());
                    }
                }

                counts.add(preprocessedCount);
                counts.add(discretizedCount);
                counts.add(groupsOfBiclustersCount);
                counts.add(postprocessedCount);
            }

            outputCounts.println(numberOfDatasets);

            for (int i = 0; i < numberOfDatasets*4; i++) {
                outputCounts.println(counts.get(i));
            }
        }

        outputCounts.close();
        outputTree.close();

        treeFile.archiveCopyTo(new File(pathToSessionArchive + File.separator +
                                        treeFile.getName()));
        countsFile.archiveCopyTo(new File(pathToSessionArchive + File.separator +
                                        countsFile.getName()));
        File sessionResults = new File(pathToFunctionResults);
        sessionResults.archiveCopyAllTo(new File(pathToSessionArchive +
                                                 File.separator +
                                                 sessionResults.getName()));


        treeFile.delete();
        countsFile.delete();
        return;
    }


    /**
     * Restores a session from a .zip archive file. Zip file must contain
     * a file named tree.big with an object of type <code>DatasetTree</code>
     * and a directory named <code>Function_Results</code> which contains
     * resulting files from function analysis.
     *
     * @param frame the BiGGEsTS main window
     * @param pathToSessionArchive <code>String</code> the path to the zip
     *              archive which contains the files of the session to restore
     * @throws Exception if the format of the session files could not be recognized
     */
    public static void restoreSession(BiggestsFrame frame,
                                      String pathToSessionArchive) throws
            Exception {
        File sessionArchive = new File(pathToSessionArchive);
        File sessionTree = new File(pathToSessionArchive + File.separator +
                                    "tree.big");
        File sessionResults = new File(pathToSessionArchive + File.separator +
                                       "Function_Results");

        if (!sessionArchive.isArchive()) {
            throw new Exception("Session file is not a zip archive.");
        }
        if (!sessionTree.exists() || !sessionTree.isFile() ||
            !sessionResults.exists() || !sessionResults.isDirectory()) {
            throw new Exception("Unrecognized session format.");
        }

        ObjectInputStream ois = new ObjectInputStream(new FileInputStream(
                sessionTree));
        frame.setTree((DatasetTree) ois.readObject());

        File functionResults = new File(frame.getPathToFunctionResults());
        functionResults.deleteAll();

        functionResults.copyAllFrom(sessionResults);
        frame.getTree().setSelectionPath((TreePath) ois.readObject());
        ois.close();
    }

    /**
     * Restores a session from a .zip archive file. Zip file must contain
     * a file named tree.big with an object of type <code>DatasetTree</code>
     * and a directory named <code>Function_Results</code> which contains
     * resulting files from function analysis.
     *
     * @param frame the BiGGEsTS main window
     * @param pathToSessionArchive <code>String</code> the path to the zip
     *              archive which contains the files of the session to restore
     * @throws Exception if the format of the session files could not be recognized
     */
    public static void restoreSession2(BiggestsFrame frame,
                                      String pathToSessionArchive) throws
            Exception {
        File sessionArchive = new File(pathToSessionArchive);
        File sessionTree = new File(pathToSessionArchive + File.separator +
                                    "tree.big");
        File countsFile = new File(pathToSessionArchive + File.separator +
                                    "counts.txt");
        File sessionResults = new File(pathToSessionArchive + File.separator +
                                       "Function_Results");

        if (!sessionArchive.isArchive()) {
            throw new Exception("Session file is not a zip archive.");
        }
        if (!sessionTree.exists() || !sessionTree.isFile() ||
            !sessionResults.exists() || !sessionResults.isDirectory()) {
            throw new Exception("Unrecognized session format.");
        }

        BufferedReader inputCounts =
            new BufferedReader(new de.schlichtherle.io.FileReader(countsFile));
        ObjectInputStream inputTree = new ObjectInputStream(
            new FileInputStream(sessionTree));
        int numberOfDatasets = Integer.parseInt(inputCounts.readLine());
        if (numberOfDatasets == 0) {
            inputCounts.close();
            inputTree.close();
            return;
        }

        frame.setTree(new DatasetTree());
        DatasetTree tree = frame.getTree();

        for (int i = 0; i < numberOfDatasets; i++) {
            // read and add the original matrix
            tree.addLoadedDataset((NodeInfo)inputTree.readObject(), true);
            TreePath pathToDataset = tree.getSelectionPath();

            // check other matrices and biclusters
            for (int k = 0; k < 4; k++) {
                int tempCount = Integer.parseInt(inputCounts.readLine());
                for (int j = 0; j < tempCount; j++) {
                    tree.addNewNode((NodeInfo)inputTree.readObject(),
                                    pathToDataset, false);
                }
            }
        }

        DefaultMutableTreeNode root = tree.getRoot();
        Enumeration<Object> children = root.children();
        while (children.hasMoreElements()) {
            tree.expandPath(new TreePath(
                    new Object[] {root, children.nextElement()}));
        }

        tree.setSelectionPath(new TreePath(
            new Object[]{root, root.getFirstChild(),
            ((DefaultMutableTreeNode)root.getFirstChild()).getFirstChild()}));

        File functionResults = new File(frame.getPathToFunctionResults());
        functionResults.deleteAll();

        functionResults.copyAllFrom(sessionResults);

        inputCounts.close();
        inputTree.close();
    }

    /**
     * Downloads gene ontology file.
     *
     * @param geneOntologyFilesURL <code>String</code> the URL where
     *        gene ontology files can be found
     * @param pathToGOFiles <code>String</code> the path to gene ontology
     *        files directory/folder
     * @param geneOntologyFileName <code>String</code> the name of the
     *        gene ontology file to be downloaded (usually gene_ontology.obo)
     * @param progressFrame <code>ProgressBarFrame</code> the progress bar to
     *        send information about the progress of the operation
     * @throws Exception
     */
    public static void downloadGeneOntologyFile(String geneOntologyFilesURL,
                                                String pathToGOFiles,
                                                String geneOntologyFileName,
                                                ProgressBarFrame progressFrame) throws
            Exception {
        File temp;
        String addressToGeneOntologyFile = geneOntologyFilesURL
                                           + geneOntologyFileName;
        String pathToGeneOntologyFile = pathToGOFiles +
                                        File.separator + geneOntologyFileName;
        File geneOntologyFile = new File(pathToGeneOntologyFile);

        temp = new File(pathToGOFiles + File.separator + "go.obo");
        geneOntologyFile.renameTo(temp);

        String message = "downloading gene ontology file...";
        try {
            download(addressToGeneOntologyFile,
                     pathToGeneOntologyFile, progressFrame, message);
            temp.delete();
        } catch (Exception ex) {
            geneOntologyFile.delete();
            temp.renameTo(geneOntologyFile);
            ex.printStackTrace();
            throw new Exception(ex.getMessage());
        }
    }

    /**
     * Downloads gene association file.
     *
     * @param geneAssociationFilesURL <code>String</code> the URL where
     *        gene association files can be found
     * @param pathToGOFiles <code>String</code> the path to gene ontology
     *        files directory/folder
     * @param geneAssociationFileName <code>String</code> the name of the
     *        gene ontology file to be downloaded (usually gene_ontology.obo)
     * @param progressFrame <code>ProgressBarFrame</code> the progress bar to
     *        send information about the progress of the operation
     * @throws Exception
     */
    public static void downloadGeneAssociationFile(
            String geneAssociationFilesURL,
            String pathToGOFiles,
            String geneAssociationFileName,
            ProgressBarFrame progressFrame) throws Exception {
        String associationFileRevision = "?rev=HEAD";
        File temp;

        String addressToGeneAssociationFileGZ = geneAssociationFilesURL
                                                + geneAssociationFileName +
                                                ".gz"
                                                + associationFileRevision;
        String pathToGeneAssociationFile = pathToGOFiles +
                                           File.separator +
                                           geneAssociationFileName;
        String pathToGeneAssociationFileGZ = pathToGeneAssociationFile + ".gz";

        File geneAssociationFile = new File(pathToGeneAssociationFile);

        temp = new File(pathToGOFiles + File.separator + "ga.org");
        File geneAssociationFileGZ = new File(pathToGeneAssociationFile + ".gz");
        geneAssociationFile.renameTo(temp);

        String message;
        try {
            message = "downloading gene association file...";
            progressFrame.setString(message + " 0 kB");
            download(addressToGeneAssociationFileGZ,
                     pathToGeneAssociationFileGZ, progressFrame, message);
        } catch (Exception ex) {
            geneAssociationFileGZ.delete();
            temp.renameTo(geneAssociationFile);
            ex.printStackTrace();
            throw new Exception(ex.getMessage());
        }

        progressFrame.setString("unzipping gene association file...");
        try {
            gunzipFile(geneAssociationFileGZ, new File(pathToGOFiles));
            geneAssociationFileGZ.delete();
            temp.delete();
        } catch (Exception ex) {
            geneAssociationFileGZ.delete();
            geneAssociationFile.delete();
            temp.renameTo(geneAssociationFile);
            ex.printStackTrace();
            throw new Exception(ex.getMessage());
        }
    }

    /**
     * Downloads the file from the Internet located in the specified
     * <code>address</code>. The downloaded file is stored in
     * <code>localFilePath</code> (this path already contains the name
     * of the file).
     *
     * @param address <code>String</code> the address of the file to download
     * @param localFilePath <code>String</code> the local file path to store
     *        the downloaded file
     * @param progressFrame ProgressBarFrame
     * @param message String
     * @throws IOException if input and/or output stream could not be closed
     * @throws Exception if file could not be downloaded
     */
    public static void download(String address,
                                String localFilePath,
                                ProgressBarFrame progressFrame,
                                String message) throws IOException, Exception {
        OutputStream out = null;
        URLConnection conn = null;
        InputStream in = null;

        try {
            if (stop) {
                throw new Exception("Operation canceled.");
            }
            URL url = new URL(address);
            out = new BufferedOutputStream(new FileOutputStream(new File(
                    localFilePath)));
            conn = url.openConnection();
            in = conn.getInputStream();
            byte[] buffer = new byte[BUF_SIZE];
            int numRead;
            double bytesRead = 0;
            NumberFormat nf = NumberFormat.getInstance(Locale.ENGLISH);
            nf.setMaximumFractionDigits(0);
            nf.setGroupingUsed(false);
            /*            while (((numRead = in.read(buffer)) != -1) && (bytesRead<1000) && (!stop)) {
                            bytesRead += numRead*1.0/1024;
             progressFrame.setString(message + " " + nf.format(bytesRead) + " kB");
                            out.write(buffer, 0, numRead);
                            out.flush();
                        }
                        if (numRead == -1) {
                            out.flush();
                            out.close();
                            in.close();
                            return;
                        }
                        bytesRead = bytesRead*1.0/1024;
             */
            nf.setMaximumFractionDigits(3);
            nf.setMinimumFractionDigits(3);
            while (((numRead = in.read(buffer)) != -1) && (!stop)) {
                bytesRead += numRead * 1.0 / 1024 / 1024;
                progressFrame.setString(message + " " + nf.format(bytesRead) +
                                        " MB");
                out.write(buffer, 0, numRead);
                out.flush();
            }
            if (stop) {
                stop = false;
                throw new Exception("Operation canceled.");
            }
        } finally {
            try {
                if (in != null) {
                    in.close();
                }
                if (out != null) {
                    out.close();
                }
            } catch (IOException ioe) {
                ioe.printStackTrace();
                throw new IOException(ioe.getMessage());
            }
        }
    }

    /**
     * Gunzips the input archive. Sends the output to the directory specified
     * by dir_output. Assumes that the input file name ends with ".gz"
     *
     * @param file_input the input gzipped <code>File</code>
     * @param dir_output <code>File</code> directory to send the gunzipped file to
     * @throws IOException
     * @throws Exception
     */
    public static void gunzipFile(File file_input, File dir_output) throws
            IOException, Exception {

        // Create a buffered gzip input stream to the archive file.
        GZIPInputStream gzip_in_stream;
        FileInputStream in = new FileInputStream(file_input);
        BufferedInputStream source = new BufferedInputStream(in);
        gzip_in_stream = new GZIPInputStream(source);

        // Use the name of the archive for the output file name but
        // with ".gz" stripped off.
        String file_input_name = file_input.getName();
        String file_output_name =
                file_input_name.substring(0, file_input_name.length() - 3);

        // Create the decompressed output file.
        File output_file = new File(dir_output, file_output_name);

        // Decompress the gzipped file by reading it via
        // the GZIP input stream. Will need a buffer.
        byte[] input_buffer = new byte[BUF_SIZE];
        int len = 0;
        // Create a buffered output stream to the file.
        FileOutputStream out = new FileOutputStream(output_file);
        BufferedOutputStream destination =
                new BufferedOutputStream(out, BUF_SIZE);

        // Now read from the gzip stream, which will decompress the data,
        // and write to the output stream.
        while (((len = gzip_in_stream.read(input_buffer, 0, BUF_SIZE)) != -1) &&
                       (!stop)) {
            destination.write(input_buffer, 0, len);
        }
        destination.flush(); // Ensure that all data is written to the output.
        out.close();
        destination.close();

        gzip_in_stream.close();

        if (stop) {
            throw new Exception("Operation canceled");
        }
    }

    /**
     * Exports a GUI component to an image file. Supported image
     * file types are: PNG and JPG. The image will be created with
     * the dimensions of the original component's image.
     * The path of the image file is given in <code>filePath</code>
     * and must contain the appropriate file extension.
     *
     * @param component <code>Component</code> the component to export to image
     * @param format <code>String</code> the format of the image (PNG or JPG)
     * @param filePath <code>String</code> the path to the image file
     * @throws IOException if the component cannot be exported to the image file
     */
    public static void exportComponentToImage(Component component,
                                              String format,
                                              String filePath) throws
            IOException {
        if (!format.equals(PNG) && !format.equals(JPG)) {
            throw new IOException("Invalid file format.");
        }
        BufferedImage image = null;
        int width = component.getWidth();
        int height = component.getHeight();
        image = new BufferedImage(
                width, height,
                BufferedImage.TYPE_INT_RGB);
        if (width > MAX_WIDTH) {
            width = MAX_WIDTH;
        }
        if (height > MAX_HEIGHT) {
            height = MAX_HEIGHT;
        }
        image = image.getSubimage(0, 0, width, height);
        component.paint(image.getGraphics());
        if (format.equals(PNG)) {
            ImageIO.write(image, "png", new File(filePath));
            return;
        }
        else if (format.equals(JPG)) {
            ImageIO.write(image, "jpg", new File(filePath));
        }
    }

    /**
     * Exports a GUI component to an image file. Supported image
     * file types are: PNG and JPG. The image will be created from
     * <code>x</code>- and <code>y</code>-coordinates (left-most
     * top corner), with <code>width</code> width and
     * <code>height</code> height from the original component's image.
     * The path of the file is given in <code>filePath</code> and must
     * contain the appropriate file extension.
     *
     * @param component <code>Component</code> the component to export to image
     * @param x <code>int</code> the initial <code>x</code>-coordinate
     *          of the original image from which the final image will
     *          be produced (left-most top corner)
     * @param y <code>int</code> the initial <code>y</code>-coordinate
     *          of the original image from which the final image will
     *          be produced (left-most top corner)
     * @param width <code>int</code> the width of the image to produce
     * @param height <code>int</code> the height of the image to produce
     * @param format <code>String</code> the format of the image (PNG or JPG)
     * @param filePath <code>String</code> the path to the image file
     * @throws IOException if the component cannot be exported to the image file
     */
    public static void exportComponentToImage(Component component,
                                              int x,
                                              int y,
                                              int width,
                                              int height,
                                              String format,
                                              String filePath) throws
            IOException {
        if (!format.equals(PNG) && !format.equals(JPG)) {
            throw new IOException("Invalid file format.");
        }
        BufferedImage image = null;
        image = new BufferedImage(
                width, height,
                BufferedImage.TYPE_INT_RGB);
        if (width > MAX_WIDTH) {
            width = MAX_WIDTH;
        }
        if (height > MAX_HEIGHT) {
            height = MAX_HEIGHT;
        }
        if (x+width > image.getRaster().getWidth()) {
            x = 0;
        }
        if (y+height > image.getRaster().getHeight()) {
            y = 0;
        }
        image = image.getSubimage(x, y, width, height);
        component.paint(image.getGraphics());
        if (format.equals(PNG)) {
            ImageIO.write(image, "png", new File(filePath));
            return;
        }
        else if (format.equals(JPG)) {
            ImageIO.write(image, "jpg", new File(filePath));
        }
    }
}
