# Supplementary material for: BiGGEsTS: integrated environment for biclustering analysis of time series gene expression data
Source: BMC Res Notes. 2009 Jul 7;2:124. doi: 10.1186/1756-0500-2-124 (PMC2720980; doi:10.1186/1756-0500-2-124)
Supplement: Additional file 3 — Source code of the BiGGEsTS software. The source code of BiGGEsTS. The archive contains two directories, named "biggests" and "smadeira", inside a main directory, named "src". Each of the directories contained in "biggests" and "smadeira" contains the source files of the classes included in the packages identified by the same names. The Javadoc documentation of the source code is available at the official website. [file 1756-0500-2-124-S3.zip › src/biggests/gui/PanelAnalyzingFunctionSignificanceGraph.java]

package biggests.gui;

import java.awt.*;
import java.awt.event.*;
import java.awt.geom.*;
import java.io.*;
import java.net.*;

import javax.swing.*;
import javax.swing.event.*;
import javax.swing.tree.*;

import biggests.utils.*;
import de.schlichtherle.io.File;
import org.apache.batik.swing.svg.*;
import smadeira.biclustering.*;

/**
 * <p>Title: Function Analysis - Significance Graph Panel</p>
 *
 * <p>Description: Displays a significance graph of a bicluster.</p>
 *
 * <p>Copyright:   Copyright (C) 2007  Joana Gon�alves
 *                 This program is free software; you can redistribute
 *                 it and/or modify it under the terms of the GNU General
 *                 Public License as published by the Free Software
 *                 Foundation; either version 3 of the License, or
 *                 any later version.
 *
 *                 This program is distributed in the hope that it will
 *                 be useful, but WITHOUT ANY WARRANTY; without even the
 *                 implied warranty of MERCHANTABILITY or FITNESS FOR A
 *                 PARTICULAR PURPOSE.  See the
 *                 <a href="http://www.gnu.org/licenses/gpl.html">
 *                 GNU General Public License</a> for more details.
 * </p>
 *
 * @author Joana P. Gon�alves
 */

public class PanelAnalyzingFunctionSignificanceGraph extends JPanel {
    /**
     * PNG image type.
     */
    public static final String PNG = "png";

    /**
     * GIF image type.
     */
    public static final String GIF = "gif";

    /**
     * SVG image type.
     */
    public static final String SVG = "svg";

    /**
     * the application's main frame.
     */
    private BiggestsFrame mainFrame;

    /**
     * The layout of this panel.
     */
    private SpringLayout springLayout;

    /**
     * The path to image file (currently .png image).
     */
    private String pathToImage;

    /**
     * The path to svg file (.svg file).
     */
    private String pathToSvg;

    /**
     * A zoom slider to increase/decrease the size of the significance graph.
     */
    private JSlider zoomSlider;

    /**
     * The current zoom factor scale.
     */
    private float zoom;

    /**
     * The swing-based component which holds the svg graph.
     */
    private JSVGComponent svgGraph;

    /**
     * Flag which indicates when svg document has been fully parsed and
     * its tree has been built.
     */
    private boolean svgBuilded;

    /**
     * Creates a new function analysis - significance graph panel.
     *
     * @param frame the main <code>BiggestsFrame</code>
     */
    public PanelAnalyzingFunctionSignificanceGraph(BiggestsFrame frame) {
        this.mainFrame = frame;
        try {
            jbInit();
        } catch (Exception ex) {
            ex.printStackTrace();
        }
    }

    /**
     * Graphic components initialization.
     *
     * @throws Exception if components cannot be initialized
     */
    private void jbInit() throws Exception {
        this.setBackground(Color.white);
        this.setBorder(BorderFactory.createEmptyBorder(20, 20, 20, 20));
        springLayout = new SpringLayout();
        this.setLayout(springLayout);
    }

    /**
     * Clears this panel. Removes the elements that are not needed anymore.
     */
    public void clear() {
        this.removeAll();
        svgGraph = null;
        this.springLayout = new SpringLayout();
        this.setLayout(springLayout);
    }

    /**
     * Paints this panel with a table of functions for the genes
     * in <code>bicluster</code>. The path to the given <code>bicluster</code>
     * datafile is retrieved from the <code>selectionPath</code>.
     *
     * @param bicluster the <code>Bicluster</code> from which the table
     *                  of functions will be constructed and shown
     * @param selectionPath the <code>TreePath</code> holding the necessary
     *                  data to find the path to the given
     *                  <code>bicluster</code> graph file
     */
    public void paint(Bicluster bicluster, TreePath selectionPath) {
        svgBuilded = false;
        Object[] path = selectionPath.getPath();

        /**
         * get bicluster's file path; it consists in:
         * the path to function results + "/" + dataset name + "_" +
         * bicluster group name + "/" + "graph-BICLUSTER_" + bicluster ID
         */
        String pathToBiclusterFiles = mainFrame.getPathToFunctionResults() +
                                      File.separator +
                                      path[1] +
                                      File.separator +
                                      ((DefaultMutableTreeNode) path[path.
                                       length - 2]).getUserObject() +
                                      File.separator +
                                      "graph-BICLUSTER_" +
                                      bicluster.getID();

        /**
         * define paths to .dot, .png and .svg files
         */
        String pathToBiclusterDotFile = pathToBiclusterFiles + ".dot";
        String pathToBiclusterImgFile = pathToBiclusterFiles + ".png";
        String pathToBiclusterSvgFile = pathToBiclusterFiles + ".svg";

        /**
         * create zoom slider
         */
        zoomSlider = new JSlider(0, 100, 50);
        zoomSlider.setMajorTickSpacing(50);
        zoomSlider.setMinorTickSpacing(50);
        zoomSlider.setPaintLabels(true);
        zoomSlider.setBackground(Color.white);
        zoomSlider.addChangeListener(
            new
            PanelAnalyzingFunctionSignificanceGraph_zoomSlider_changeAdapter(this));
        zoom = (float) 0.5;

        File biclusterDotFile = new File(pathToBiclusterDotFile);

        if (!biclusterDotFile.exists() || !biclusterDotFile.isFile()) {
            JOptionPane.showMessageDialog(this, "Unable to find .dot file " +
                                          "to process: " + pathToBiclusterDotFile,
                                          "Unable to find .dot file",
                                          JOptionPane.ERROR_MESSAGE);
            return;
        }

        /**
         * convert .dot file to .png image
         */
        File biclusterImgFile = new File(pathToBiclusterImgFile);
        this.pathToImage = biclusterImgFile.getAbsolutePath();
        try {
            this.convertDOTToImage(biclusterDotFile,
                                   biclusterImgFile, this.PNG);
        } catch (IOException ex) {
            ex.printStackTrace();
            JOptionPane.showMessageDialog(this, "Unable to convert .dot " +
                                          "file to image: " + ex.getMessage() +
                                          ".",
                                          "Unable to convert .dot file",
                                          JOptionPane.ERROR_MESSAGE);
            ex.printStackTrace();
            return;
        } catch (InterruptedException ex) {
            ex.printStackTrace();
            JOptionPane.showMessageDialog(this, "Unable to convert .dot " +
                                          "file to image.",
                                          "Unable to convert .dot file",
                                          JOptionPane.ERROR_MESSAGE);
            ex.printStackTrace();
            return;
        }

        /**
         * convert .dot file to .svg document
         */
        File biclusterSvgFile = new File(pathToBiclusterSvgFile);
        this.pathToSvg = biclusterSvgFile.getAbsolutePath();
        try {
            this.convertDOTToImage(biclusterDotFile,
                                   biclusterSvgFile, this.SVG);
        } catch (IOException ex) {
            ex.printStackTrace();
            JOptionPane.showMessageDialog(this, "Unable to convert .dot " +
                                          "file to .svg: " + ex.getMessage() +
                                          ".",
                                          "Unable to convert .dot file",
                                          JOptionPane.ERROR_MESSAGE);
            ex.printStackTrace();
            return;
        } catch (InterruptedException ex) {
            ex.printStackTrace();
            JOptionPane.showMessageDialog(this, "Unable to convert .dot " +
                                          "file to .svg",
                                          "Unable to convert .dot file",
                                          JOptionPane.ERROR_MESSAGE);
            return;
        }

        /**
         * load svg graph document
         */
        svgGraph = new JSVGComponent();
        try {
            svgGraph.loadSVGDocument(biclusterSvgFile.toURI().toURL().toString());
        } catch (MalformedURLException ex) {
            ex.printStackTrace();
            JOptionPane.showMessageDialog(this, "Unable to display graph: " +
                                          "\ninvalid svg file after dot conversion.",
                                          "Unable to display graph",
                                          JOptionPane.ERROR_MESSAGE);
            return;
        }
        final JPanel thisPanel = this;

        svgGraph.addGVTTreeBuilderListener(new GVTTreeBuilderAdapter() {
            /**
             * Handles the event triggered when the building of the GVT
             * tree for the current SVG document is completed.
             *
             * @param evt <code>GVTTreeBuilderEvent</code> fired when
             *            the building of the gvt tree is completed
             */
            public void gvtBuildCompleted(GVTTreeBuilderEvent evt) {
                svgBuilded = true;
                AffineTransform at = new AffineTransform();
                at.setToScale(0.5, 0.5);
                svgGraph.setRenderingTransform(at);
                Dimension2D size = svgGraph.getSVGDocumentSize();
                Dimension newPanelSize = new Dimension((int) (size.getWidth() *
                        zoom + 80), (int) (size.getHeight() * zoom) + 100);

                thisPanel.setSize(newPanelSize);
                thisPanel.setPreferredSize(newPanelSize);
                thisPanel.setMaximumSize(newPanelSize);
                thisPanel.setMinimumSize(newPanelSize);
                mainFrame.setVisible(true);
            }
        });

        /**
         * display graphic components
         */
        JButton saveGraph = new JButton("Save Graph");
        saveGraph.addActionListener(new
                                   PanelAnalyzingFunctionSignificanceGraph_saveGraph_actionAdapter(this));
        this.add(saveGraph);
        this.add(zoomSlider);
        springLayout.putConstraint(SpringLayout.WEST, zoomSlider, 50,
                                   SpringLayout.EAST, saveGraph);
        springLayout.putConstraint(SpringLayout.NORTH, zoomSlider, 0,
                                   SpringLayout.NORTH, saveGraph);
        this.add(svgGraph);
        springLayout.putConstraint(SpringLayout.WEST, svgGraph, 20,
                                   SpringLayout.WEST, saveGraph);
        springLayout.putConstraint(SpringLayout.NORTH, svgGraph, 40,
                                   SpringLayout.SOUTH, saveGraph);
        mainFrame.setVisible(true);
    }

    /**
     * Converts a .dot file to an image file (png, gif, svg).
     *
     * @param pathToDotFile the <code>String</code> path to dot file
     * @param pathToImgDirectory the <code>String</code> path to destination directory
     * @param imgFileExtension the <code>String</code> image file extension
     * @return the <code>String</code> path to the new image file
     * @throws InterruptedException if an error occured while waiting for the conversion of the .dot file
     * @throws IOException if files do not exist or an error occurs in the conversion process
     * @throws Exception if it was not possible to convert the .dot file
     */
    public String convertDOTtoImage(String pathToDotFile,
                                    String pathToImgDirectory,
                                    String imgFileExtension) throws
            InterruptedException, IOException, Exception {
        if (!(imgFileExtension.toLowerCase().equals("png")) &&
            !(imgFileExtension.toLowerCase().equals("gif")) &&
            !(imgFileExtension.toLowerCase().equals("svg"))) {
            throw new Exception("Image file extension " + imgFileExtension +
                                " is not supported.");
        }

        if (!pathToDotFile.toLowerCase().endsWith(".dot")) {
            throw new Exception(
                    "The path to dot file does not contain a dot file.");
        }

        File dotFile = new File(pathToDotFile);
        if (!dotFile.exists() || !dotFile.isFile()) {
            throw new Exception(
                    "The path to dot file does not contain a valid dot file.");
        }

        File imageDirectory = new File(pathToImgDirectory);
        if (!imageDirectory.exists() || !imageDirectory.isDirectory()) {
            throw new Exception("The path to image directory is not valid.");
        }

        String imgFilename = dotFile.getName().split(".")[0] + "." +
                             imgFileExtension;
        File imageFile = new File(imageDirectory.getAbsolutePath() +
                                  File.separator + imgFilename);

        Runtime runtime = Runtime.getRuntime();
        String[] commands = {mainFrame.getPathToDOT(),
                            "-T" + imgFileExtension,
                            dotFile.getAbsolutePath(),
                            "-o" + imageFile.getAbsolutePath()};
        try {
            Process process = runtime.exec(commands);
            process.waitFor();
        } catch (IOException ex) {
            throw new IOException("couldn't find dot binary file to " +
                                  "convert dot files;\ndot should be " +
                                  "located in " + mainFrame.getPathToDOT() +
                                  "\nYou won't be able to see Significance Graph");
        }

        return imageFile.getAbsolutePath();
    }

    /**
     * Converts a .dot file to an image file (png, gif, svg).
     *
     * @param dotFile the .dot <code>File</code>
     * @param imgFile the image <code>File</code>
     * @param extension the <code>String</code> image file extension
     * @throws IOException if files do not exist or an error occurs in the conversion process
     * @throws InterruptedException if an error occured while waiting for the conversion of the .dot file
     */
    private void convertDOTToImage(File dotFile, File imgFile, String extension) throws
            IOException, InterruptedException {
        Runtime runtime = Runtime.getRuntime();
        String[] commands = {mainFrame.getPathToDOT(),
                            "-T" + extension,
                            dotFile.getAbsolutePath(),
                            "-o" + imgFile.getAbsolutePath()};

        try {
            Process process = runtime.exec(commands);
            process.waitFor();
        } catch (IOException ex) {
            throw new IOException("couldn't find dot binary file to " +
                                  "convert dot files;\ndot should be " +
                                  "located in " + mainFrame.getPathToDOT() +
                                  "\nYou won't be able to see Significance Graph");
        }
    }

    /**
     * Handles the user click on the save graph button.
     * It allows the saving of the current significance graph in png or
     * svg format.
     *
     * @param e the <code>ActionEvent</code> fired by the click of the
     *          user in save graph button
     */
    public void saveGraph_actionPerformed(ActionEvent e) {
        JFileChooser pathFileChooser = new JFileChooser();
        try {
            /**
             * initialize the file chooser with the intended file filters
             * (one for png files, and another for svg files)
             */
            pathFileChooser.addChoosableFileFilter(new FileFilterDirectory(
                    mainFrame.getPathsToFolders(), ".png"));
            pathFileChooser.addChoosableFileFilter(new FileFilterDirectory(
                    mainFrame.getPathsToFolders(), ".svg"));
        } catch (Exception ex) {
            ex.printStackTrace();
        }

        /**
         * turn off accept all file filter
         */
        pathFileChooser.setAcceptAllFileFilterUsed(false);

        /**
         * show the save dialog to the user
         */
        int option = pathFileChooser.showSaveDialog(this.mainFrame);

        if (option == JFileChooser.APPROVE_OPTION) {
            /**
             * user hit approve option; get the specified path for the file
             */
            String newPath = pathFileChooser.getSelectedFile().getPath();
            newPath = ((FileFilterDirectory) pathFileChooser.getFileFilter()).
                      checkAndAddFileExtension(newPath);

            File newFile = new File(newPath);
            if (newFile.exists()) {
                if (newFile.isDirectory()) {
                    JOptionPane.showMessageDialog(this.mainFrame,
                                                  "Unable to save .png image." +
                                                  "\nYou didn't specify a filename.",
                                                  "Filename missing",
                                                  JOptionPane.ERROR_MESSAGE);
                    return;
                }
                if (newFile.isFile()) {
                    int opt = JOptionPane.showOptionDialog(this.mainFrame,
                            "The specified file already exists." +
                            "\nOverwrite?",
                            "Overwrite?",
                            JOptionPane.YES_NO_OPTION,
                            JOptionPane.QUESTION_MESSAGE,
                            null, null, JOptionPane.YES_OPTION);
                    if (opt == JOptionPane.NO_OPTION) {
                        /**
                         * the user does not want to overwrite the file
                         */
                        return;
                    }
                }
            }

            String extension = ((FileFilterDirectory) pathFileChooser.
                                getFileFilter()).getValidFileExtension();
            File currentFile = null;
            if (extension.equals(".png")) {
                currentFile = new File(this.pathToImage);
            } else {
                currentFile = new File(this.pathToSvg);
            }
            if (currentFile == null) {
                JOptionPane.showMessageDialog(this.mainFrame,
                                              "Unable to save " + extension +
                                              " image.",
                                              "Unable to save " + extension,
                                              JOptionPane.ERROR_MESSAGE);
                return;
            }
            try {
                /**
                 * save the specified file (png or svg file) in the correct location
                 */
                BiggestsIO.copy(currentFile, newFile);
            } catch (IOException ex) {
                ex.printStackTrace();
                JOptionPane.showMessageDialog(this.mainFrame,
                                              "Unable to save " + extension +
                                              " image.",
                                              "Unable to save " + extension,
                                              JOptionPane.ERROR_MESSAGE);
                return;
            }
        }
    }

    /**
     * Handles changes on the zoom slider.
     *
     * @param e <code>ChangeEvent</code> fired by the user manipulation of the zoom slider
     */
    public void zoomSlider_stateChanged(ChangeEvent e) {
        if (!svgBuilded) {
            return;
        }

        /**
         * get the zoom scale factor selected on the zoom slider
         */
        zoom = (float) (zoomSlider.getValue() * 1.0 / 100);

        /**
         * get svg original document size
         */
        Dimension2D size = svgGraph.getSVGDocumentSize();

        /**
         * apply the zoom factor scale to the svg graph and panel's size
         */
        Dimension newGraphSize = new Dimension((int) (size.getWidth() * zoom),
                                               (int) (size.getHeight() * zoom));
        Dimension newSize = new Dimension((int) (size.getWidth() * zoom) + 80,
                                          (int) (size.getHeight() * zoom) + 100);

        /**
         * create a new rendering transform, with the intended zoom factor
         * scale and apply it to the svg graph
         */
        AffineTransform at = new AffineTransform();
        at.setToScale(zoom, zoom);
        svgGraph.setRenderingTransform(at);

        /**
         * set svg graph new size
         */
        svgGraph.setSize(newGraphSize);
        svgGraph.setPreferredSize(newGraphSize);
        svgGraph.setMinimumSize(newGraphSize);
        svgGraph.setMaximumSize(newGraphSize);

        /**
         * set this panel's new size
         */
        this.setSize(newSize);
        this.setPreferredSize(newSize);
        this.setMaximumSize(newSize);
        this.setMinimumSize(newSize);
        this.repaint();
    }

    /**
     * Returns the application's main frame.
     *
     * @return the main <code>BiggestsFrame</code>
     */
    public BiggestsFrame getMainFrame() {
        return mainFrame;
    }

    /**
     * Returns the path to image.
     *
     * @return the path <code>String</code> to image
     */
    public String getPathToImage() {
        return pathToImage;
    }

    /**
     * Returns the path to svg.
     *
     * @return the path <code>String</code> to svg
     */
    public String getPathToSvg() {
        return pathToSvg;
    }

    /**
     * Returns the zoom slider.
     *
     * @return the zoom <code>JSlider</code>
     */
    public JSlider getZoomSlider() {
        return zoomSlider;
    }

    /**
     * Returns the current zoom scale factor.
     *
     * @return the <code>float</code> zoom scale factor
     */
    public float getZoom() {
        return zoom;
    }

    /**
     * Returns the swing-based component which holds the svg graph.
     *
     * @return the swing-based <code>JSVGComponent</code> which holds the svg graph
     */
    public JSVGComponent getSvgGraph() {
        return svgGraph;
    }

    /**
     * Checks if the gvt tree for the svg document is already built.
     *
     * @return <code>boolean</code> that indicates if gvt tree for the svg document is already built
     */
    public boolean isSvgBuilded() {
        return svgBuilded;
    }
}


/**
 * <p>Title: </p>
 *
 * <p>Description: </p>
 */
class PanelAnalyzingFunctionSignificanceGraph_zoomSlider_changeAdapter implements
        ChangeListener {
    private PanelAnalyzingFunctionSignificanceGraph adaptee;
    PanelAnalyzingFunctionSignificanceGraph_zoomSlider_changeAdapter(
            PanelAnalyzingFunctionSignificanceGraph adaptee) {
        this.adaptee = adaptee;
    }

    /**
     * Handles the events of changing in the state of certain components.
     *
     * @param e the <code>ChangeEvent</code> fired by a user's selection
     */
    public void stateChanged(ChangeEvent e) {
        adaptee.zoomSlider_stateChanged(e);
    }
}


/**
 * <p>Title: </p>
 *
 * <p>Description: </p>
 */
class PanelAnalyzingFunctionSignificanceGraph_saveGraph_actionAdapter implements
        ActionListener {
    private PanelAnalyzingFunctionSignificanceGraph adaptee;
    PanelAnalyzingFunctionSignificanceGraph_saveGraph_actionAdapter(
            PanelAnalyzingFunctionSignificanceGraph adaptee) {
        this.adaptee = adaptee;
    }

    /**
     * Handles events fired by mouse click by the user.
     *
     * @param e the <code>MouseEvent</code> triggered by a user's click
     */
    public void actionPerformed(ActionEvent e) {
        adaptee.saveGraph_actionPerformed(e);
    }
}
