# Supplementary material for: BiGGEsTS: integrated environment for biclustering analysis of time series gene expression data
Source: BMC Res Notes. 2009 Jul 7;2:124. doi: 10.1186/1756-0500-2-124 (PMC2720980; doi:10.1186/1756-0500-2-124)
Supplement: Additional file 3 — Source code of the BiGGEsTS software. The source code of BiGGEsTS. The archive contains two directories, named "biggests" and "smadeira", inside a main directory, named "src". Each of the directories contained in "biggests" and "smadeira" contains the source files of the classes included in the packages identified by the same names. The Javadoc documentation of the source code is available at the official website. [file 1756-0500-2-124-S3.zip › src/biggests/gui/PanelAnalyzingFunctionTable.java]

package biggests.gui;

import java.awt.*;
import java.awt.event.*;
import java.util.*;

import javax.swing.*;
import javax.swing.tree.*;

import biggests.tables.*;
import biggests.tree.*;
import biggests.utils.*;
import de.schlichtherle.io.*;
import smadeira.biclustering.*;
import smadeira.ontologizer.*;
import smadeira.utils.BiologicalRelevanceSummary;

/**
 * <p>Title: Panel for Analyzing Tables of Functions</p>
 *
 * <p>Description: Displays a table of functions of a bicluster
 *                 or group of biclusters.</p>
 *
 * <p>Copyright:   Copyright (C) 2007  Joana Gon�alves
 *                 This program is free software; you can redistribute
 *                 it and/or modify it under the terms of the GNU General
 *                 Public License as published by the Free Software
 *                 Foundation; either version 3 of the License, or
 *                 any later version.
 *
 *                 This program is distributed in the hope that it will
 *                 be useful, but WITHOUT ANY WARRANTY; without even the
 *                 implied warranty of MERCHANTABILITY or FITNESS FOR A
 *                 PARTICULAR PURPOSE.  See the
 *                 <a href="http://www.gnu.org/licenses/gpl.html">
 *                 GNU General Public License</a> for more details.
 * </p>
 *
 * @author Joana P. Gon�alves
 */

public class PanelAnalyzingFunctionTable extends JPanel {
    /**
     * This panel's layout.
     */
    private BoxLayout boxLayout;

    /**
     * The application's main frame.
     */
    private BiggestsFrame mainFrame;

    /**
     * The function analysis panel.
     */
    private PanelFunctionAnalysis functionAnalysisPanel;

    /**
     * The selection path.
     */
    private TreePath selectionPath;

    /**
     * The object.
     */
    private NodeObjectInterface nodeObject;

    /**
     * All computed GO frontends.
     */
    private HashMap<String, GOFrontEnd> goFrontEnds;

    /**
     * Creates a new <code>PanelAnalyzingFunctionTable</code>.
     *
     * @param frame the main <code>BiggestsFrame</code>
     */
    public PanelAnalyzingFunctionTable(BiggestsFrame frame) {
        this.mainFrame = frame;
        goFrontEnds = new HashMap<String, GOFrontEnd>();
        try {
            jbInit();
        } catch (Exception ex) {
            ex.printStackTrace();
        }
    }

    /**
     * Component initialization.
     *
     * @throws Exception if the components could not be initialized
     */
    private void jbInit() throws Exception {
        this.setPreferredSize(new Dimension(500, 500));
        boxLayout = new BoxLayout(this, BoxLayout.Y_AXIS);
        this.setLayout(this.boxLayout);
        this.setBorder(BorderFactory.createEmptyBorder(50, 50, 50, 50));
        functionAnalysisPanel = new PanelFunctionAnalysis(mainFrame);
    }

    public void initializeGOFrontEnds() {
        goFrontEnds = new HashMap<String, GOFrontEnd>();
    }

    /**
     * Returns function analysis panel.
     *
     * @return PanelFunctionAnalysis the panel that holds function
     *         analysis options
     */
    public PanelFunctionAnalysis getFunctionAnalysisPanel() {
        return functionAnalysisPanel;
    }

    /**
     * Returns the tree selection path that corresponds to the bicluster
     * or bicluster group that is being processed.
     *
     * @return TreePath the selection path that corresponds to the bicluster
     *                  or bicluster group being processed in this panel.
     */
    public TreePath getSelectionPath() {
        return selectionPath;
    }

    /**
     * Returns the bicluster group that is being processed.<br/>
     * Null if the object being processed is not a bicluster group
     * (it is a single bicluster instead).
     *
     * @return Biclustering the bicluster group that is being processed
     */
    public NodeObjectInterface getNodeObject() {
        return nodeObject;
    }

    /**
     * Clears this panel's components.
     */
    public void clear() {
        this.removeAll();
        this.functionAnalysisPanel.clear();
        nodeObject = null;
        selectionPath = null;
    }

    /**
     * Paints the function analysis panel.
     */
    private void paintFunctionAnalysisPanel() {
        functionAnalysisPanel.paint(selectionPath);

        JButton applyButton = new JButton("Apply");
        applyButton.setPreferredSize(new Dimension(400, 50));
        SpringLayout sLPanelApplyFunctionAnalysis = new SpringLayout();
        JPanel panelApplyFunctionAnalysis = new JPanel(
                sLPanelApplyFunctionAnalysis);

        panelApplyFunctionAnalysis.add(functionAnalysisPanel);
        panelApplyFunctionAnalysis.add(applyButton);

        sLPanelApplyFunctionAnalysis.putConstraint(
                SpringLayout.WEST, applyButton, 0,
                SpringLayout.WEST, functionAnalysisPanel);
        sLPanelApplyFunctionAnalysis.putConstraint(
                SpringLayout.NORTH, applyButton, 20,
                SpringLayout.SOUTH, functionAnalysisPanel);

        this.add(panelApplyFunctionAnalysis);

        applyButton.addActionListener(new
                                     PanelAnalyzingFunctionTable_applyButton_actionAdapter(this));
    }

    /**
     * Paints a table of functions with data retrieved from the given
     * <code>expressionMatrix</code>.
     *
     * @param expressionMatrix the <code>IMatrix</code> with the
     *        function information
     * @param selectionPath <code>TreePath</code> selected in the
     *        dataset tree, whose node contains the given
     *        <code>expressionMatrix</code>
     */
    public void paint(IMatrix expressionMatrix, TreePath selectionPath) {
        this.nodeObject = expressionMatrix;
        this.selectionPath = selectionPath;
        GeneSetResult goProperties =
            expressionMatrix.getGeneOntologyProperties();
        if (goProperties == null) {

//        GOFrontEnd go = this.getGOFrontEndForSelectionPath(selectionPath);

//        if (goProperties == null) {

/*            String organism = null;
            if (expressionMatrix instanceof AbstractExpressionMatrix) {
                organism = ((AbstractExpressionMatrix) expressionMatrix).
                           getOrganism();
            } else {
                organism = ((DiscretizedExpressionMatrix) expressionMatrix).
                           getOriginalExpressionMatrix().getOrganism();
            }

            String pathToGeneOntologyFile = mainFrame.getPathToGO_Files() +
                                            File.separator +
                                            "gene_ontology.obo";
            String pathToGeneAssociationFile =
                    mainFrame.getPathToGO_Files() +
                    File.separator +
                    "gene_association" +
                    PanelFunctionAnalysis.
                    findAnnotationFileExtensionForOrganism(organism);
 */

try {
    ThreadFunctionAnalysis functionThread =
                        new ThreadFunctionAnalysis(
        mainFrame,
        expressionMatrix,
        selectionPath,
        /*                        pathToGeneOntologyFile,
                                                          pathToGeneAssociationFile,
         */
                this.getGOFrontEndForSelectionPath(selectionPath),
new File(mainFrame.getPathToFunctionResults() +
                                 File.separator +
                                 selectionPath.getPath()[1] +
                                 File.separator + "Matrices"),
                        ((DefaultMutableTreeNode) selectionPath.
                         getLastPathComponent()).
                        getUserObject().toString(),
                        (float) 0.05);
            } catch (Exception ex) {
                ex.printStackTrace();
                mainFrame.getTabbedPaneAnalyzing().setEnabledAt(2, false);
                return;
            }
        }

        goProperties = expressionMatrix.getGeneOntologyProperties();
        if (goProperties == null) {
            mainFrame.getTabbedPaneAnalyzing().setEnabledAt(2, false);
            return;
        }
/*        GOFrontEnd go = this.getGOFrontEndForSelectionPath(selectionPath);
        if (go == null) {
            go = this.calculateGOFrontEnd(expressionMatrix);
            this.putGOFrontEnd(selectionPath, go);
        }
 */

        try {
            TableFunctionIndividual functionTable = new
                    TableFunctionIndividual(expressionMatrix,
            this.getGOFrontEndForSelectionPath(selectionPath));
            JScrollPane scrollTable = new JScrollPane(functionTable);
            scrollTable.setBorder(BorderFactory.createEmptyBorder(20, 0, 20, 0));
            scrollTable.getVerticalScrollBar().
                setUnitIncrement(mainFrame.SCROLL_BAR_INCREMENT/2);

            this.add(scrollTable);
        } catch (InvalidNodeObjectTypeException ex) {
            ex.printStackTrace();
            mainFrame.getTabbedPaneAnalyzing().setEnabledAt(2, false);
            return;
        } catch (Exception ex) {
            // gene set result is empty
            mainFrame.getTabbedPaneAnalyzing().setEnabledAt(2, false);
            return;
        }
        mainFrame.getTabbedPaneAnalyzing().setEnabledAt(2, true);
        mainFrame.getTabbedPaneAnalyzingFunction().setEnabledAt(0, true);
        mainFrame.getTabbedPaneAnalyzingFunction().setEnabledAt(1, false);
    }

    /**
     * Paints a function table with the GO terms annotated for all the
     * genes of the experiment.
     *
     * @param goProperties <code>GeneSetResult</code> with GO terms
     * @param go the <code>GOFrontEnd</code>
     * @param genesNames <code>String[]</code> the set of genes' names
     * @param pvalue <code>float</code> the pvalue threshold
     */
    public void paint(GeneSetResult goProperties, GOFrontEnd go,
                      String[] genesNames, float pvalue) {
        try {
            TableFunctionIndividual biclusterFunctionTable = new
                    TableFunctionIndividual(goProperties, go, genesNames,
                                            pvalue);
            JScrollPane scrollTable = new JScrollPane(biclusterFunctionTable);
            scrollTable.setBorder(BorderFactory.createEmptyBorder(20, 0, 20, 0));
            scrollTable.getVerticalScrollBar().
                setUnitIncrement(mainFrame.SCROLL_BAR_INCREMENT/2);

            this.add(scrollTable);
        } catch (InvalidNodeObjectTypeException ex) {
            ex.printStackTrace();
            return;
        } catch (Exception ex) {
            //gene set result is empty; disable function tab
            mainFrame.getTabbedPaneAnalyzing().setEnabledAt(2, false);
            return;
        }
    }

    /**
     * Paints the functions table in this panel, with data retrieved from
     * <code>bicluster</code> object.
     *
     * @param bicluster the <code>Bicluster</code> object which contains the
     *                  function analysis to present in the functions table
     * @param goProperties the <code>GeneSetResult</code> for the given
     *                     <code>bicluster</code>
     * @param pvalue the p-value threshold for significance
     * @param selectionPath the <code>TreePath</code> selected in the
     *                  dataset tree
     */
    public void paint(Bicluster bicluster,
                      GeneSetResult goProperties,
                      float pvalue,
                      TreePath selectionPath) {
        this.selectionPath = selectionPath;
        this.nodeObject = bicluster;
        GOFrontEnd go = null;
        if (goProperties == null) {
            if ((go = this.getGOFrontEndForSelectionPath(selectionPath)) == null) {
                go = calculateGOFrontEnd(bicluster);
                this.putGOFrontEnd(selectionPath, go);
                if (go == null) {
                    this.paintFunctionAnalysisPanel();
                    mainFrame.getTabbedPaneAnalyzingFunction().setEnabledAt(1, false);
                    return;
                }
            }
            goProperties = bicluster.computeGeneOntologyTerms(go, false);
        }


        JLabel genesInPopulation = new JLabel("Number of Genes in Population: " +
                                              goProperties.
                                              getPopulationGeneCount());
        JLabel genesInBicluster = new JLabel("Number of Genes in Bicluster: " +
                                             bicluster.getNumberOfGenes());

        JLabel pvalueInfo = new JLabel("Values calculated using p-value = " +
                                       pvalue);
        JButton recalculate = new JButton("Recalculate");
        recalculate.addActionListener(
                new
                PanelAnalyzingFunctionTable_recalculate_actionAdapter(this));
        pvalueInfo.setPreferredSize(new Dimension(
                (int) pvalueInfo.getPreferredSize().getWidth(),
                (int) recalculate.getPreferredSize().getHeight()));

        SpringLayout springLayoutPanelPValueRecalc = new SpringLayout();
        JPanel panelPValueRecalc = new JPanel(springLayoutPanelPValueRecalc);
        panelPValueRecalc.setPreferredSize(new Dimension(400, 30));

        panelPValueRecalc.add(pvalueInfo);
        panelPValueRecalc.add(recalculate);
        springLayoutPanelPValueRecalc.putConstraint(SpringLayout.WEST,
                recalculate, 10,
                SpringLayout.EAST, pvalueInfo);
        springLayoutPanelPValueRecalc.putConstraint(SpringLayout.NORTH,
                recalculate, 0,
                SpringLayout.NORTH, pvalueInfo);

        SpringLayout springLayoutLabels = new SpringLayout();
        JPanel labels = new JPanel(springLayoutLabels);
        labels.setPreferredSize(new Dimension(400, 80));

        labels.add(panelPValueRecalc);
        labels.add(genesInPopulation);
        springLayoutLabels.putConstraint(SpringLayout.WEST, genesInPopulation,
                                         0,
                                         SpringLayout.WEST, panelPValueRecalc);
        springLayoutLabels.putConstraint(SpringLayout.NORTH, genesInPopulation,
                                         0,
                                         SpringLayout.SOUTH, panelPValueRecalc);

        labels.add(genesInBicluster);
        springLayoutLabels.putConstraint(SpringLayout.WEST, genesInBicluster, 0,
                                         SpringLayout.WEST, genesInPopulation);
        springLayoutLabels.putConstraint(SpringLayout.NORTH, genesInBicluster,
                                         10,
                                         SpringLayout.SOUTH, genesInPopulation);
        this.add(new JPanel());
        this.add(labels);

        this.paint(goProperties, go, bicluster.getGenesNames(),
                   pvalue);

        mainFrame.getTabbedPaneAnalyzing().setEnabledAt(2, true);
        mainFrame.getTabbedPaneAnalyzingFunction().setEnabledAt(0, true);
        mainFrame.getTabbedPaneAnalyzingFunction().setEnabledAt(1, false);
        if (((Bicluster)nodeObject).
            computeSignificant_GO_BonferroniCorrected_pValues_UserThreshold(
                goProperties, pvalue) > 0) {
            mainFrame.getTabbedPaneAnalyzingFunction().setEnabledAt(1, true);
        }
    }

    /**
     * Paints this panel with a table of faunctions for the given
     * <code>biclustering</code> (biclusters' group).
     *
     * @param biclustering the <code>Biclustering</code> (biclusters' group)
     * @param selectionPath the selection <code>TreePath</code>
     * @param biologicalRelevanceSummary the <code>Hashtable</code> which
     *               contains the actual table's info (a
     *               <code>BiologicalRelevanceSummary</code> for each
     *               bicluster in the biclusters' group; the hash key
     *               is the bicluster id)
     */
    public void paint(Biclustering biclustering, TreePath selectionPath,
                      Hashtable<Integer,BiologicalRelevanceSummary>
            biologicalRelevanceSummary) {
        this.nodeObject = biclustering;
        this.selectionPath = selectionPath;

        if (biologicalRelevanceSummary == null ||
            biologicalRelevanceSummary.isEmpty()) {
            this.paintFunctionAnalysisPanel();
            mainFrame.getTabbedPaneAnalyzingFunction().setEnabledAt(1, false);
            return;
        } else {
            JLabel pvalueInfo = new JLabel("Values calculated using p-value = "
                                           +
                                           biologicalRelevanceSummary.
                                           get(biologicalRelevanceSummary.
                                               keys().nextElement()).
                                           getSignificanceUserThreshold());
            JButton recalculate = new JButton("Recalculate");
            recalculate.addActionListener(
                    new
                    PanelAnalyzingFunctionTable_recalculate_actionAdapter(this));
            pvalueInfo.setPreferredSize(new Dimension(
                    (int) pvalueInfo.getPreferredSize().getWidth(),
                    (int) recalculate.getPreferredSize().getHeight()));

            SpringLayout springLayoutPanelPValueRecalc = new SpringLayout();
            JPanel panelPValueRecalc = new JPanel(springLayoutPanelPValueRecalc);
            panelPValueRecalc.setPreferredSize(new Dimension(200, 40));

            panelPValueRecalc.add(pvalueInfo);
            panelPValueRecalc.add(recalculate);
            springLayoutPanelPValueRecalc.putConstraint(SpringLayout.WEST,
                    recalculate, 10,
                    SpringLayout.EAST, pvalueInfo);
            springLayoutPanelPValueRecalc.putConstraint(SpringLayout.NORTH,
                    recalculate, 0,
                    SpringLayout.NORTH, pvalueInfo);

            try {
                TableFunctionGroup functionGroupTable = null;
                if (((NodeInfo) ((DefaultMutableTreeNode) selectionPath.
                                 getLastPathComponent()).getUserObject()).
                    getNodeObjectType() == NodeInfo.POSTPROCESSED_GROUP) {
                    functionGroupTable =
                            new
                            TableFunctionGroup(biclustering,
                                               biologicalRelevanceSummary, true);
                } else {
                    functionGroupTable =
                            new
                            TableFunctionGroup(biclustering,
                                               biologicalRelevanceSummary, false);
                }
                functionGroupTable.addMouseListener(
            new
            PanelAnalyzingFunctionTable_functionGroupTable_mouseAdapter(this));
                JScrollPane scrollTable = new JScrollPane(functionGroupTable);
                scrollTable.setBorder(BorderFactory.createEmptyBorder(20, 0, 20,
                        0));
                scrollTable.getVerticalScrollBar().
                setUnitIncrement(mainFrame.SCROLL_BAR_INCREMENT/2);

                this.add(new JPanel());
                this.add(new JPanel());
                this.add(panelPValueRecalc);
                this.add(scrollTable);
            } catch (InvalidNodeObjectTypeException ex) {
                ex.printStackTrace();
                return;
            }
        }
        mainFrame.getTabbedPaneAnalyzing().setEnabledAt(2, true);
        mainFrame.getTabbedPaneAnalyzingFunction().setEnabledAt(0, true);
        mainFrame.getTabbedPaneAnalyzingFunction().setEnabledAt(1, false);
    }

    /**
     * Puts a new GO frontend in the GO frontends hashtable.
     *
     * @param selectionPath the selection <code>TreePath</code>
     * @param go the <code>GOFrontEnd</code> for the given
     *           <code>selectionPath/code>
     */
    public void putGOFrontEnd(TreePath selectionPath, GOFrontEnd go) {
        String hashKey = this.getGOFrontEndHashKeyForSelectionPath(
                selectionPath);
        this.goFrontEnds.put(hashKey, go);
    }

    /**
     * Returns the hashtable key for the <code>GOFrontEnd</code> of
     * the given <code>selectionPath</code>.
     *
     * @param selectionPath the selection <code>TreePath</code>
     * @return String the hashtable's GO frontend key
     */
    public String getGOFrontEndHashKeyForSelectionPath(TreePath selectionPath) {
        NodeInfo node = (NodeInfo) ((DefaultMutableTreeNode) selectionPath.
                                    getLastPathComponent()).getUserObject();
        String hashKey;
        if (node.getNodeObjectType() == NodeInfo.BICLUSTER_SINGLE ||
            node.getNodeObjectType() == NodeInfo.POSTPROCESSED_SINGLE) {
            hashKey = selectionPath.getPath()[1].toString() + "_" +
                      node.getParentNodeInfo().toString();
        }
        else {
            hashKey = selectionPath.getPath()[1].toString() + "_" +
                      node.toString();
        }
        return hashKey;
    }

    /**
     * Returns the <code>GOFrontEnd</code> for the given
     * <code>selectionPath</code>, if it exists, otherwise returns null.
     *
     * @param selectionPath TreePath
     * @return GOFrontEnd
     */
    public GOFrontEnd getGOFrontEndForSelectionPath(TreePath selectionPath) {
        return goFrontEnds.get(this.getGOFrontEndHashKeyForSelectionPath(
                selectionPath));
    }

    /**
     * Calculates the GO frontend for the given bicluster.
     *
     * @param bicluster the <code>Bicluster</code>
     * @param pathTo_GeneOntologyFile <code>String</code> the path to gene
     *              ontology file
     * @param pathTo_GeneAssociationFile <code>String</code> the path to
     *              organism's specific gene association file
     * @return GOFrontEnd the GO frontend for the given bicluster
     */
    public GOFrontEnd calculateGOFrontEnd(Bicluster bicluster,
                                          String pathTo_GeneOntologyFile,
                                          String pathTo_GeneAssociationFile) {
        return new GOFrontEnd(((IMatrix) bicluster.
                                        getBiclusterSource().
                                        getMatrix()).getGenesNames(),
                                       pathTo_GeneOntologyFile,
                                       pathTo_GeneAssociationFile);
    }

    /**
     * Calculates the GO frontend for the given bicluster.
     *
     * @param bicluster the <code>Bicluster</code>
     * @return GOFrontEnd the GO frontend for the given bicluster
     */
    public GOFrontEnd calculateGOFrontEnd(Bicluster bicluster) {
        IMatrix matrix = (IMatrix) bicluster.getBiclusterSource().getMatrix();
        String organism = "";
        if (matrix instanceof AbstractExpressionMatrix) {
            organism = ((AbstractExpressionMatrix) matrix).getOrganism();
        } else {
            organism = ((DiscretizedExpressionMatrix) matrix).
                       getOriginalExpressionMatrix().getOrganism();
        }
        File geneOntologyFile = new File(mainFrame.getPathToGO_Files() +
                                         File.separator +
                                         "gene_ontology.obo");
        File geneAssociationFile = new File(mainFrame.getPathToGO_Files() +
                                            File.separator +
                                            "gene_association" +
                                            PanelFunctionAnalysis.
                                            findAnnotationFileExtensionForOrganism(
                organism));
        if (!geneOntologyFile.exists() || !geneAssociationFile.exists()) {
            return null;
        }
        return calculateGOFrontEnd(bicluster,
                                            geneOntologyFile.getAbsolutePath(),
                                            geneAssociationFile.getAbsolutePath());
    }

    /**
     * Calculates the GO frontend for the given biclusters' group.
     *
     * @param matrix the expression <code>IMatrix</code>
     * @param pathTo_GeneOntologyFile <code>String</code> the path to gene
     *              ontology file
     * @param pathTo_GeneAssociationFile <code>String</code> the path to
     *              organism's specific gene association file
     * @return GOFrontEnd the GO frontend for the given expression matrix
     */
    public GOFrontEnd calculateGOFrontEnd(IMatrix matrix,
                                          String pathTo_GeneOntologyFile,
                                          String pathTo_GeneAssociationFile) {
        return new GOFrontEnd(matrix.getGenesNames(),
                              pathTo_GeneOntologyFile,
                              pathTo_GeneAssociationFile);
    }

    /**
     * Calculates the GO frontend for the given expression matrix.
     *
     * @param matrix the expression <code>IMatrix</code>
     * @return GOFrontEnd the GO frontend for the given biclusters' group
     */
    public GOFrontEnd calculateGOFrontEnd(IMatrix matrix) {
        String organism = "";
        if (matrix instanceof AbstractExpressionMatrix) {
            organism = ((AbstractExpressionMatrix) matrix).getOrganism();
        } else {
            organism = ((DiscretizedExpressionMatrix) matrix).
                       getOriginalExpressionMatrix().getOrganism();
        }
        File geneOntologyFile = new File(mainFrame.getPathToGO_Files() +
                                         File.separator +
                                         "gene_ontology.obo");
        File geneAssociationFile = new File(mainFrame.getPathToGO_Files() +
                                            File.separator +
                                            "gene_association" +
                                            PanelFunctionAnalysis.
                                            findAnnotationFileExtensionForOrganism(
                organism));
        if (!geneOntologyFile.exists() || !geneAssociationFile.exists()) {
            return null;
        }

        return calculateGOFrontEnd(matrix,
                                   geneOntologyFile.getAbsolutePath(),
                                   geneAssociationFile.getAbsolutePath());
    }

    /**
     * Calculates the GO frontend for the given biclusters' group.
     *
     * @param biclustering <code>Biclustering</code> (the biclusters' group)
     * @param pathTo_GeneOntologyFile <code>String</code> the path to gene
     *              ontology file
     * @param pathTo_GeneAssociationFile <code>String</code> the path to
     *              organism's specific gene association file
     * @return GOFrontEnd the GO frontend for the given biclusters' group
     */
    public GOFrontEnd calculateGOFrontEnd(Biclustering biclustering,
                                          String pathTo_GeneOntologyFile,
                                          String pathTo_GeneAssociationFile) {
        return new GOFrontEnd(((IMatrix) biclustering.
                               getMatrix()).getGenesNames(),
                              pathTo_GeneOntologyFile,
                              pathTo_GeneAssociationFile);
    }

    /**
     * Calculates the GO frontend for the given biclusters' group.
     *
     * @param biclustering <code>Biclustering</code> (the biclusters' group)
     * @return GOFrontEnd the GO frontend for the given biclusters' group
     */
    public GOFrontEnd calculateGOFrontEnd(Biclustering biclustering) {
        IMatrix matrix = (IMatrix) biclustering.getMatrix();
        String organism = "";
        if (matrix instanceof AbstractExpressionMatrix) {
            organism = ((AbstractExpressionMatrix) matrix).getOrganism();
        } else {
            organism = ((DiscretizedExpressionMatrix) matrix).
                       getOriginalExpressionMatrix().getOrganism();
        }
        File geneOntologyFile = new File(mainFrame.getPathToGO_Files() +
                                         File.separator +
                                         "gene_ontology.obo");
        File geneAssociationFile = new File(mainFrame.getPathToGO_Files() +
                                            File.separator +
                                            "gene_association" +
                                            PanelFunctionAnalysis.
                                            findAnnotationFileExtensionForOrganism(
                organism));
        if (!geneOntologyFile.exists() || !geneAssociationFile.exists()) {
            return null;
        }
        return calculateGOFrontEnd(biclustering,
                                   geneOntologyFile.getAbsolutePath(),
                                   geneAssociationFile.getAbsolutePath());
    }


    /**
     * Handles the mouse event fired when the user clicks the apply button.
     *
     * @param e the <code>ActionEvent</code> fired when the user clicks
     *          the apply button
     */
    public void applyButton_actionPerformed(ActionEvent e) {
        float pvalue = this.functionAnalysisPanel.checkPValue();
        if (pvalue < 0) {
            return;
        }

        GOFrontEnd go = this.functionAnalysisPanel.useGOFrontEnd();
        if (go != null) {
            applyFunctionAnalysis(go);
            return;
        }

        File[] goFiles = this.functionAnalysisPanel.checkGOFiles(false);
        if (goFiles == null) {
            return;
        }
        if (goFiles.length == 0) {
            return;
        }

        this.applyFunctionAnalysis(goFiles);
    }

    /**
     * Applies function analysis with function analysis options.
     *
     * @param go the <code>GOFrontEnd</code>
     */
    private void applyFunctionAnalysis(GOFrontEnd go) {
        float pvalue = this.functionAnalysisPanel.checkPValue();
        if (pvalue < 0) {
            return;
        }

        try {
            if (nodeObject instanceof Biclustering) {
                Object[] path = selectionPath.getPath();
                String pathToBiclusteringFunctionResults =
                        mainFrame.getPathToFunctionResults() +
                        File.separator + path[1].toString();

                File directoryBiclusteringFunctionResults = new File(
                        pathToBiclusteringFunctionResults);
                if (!directoryBiclusteringFunctionResults.exists()) {
                    directoryBiclusteringFunctionResults.mkdir();
                }

                ThreadFunctionAnalysis functionAnalysisThread =
                        new ThreadFunctionAnalysis(mainFrame,
                        (Biclustering) nodeObject,
                        selectionPath,
                        go,
                        directoryBiclusteringFunctionResults,
                        pvalue);
            }
            else
            if (nodeObject instanceof Bicluster) {
                Object[] path = selectionPath.getPath();
                String pathToBiclusteringFunctionResults =
                        mainFrame.getPathToFunctionResults() +
                        File.separator + path[1].toString() +
                        File.separator +
                        ((DefaultMutableTreeNode) path[path.
                         length - 2]).getUserObject();

                File directoryBiclusteringFunctionResults = new File(
                        pathToBiclusteringFunctionResults);
                if (!directoryBiclusteringFunctionResults.exists()) {
                    directoryBiclusteringFunctionResults.mkdir();
                }

                ThreadFunctionAnalysis functionAnalysisThread =
                        new ThreadFunctionAnalysis(mainFrame,
                        (Bicluster) nodeObject,
                        selectionPath,
                        go,
                        directoryBiclusteringFunctionResults,
                        pvalue);

            }
        } catch (Exception ex) {
            ex.printStackTrace();
            JOptionPane.showMessageDialog(mainFrame,
                                          "Unable to apply function analysis:\n" +
                                          ex.getMessage(),
                                          "Function analysis failed",
                                          JOptionPane.ERROR_MESSAGE);
        }
    }

    /**
     * Applies function analysis with function analysis options.
     *
     * @param goFiles File[] the gene ontology files<br/>
     *        goFiles[0] - gene ontology file<br/>
     *        goFiles[1] - gene association file
     */
    private void applyFunctionAnalysis(File[] goFiles) {
        float pvalue = this.functionAnalysisPanel.checkPValue();
        if (pvalue < 0) {
            return;
        }

        try {
            if (nodeObject instanceof Biclustering) {
                Object[] path = selectionPath.getPath();
                String pathToBiclusteringFunctionResults =
                        mainFrame.getPathToFunctionResults() +
                        File.separator + path[1].toString() /*+
                        File.separator + ((DefaultMutableTreeNode) selectionPath.
                                          getLastPathComponent())
                .getUserObject()*/;

                File directoryBiclusteringFunctionResults = new File(
                        pathToBiclusteringFunctionResults);
                if (!directoryBiclusteringFunctionResults.exists()) {
                    directoryBiclusteringFunctionResults.mkdir();
                }

                ThreadFunctionAnalysis functionAnalysisThread =
                        new ThreadFunctionAnalysis(mainFrame,
                        (Biclustering) nodeObject,
                        selectionPath,
                        goFiles,
                        directoryBiclusteringFunctionResults,
                        pvalue);
            }
            else
            if (nodeObject instanceof Bicluster) {
                Object[] path = selectionPath.getPath();
                String pathToBiclusteringFunctionResults =
                        mainFrame.getPathToFunctionResults() +
                        File.separator + path[1].toString() +
                        File.separator +
                        ((DefaultMutableTreeNode) path[path.
                         length - 2]).getUserObject();

                File directoryBiclusteringFunctionResults = new File(
                        pathToBiclusteringFunctionResults);
                if (!directoryBiclusteringFunctionResults.exists()) {
                    directoryBiclusteringFunctionResults.mkdir();
                }

                ThreadFunctionAnalysis functionAnalysisThread =
                        new ThreadFunctionAnalysis(mainFrame,
                        (Bicluster) nodeObject,
                        selectionPath,
                        goFiles,
                        directoryBiclusteringFunctionResults,
                        pvalue);

            }
        } catch (Exception ex) {
            ex.printStackTrace();
            JOptionPane.showMessageDialog(mainFrame,
                                          "Unable to apply function analysis:\n" +
                                          ex.getMessage(),
                                          "Function analysis failed",
                                          JOptionPane.ERROR_MESSAGE);
        }
    }

    /**
     * Repaints function analysis panel after recalculating
     * biological relevance of a bicluster. Mainly to be called by
     * <code>ThreadFunctionAnalysis</code>.
     *
     * @param goProperties the <code>GeneSetResult</code> for the bicluster
     * @param pvalue <code>float</code> the p-value user's threshold
     */
    public void repaintPanelAnalyzingFunctionTable(GeneSetResult goProperties,
            float pvalue) {
        if (nodeObject == null || !(nodeObject instanceof Bicluster) ||
            selectionPath == null) {
            return;
        }

        this.removeAll();
        this.functionAnalysisPanel.clear();
        this.paint((Bicluster)nodeObject, goProperties, pvalue, selectionPath);

        mainFrame.setVisible(true);
    }

    /**
     * Repaints function analysis panel after recalculating
     * biological relevance of a biclusters' group. Mainly to be called by
     * <code>ThreadFunctionAnalysis</code>.
     *
     * @param biologicalRelevanceSummary Hashtable
     */
    public void repaintPanelAnalyzingFunctionTable(
            Hashtable<Integer,BiologicalRelevanceSummary>
            biologicalRelevanceSummary) {
        if (nodeObject == null || !(nodeObject instanceof Biclustering) ||
            selectionPath == null) {
            return;
        }

        this.removeAll();
        this.functionAnalysisPanel.clear();
        this.paint((Biclustering)nodeObject, selectionPath,
                   biologicalRelevanceSummary);

        mainFrame.setVisible(true);
    }

    /**
     * Repaints function analysis panel after recalculating
     * biological relevance of an expression matrix (original,
     * preprocessed or discretized one). Mainly to be called by
     * <code>ThreadFunctionAnalysis</code>.
     */
    public void repaintPanelAnalyzingFunctionTable() {
        if (nodeObject == null ||
            !(nodeObject instanceof IMatrix) ||
            selectionPath == null) {
            return;
        }
        /**
         * paint the functions table again after recalculating functions
         */
        this.removeAll();
        this.functionAnalysisPanel.clear();
        this.paint((IMatrix) nodeObject, selectionPath);

        mainFrame.setVisible(true);
    }

    /**
     * Handles the mouse event fired when the user clicks on
     * recalculate functions button.
     *
     * @param e the <code>ActionEvent</code> fired when the user clicks on
     *          recalculate functions button
     */
    public void recalculate_actionPerformed(ActionEvent e) {
        this.removeAll();
        this.functionAnalysisPanel.clear();
        this.paintFunctionAnalysisPanel();
        mainFrame.setVisible(true);
    }

    /**
     * Handles the event fired when the mouse is clicked on a function
     * group table's row.
     * Each row corresponds to a bicluster. When the user clicks a given
     * row, the application redirects him/her to the corresponding bicluster
     * object.
     *
     * @param e the <code>MouseEvent</code> fired with the mouse's click
     */
    public void functionGroupTable_mouseClicked(MouseEvent e) {
        Point p = e.getPoint();
        TableFunctionGroup table = (TableFunctionGroup)e.getComponent();
        int viewRowIndex = table.rowAtPoint(p);
        int columnIndex = 0;
        if (((NodeInfo)((DefaultMutableTreeNode)selectionPath.
                        getLastPathComponent()).getUserObject()).
            getNodeObjectType() == NodeInfo.POSTPROCESSED_GROUP) {
            columnIndex++;
        }

        int nodeID = Integer.valueOf((Integer)table.getValueAt(viewRowIndex, columnIndex));
        Enumeration children = ((DefaultMutableTreeNode)selectionPath.getLastPathComponent()).children();

        int i = 0;
        while (children.hasMoreElements()) {
            DefaultMutableTreeNode node = (DefaultMutableTreeNode)children.nextElement();
            if (((NodeInfo)node.getUserObject()).getId() == nodeID) {
                Object[] oldPath = selectionPath.getPath();
                Object[] newPath = new Object[oldPath.length+1];
                int j;
                for (j = 0; j < oldPath.length; j++) {
                    newPath[j] = oldPath[j];
                }
                newPath[j] = node;
                TreePath path = new TreePath(newPath);
                mainFrame.getTree().setSelectionPath(path);
                break;
            }
            i++;
        }
    }
}


class PanelAnalyzingFunctionTable_recalculate_actionAdapter implements ActionListener {
    private PanelAnalyzingFunctionTable adaptee;
    PanelAnalyzingFunctionTable_recalculate_actionAdapter(
            PanelAnalyzingFunctionTable adaptee) {
        this.adaptee = adaptee;
    }

    public void actionPerformed(ActionEvent e) {
        adaptee.recalculate_actionPerformed(e);
    }
}


class PanelAnalyzingFunctionTable_applyButton_actionAdapter implements ActionListener {
    private PanelAnalyzingFunctionTable adaptee;
    PanelAnalyzingFunctionTable_applyButton_actionAdapter(
            PanelAnalyzingFunctionTable adaptee) {
        this.adaptee = adaptee;
    }

    public void actionPerformed(ActionEvent e) {
        adaptee.applyButton_actionPerformed(e);
    }
}

class PanelAnalyzingFunctionTable_functionGroupTable_mouseAdapter extends MouseAdapter {
    private PanelAnalyzingFunctionTable adaptee;
    PanelAnalyzingFunctionTable_functionGroupTable_mouseAdapter(
            PanelAnalyzingFunctionTable adaptee) {
        this.adaptee = adaptee;
    }

    /**
     *
     * @param e MouseEvent
     */
    public void mouseClicked(MouseEvent e) {
        adaptee.functionGroupTable_mouseClicked(e);
    }
}
