# Supplementary material for: BiGGEsTS: integrated environment for biclustering analysis of time series gene expression data
Source: BMC Res Notes. 2009 Jul 7;2:124. doi: 10.1186/1756-0500-2-124 (PMC2720980; doi:10.1186/1756-0500-2-124)
Supplement: Additional file 3 — Source code of the BiGGEsTS software. The source code of BiGGEsTS. The archive contains two directories, named "biggests" and "smadeira", inside a main directory, named "src". Each of the directories contained in "biggests" and "smadeira" contains the source files of the classes included in the packages identified by the same names. The Javadoc documentation of the source code is available at the official website. [file 1756-0500-2-124-S3.zip › src/biggests/gui/PanelAnalyzingMatrixDendrogram.java]

package biggests.gui;

import java.awt.*;
import java.awt.event.*;
import java.io.*;

import javax.swing.*;

import biggests.clustering.*;
import edu.stanford.genetics.treeview.*;
import edu.stanford.genetics.treeview.app.*;
import smadeira.biclustering.*;
import java.util.Vector;

/**
 * <p>Title: Panel for Analyzing Matrix Dendrograms</p>
 *
 * <p>Description: Allows the user to parameterize and apply
 *                 hierarchical clustering algorithms to obtain a
 *                 hierarchical representation of the gene expression
 *                 data, a dendrogram.</p>
 *
 * <p>Copyright:   Copyright (C) 2007  Joana Gon�alves
 *                 This program is free software; you can redistribute
 *                 it and/or modify it under the terms of the GNU General
 *                 Public License as published by the Free Software
 *                 Foundation; either version 3 of the License, or
 *                 any later version.
 *
 *                 This program is distributed in the hope that it will
 *                 be useful, but WITHOUT ANY WARRANTY; without even the
 *                 implied warranty of MERCHANTABILITY or FITNESS FOR A
 *                 PARTICULAR PURPOSE.  See the
 *                 <a href="http://www.gnu.org/licenses/gpl.html">
 *                 GNU General Public License</a> for more details.
 * </p>
 *
 * @author Joana Gon�alves
 */
public class PanelAnalyzingMatrixDendrogram extends JPanel {
    public static final String hierarchicalClusteringTempFilesDirectoryPath =
            "hc-temp";

    /**
     * Similarity metrics (names to display).
     */
    public static final String[] distanceMetrics = {"Uncentered correlation",
            "Pearson's correlation",
            "Uncentered absolute correlation",
            "Pearson's absolute correlation",
            "Spearman's rank correlation",
            "Kendall's tau correlation",
            "Euclidean distance",
            "Cityblock distance"};

    /**
     * Similarity metrics alias (the arguments to pass to
     * hierarchical methods). Each alias corresponds to the
     * <code>distanceMetrics</code> element with the same
     * index.
     */
    public static final char[] distanceMetricsAlias = {
            HierarchicalClustering.UNCENTERED_CORRELATION,
            HierarchicalClustering.PEARSON_CORRELATION,
            HierarchicalClustering.UNCENTERED_ABS_CORRELATION,
            HierarchicalClustering.PEARSON_ABS_CORRELATION,
            HierarchicalClustering.SPEARMAN_RANK_CORRELATION,
            HierarchicalClustering.KENDALL_TAU_CORRELATION,
            HierarchicalClustering.EUCLIDEAN_DISTANCE,
            HierarchicalClustering.CITYBLOCK_DISTANCE};

    /**
     * Clustering methods (names to display).
     */
    public static final String[] clusteringMethods = {"Centroid linkage",
            "Single linkage",
            "Complete linkage",
            "Average linkage"};

    /**
     * Clustering methods alias (the arguments to pass to
     * hierarchical methods). Each alias corresponds to the
     * <code>clusteringMethods</code> element with the same
     * index.
     */
    public static final char[] clusteringMethodsAlias = {
            HierarchicalClustering.CENTROID_LINKAGE,
            HierarchicalClustering.SINGLE_LINKAGE,
            HierarchicalClustering.COMPLETE_LINKAGE,
            HierarchicalClustering.AVERAGE_LINKAGE};

    /**
     * Hierarchical clustering label.
     */
    private JLabel hierarchicalClusteringLabel;

    /**
     * Cluster genes check box. Allows the user to choose if he/she wants
     * to perform clustering on the genes dimension.
     */
    private JCheckBox clusterGenesCheckBox;

    /**
     * Cluster conditions check box. Allows the user to choose if he/she wants
     * to perform clustering on the conditions dimension.
     */
    private JCheckBox clusterConditionsCheckBox;

    /**
     * Genes distance metric label.
     */
    private JLabel genesDistanceMetricLabel;

    /**
     * Conditions distance metric label.
     */
    private JLabel conditionsDistanceMetricLabel;

    /**
     * Genes distance metric combo box. Allows the user to select
     * which similarity metric to use in genes dimension clustering.
     */
    private JComboBox genesDistanceMetricComboBox;

    /**
     * Conditions distance metric combo box. Allows the user to select
     * which similarity metric to use in conditions dimension clustering.
     */
    private JComboBox conditionsDistanceMetricComboBox;

    /**
     * Clustering methods list. Allows the user to select which
     * clustering method to use.
     */
    private JList clusteringMethodList;

    /**
     * Clustering methods label.
     */
    private JLabel clusteringMethodLabel;

    /**
     * The layout manager for this panel.
     */
    private SpringLayout springLayout;

    /**
     * The apply button. When the user clicks it, hierarchical
     * clustering is performed and the resulting dendrogram is
     * presented in a new window.
     */
    private JButton applyButton;

    /**
     * The hierarchical clustering object. It is initialized by
     * <code>paint</code> with a given expression data matrix,
     * over which hierarchical clustering will be performed.
     */
    private HierarchicalClustering hierarchicalClustering;

    /**
     * The application's main frame.
     */
    private BiggestsFrame frame;

    /**
     * A Java TreeView application.
     */
    private MyTreeViewApp treeViewApp;

    /**
     * The number of dendrograms shown until this moment.
     */
    private static int numberOfDendrograms;

    /**
     * Creates a new PanelAnalyzingMatrixDendrogram with options
     * to perform hierarchical clustering over a set of expression
     * data.
     *
     * @param frame the <code>BiggestsFrame</code>
     */
    public PanelAnalyzingMatrixDendrogram(BiggestsFrame frame) {
        this.frame = frame;
        try {
            jbInit();
        } catch (Exception ex) {
            ex.printStackTrace();
        }
    }

    /**
     * Initializes graphical components.
     *
     * @throws Exception if components cannot be initialized
     */
    private void jbInit() throws Exception {
        this.setPreferredSize(new Dimension(550, 350));
        this.setBorder(BorderFactory.createEmptyBorder(20, 20, 20, 20));
        springLayout = new SpringLayout();
        hierarchicalClusteringLabel = new JLabel("Hierarchical Clustering");
        hierarchicalClusteringLabel.setFont(new Font(
                hierarchicalClusteringLabel.getFont().getName(),
                Font.BOLD,
                16));
        clusterGenesCheckBox = new JCheckBox("Cluster genes");
        clusterConditionsCheckBox = new JCheckBox("Cluster time points");
        genesDistanceMetricLabel = new JLabel("Similarity metric");
        conditionsDistanceMetricLabel = new JLabel("Similarity metric");
        clusteringMethodList = new JList(clusteringMethods);
        clusteringMethodList.setSelectedIndex(2);
        clusteringMethodList.setSelectionMode(ListSelectionModel.
                                              SINGLE_SELECTION);
        clusteringMethodLabel = new JLabel("Clustering method");
        genesDistanceMetricComboBox = new JComboBox(distanceMetrics);
        conditionsDistanceMetricComboBox = new JComboBox(distanceMetrics);
        applyButton = new JButton("View Dendrogram");
        applyButton.setPreferredSize(new Dimension(470, 50));
        applyButton.addActionListener(new
                PanelAnalyzingMatrixDendrogram_applyButton_actionAdapter(this));
        this.setLayout(springLayout);
        clusterGenesCheckBox.addItemListener(
            new PanelAnalyzingMatrixDendrogram_clusterGenesCheckBox_itemAdapter(this));
        clusterConditionsCheckBox.addItemListener(
            new PanelAnalyzingMatrixDendrogram_clusterConditionsCheckBox_itemAdapter(this));

        this.clusterGenesCheckBox.setSelected(true);
        this.conditionsDistanceMetricLabel.setEnabled(false);
        this.conditionsDistanceMetricComboBox.setEnabled(false);

        this.add(hierarchicalClusteringLabel);

        this.add(clusterGenesCheckBox);
        springLayout.putConstraint(SpringLayout.NORTH,
                                   clusterGenesCheckBox, 15,
                                   SpringLayout.SOUTH,
                                   hierarchicalClusteringLabel);
        springLayout.putConstraint(SpringLayout.WEST,
                                   clusterGenesCheckBox, 0,
                                   SpringLayout.WEST,
                                   hierarchicalClusteringLabel);

        this.add(genesDistanceMetricLabel);
        springLayout.putConstraint(SpringLayout.NORTH,
                                   genesDistanceMetricLabel, 5,
                                   SpringLayout.SOUTH,
                                   clusterGenesCheckBox);
        springLayout.putConstraint(SpringLayout.WEST,
                                   genesDistanceMetricLabel, 0,
                                   SpringLayout.WEST,
                                   clusterGenesCheckBox);

        this.add(genesDistanceMetricComboBox);
        springLayout.putConstraint(SpringLayout.NORTH,
                                   genesDistanceMetricComboBox, 5,
                                   SpringLayout.SOUTH,
                                   genesDistanceMetricLabel);
        springLayout.putConstraint(SpringLayout.WEST,
                                   genesDistanceMetricComboBox, 0,
                                   SpringLayout.WEST,
                                   genesDistanceMetricLabel);

        this.add(clusterConditionsCheckBox);
        springLayout.putConstraint(SpringLayout.SOUTH,
                                   clusterConditionsCheckBox, 0,
                                   SpringLayout.SOUTH,
                                   clusterGenesCheckBox);
        springLayout.putConstraint(SpringLayout.WEST,
                                   clusterConditionsCheckBox, 150,
                                   SpringLayout.EAST,
                                   clusterGenesCheckBox);

        this.add(conditionsDistanceMetricLabel);
        springLayout.putConstraint(SpringLayout.NORTH,
                                   conditionsDistanceMetricLabel, 5,
                                   SpringLayout.SOUTH,
                                   clusterConditionsCheckBox);
        springLayout.putConstraint(SpringLayout.WEST,
                                   conditionsDistanceMetricLabel, 0,
                                   SpringLayout.WEST,
                                   clusterConditionsCheckBox);

        this.add(conditionsDistanceMetricComboBox);
        springLayout.putConstraint(SpringLayout.NORTH,
                                   conditionsDistanceMetricComboBox, 5,
                                   SpringLayout.SOUTH,
                                   conditionsDistanceMetricLabel);
        springLayout.putConstraint(SpringLayout.WEST,
                                   conditionsDistanceMetricComboBox, 0,
                                   SpringLayout.WEST,
                                   conditionsDistanceMetricLabel);

        this.add(clusteringMethodLabel);
        springLayout.putConstraint(SpringLayout.NORTH,
                                   clusteringMethodLabel, 15,
                                   SpringLayout.SOUTH,
                                   genesDistanceMetricComboBox);
        springLayout.putConstraint(SpringLayout.WEST,
                                   clusteringMethodLabel, 180,
                                   SpringLayout.WEST,
                                   genesDistanceMetricComboBox);

        this.add(clusteringMethodList);
        springLayout.putConstraint(SpringLayout.NORTH,
                                   clusteringMethodList, 5,
                                   SpringLayout.SOUTH,
                                   clusteringMethodLabel);
        springLayout.putConstraint(SpringLayout.WEST,
                                   clusteringMethodList, 0,
                                   SpringLayout.WEST,
                                   clusteringMethodLabel);

        this.add(applyButton);
        springLayout.putConstraint(SpringLayout.NORTH,
                                   applyButton, 15,
                                   SpringLayout.SOUTH,
                                   clusteringMethodList);
        springLayout.putConstraint(SpringLayout.WEST,
                                   applyButton, 0,
                                   SpringLayout.WEST,
                                   genesDistanceMetricComboBox);
    }

    private String generateNewJobName() {
        numberOfDendrograms++;
        return ("hierarchical_clustering" + numberOfDendrograms);
    }

    public static void setNumberOfDendrograms(int numDend) {
        numberOfDendrograms = numDend;
    }

    public static int getNumberOfDendrograms() {
        return numberOfDendrograms;
    }

    public static void deleteTempFilesAndDirectory() {
        File output = new File(hierarchicalClusteringTempFilesDirectoryPath);
        if (output.exists()) {
            if (output.isFile()) {
                output.delete();
                return;
            }
            if (output.isDirectory()) {
                BiggestsIO.deleteFolderContent(output.getAbsolutePath());
                output.delete();
            }
        }
    }

    public void endTreeViewApp() {
        if (treeViewApp != null) {
            treeViewApp.endProgram();
            treeViewApp = null;
        }
        deleteTempFilesAndDirectory();
    }

    /**
     * Clears this panel. Sets default values for selected options.
     */
    public void clear() {
        /*        if (treeViewApp != null) {
                    int option = JOptionPane.showOptionDialog(this,
                            "Close Java TreeView?",
                            "Close Java TreeView?",
                            JOptionPane.YES_NO_OPTION,
                            JOptionPane.QUESTION_MESSAGE, null, null,
                            JOptionPane.YES_OPTION);
                    if (option == JOptionPane.YES_OPTION) {
                        this.endTreeViewApp();
                    }
                }
         */
        hierarchicalClustering = null;
        this.clusterGenesCheckBox.setSelected(true);
        this.genesDistanceMetricLabel.setEnabled(true);
        this.genesDistanceMetricComboBox.setEnabled(true);
        this.clusterConditionsCheckBox.setSelected(false);
        this.conditionsDistanceMetricLabel.setEnabled(false);
        this.conditionsDistanceMetricComboBox.setEnabled(false);
        this.clusteringMethodLabel.setEnabled(true);
        this.clusteringMethodList.setEnabled(true);
        this.applyButton.setEnabled(true);
    }

    /**
     * Paints this panel to perform hierarchical clustering over
     * an expression matrix.
     *
     * @param matrix the <code>IMatrix</code> to perform hierarchical
     *        clustering on
     */
    public void paint(IMatrix matrix) {
        hierarchicalClustering = new HierarchicalClustering(matrix);
    }

    /**
     * Handles the event fired when the item state of cluster
     * genes check box changes.
     *
     * @param e the <code>ItemEvent</code> fired when the item state
     *        of cluster genes check box changes
     */
    public void clusterGenesCheckBox_itemStateChanged(ItemEvent e) {
        this.genesDistanceMetricLabel.setEnabled(clusterGenesCheckBox.
                                                 isSelected());
        this.genesDistanceMetricComboBox.setEnabled(clusterGenesCheckBox.
                isSelected());
        boolean enabled = true;
        if (!clusterGenesCheckBox.isSelected() &&
            !clusterConditionsCheckBox.isSelected()) {
            enabled = false;
        }
        this.clusteringMethodLabel.setEnabled(enabled);
        this.clusteringMethodList.setEnabled(enabled);
        this.applyButton.setEnabled(enabled);
    }

    /**
     * Handles the event fired when the item state of cluster
     * conditions check box changes.
     *
     * @param e the <code>ItemEvent</code> fired when the item state
     *        of cluster conditions check box changes
     */
    public void clusterConditionsCheckBox_itemStateChanged(ItemEvent e) {
        this.conditionsDistanceMetricLabel.setEnabled(clusterConditionsCheckBox.
                isSelected());
        this.conditionsDistanceMetricComboBox.setEnabled(
                clusterConditionsCheckBox.isSelected());
        boolean enabled = true;
        if (!clusterGenesCheckBox.isSelected() &&
            !clusterConditionsCheckBox.isSelected()) {
            enabled = false;
        }
        this.clusteringMethodLabel.setEnabled(enabled);
        this.clusteringMethodList.setEnabled(enabled);
        this.applyButton.setEnabled(enabled);
    }

    /**
     * Handles the event fired when the user clicks apply button.
     * Performs hierarchical clustering over the expression data with
     * the selected options and opens a new Java Treeview window with
     * the resulting dendrogram. If no clustering (genes or conditions)
     * is selected, hierarchical clustering won't be performed.
     *
     * @param e <code>ActionEvent</code> fired when the user clicks
     *        apply button
     */
    public void applyButton_actionPerformed(ActionEvent e) {
        if (!applyButton.isEnabled() || this.hierarchicalClustering == null) {
            return;
        }
        char genesMetric = '\0';
        char conditionsMetric = '\0';
        if (clusterGenesCheckBox.isSelected()) {
            genesMetric = distanceMetricsAlias[genesDistanceMetricComboBox.
                          getSelectedIndex()];
        }
        if (clusterConditionsCheckBox.isSelected()) {
            conditionsMetric = distanceMetricsAlias[
                               conditionsDistanceMetricComboBox.
                               getSelectedIndex()];
        }

        if (genesMetric == '\0' && conditionsMetric == '\0') {
            return;
        }

        char clusteringMethod = clusteringMethodsAlias[clusteringMethodList.
                                getSelectedIndex()];

        String jobname = this.generateNewJobName();
        File output = new File(hierarchicalClusteringTempFilesDirectoryPath);
        if (output.exists()) {
            if (output.isFile()) {
                output.delete();
                output.mkdirs();
            } else
            if (output.isDirectory()) {
                BiggestsIO.deleteFolderContent(output.getAbsolutePath());
            }
        } else {
            output.mkdirs();
        }

        ThreadHierarchicalClustering thread =
                new ThreadHierarchicalClustering(frame, hierarchicalClustering,
                                                 genesMetric, conditionsMetric,
                                                 clusteringMethod,
                                                 output.getName(), jobname);
    }

    public void showDendrogram(String cdtDirectory, String cdtFileName) {
        if (treeViewApp == null) {
            treeViewApp = new MyTreeViewApp();
        }
        File output = new File(cdtDirectory + File.separator + cdtFileName);
        try {
            System.out.println(cdtDirectory + File.separator + cdtFileName);
            ViewFrame viewFrame = treeViewApp.openNew(new FileSet(output.
                    getName(),
                    output.getParent() + File.separator));
            viewFrame.setVisible(true);
        } catch (Exception ex) {
            JOptionPane.showMessageDialog(this, "Unable to load dendrogram.",
                                          "Unable to load dendrogram",
                                          JOptionPane.ERROR_MESSAGE);
            return;
        }
    }
}

class PanelAnalyzingMatrixDendrogram_applyButton_actionAdapter implements
        ActionListener {
    private PanelAnalyzingMatrixDendrogram adaptee;
    PanelAnalyzingMatrixDendrogram_applyButton_actionAdapter(
            PanelAnalyzingMatrixDendrogram adaptee) {
        this.adaptee = adaptee;
    }

    public void actionPerformed(ActionEvent e) {
        adaptee.applyButton_actionPerformed(e);
    }
}


class PanelAnalyzingMatrixDendrogram_clusterConditionsCheckBox_itemAdapter implements
        ItemListener {
    private PanelAnalyzingMatrixDendrogram adaptee;
    PanelAnalyzingMatrixDendrogram_clusterConditionsCheckBox_itemAdapter(
            PanelAnalyzingMatrixDendrogram adaptee) {
        this.adaptee = adaptee;
    }

    public void itemStateChanged(ItemEvent e) {
        adaptee.clusterConditionsCheckBox_itemStateChanged(e);
    }
}


class PanelAnalyzingMatrixDendrogram_clusterGenesCheckBox_itemAdapter implements
        ItemListener {
    private PanelAnalyzingMatrixDendrogram adaptee;
    PanelAnalyzingMatrixDendrogram_clusterGenesCheckBox_itemAdapter(
            PanelAnalyzingMatrixDendrogram adaptee) {
        this.adaptee = adaptee;
    }

    public void itemStateChanged(ItemEvent e) {
        adaptee.clusterGenesCheckBox_itemStateChanged(e);
    }
}


/**
 *
 * <p>Title: </p>
 *
 * <p>Description: </p>
 *
 * <p>Copyright:   Copyright (C) 2007  Joana Gon�alves
 *                 This program is free software; you can redistribute
 *                 it and/or modify it under the terms of the GNU General
 *                 Public License as published by the Free Software
 *                 Foundation; either version 2 of the License, or
 *                 any later version.
 *
 *                 This program is distributed in the hope that it will
 *                 be useful, but WITHOUT ANY WARRANTY; without even the
 *                 implied warranty of MERCHANTABILITY or FITNESS FOR A
 *                 PARTICULAR PURPOSE.  See the
 *                 <a href="http://www.gnu.org/copyleft/gpl.html">
 *                 GNU General Public License</a> for more details.
 * </p>
 *
 * @author Joana P. Gon�alves
 */
class MyTreeViewApp extends LinkedViewApp {
    /**
     * Creates a new MyTreeViewApp to present results of
     * hierarchical clustering over a set of expression data.
     */
    public MyTreeViewApp() {
        super();
    }

    /**
     * Constructor for MyTreeViewApp object.
     * Takes configuration from <code>xmlConfig</code>.
     *
     * @param xmlConfig <code>XmlConfig</code> the configuration file
     */
    public MyTreeViewApp(XmlConfig xmlConfig) {
        super(xmlConfig);
    }

    /**
     * Overrides <code>LinkedViewApp</code>'s <code>windowClosed</code>
     * method.
     *
     * @param e <code>WindowEvent</code>
     */
    public void windowClosed(WindowEvent e) {
        windows.removeElement(e.getWindow());
        if (windows.isEmpty()) {
            endProgram();
            return;
        }

        rebuildWindowMenus();
    }

    /**
     * Reimplements <code>LinkedViewApp</code>'s <code>endProgram</code>
     * method (the original method would call System.exit(0) and cause
     * BiGGEsTS application to terminate, which we don't want to happen here).
     */
    protected void endProgram() {
        try {
            if (this.getGlobalConfig() != null) {
                this.getGlobalConfig().store();
            }
            closeAllWindows();
        } catch (java.security.AccessControlException e) {
            //we're probably running in a applet here...
        }
    }
}
