# Supplementary material for: BiGGEsTS: integrated environment for biclustering analysis of time series gene expression data
Source: BMC Res Notes. 2009 Jul 7;2:124. doi: 10.1186/1756-0500-2-124 (PMC2720980; doi:10.1186/1756-0500-2-124)
Supplement: Additional file 3 — Source code of the BiGGEsTS software. The source code of BiGGEsTS. The archive contains two directories, named "biggests" and "smadeira", inside a main directory, named "src". Each of the directories contained in "biggests" and "smadeira" contains the source files of the classes included in the packages identified by the same names. The Javadoc documentation of the source code is available at the official website. [file 1756-0500-2-124-S3.zip › src/biggests/gui/PanelAnalyzingMatrixTables.java]

package biggests.gui;

import java.awt.*;
import java.awt.event.*;

import javax.swing.*;
import javax.swing.tree.*;

import biggests.tables.*;
import biggests.tree.*;
import biggests.utils.*;
import smadeira.biclustering.*;
import smadeira.ontologizer.*;

/**
 * <p>Title: Matrix Analysis Tables Panel</p>
 *
 * <p>Description: Displays tables of real values, tables of colors
 *                 or tables of symbols for matrices, biclusters or
 *                 groups of biclusters.</p>
 *
 * <p>Copyright:   Copyright (C) 2007  Joana Gon�alves
 *                 This program is free software; you can redistribute
 *                 it and/or modify it under the terms of the GNU General
 *                 Public License as published by the Free Software
 *                 Foundation; either version 3 of the License, or
 *                 any later version.
 *
 *                 This program is distributed in the hope that it will
 *                 be useful, but WITHOUT ANY WARRANTY; without even the
 *                 implied warranty of MERCHANTABILITY or FITNESS FOR A
 *                 PARTICULAR PURPOSE.  See the
 *                 <a href="http://www.gnu.org/licenses/gpl.html">
 *                 GNU General Public License</a> for more details.
 * </p>
 *
 * @author Joana P. Gon�alves
 */

public class PanelAnalyzingMatrixTables extends JPanel {
    /**
     * The type for values tables.
     */
    public static final int VALUES = 0;

    /**
     * The type for colors tables.
     */
    public static final int COLORS = 1;

    /**
     * The type for symbols tables.
     */
    public static final int SYMBOLS = 2;

    /**
     * Indicates the type of tables to create. Valid types are:<br/>
     *     <code>PanelAnalyzingMatrixTables.VALUES</code><br/>
     *     <code>PanelAnalyzingMatrixTables.COLORS</code><br/>
     *     <code>PanelAnalyzingMatrixTables.SYMBOLS</code><br/>
     */
    private int tableType;

    /**
     * <code>biclustersNumber</code> contains the number of biclusters tables
     * that the user may choose to see. If the panel holds tables of biclusters'
     * matrices, then these options will be included in a combo box.
     */
    private static final String[] biclustersNumber = {"first 5 biclusters",
            "first 10 biclusters",
            "first 20 biclusters",
            "first 50 biclusters",
            "first 100 biclusters",
            "all biclusters"};

    /**
     * The application's main frame.
     */
    protected BiggestsFrame mainFrame;

    /**
     * The array which contains the tables to be displayed
     * (may contain <code>TableValues</code>s, <code>TableColors</code>s
     * and <code>TableSymbols</code>s, depending on the <code>tableType</code>).
     */
    private TableValues[] tables;

    /**
     * The array with the scroll panes that hold the tables to be
     * displayed (for <code>VALUES</code> <code>tableType</code> only).
     */
    private JScrollPane[] scrolls;

    /**
     * The set of panels which holds the tables and their headers,
     * which will be displayed in this panel (for <code>COLORS</code>
     * and <code>SYMBOLS</code> <code>tableType</code>s only).
     */
    private JPanel[] panels;

    /**
     * This combo box will only be initialized if the tables to show
     * come from biclusters groups. If that happens, it is initialized with
     * <code>biclustersNumber</code> options.
     */
    private JComboBox biclustersNumberOption;

    /**
     * The layout of this panel.
     */
    private BoxLayout boxLayout;

    /**
     * The set of biclusters. This will be only initialized if the tables
     * to display come from bicluster matrices, i.e., if the object to display
     * is either a group of biclusters or a group of post-processed biclusters.
     */
    private Bicluster[] setOfBiclusters;

    /**
     * The node information object which contains the object (expression matrix,
     * preprocessed matrix, discretized matrix, bicluster, biclusters group,
     * post-processed bicluster or post-processed biclusters group) to
     * construct the tables from.
     */
    private NodeInfo nodeInfo;

    private TreePath selectionPath;

    /**
     * Creates a new panel to display tables. Supports three kinds of tables:
     * values' tables, colors' tables and symbols' tables.<br/> valid
     * <code>tableType</code>s are:<br/>
     * <code>PanelAnalyzingMatrixTables.VALUES</code><br/>
     * <code>PanelAnalyzingMatrixTables.COLORS</code><br/>
     * <code>PanelAnalyzingMatrixTables.SYMBOLS</code><br/>
     *
     * @param frame BiggestsFrame the application's main frame
     * @param tableType the <code>int</code> type of the tables to display
     *                  in this panel
     */
    public PanelAnalyzingMatrixTables(BiggestsFrame frame, int tableType) {
        mainFrame = frame;
        try {
            if ((tableType != VALUES) &&
                (tableType != COLORS) &&
                (tableType != SYMBOLS)) {
                throw new Exception("The type of the tables can only be:\n" +
                                    "PanelAnalyzingMatrixTables.VALUES;\n" +
                                    "PanelAnalyzingMatrixTable.COLORS;\n" +
                                    "PanelAnalyzingMatrixTables.SYMBOLS");
            }
        } catch (Exception ex) {
            ex.printStackTrace();
        }

        this.tableType = tableType;

        try {
            jbInit();
        } catch (Exception ex) {
            ex.printStackTrace();
        }
    }

    /**
     * Initializes this panel's components.
     *
     * @throws Exception
     */
    private void jbInit() throws Exception {
        boxLayout = new BoxLayout(this, BoxLayout.Y_AXIS);
        this.setLayout(boxLayout);
        this.setBorder(BorderFactory.createEmptyBorder(20, 20, 20, 20));
        setOfBiclusters = new Bicluster[0];
        tables = new TableValues[0];
        scrolls = new JScrollPane[0];
        panels = new JPanel[0];
    }

    public void paintAgain() {
        clear();
        this.paint(this.nodeInfo, this.selectionPath);
    }

    /**
     * Creates and displays the tables with data retrieved from the
     * node object associated with the given node info object.
     * <p>
     * If node info object contains a node object which has a single expression
     * matrix, then a single table is created with data from that matrix.
     * </p>
     * <p>
     * Otherwise, if the node info object contains a node object which is a
     * bicluster group or a post-processed bicluster group and, by that,
     * contains a set of biclusters (each one provided with its own matrix),
     * then several tables are created (one for each bicluster).
     * For efficiency reasons, by default, only the first 5 tables are
     * displayed (for the first 5 biclusters of the bicluster group). The user
     * is then asked to select another number of tables to be shown, if he/she
     * wants.
     * </p>
     *
     * @param nodeInfo <code>NodeInfo</code> the node information object,
     *                 which contains the node object that will provide
     *                 the data for the tables
     * @param selectionPath the selected <code>TreePath</code>
     */
    public void paint(NodeInfo nodeInfo, TreePath selectionPath) {
        if (nodeInfo == null) {
            return;
        }
        if (selectionPath == null) {
            return;
        }

        this.nodeInfo = nodeInfo;
        this.selectionPath = selectionPath;
        NodeObjectInterface nodeObject = nodeInfo.getNodeObject();
        int type = nodeInfo.getNodeObjectType();

        if ((type == NodeInfo.BICLUSTER_GROUP) ||
            (type == NodeInfo.POSTPROCESSED_GROUP)) {
            /**
             * the object is either a bicluster group or a post-processed group
             */

            /**
             * get the set of biclusters that form the bicluster group
             */
            setOfBiclusters = ((Biclustering)nodeObject).
                              getSetOfBiclusters();
            GOFrontEnd go = mainFrame.getPanelAnalyzingFunctionTable().
                            getGOFrontEndForSelectionPath(selectionPath);

            try {
                /**
                 * set the number of tables to be displayed (5 by default)
                 */
                int limit;
                if (setOfBiclusters.length >= 5) {
                    limit = 5;
                } else {
                    limit = setOfBiclusters.length;
                }

                /**
                 * create the array of tables to be displayed
                 */
                switch (tableType) {
                case VALUES:
                    tables = new TableValues[limit];
                    for (int i = 0; i < limit; i++) {
                        IMatrix matrix = (IMatrix) setOfBiclusters[i].
                                         getBiclusterSource().getMatrix();
                        if (matrix.hasMissingValues()) {
                            tables[i] = new TableValuesWithMissingValues(
                                    setOfBiclusters[i], go, mainFrame);
                        }
                        else {
                            tables[i] = new TableValues(setOfBiclusters[i],
                                    go, mainFrame);
                        }
                    }
                    break;
                case COLORS:
                    tables = new TableColors[limit];
                    for (int i = 0; i < limit; i++) {
                        IMatrix matrix = (IMatrix) setOfBiclusters[i].
                                         getBiclusterSource().getMatrix();
                        if (matrix.hasMissingValues()) {
                            tables[i] = new TableColorsWithMissingValues(
                                        setOfBiclusters[i], go, mainFrame);
                        }
                        else {
                            tables[i] = new TableColors(setOfBiclusters[i],
                                    go, mainFrame);
                        }
                    }
                    break;
                case SYMBOLS:
                    if (!(nodeObject instanceof CCC_Biclustering) &&
                        !(nodeObject instanceof E_CCC_Biclustering)) {
                        throw new InvalidNodeObjectTypeException(
                                "Tables of symbols can only be constructed from " +
                                "discretized matrices or biclusters/post-processed " +
                                "biclusters which contain discretized data");
                    }

                    tables = new TableSymbols[limit];
                    for (int i = 0; i < limit; i++) {
                        IMatrix matrix = (IMatrix) setOfBiclusters[i].
                                         getBiclusterSource().getMatrix();
                        if (matrix.hasMissingValues()) {
                            tables[i] = new TableSymbolsWithMissingValues(
                                        (CCC_Bicluster)setOfBiclusters[i], go, mainFrame);
                        }
                        else {
                            tables[i] = new TableSymbols(setOfBiclusters[i],
                                    go, mainFrame);
                        }
                    }
                    break;
                }

                /**
                 * set the combo box with biclusters' number options
                 */
                JPanel panel = new JPanel();
                BoxLayout bl = new BoxLayout(panel, BoxLayout.X_AXIS);
                panel.setLayout(bl);
                panel.setBorder(BorderFactory.createEmptyBorder(20, 20, 20, 20));
                biclustersNumberOption = new JComboBox(biclustersNumber);
                panel.add(biclustersNumberOption);
                for (int i = 0; i < 7; i++) {
                    panel.add(new JPanel());
                }

                /**
                 * add the item listener that will be listening to the changes
                 * in items' selection on the combo box
                 */
                biclustersNumberOption.addItemListener(new
                        PanelAnalyzingMatrixTables_biclustersNumberOption_itemAdapter(this));
                /**
                 * display the combo box
                 */
                this.add(panel);
            } catch (InvalidNodeObjectTypeException ex) {
                ex.printStackTrace();
            }
            catch (Exception ex) {
                ex.printStackTrace();
            }
        } else
        if ((((type == NodeInfo.ORIGINAL) || type == NodeInfo.PREPROCESSED) &&
            (((AbstractExpressionMatrix)nodeObject).hasMissingValues())) ||
            ((type == NodeInfo.DISCRETIZED) &&
            ((DiscretizedExpressionMatrix)nodeObject).hasMissingValues())) {
            GOFrontEnd go = mainFrame.getPanelAnalyzingFunctionTable().
                            getGOFrontEndForSelectionPath(selectionPath);
            try {
                if (tableType == COLORS) {
                    if (nodeInfo.getNodeObject() instanceof AbstractExpressionMatrix) {
                        tables = new TableColorsWithMissingValues[1];
                        tables[0] = new TableColorsWithMissingValues(
                                (AbstractExpressionMatrix)nodeInfo.getNodeObject(), go,
                                mainFrame);
                    }
                    else {
                        tables = new TableColorsWithMissingValues[1];
                        tables[0] = new TableColorsWithMissingValues(
                                (DiscretizedExpressionMatrix)nodeInfo.getNodeObject(), go,
                                mainFrame);
                    }
                } else
                if (tableType == VALUES) {
                    tables = new TableValuesWithMissingValues[1];
                    tables[0] = new TableValuesWithMissingValues(
                            (IMatrix)nodeInfo.getNodeObject(), go,
                            mainFrame);
                }
                else
                if (tableType == SYMBOLS &&
                    nodeObject instanceof DiscretizedExpressionMatrix) {
                    tables = new TableSymbolsWithMissingValues[1];
                    tables[0] = new TableSymbolsWithMissingValues(
                            (DiscretizedExpressionMatrix)nodeInfo.getNodeObject(), go,
                            mainFrame);
                }
            } catch (InvalidNodeObjectTypeException ex) {
                ex.printStackTrace();
            } catch (Exception ex) {
                ex.printStackTrace();
            }
        }
        else
        if (((nodeObject instanceof Bicluster) &&
             (((IMatrix)(((Bicluster)nodeObject).
                         getBiclusterSource().
                         getMatrix())).hasMissingValues()))) {
            GOFrontEnd go = mainFrame.getPanelAnalyzingFunctionTable().
                            getGOFrontEndForSelectionPath(selectionPath);
            try {
                if (tableType == COLORS) {
                        tables = new TableColorsWithMissingValues[1];
                        tables[0] = new TableColorsWithMissingValues(
                                (Bicluster)nodeInfo.getNodeObject(), go,
                                mainFrame);
                } else
                if (tableType == VALUES) {
                    tables = new TableValuesWithMissingValues[1];
                    tables[0] = new TableValuesWithMissingValues(
                            (Bicluster)nodeInfo.getNodeObject(), go,
                            mainFrame);
                }
                else
                if (tableType == SYMBOLS &&
                    nodeObject instanceof CCC_Bicluster) {
                    tables = new TableSymbolsWithMissingValues[1];
                    tables[0] = new TableSymbolsWithMissingValues(
                            (CCC_Bicluster)nodeInfo.getNodeObject(), go,
                            mainFrame);
                }
            } catch (InvalidNodeObjectTypeException ex) {
                ex.printStackTrace();
            } catch (Exception ex) {
                ex.printStackTrace();
            }
        }

        else {
            /**
             * the node object is either an original,
             * preprocessed, discretized matrix (without missing values)
             * or a single
             * bicluster/post-processed bicluster
             */
            try {
                /**
                 * set the array of tables to be displayed (only one table to
                 * display, in this case)
                 */
                GOFrontEnd go = mainFrame.getPanelAnalyzingFunctionTable().
                                getGOFrontEndForSelectionPath(selectionPath);
                switch (tableType) {
                case VALUES:
                    tables = new TableValues[1];
                    tables[0] = new TableValues(nodeObject, go, mainFrame);
                    break;
                case COLORS:
                    tables = new TableColors[1];
                    tables[0] = new TableColors(nodeObject, go, mainFrame);
                    break;
                case SYMBOLS:
                    if (!(nodeObject instanceof CCC_Bicluster) &&
                        !(nodeObject instanceof E_CCC_Bicluster) &&
                        !(nodeObject instanceof DiscretizedExpressionMatrix)) {
                        throw new InvalidNodeObjectTypeException(
                                "Tables of symbols can only be constructed from " +
                                "discretized matrices or biclusters/post-processed " +
                                "biclusters which contain discretized data");
                    }

                    tables = new TableSymbols[1];
                    tables[0] = new TableSymbols(nodeObject, go, mainFrame);
                    break;
                }
            } catch (InvalidNodeObjectTypeException ex) {
                ex.printStackTrace();
            }
        }
        this.displayTables();
    }

    /**
     * Clears the panel. Prepares it to receive new data for a new set of tables.
     * Removes all displayed components and initializes tables and scrolls arrays.
     */
    public void clear() {
        this.removeAll();
        this.boxLayout = new BoxLayout(this, BoxLayout.Y_AXIS);
        this.setLayout(boxLayout);
        setOfBiclusters = null;
//        selectionPath = null;
        tables = null;
        scrolls = null;
        panels = null;
    }

    /**
     *
     */
    private void clearPreserveBiclustersSet() {
        this.removeAll();
        tables = null;
        scrolls = null;
        panels = null;
    }

    /**
     * Displays the constructed tables (values, colors or symbols' tables).
     */
    private void displayTables() {
        if ((tableType == COLORS) || (tableType == SYMBOLS) ||
            ((setOfBiclusters != null) && (setOfBiclusters.length > 1) &&
             (tableType == VALUES))) {
            panels = new JPanel[tables.length];

            if (setOfBiclusters != null &&
                nodeInfo.getNodeObjectType() == NodeInfo.POSTPROCESSED_GROUP) {
                for (int i = 0; i < panels.length; i++) {
                    JPanel panel = new JPanel();
                    panel.setLayout(new BorderLayout());
                    tables[i].setBackground(this.getBackground());
                    tables[i].setBackground(this.getBackground());
                    panel.add(tables[i].getTableHeader(), BorderLayout.NORTH);
                    panel.add(tables[i], BorderLayout.WEST);
                    BorderLayout bl = new BorderLayout();
                    JLabel label = new JLabel("\t\tPost-Processed Bicluster "
                                              + (i + 1) + "   (" +
                                              setOfBiclusters[i].getID() + ")");
                    panels[i] = new JPanel(bl);
                    panels[i].setBorder(BorderFactory.createEmptyBorder(10, 10,
                            10,
                            10));
                    panels[i].add(label, BorderLayout.NORTH);
                    panels[i].add(panel, BorderLayout.WEST);
                }
            } else
            if (setOfBiclusters != null) {
                for (int i = 0; i < panels.length; i++) {
                    JPanel panel = new JPanel();
                    panel.setLayout(new BorderLayout());
                    tables[i].setBackground(this.getBackground());
                    tables[i].setBackground(this.getBackground());
                    panel.add(tables[i].getTableHeader(), BorderLayout.NORTH);
                    panel.add(tables[i], BorderLayout.WEST);
                    BorderLayout bl = new BorderLayout();
                    JLabel label = new JLabel("\t\tBicluster " +
                                              setOfBiclusters[i].getID());
                    panels[i] = new JPanel(bl);
                    panels[i].setBorder(BorderFactory.createEmptyBorder(10, 10,
                            10,
                            10));
                    panels[i].add(label, BorderLayout.NORTH);
                    panels[i].add(panel, BorderLayout.WEST);
                }
            } else {
                for (int i = 0; i < panels.length; i++) {
                    panels[i] = new JPanel();
                    panels[i].setBorder(BorderFactory.createEmptyBorder(10, 10,
                            10, 10));
                    panels[i].setLayout(new BorderLayout());
                    tables[i].setBackground(this.getBackground());
                    panels[i].add(tables[i].getTableHeader(),
                                  BorderLayout.NORTH);
                    panels[i].add(tables[i], BorderLayout.WEST);
                }
            }
            for (JPanel panel : panels) {
                this.add(panel);
            }
            return;
        }
        /**
         * set the set of scrolls that will scroll the created tables (one
         * scroll is needed for each table)
         */
        scrolls = new JScrollPane[tables.length];
        for (int i = 0; i < tables.length; i++) {
            scrolls[i] = new JScrollPane(tables[i]);
            scrolls[i].getVerticalScrollBar().
                setUnitIncrement(mainFrame.SCROLL_BAR_INCREMENT/2);
        }

        /**
         * display the set of scrolls, along with their tables
         */
        for (JScrollPane scrollTable : scrolls) {
            scrollTable.setBorder(BorderFactory.createEmptyBorder(10, 10, 10,
                    10));
            this.add(scrollTable);
        }
    }

    /**
     * Fired when the selected item of the biclusters' number combo box changes.
     * Checks the new number of tables to be displayed, creates and shows them.
     *
     * @param event the <code>ItemEvent</code> resulting of the selection of a
     *              new item in the <code>biclustersNumberOption</code> combo box
     */
    public void biclustersNumberOption_itemStateChanged(ItemEvent event) {
        if (event.getStateChange() == ItemEvent.DESELECTED) {
            return;
        }

        int limit;
        int selectedIndex = biclustersNumberOption.getSelectedIndex();

        /**
         * set the number of tables to be displayed
         */
        switch (selectedIndex) {
        case 0:
            limit = 5;
            break;
        case 1:
            limit = 10;
            break;
        case 2:
            limit = 20;
            break;
        case 3:
            limit = 50;
            break;
        case 4:
            limit = 100;
            break;
        case 5:
            limit = setOfBiclusters.length;
            break;
        default:
            limit = 5;
            break;
        }

        /**
         * if the number of biclusters to be displayed is higher than the
         * existing set of biclusters, then limit it to the number of biclusters
         * in the set
         */
        if (limit > setOfBiclusters.length) {
            limit = setOfBiclusters.length;
        }

        /**
         * clears this panel from its components
         */
        this.clearPreserveBiclustersSet();

        try {
            /**
             * set the tables to be displayed (one for each bicluster); the
             * number of tables is limited by the selection of the user (or by
             * the number of biclusters in the set)
             */
            GOFrontEnd go = mainFrame.getPanelAnalyzingFunctionTable().
                            getGOFrontEndForSelectionPath(selectionPath);
            switch (tableType) {
            case VALUES:
                tables = new TableValues[limit];
                for (int i = 0; i < limit; i++) {
                    tables[i] = new TableValues(setOfBiclusters[i],
                                                go, mainFrame);
                }
                break;
            case COLORS:
                tables = new TableColors[limit];
                for (int i = 0; i < limit; i++) {
                    tables[i] = new TableColors(setOfBiclusters[i],
                                                go, mainFrame);
                }
                break;
            case SYMBOLS:
                tables = new TableSymbols[limit];
                for (int i = 0; i < limit; i++) {
                    tables[i] = new TableSymbols(setOfBiclusters[i],
                                                 go, mainFrame);
                }
                break;
            }

            /**
             * set the biclusters' number combo box
             */
            JPanel panel = new JPanel();
            BoxLayout bl = new BoxLayout(panel, BoxLayout.X_AXIS);
            panel.setLayout(bl);
            panel.setBorder(BorderFactory.createEmptyBorder(20, 20, 20, 20));
            biclustersNumberOption = new JComboBox(biclustersNumber);
            biclustersNumberOption.setSelectedIndex(selectedIndex);
            panel.add(biclustersNumberOption);
            for (int i = 0; i < 7; i++) {
                panel.add(new JPanel());
            }

            /**
             * add the item listener that will be listening to the changes
             * in items' selection on the combo box
             */
            biclustersNumberOption.addItemListener(new
                    PanelAnalyzingMatrixTables_biclustersNumberOption_itemAdapter(this));
            /**
             * display the combo box
             */
            this.add(panel);
        } catch (InvalidNodeObjectTypeException ex) {
            ex.printStackTrace();
        }

        this.displayTables();
    }

    /**
     * Returns the type of the tables presented in the panel. Table types are:<br/>
     *     <code>PanelAnalyzingMatrixTables.VALUES</code><br/>
     *     <code>PanelAnalyzingMatrixTables.COLORS</code><br/>
     *     <code>PanelAnalyzingMatrixTables.SYMBOLS</code><br/>
     *
     * @return <code>int</code> the panel tables' type
     */
    public int getTableType() {
        return tableType;
    }

    /**
     * Returns the options presented to user about the number of tables
     * that he/she wants to visualize. These options are only displayed
     * to user if this panel holds tables of biclusters' groups.
     *
     * @return the <code>String[]</code> set of options displayed to user
     */
    public static String[] getBiclustersNumber() {
        return biclustersNumber;
    }

    /**
     * Returns the application's main frame.
     *
     * @return the main <code>BiggestsFrame</code>
     */
    public BiggestsFrame getMainFrame() {
        return mainFrame;
    }

    /**
     * Returns the array which contains the tables to be displayed
     * (may contain <code>TableValues</code>s, <code>TableColors</code>s
     * and <code>TableSymbols</code>s, depending on the <code>tableType</code>).
     *
     * @return the set of <code>TableValues</code>s, <code>TableColors</code>s
     *         or <code>TableSymbols</code>s that are being displayed in this panel
     */
    public TableValues[] getTables() {
        return tables;
    }

    /**
     * Returns the array with the scroll panes that hold the tables to be
     * displayed (for <code>VALUES</code> <code>tableType</code> only).
     *
     * @return the set of <code>JScrollPane</code>s used to scroll the
     *         displayed tables
     */
    public JScrollPane[] getScrolls() {
        return scrolls;
    }

    /**
     * Returns the set of panels which holds the tables and their headers,
     * which are displayed in this panel (for <code>COLORS</code>
     * and <code>SYMBOLS</code> <code>tableType</code>s only).
     *
     * @return the set of <code>JPanel</code>s which hold the tables and
     *         their headers
     */
    public JPanel[] getPanels() {
        return panels;
    }

    /**
     * Returns the layout of this panel.
     *
     * @return the <code>BoxLayout</code> of this panel
     */
    public BoxLayout getBoxLayout() {
        return boxLayout;
    }

    /**
     * Returns the set of biclusters from which the set of tables is constructed.
     * This is only true if the object to display is either a group of
     * biclusters or a group of post-processed biclusters.
     *
     * @return the set of <code>Bicluster</code>s to display
     */
    public Bicluster[] getSetOfBiclusters() {
        return setOfBiclusters;
    }

    /**
     * Returns the node information object containing the object with the data
     * to display in the table.
     *
     * @return the <code>NodeInfo</code> object
     */
    public NodeInfo getNodeInfo() {
        return nodeInfo;
    }
}


/**
 * <p>Title: </p>
 *
 * <p>Description: </p>
 */
class PanelAnalyzingMatrixTables_biclustersNumberOption_itemAdapter implements
        ItemListener {
    private PanelAnalyzingMatrixTables adaptee;
    PanelAnalyzingMatrixTables_biclustersNumberOption_itemAdapter(
            PanelAnalyzingMatrixTables adaptee) {
        this.adaptee = adaptee;
    }

    /**
     * Associates the specific handler for the item state event fired by
     * the user's selection on the biclusters number option combo box with
     * the general item state changed event handler.
     *
     * @param e the <code>ItemEvent</code> fired by a user's selection
     *          in a graphic component
     */
    public void itemStateChanged(ItemEvent e) {
        adaptee.biclustersNumberOption_itemStateChanged(e);
    }
}
