# Supplementary material for: BiGGEsTS: integrated environment for biclustering analysis of time series gene expression data
Source: BMC Res Notes. 2009 Jul 7;2:124. doi: 10.1186/1756-0500-2-124 (PMC2720980; doi:10.1186/1756-0500-2-124)
Supplement: Additional file 3 — Source code of the BiGGEsTS software. The source code of BiGGEsTS. The archive contains two directories, named "biggests" and "smadeira", inside a main directory, named "src". Each of the directories contained in "biggests" and "smadeira" contains the source files of the classes included in the packages identified by the same names. The Javadoc documentation of the source code is available at the official website. [file 1756-0500-2-124-S3.zip › src/biggests/gui/PanelBasicIOValidation.java]

package biggests.gui;

import javax.swing.*;

/**
 * <p>Title: Panel with Basic Input/Output Validation</p>
 *
 * <p>Description: Extends <code>JPanel</code> class with some methods to
 *                 perform basic validations over data input by the user.
 *                 Abstract class. Non abstract subclasses must implement
 *                 <code>readParameter(String parameterToRead)</code> method,
 *                 which actually gets the parameter entered by the user as a
 *                 <code>String</code>. All remaining methods of this class
 *                 call <code>readParameter</code> method, convert the
 *                 String to some number format and perform extra validations.</p>
 *
 * <p>Copyright:   Copyright (C) 2007  Joana Gon�alves
 *                 This program is free software; you can redistribute
 *                 it and/or modify it under the terms of the GNU General
 *                 Public License as published by the Free Software
 *                 Foundation; either version 3 of the License, or
 *                 any later version.
 *
 *                 This program is distributed in the hope that it will
 *                 be useful, but WITHOUT ANY WARRANTY; without even the
 *                 implied warranty of MERCHANTABILITY or FITNESS FOR A
 *                 PARTICULAR PURPOSE.  See the
 *                 <a href="http://www.gnu.org/licenses/gpl.html">
 *                 GNU General Public License</a> for more details.
 * </p>
 *
 * @author Joana P. Gon�alves
 */
public abstract class PanelBasicIOValidation extends JPanel {
    /**
     * Abstract method. Should be implemented by non abstract subclasses
     * of this class. Reads a specific parameter entered by the user
     * (the selected location and methodology of reading the parameter
     * is delegated to subclasses, that actually know how it should be done).
     *
     * @param parameterToRead <code>String</code> the name of the parameter
     *        to read (specially important when displaying error messages
     *        to user)
     * @return String the parameter read
     * @throws Exception if it was not possible to read the parameter
     */
    public abstract String readParameter(String parameterToRead) throws
            Exception;

    /**
     * Reads <code>parameterToRead</code> entered by the user and converts
     * it to an integer value. Displays an error message if parameter could
     * not be read or converted to integer. Also throws an exception in
     * these cases.
     *
     * @param parameterToRead <code>String</code> the name of the parameter
     *        to read
     * @return int the parameter read
     * @throws Exception if parameter could not be read or could not be
     *         converted to an integer value
     */
    public int readParameterInteger(String parameterToRead) throws Exception {
        int parameter;
        try {
            parameter = Integer.parseInt(readParameter(parameterToRead));
        } catch (NumberFormatException ex) {
            ex.printStackTrace();
            JOptionPane.showMessageDialog(this, "The " + parameterToRead +
                                          " must be an integer value. ",
                                          parameterToRead +
                                          " must be an integer",
                                          JOptionPane.INFORMATION_MESSAGE);
            throw (new Exception());
        }
        return parameter;
    }

    /**
     * Reads <code>parameterToRead</code> entered by the user, converts
     * it to an integer value and checks if the resulting value is in
     * [<code>min</code>, <code>max</code>] range. Displays an error
     * message if parameter could not be read, could not be converted
     * to integer or if it's under the minimum (<code>min</code>) or
     * over the maximum (<code>max</code>) given thresholds. Also
     * throws an exception in these cases.
     *
     * @param min <code>int</code> minimum threshold
     * @param max <code>int</code> maximum threshold
     * @param parameterToRead <code>String</code> the name of the parameter
     *        to read
     * @return int the parameter read
     * @throws Exception if parameter could not be read, could not be
     *         converted to an integer value or if its under the minimum
     *         or over the maximum value
     */
    public int readParameterInteger(int min, int max, String parameterToRead) throws
            Exception {
        int parameter;
        parameter = readParameterInteger(parameterToRead);
        if ((parameter < min) || (parameter > max)) {
            JOptionPane.showMessageDialog(this, "The " + parameterToRead +
                                          " must be between " + min + " and " +
                                          max,
                                          parameterToRead +
                                          " must be between [" + min + ", " +
                                          max + "]",
                                          JOptionPane.INFORMATION_MESSAGE);
            throw (new Exception());
        }
        return parameter;
    }

    /**
     * Reads <code>parameterToRead</code> entered by the user, converts
     * it to an integer value and checks if the resulting value is above
     * <code>min</code> value. Displays an error message if parameter
     * could not be read, could not be cconverted to integer or if it's
     * under the minimum given threshold (<code>min</code>).
     * Also throws an exception in these cases.
     *
     * @param min <code>int</code> minimum threshold
     * @param parameterToRead <code>String</code> the name of the parameter
     *        to read
     * @return int the parameter read
     * @throws Exception if parameter could not be read, could not be
     *         converted to an integer value or if its under the minimum
     */
    public int readParameterInteger(int min, String parameterToRead) throws
            Exception {
        int parameter;
        parameter = readParameterInteger(parameterToRead);
        if ((parameter < min)) {
            JOptionPane.showMessageDialog(this, "The " + parameterToRead +
                                          " must be equal or greater than " +
                                          min + ".",
                                          parameterToRead +
                                          " must be greater than " + min,
                                          JOptionPane.INFORMATION_MESSAGE);
            throw (new Exception());
        }
        return parameter;
    }

    /**
     * Reads <code>parameterToRead</code> entered by the user and converts
     * it to a floating point (<code>float</code>) value. Displays an
     * error message if parameter could not be read or converted to
     * <code>float</code>.
     * Also throws an exception in these cases.
     *
     * @param parameterToRead <code>String</code> the name of the parameter
     *        to read
     * @return float the parameter read
     * @throws Exception if parameter could not be read or could not be
     *         converted to a <code>float</code> value
     */
    public float readParameterFloat(String parameterToRead) throws Exception {
        float parameter;
        try {
            parameter = Float.parseFloat(readParameter(parameterToRead));
        } catch (NumberFormatException ex) {
            ex.printStackTrace();
            JOptionPane.showMessageDialog(this, "The " + parameterToRead +
                                          " must be a float value. ",
                                          parameterToRead + " must be a float",
                                          JOptionPane.INFORMATION_MESSAGE);
            throw (new Exception());
        }
        return parameter;
    }

    /**
     * Reads <code>parameterToRead</code> entered by the user, converts
     * it to a floating point value (<code>float</code> and checks if
     * the resulting value is in [<code>min</code>, <code>max</code>] range.
     * Displays an error message if parameter could not be read, could not
     * be converted to <code>float</code> or if it's under the minimum
     * (<code>min</code>) or over the maximum (<code>max</code>) given
     * thresholds. Also throws an exception in these cases.
     *
     * @param min <code>float</code> minimum threshold
     * @param max <code>float</code> maximum threshold
     * @param parameterToRead <code>String</code> the name of the parameter
     *        to read
     * @return float the parameter read
     * @throws Exception if parameter could not be read, could not be
     *         converted to a <code>float</code> value or if its under
     *         the minimum or over the maximum value
     */
    public float readParameterFloat(float min, float max,
                                    String parameterToRead) throws Exception {
        float parameter;
        parameter = readParameterFloat(parameterToRead);
        if ((parameter < min) || (parameter > max)) {
            JOptionPane.showMessageDialog(this, "The " + parameterToRead +
                                          " must be between " + min + " and " +
                                          max,
                                          parameterToRead +
                                          " must be between [" + min + ", " +
                                          max + "]",
                                          JOptionPane.INFORMATION_MESSAGE);
            throw (new Exception());
        }
        return parameter;
    }

    /**
     * Reads <code>parameterToRead</code> entered by the user, converts
     * it to a floating point value (<code>float</code>) and checks if
     * the resulting value is above <code>min</code> value. Displays an
     * error message if parameter could not be read, could not be
     * converted to <code>float</code> or if it's under the minimum given
     * threshold (<code>min</code>). Also throws an exception in these cases.
     *
     * @param min <code>float</code> minimum threshold
     * @param parameterToRead <code>String</code> the name of the parameter
     *        to read
     * @return float the parameter read
     * @throws Exception if parameter could not be read, could not be
     *         converted to a <code>float</code> value or if its under
     *         the minimum value (<code>min</code>)
     */

    public float readParameterFloat(float min, String parameterToRead) throws
            Exception {
        float parameter;
        parameter = readParameterFloat(parameterToRead);
        if ((parameter < min)) {
            JOptionPane.showMessageDialog(this, "The " + parameterToRead +
                                          " must be equal or greater than " +
                                          min,
                                          parameterToRead +
                                          " must be greater than " + min,
                                          JOptionPane.INFORMATION_MESSAGE);
            throw (new Exception());
        }
        return parameter;
    }

    /**
     * Reads <code>parameterToRead</code> entered by the user and converts
     * it to a floating point (<code>double</code>) value. Displays an
     * error message if parameter could not be read or converted to
     * <code>double</code>.
     * Also throws an exception in these cases.
     *
     * @param parameterToRead <code>String</code> the name of the parameter
     *        to read
     * @return double the parameter read
     * @throws Exception if parameter could not be read or could not be
     *         converted to a <code>double</code> value
     */
    public double readParameterDouble(String parameterToRead) throws Exception {
        double parameter;
        try {
            parameter = Double.parseDouble(readParameter(parameterToRead));
        } catch (NumberFormatException ex) {
            ex.printStackTrace();
            JOptionPane.showMessageDialog(this, "The " + parameterToRead +
                                          " must be a double value. ",
                                          parameterToRead + " must be a double",
                                          JOptionPane.INFORMATION_MESSAGE);
            throw (new Exception());
        }
        return parameter;
    }

    /**
     * Reads <code>parameterToRead</code> entered by the user, converts
     * it to a floating point value (<code>double</code> and checks if
     * the resulting value is in [<code>min</code>, <code>max</code>] range.
     * Displays an error message if parameter could not be read, could not
     * be converted to <code>double</code> or if it's under the minimum
     * (<code>min</code>) or over the maximum (<code>max</code>) given
     * thresholds. Also throws an exception in these cases.
     *
     * @param min <code>double</code> minimum threshold
     * @param max <code>double</code> maximum threshold
     * @param parameterToRead <code>String</code> the name of the parameter
     *        to read
     * @return double the parameter read
     * @throws Exception if parameter could not be read, could not be
     *         converted to a <code>double</code> value or if its under
     *         the minimum or over the maximum value
     */
    public double readParameterDouble(double min, double max,
                                      String parameterToRead) throws Exception {
        double parameter;
        parameter = readParameterDouble(parameterToRead);
        if ((parameter < min) || (parameter > max)) {
            JOptionPane.showMessageDialog(this, "The " + parameterToRead +
                                          " must be between " + min + " and " +
                                          max,
                                          parameterToRead +
                                          " must be between [" + min + ", " +
                                          max + "]",
                                          JOptionPane.INFORMATION_MESSAGE);
            throw (new Exception());
        }
        return parameter;
    }

    /**
     * Reads <code>parameterToRead</code> entered by the user, converts
     * it to a floating point value (<code>double</code>) and checks if
     * the resulting value is above <code>min</code> value. Displays an
     * error message if parameter could not be read, could not be
     * converted to <code>double</code> or if it's under the minimum given
     * threshold (<code>min</code>). Also throws an exception in these cases.
     *
     * @param min <code>double</code> minimum threshold
     * @param parameterToRead <code>String</code> the name of the parameter
     *        to read
     * @return double the parameter read
     * @throws Exception if parameter could not be read, could not be
     *         converted to a <code>double</code> value or if its under
     *         the minimum value (<code>min</code>)
     */

    public double readParameterDouble(double min, String parameterToRead) throws
            Exception {
        double parameter;
        parameter = readParameterDouble(parameterToRead);
        if ((parameter < min)) {
            JOptionPane.showMessageDialog(this, "The " + parameterToRead +
                                          " must be equal or greater than " +
                                          min,
                                          parameterToRead +
                                          " must be greater than " + min,
                                          JOptionPane.INFORMATION_MESSAGE);
            throw (new Exception());
        }
        return parameter;
    }
}
