# Supplementary material for: BiGGEsTS: integrated environment for biclustering analysis of time series gene expression data
Source: BMC Res Notes. 2009 Jul 7;2:124. doi: 10.1186/1756-0500-2-124 (PMC2720980; doi:10.1186/1756-0500-2-124)
Supplement: Additional file 3 — Source code of the BiGGEsTS software. The source code of BiGGEsTS. The archive contains two directories, named "biggests" and "smadeira", inside a main directory, named "src". Each of the directories contained in "biggests" and "smadeira" contains the source files of the classes included in the packages identified by the same names. The Javadoc documentation of the source code is available at the official website. [file 1756-0500-2-124-S3.zip › src/biggests/gui/PanelBiclustering.java]

package biggests.gui;

import java.awt.*;
import java.awt.event.*;
import java.util.*;

import javax.swing.*;
import javax.swing.event.*;
import javax.swing.tree.*;

import biggests.tree.*;
import biggests.utils.*;
import smadeira.biclustering.*;
import smadeira.ontologizer.*;

/**
 * <p>Title: Biclustering Panel</p>
 *
 * <p>Description: Displays available biclustering techniques
 *                 and allows for setting their corresponding
 *                 parameters and apply them to the gene
 *                 expression data.</p>
 *
 * <p>Copyright:   Copyright (C) 2007  Joana Gon�alves
 *                 This program is free software; you can redistribute
 *                 it and/or modify it under the terms of the GNU General
 *                 Public License as published by the Free Software
 *                 Foundation; either version 3 of the License, or
 *                 any later version.
 *
 *                 This program is distributed in the hope that it will
 *                 be useful, but WITHOUT ANY WARRANTY; without even the
 *                 implied warranty of MERCHANTABILITY or FITNESS FOR A
 *                 PARTICULAR PURPOSE.  See the
 *                 <a href="http://www.gnu.org/licenses/gpl.html">
 *                 GNU General Public License</a> for more details.
 * </p>
 *
 * @author Joana P. Gon�alves
 */

public class PanelBiclustering extends PanelBasicIOValidation {
    /**
     * Name of the 'number of errors' parameter (e-CCC-Biclustering).
     */
    public static final String NUMBER_OF_ERRORS = "number of errors";

    /**
     * Name of the 'shifts' parameter for CCC-Biclustering
     * and e-CCC-Biclustering algorithms.
     */
    public static final String SHIFTS = "shifts";

    /**
     * Name of the 'neighbors' parameter (e-CCC-Biclustering).
     */
    public static final String NEIGHBORS = "neighbors";

    /**
     * Name of the 'delta' parameter (CC-TSB-biclustering).
     */
    public static final String DELTA = "delta";

    /**
     * Name of the 'alpha' parameter (CC-TSB-biclustering).
     */
    public static final String ALPHA = "alpha";

    /**
     * Name of the 'number of biclusters' parameter (CC-TSB-biclustering).
     */
    public static final String NUMBER_OF_BICLUSTERS = "number of biclusters";

    /**
     * Name of the 'maximum number of iterations' parameter
     * (CC-TSB-biclustering).
     */
    public static final String MAX_ITERATIONS = "maximum number of iterations";

    /**
     * Maximum time lag.
     */
    public static final String MAX_TIME_LAG = "max time lag";

    /**
     * CCC-Biclustering algorithm name.
     */
    public static final String CCC_BICLUSTERING = "CCC-Biclustering";

    /**
     * e-CCC-Biclustering algorithm name.
     */
    public static final String E_CCC_BICLUSTERING = "e-CCC-Biclustering";

    /**
     * CC-TSB-Biclustering algorithm name.
     */
    public static final String CC_TSB_BICLUSTERING = "CC-TSB-Biclustering";

    /**
     * Biclustering algorithms for discrete data.
     */
    private static final String[] discreteAlgorithms = {
            CCC_BICLUSTERING,
            E_CCC_BICLUSTERING};

    /**
     * Biclustering algorithms for continuous data.
     */
    private static final String[] floatAlgorithms = {CC_TSB_BICLUSTERING};

    /**
     * The application's main frame.
     */
    private BiggestsFrame mainFrame;

    /**
     * The node object which contains the original, preprocessed or
     * discretized matrix on which biclustering algorithm will be performed.
     */
    private NodeObjectInterface expressionMatrix;

    /**
     * The dataset tree selected path which corresponds to the path of
     * the dataset which leads to the node with the matrix on which
     * biclustering algorithm will be performed.
     */
    private TreePath selectionPath;

    /**
     * The layout of this panel.
     */
    private SpringLayout springLayout;

    /**
     * The biclustering algorithms label.
     */
    private JLabel biclusteringAlgorithmsLabel;

    /**
     * Gene shifts for CCC-Biclustering and e-CCC-Biclustering algorithms'
     * check box. Allows the user to select/deselect gene shifts for
     * these algorithms.
     */
    private JCheckBox geneShiftsCheckBox;

    /**
     * Label for number of shifts for CCC-Biclustering
     * and e-CCC-Biclustering algorithms.
     */
    private JLabel shiftsLabel;

    /**
     * Text field for the input of CCC-Biclustering and e-CCC-Biclustering
     * algorithm's number of shifts.
     */
    private JTextField shiftsTextField;

    /**
     * Restricted errors for e-CCC-Biclustering algorithm check box.
     * Allows the user to select/deselect restricted errors for
     * e-CCC-Biclustering algorithm.
     */
    private JCheckBox restrictedErrorsECCCCheckBox;

    /**
     * Sign changes check box.
     */
    private JCheckBox signChangesCheckBox;

    /**
     * Time lags check box.
     */
    private JCheckBox timeLagsCheckBox;

    /**
     * Maximum time lags text field.
     */
    private JTextField maxTimeLagTextField;

    /**
     * Maximum time lags label.
     */
    private JLabel maxTimeLagLabel;

    /**
     * Label for the number of neighbors on e-CCC-Biclustering algorithm.
     */
    private JLabel neighborsECCCLabel;

    /**
     * Text field for the input of number of neighbors for
     * e-CCC-Biclustering algorithm.
     */
    private JTextField neighborsECCCTextField;

    /**
     * Label for the number of errors allowed in e-CCC-Biclustering algorithm.
     */
    private JLabel errorsNumberLabel;

    /**
     * Text field for the input of the number of errors allowed in
     * e-CCC-Biclustering algorithm.
     */
    private JTextField errorsNumberTextField;

    /**
     * Delta input label;
     */
    private JLabel deltaLabel;

    /**
     * Delta input text field.
     */
    private JTextField deltaTextField;

    /**
     * Alpha input label.
     */
    private JLabel alphaLabel;

    /**
     * Alpha input text field.
     */
    private JTextField alphaTextField;

    /**
     * Number of biclusters label.
     */
    private JLabel biclustersNumberLabel;

    /**
     * Number of biclusters input text field.
     */
    private JTextField biclustersNumberTextField;

    /**
     * Maximum number of iterations label.
     */
    private JLabel maxIterationsLabel;

    /**
     * Maximum number of iterations input text field.
     */
    private JTextField maxIterationsTextField;

    private JLabel missingValuesLabel;
    private JRadioButton jumpMissingsButton;
    private JRadioButton allowMissingsButton;
    private ButtonGroup missingsButtonGroup;

    /**
     * Panel with biclustering algorithm name and parameters.
     */
    private JPanel biclusteringAlgorithmPanel;

    /**
     * List with biclustering algorithms.
     */
    private JList algorithmsList;

    /**
     * The apply button. When the user clicks it, biclustering
     * algorithms are applied to the matrix.
     */
    private JButton applyButton;

    /**
     * Information strings on the new bicluster group object.
     */
    private ArrayList<String> infoStrings;

    /**
     * Styles for the information strings on the new bicluster group object.
     */
    private ArrayList<String> infoStyles;

    /**
     * Creates a new biclustering panel, with biclustering algorithms
     * options.
     *
     * @param frame the main <code>BiggestsFrame</code>, in which this
     *              panel is being displayed
     */
    public PanelBiclustering(BiggestsFrame frame) {
        mainFrame = frame;

        try {
            jbInit();
        } catch (Exception ex) {
            ex.printStackTrace();
        }
    }

    /**
     * Component initialization.
     *
     * @throws Exception when components cannot be initialized
     */
    private void jbInit() throws Exception {
        this.setPreferredSize(new Dimension(750, 700));
        springLayout = new SpringLayout();
        this.setLayout(springLayout);
        this.setBorder(BorderFactory.createEmptyBorder(20, 20, 20, 20));

        this.biclusteringAlgorithmsLabel = new JLabel("Biclustering Algorithms");
        Font font = biclusteringAlgorithmsLabel.getFont();
        this.biclusteringAlgorithmsLabel.setFont(new Font(font.getName(),
                Font.BOLD, font.getSize() + 2));

        this.algorithmsList = new JList();
        algorithmsList.addListSelectionListener(new
                                                PanelBiclustering_algorithmsList_listSelectionAdapter(this));
        this.biclusteringAlgorithmPanel = new JPanel();
        this.biclusteringAlgorithmPanel.setPreferredSize(new Dimension(300, 270));

        this.applyButton = new JButton("Apply");
        applyButton.setPreferredSize(new Dimension(400, 50));

        applyButton.addActionListener(
            new
            PanelBiclustering_applyButton_actionAdapter(this));

        this.add(biclusteringAlgorithmsLabel);
        this.add(this.algorithmsList);
        springLayout.putConstraint(SpringLayout.WEST,
                                   algorithmsList,
                                   100,
                                   SpringLayout.EAST,
                                   biclusteringAlgorithmsLabel);
        springLayout.putConstraint(SpringLayout.NORTH,
                                   algorithmsList,
                                   0,
                                   SpringLayout.NORTH,
                                   biclusteringAlgorithmsLabel);

        this.add(this.biclusteringAlgorithmPanel);
        springLayout.putConstraint(SpringLayout.WEST,
                                   biclusteringAlgorithmPanel,
                                   0,
                                   SpringLayout.WEST,
                                   biclusteringAlgorithmsLabel);
        springLayout.putConstraint(SpringLayout.NORTH,
                                   biclusteringAlgorithmPanel,
                                   30,
                                   SpringLayout.SOUTH,
                                   biclusteringAlgorithmsLabel);

        this.add(this.applyButton);
        springLayout.putConstraint(SpringLayout.WEST,
                                   this.applyButton,
                                   0,
                                   SpringLayout.WEST,
                                   this.biclusteringAlgorithmPanel);
        springLayout.putConstraint(SpringLayout.NORTH,
                                   this.applyButton,
                                   0,
                                   SpringLayout.SOUTH,
                                   this.biclusteringAlgorithmPanel);
    }

    /**
     * Paints biclustering algorithm panel with CCC-Biclustering algorithm.
     */
    public void paintBiclusteringAlgorithmPanelWithCCC() {
        SpringLayout sp = new SpringLayout();
        this.biclusteringAlgorithmPanel.setLayout(sp);

        JLabel name = new JLabel("CCC-Biclustering");

        this.shiftsLabel = new JLabel("(nr of shift(s))");
        this.shiftsTextField = new JTextField(3);
        this.shiftsTextField.setText("1");
        this.geneShiftsCheckBox = new JCheckBox("gene shifts");
        this.signChangesCheckBox = new JCheckBox("sign changes");
        signChangesCheckBox.addItemListener(new
                                            PanelBiclustering_signChangesCheckBox_itemAdapter(this));
        this.timeLagsCheckBox = new JCheckBox("time lags");
        timeLagsCheckBox.addItemListener(new
                                         PanelBiclustering_timeLagsCheckBox_itemAdapter(this));
        this.maxTimeLagLabel = new JLabel("(maximum time lag)");
        this.maxTimeLagTextField = new JTextField(3);
        this.maxTimeLagTextField.setText("1");
        this.setGeneShiftsCheckBoxSelected(false);
        geneShiftsCheckBox.addItemListener(new
                                           PanelBiclustering_geneShiftsCheckBox_itemAdapter(this));

        this.biclusteringAlgorithmPanel.add(name);

        this.biclusteringAlgorithmPanel.add(this.signChangesCheckBox);
        sp.putConstraint(SpringLayout.WEST,
                         this.signChangesCheckBox,
                         20,
                         SpringLayout.WEST,
                         name);
        sp.putConstraint(SpringLayout.NORTH,
                         this.signChangesCheckBox,
                         15,
                         SpringLayout.SOUTH,
                         name);

        this.biclusteringAlgorithmPanel.add(this.timeLagsCheckBox);
        sp.putConstraint(SpringLayout.WEST,
                         this.timeLagsCheckBox,
                         20,
                         SpringLayout.WEST,
                         name);
        sp.putConstraint(SpringLayout.NORTH,
                         this.timeLagsCheckBox,
                         5,
                         SpringLayout.SOUTH,
                         signChangesCheckBox);

        this.biclusteringAlgorithmPanel.add(this.maxTimeLagTextField);
        sp.putConstraint(SpringLayout.WEST,
                         this.maxTimeLagTextField,
                         10,
                         SpringLayout.EAST,
                         name);
        sp.putConstraint(SpringLayout.SOUTH,
                         this.maxTimeLagTextField,
                         0,
                         SpringLayout.SOUTH,
                         timeLagsCheckBox);

        this.biclusteringAlgorithmPanel.add(this.maxTimeLagLabel);
        sp.putConstraint(SpringLayout.WEST,
                         this.maxTimeLagLabel,
                         5,
                         SpringLayout.EAST,
                         maxTimeLagTextField);
        sp.putConstraint(SpringLayout.SOUTH,
                         this.maxTimeLagLabel,
                         0,
                         SpringLayout.SOUTH,
                         timeLagsCheckBox);

        this.biclusteringAlgorithmPanel.add(geneShiftsCheckBox);
        sp.putConstraint(SpringLayout.WEST,
                         this.geneShiftsCheckBox,
                         20,
                         SpringLayout.WEST,
                         name);
        sp.putConstraint(SpringLayout.NORTH,
                         this.geneShiftsCheckBox,
                         5,
                         SpringLayout.SOUTH,
                         timeLagsCheckBox);

        this.biclusteringAlgorithmPanel.add(this.shiftsTextField);
        sp.putConstraint(SpringLayout.WEST,
                         this.shiftsTextField,
                         10,
                         SpringLayout.EAST,
                         this.geneShiftsCheckBox);
        sp.putConstraint(SpringLayout.SOUTH,
                         this.shiftsTextField,
                         0,
                         SpringLayout.SOUTH,
                         this.geneShiftsCheckBox);

        this.biclusteringAlgorithmPanel.add(this.shiftsLabel);
        sp.putConstraint(SpringLayout.WEST,
                         this.shiftsLabel,
                         5,
                         SpringLayout.EAST,
                         this.shiftsTextField);
        sp.putConstraint(SpringLayout.SOUTH,
                         this.shiftsLabel,
                         0,
                         SpringLayout.SOUTH,
                         this.shiftsTextField);
    }

    /**
     * Paints biclustering algorithm panel with E-CCC-Biclustering algorithm.
     */
    public void paintBiclusteringAlgorithmPanelWithECCC() {
        SpringLayout sp = new SpringLayout();
        this.biclusteringAlgorithmPanel.setLayout(sp);

        JLabel name = new JLabel("e-CCC-Biclustering");

        if (((DiscretizedExpressionMatrix)expressionMatrix).hasMissingValues()) {
            this.missingValuesLabel = new JLabel("Missing values");
            this.jumpMissingsButton = new JRadioButton("Jump");
            this.jumpMissingsButton.setSelected(true);
            this.allowMissingsButton = new JRadioButton("Consider as errors");
            allowMissingsButton.addMouseListener(new
                    PanelBiclustering_allowMissingsButton_mouseAdapter(this));
            this.missingsButtonGroup = new ButtonGroup();
            missingsButtonGroup.add(jumpMissingsButton);
            missingsButtonGroup.add(allowMissingsButton);
        }

        this.errorsNumberLabel = new JLabel("error(s)");
        this.errorsNumberTextField = new JTextField(3);
        this.errorsNumberTextField.setText("1");
        this.shiftsLabel = new JLabel("(nr of shift(s))");
        this.shiftsTextField = new JTextField(3);
        this.shiftsTextField.setText("1");
        this.geneShiftsCheckBox = new JCheckBox("gene shifts");
        this.setGeneShiftsCheckBoxSelected(false);
        geneShiftsCheckBox.addItemListener(new
                                           PanelBiclustering_geneShiftsCheckBox_itemAdapter(this));

        this.restrictedErrorsECCCCheckBox = new JCheckBox("restricted errors");
        this.restrictedErrorsECCCCheckBox.setSelected(true);
        restrictedErrorsECCCCheckBox.addItemListener(new
                PanelBiclustering_restrictedErrorsECCCCheckBox_itemAdapter(this));
        this.neighborsECCCLabel = new JLabel("(nr of neighbor(s))");
        this.neighborsECCCTextField = new JTextField(3);
        this.neighborsECCCTextField.setText("1");

        this.signChangesCheckBox = new JCheckBox("sign changes");
        signChangesCheckBox.addItemListener(new
                                            PanelBiclustering_signChangesCheckBox_itemAdapter(this));
        this.timeLagsCheckBox = new JCheckBox("time lags");
        timeLagsCheckBox.addItemListener(new
                                         PanelBiclustering_timeLagsCheckBox_itemAdapter(this));
        this.maxTimeLagLabel = new JLabel("(maximum time lag)");
        this.maxTimeLagTextField = new JTextField(3);
        this.maxTimeLagTextField.setText("1");


        this.biclusteringAlgorithmPanel.add(name);

        if (((DiscretizedExpressionMatrix)expressionMatrix).hasMissingValues()) {
            this.biclusteringAlgorithmPanel.add(missingValuesLabel);
            sp.putConstraint(SpringLayout.WEST,
                             this.missingValuesLabel,
                             20,
                             SpringLayout.WEST,
                             name);
            sp.putConstraint(SpringLayout.NORTH,
                             this.missingValuesLabel,
                             15,
                             SpringLayout.SOUTH,
                             name);

            this.biclusteringAlgorithmPanel.add(jumpMissingsButton);
            sp.putConstraint(SpringLayout.WEST,
                             this.jumpMissingsButton,
                             40,
                             SpringLayout.WEST,
                             name);
            sp.putConstraint(SpringLayout.NORTH,
                             this.jumpMissingsButton,
                             5,
                             SpringLayout.SOUTH,
                             this.missingValuesLabel);

            this.biclusteringAlgorithmPanel.add(allowMissingsButton);
            sp.putConstraint(SpringLayout.WEST,
                             this.allowMissingsButton,
                             40,
                             SpringLayout.WEST,
                             name);
            sp.putConstraint(SpringLayout.NORTH,
                             this.allowMissingsButton,
                             5,
                             SpringLayout.SOUTH,
                             this.jumpMissingsButton);

            this.biclusteringAlgorithmPanel.add(this.errorsNumberTextField);
            sp.putConstraint(SpringLayout.WEST,
                             this.errorsNumberTextField,
                             20,
                             SpringLayout.WEST,
                             name);
            sp.putConstraint(SpringLayout.NORTH,
                             this.errorsNumberTextField,
                             15,
                             SpringLayout.SOUTH,
                             allowMissingsButton);
        }
        else {
            this.biclusteringAlgorithmPanel.add(this.errorsNumberTextField);
            sp.putConstraint(SpringLayout.WEST,
                             this.errorsNumberTextField,
                             20,
                             SpringLayout.WEST,
                             name);
            sp.putConstraint(SpringLayout.NORTH,
                             this.errorsNumberTextField,
                             15,
                             SpringLayout.SOUTH,
                             name);
        }

        this.biclusteringAlgorithmPanel.add(this.errorsNumberLabel);
        sp.putConstraint(SpringLayout.WEST,
                         this.errorsNumberLabel,
                         5,
                         SpringLayout.EAST,
                         this.errorsNumberTextField);
        sp.putConstraint(SpringLayout.SOUTH,
                         this.errorsNumberLabel,
                         0,
                         SpringLayout.SOUTH,
                         this.errorsNumberTextField);

        this.biclusteringAlgorithmPanel.add(this.signChangesCheckBox);
        sp.putConstraint(SpringLayout.WEST,
                         this.signChangesCheckBox,
                         20,
                         SpringLayout.WEST,
                         name);
        sp.putConstraint(SpringLayout.NORTH,
                         this.signChangesCheckBox,
                         5,
                         SpringLayout.SOUTH,
                         errorsNumberTextField);

        this.biclusteringAlgorithmPanel.add(this.timeLagsCheckBox);
        sp.putConstraint(SpringLayout.WEST,
                         this.timeLagsCheckBox,
                         20,
                         SpringLayout.WEST,
                         name);
        sp.putConstraint(SpringLayout.NORTH,
                         this.timeLagsCheckBox,
                         5,
                         SpringLayout.SOUTH,
                         signChangesCheckBox);

        this.biclusteringAlgorithmPanel.add(this.maxTimeLagTextField);
        sp.putConstraint(SpringLayout.WEST,
                         this.maxTimeLagTextField,
                         10,
                         SpringLayout.EAST,
                         name);
        sp.putConstraint(SpringLayout.SOUTH,
                         this.maxTimeLagTextField,
                         0,
                         SpringLayout.SOUTH,
                         timeLagsCheckBox);

        this.biclusteringAlgorithmPanel.add(this.maxTimeLagLabel);
        sp.putConstraint(SpringLayout.WEST,
                         this.maxTimeLagLabel,
                         5,
                         SpringLayout.EAST,
                         maxTimeLagTextField);
        sp.putConstraint(SpringLayout.SOUTH,
                         this.maxTimeLagLabel,
                         0,
                         SpringLayout.SOUTH,
                         timeLagsCheckBox);

        this.biclusteringAlgorithmPanel.add(this.geneShiftsCheckBox);
        sp.putConstraint(SpringLayout.WEST,
                         this.geneShiftsCheckBox,
                         20,
                         SpringLayout.WEST,
                         name);
        sp.putConstraint(SpringLayout.NORTH,
                         this.geneShiftsCheckBox,
                         5,
                         SpringLayout.SOUTH,
                         this.timeLagsCheckBox);

        this.biclusteringAlgorithmPanel.add(this.shiftsTextField);
        sp.putConstraint(SpringLayout.WEST,
                         this.shiftsTextField,
                         10,
                         SpringLayout.EAST,
                         this.geneShiftsCheckBox);
        sp.putConstraint(SpringLayout.SOUTH,
                         this.shiftsTextField,
                         0,
                         SpringLayout.SOUTH,
                         this.geneShiftsCheckBox);

        this.biclusteringAlgorithmPanel.add(this.shiftsLabel);
        sp.putConstraint(SpringLayout.WEST,
                         this.shiftsLabel,
                         5,
                         SpringLayout.EAST,
                         this.shiftsTextField);
        sp.putConstraint(SpringLayout.SOUTH,
                 this.shiftsLabel,
                 0,
                 SpringLayout.SOUTH,
                 this.shiftsTextField);

        this.biclusteringAlgorithmPanel.add(this.restrictedErrorsECCCCheckBox);
        sp.putConstraint(SpringLayout.WEST,
                         this.restrictedErrorsECCCCheckBox,
                         20,
                         SpringLayout.WEST,
                         name);
        sp.putConstraint(SpringLayout.NORTH,
                         this.restrictedErrorsECCCCheckBox,
                         5,
                 SpringLayout.SOUTH,
                 this.shiftsTextField);

        this.biclusteringAlgorithmPanel.add(this.neighborsECCCTextField);
        sp.putConstraint(SpringLayout.WEST,
                         this.neighborsECCCTextField,
                 10,
                 SpringLayout.EAST,
                 this.restrictedErrorsECCCCheckBox);
        sp.putConstraint(SpringLayout.SOUTH,
                         this.neighborsECCCTextField,
                         0,
                         SpringLayout.SOUTH,
                         this.restrictedErrorsECCCCheckBox);

        this.biclusteringAlgorithmPanel.add(this.neighborsECCCLabel);
        sp.putConstraint(SpringLayout.WEST,
                         this.neighborsECCCLabel,
                         5,
                         SpringLayout.EAST,
                         this.neighborsECCCTextField);
        sp.putConstraint(SpringLayout.SOUTH,
                         this.neighborsECCCLabel,
                         0,
                         SpringLayout.SOUTH,
                         this.neighborsECCCTextField);
    }

    /**
     * Paints biclustering algorithm panel with CC-TSB-Biclustering algorithm.
     */
    public void paintBiclusteringAlgorithmPanelWithCCTSB() {
        SpringLayout sp = new SpringLayout();
        this.biclusteringAlgorithmPanel.setLayout(sp);

        JLabel name = new JLabel("CC-TSB-Biclustering");

        this.deltaLabel = new JLabel("delta");
        this.deltaTextField = new JTextField(3);
        this.deltaTextField.setText("0");
        this.alphaLabel = new JLabel("alpha");
        this.alphaTextField = new JTextField(3);
        this.alphaTextField.setText("1");
        this.biclustersNumberLabel = new JLabel("nr of biclusters to extract");
        this.biclustersNumberTextField = new JTextField(3);
        this.biclustersNumberTextField.setText("10");
        this.maxIterationsLabel = new JLabel("maximum nr of iterations");
        this.maxIterationsTextField = new JTextField(3);
        this.maxIterationsTextField.setText("50");

        this.biclusteringAlgorithmPanel.add(name);

        this.biclusteringAlgorithmPanel.add(deltaTextField);
        sp.putConstraint(SpringLayout.WEST,
                         this.deltaTextField,
                         20,
                         SpringLayout.WEST,
                         name);
        sp.putConstraint(SpringLayout.NORTH,
                         this.deltaTextField,
                         5,
                         SpringLayout.SOUTH,
                         name);

        this.biclusteringAlgorithmPanel.add(this.deltaLabel);
        sp.putConstraint(SpringLayout.WEST,
                         this.deltaLabel,
                         5,
                         SpringLayout.EAST,
                         this.deltaTextField);
        sp.putConstraint(SpringLayout.SOUTH,
                         this.deltaLabel,
                         0,
                         SpringLayout.SOUTH,
                         this.deltaTextField);

        this.biclusteringAlgorithmPanel.add(this.alphaTextField);
        sp.putConstraint(SpringLayout.WEST,
                         this.alphaTextField,
                         20,
                         SpringLayout.WEST,
                         name);
        sp.putConstraint(SpringLayout.NORTH,
                         this.alphaTextField,
                         5,
                         SpringLayout.SOUTH,
                         this.deltaTextField);

        this.biclusteringAlgorithmPanel.add(this.alphaLabel);
        sp.putConstraint(SpringLayout.WEST,
                         this.alphaLabel,
                         5,
                         SpringLayout.EAST,
                         this.alphaTextField);
        sp.putConstraint(SpringLayout.SOUTH,
                         this.alphaLabel,
                         0,
                         SpringLayout.SOUTH,
                         this.alphaTextField);

        this.biclusteringAlgorithmPanel.add(this.biclustersNumberTextField);
        sp.putConstraint(SpringLayout.WEST,
                         this.biclustersNumberTextField,
                         20,
                         SpringLayout.WEST,
                         name);
        sp.putConstraint(SpringLayout.NORTH,
                         this.biclustersNumberTextField,
                         5,
                         SpringLayout.SOUTH,
                         this.alphaTextField);

        this.biclusteringAlgorithmPanel.add(this.biclustersNumberLabel);
        sp.putConstraint(SpringLayout.WEST,
                         this.biclustersNumberLabel,
                         5,
                         SpringLayout.EAST,
                         this.biclustersNumberTextField);
        sp.putConstraint(SpringLayout.SOUTH,
                         this.biclustersNumberLabel,
                         0,
                         SpringLayout.SOUTH,
                         this.biclustersNumberTextField);

        this.biclusteringAlgorithmPanel.add(this.maxIterationsTextField);
        sp.putConstraint(SpringLayout.WEST,
                         this.maxIterationsTextField,
                         20,
                         SpringLayout.WEST,
                         name);
        sp.putConstraint(SpringLayout.NORTH,
                         this.maxIterationsTextField,
                         5,
                         SpringLayout.SOUTH,
                         this.biclustersNumberTextField);

        this.biclusteringAlgorithmPanel.add(this.maxIterationsLabel);
        sp.putConstraint(SpringLayout.WEST,
                         this.maxIterationsLabel,
                         5,
                         SpringLayout.EAST,
                         this.maxIterationsTextField);
        sp.putConstraint(SpringLayout.SOUTH,
                         this.maxIterationsLabel,
                         0,
                         SpringLayout.SOUTH,
                         this.maxIterationsTextField);
    }

    /**
     * Paints this biclustering panel with options to perform biclustering
     * on the <code>discretizedExpressionMatrix</code> and options to
     * perform function analysis.
     *
     * @param discretizedExpressionMatrix the <code>DiscretizedExpressionMatrix</code>
     *        to which biclustering algorithm and function analysis will
     *        be applied.
     * @param selectionPath the <code>TreePath</code> selected on the dataset
     *        tree; corresponds to the node that contains the
     *        <code>discretizedExpressionMatrix</code>
     */
    public void paint(DiscretizedExpressionMatrix discretizedExpressionMatrix,
                      TreePath selectionPath) {
        this.expressionMatrix = discretizedExpressionMatrix;
        this.selectionPath = selectionPath;
//        if (!discretizedExpressionMatrix.getOriginalExpressionMatrix().hasMissingValues()) {
            this.algorithmsList.setListData(this.discreteAlgorithms);
/*        }
        else {
            this.algorithmsList.setListData(new String[] {CCC_BICLUSTERING});
        }
 */
        this.algorithmsList.setSelectedIndex(0);
        this.maxTimeLagLabel.setEnabled(false);
        this.maxTimeLagTextField.setEnabled(false);
    }

    /**
     * Paints this biclustering panel with options to perform biclustering
     * and function analysis on <code>AbstractExpressionMatrix</code> objects
     * (<code>ExpressionMatrix</code> and
     * <code>PreProcessedExpressionMatrix</code>).
     *
     * @param expressionMatrix the <code>AbstractExpressionMatrix</code>
     *        to which biclustering algorithm and function analysis will
     *        be applied
     * @param selectionPath the <code>TreePath</code> selected on the dataset
     *        tree; corresponds to the node that contains the
     *        <code>expressionMatrix</code>
     */
    public void paint(AbstractExpressionMatrix expressionMatrix,
                      TreePath selectionPath) {
        this.expressionMatrix = expressionMatrix;
        this.selectionPath = selectionPath;
        this.algorithmsList.setListData(this.floatAlgorithms);

        this.algorithmsList.setSelectedIndex(0);
    }

    /**
     * Clears this panel's components and other attributes that are
     * no longer needed.
     */
    public void clear() {
        this.biclusteringAlgorithmPanel.removeAll();
        this.expressionMatrix = null;
        this.selectionPath = null;
        this.infoStrings = null;
        this.infoStyles = null;
    }

    /**
     * Sets gene shifts check box selected/deselected, along with
     * the corresponding enabling/disabling of shifts label and
     * input text field.
     *
     * @param selected <code>boolean</code> <code>true</code> if
     * gene shifts check box should be selected and <code>false</code>
     * otherwise
     */
    public void setGeneShiftsCheckBoxSelected(boolean selected) {
        this.geneShiftsCheckBox.setEnabled(true);
        this.geneShiftsCheckBox.setSelected(selected);
        this.shiftsLabel.setEnabled(selected);
        this.shiftsTextField.setEnabled(selected);
    }

    /**
     * Sets restricted errors for e-CCC-Biclustering algorithm check
     * box selected/deselected, along with the corresponding
     * enabling/disabling of neighbors label and text field.
     *
     * @param selected <code>boolean</code> value <code>true</code> if
     *        the check box should get selected; <code>false</code> otherwise
     */
    public void setRestrictedErrorsECCCCheckBoxSelected(boolean selected) {
        this.restrictedErrorsECCCCheckBox.setEnabled(true);
        this.restrictedErrorsECCCCheckBox.setSelected(selected);
        this.neighborsECCCLabel.setEnabled(selected);
        this.neighborsECCCTextField.setEnabled(selected);
    }

    /**
     * Handles the item state changed event fired when the user
     * selects/deselects restricted errors for e-CCC-Biclustering
     * algorithm check box.
     *
     * @param e the <code>ItemEvent</code> fired when the user
     *          selects/deselects restricted errors for e-CCC-Biclustering
     *          algorithm check box
     */
    public void restrictedErrorsECCCCheckBox_itemStateChanged(ItemEvent e) {
        boolean selected = this.restrictedErrorsECCCCheckBox.isSelected();
        this.setRestrictedErrorsECCCCheckBoxSelected(selected);
        if (selected && allowMissingsButton.isSelected()) {
            jumpMissingsButton.setSelected(true);
        }
    }

    /**
     * Handles the mouse event fired when the user clicks the apply button.
     *
     * @param e the <code>ActionEvent</code> fired when the user clicks
     *          the apply button
     */
    public void applyButton_actionPerformed(ActionEvent e) {
        this.applyBiclusteringAlgorithm();
    }

    /**
     * Applies biclustering algorithm.
     */
    public void applyBiclusteringAlgorithm() {
        String algorithm = (String)this.algorithmsList.getSelectedValue();
        if (expressionMatrix instanceof DiscretizedExpressionMatrix) {
            if (algorithm.equals(CCC_BICLUSTERING)) {
                try {
                    applyCCCBiclusteringAlgorithm();
                } catch (Exception ex) {
                    ex.printStackTrace();
                    return;
                }
            } else
            if (algorithm.equals(E_CCC_BICLUSTERING)) {
                try {
                    applyECCCBiclusteringAlgorithm();
                } catch (Exception ex) {
                    ex.printStackTrace();
                    return;
                }
            } else {
                JOptionPane.showMessageDialog(this, "Select a biclustering " +
                                              "algorithm to apply",
                                              "No algorithm selected",
                                              JOptionPane.INFORMATION_MESSAGE);
            }
        } else {
            if (algorithm.equals(CC_TSB_BICLUSTERING)) {
                try {
                    applyCCTSBBiclusteringAlgorithm();
                } catch (Exception ex) {
                    ex.printStackTrace();
                    return;
                }
            } else {
                JOptionPane.showMessageDialog(this, "Select a biclustering " +
                                              "algorithm to apply",
                                              "No algorithm selected",
                                              JOptionPane.INFORMATION_MESSAGE);
            }
        }
    }

    /**
     * Applies CC-TSB-biclustering algorithm.
     *
     * @throws Exception
     */
    public void applyCCTSBBiclusteringAlgorithm() throws
            Exception {
        Biclustering biclustering = this.preCCTSB();

        new ThreadBiclustering(mainFrame, biclustering, selectionPath);

        if (biclustering == null) {
            throw new Exception();
        }
    }

    /**
     * Applies CCC-Biclustering algorithm.
     *
     * @throws Exception
     */
    public void applyCCCBiclusteringAlgorithm() throws
            Exception {
        Biclustering biclustering = this.preCCC();

        new ThreadBiclustering(mainFrame, biclustering, selectionPath);

        if (biclustering == null) {
            throw new Exception();
        }
    }

    /**
     * Applies e-CCC-Biclustering algorithm.
     *
     * @throws Exception
     */
    public void applyECCCBiclusteringAlgorithm() throws
            Exception {
        Biclustering biclustering = this.preECCC();

        new ThreadBiclustering(mainFrame, biclustering, selectionPath);

        if (biclustering == null) {
            throw new Exception();
        }
    }

    /**
     * Constructs a CC_TSB_Biclustering object with parameters
     * entered by the user.
     *
     * @return CC_TSB_Biclustering the group of biclusters over
     *         which CC-TSB-Biclustering algorithm will be performed.
     * @throws Exception
     */
    private CC_TSB_Biclustering preCCTSB() throws Exception {
        float delta = 0;
        float alpha = 1;
        int biclustersNumber = 10;
        int maxIterations = 50;

        delta = this.readParameterFloat(0, PanelBiclustering.DELTA);
        alpha = this.readParameterFloat(1, PanelBiclustering.ALPHA);
        biclustersNumber = this.readParameterInteger(1,
                PanelBiclustering.NUMBER_OF_BICLUSTERS);
        maxIterations = this.readParameterInteger(
            1, PanelBiclustering.MAX_ITERATIONS);

        CC_TSB_Biclustering biclustering = new CC_TSB_Biclustering(
                (AbstractExpressionMatrix) expressionMatrix,
                delta,
                alpha,
                biclustersNumber,
                maxIterations);

        return biclustering;
    }

    /**
     *
     * Constructs a CCC_Biclustering object with parameters
     * entered by the user.
     *
     * @return CCC_Biclustering the group of biclusters over
     *         which CCC-Biclustering algorithm will be performed.
     * @throws Exception
     */
    private CCC_Biclustering preCCC() throws Exception {
        int shifts = 1;
        boolean geneShifts;
        boolean signChanges;
        boolean timeLags;
        int maxTimeLag = 1;

        DiscretizedExpressionMatrix discreteMatrix = (
                DiscretizedExpressionMatrix)
                expressionMatrix;
        geneShifts = this.geneShiftsCheckBox.isSelected();
        signChanges = this.signChangesCheckBox.isSelected();
        timeLags = this.timeLagsCheckBox.isSelected();

        CCC_Biclustering biclustering = null;

        if (geneShifts) {
            shifts = this.readParameterInteger(
            1, discreteMatrix.getAlphabet().length, this.SHIFTS);
            if (discreteMatrix.getOriginalExpressionMatrix().hasMissingValues()) {
                biclustering =
                        new CCC_Biclustering_GeneShifts_Jumping_MissingValues(
                                discreteMatrix, shifts);
            }
            else {
                biclustering =
                        new CCC_Biclustering_GeneShifts(discreteMatrix, shifts);
            }
        } else
        if (timeLags) {
            maxTimeLag = this.readParameterInteger(1,
                    discreteMatrix.getNumberOfConditions() - 1,
                    this.MAX_TIME_LAG);
            if (signChanges) {
                if (discreteMatrix.hasMissingValues()) {
                    biclustering =
                            new
                            CCC_Biclustering_SignChanges_TimeLags_Jumping_MissingValues(
                                    discreteMatrix, maxTimeLag);
                }
                else {
                    biclustering = new CCC_Biclustering_SignChanges_TimeLags(
                            discreteMatrix, maxTimeLag);
                }
            } else {
                if (discreteMatrix.hasMissingValues()) {
                    biclustering =
                            new CCC_Biclustering_TimeLags_Jumping_MissingValues(
                                    discreteMatrix, maxTimeLag);
                }
                else {
                    biclustering =
                            new CCC_Biclustering_TimeLags(
                                    discreteMatrix,
                                    maxTimeLag);
                }
            }
        } else
        if (signChanges) {
            if (discreteMatrix.hasMissingValues()) {
                biclustering =
                        new CCC_Biclustering_SignChanges_Jumping_MissingValues(
                                discreteMatrix);
            }
            else {
                biclustering =
                        new CCC_Biclustering_SignChanges(discreteMatrix);
            }
        } else {
            if (discreteMatrix.hasMissingValues()) {
                biclustering =
                        new CCC_Biclustering_Jumping_MissingValues(
                                discreteMatrix);
            }
            else {
                biclustering = new CCC_Biclustering(discreteMatrix);
            }
        }

        return biclustering;
    }

    /**
     *
     * Constructs an E_CCC_Biclustering object with parameters
     * entered by the user.
     *
     * @return E_CCC_Biclustering the group of biclusters over
     *         which e-CCC-Biclustering algorithm will be performed.
     * @throws Exception
     */
    private E_CCC_Biclustering preECCC() throws Exception {
        int numberOfErrors;
        int shifts = 1;
        int neighbors = 0;
        boolean geneShifts;
        boolean restrictedErrors;
        boolean signChanges;
        boolean timeLags;
        int maxTimeLag = 1;

        DiscretizedExpressionMatrix discretizedMatrix = (
                DiscretizedExpressionMatrix) expressionMatrix;
        int upperLimit = discretizedMatrix.getNumberOfConditions();
        numberOfErrors = this.readParameterInteger(1,
                upperLimit,
                this.NUMBER_OF_ERRORS);

        geneShifts = this.geneShiftsCheckBox.isSelected();
        restrictedErrors = this.restrictedErrorsECCCCheckBox.isSelected();
        signChanges = this.signChangesCheckBox.isSelected();
        timeLags = this.timeLagsCheckBox.isSelected();

        if (geneShifts) {
            shifts = this.readParameterInteger(1,
                                               discretizedMatrix.getAlphabet().
                                               length,
                                               this.SHIFTS);
        }
        if (restrictedErrors) {
            neighbors = this.readParameterInteger(0, upperLimit,
                                                  "neighbors");
        }
        if (timeLags) {
            maxTimeLag = this.readParameterInteger(1,
                    discretizedMatrix.getNumberOfConditions() - 1,
                    this.MAX_TIME_LAG);
        }

        E_CCC_Biclustering biclustering = null;
        if (!discretizedMatrix.hasMissingValues()) {
            if (geneShifts) {
                if (restrictedErrors) {
                    biclustering = new
                            E_CCC_Biclustering_GeneShifts_RestrictedErrors(
                                    discretizedMatrix,
                                    numberOfErrors, shifts, neighbors);
                }
                else {
                    biclustering = new E_CCC_Biclustering_GeneShifts(
                            discretizedMatrix, numberOfErrors, shifts);
                }
            }
            else {
                if (restrictedErrors) {
                    if (signChanges && timeLags) {
                        biclustering =
                                new
                                E_CCC_Biclustering_SignChanges_TimeLags_RestrictedErrors(
                                        discretizedMatrix, numberOfErrors, maxTimeLag, neighbors);
                    }
                    else
                    if (signChanges) {
                        biclustering =
                                new
                                E_CCC_Biclustering_SignChanges_RestrictedErrors(
                                discretizedMatrix, numberOfErrors, neighbors);
                    }
                    else
                    if (timeLags) {
                        biclustering =
                                new E_CCC_Biclustering_TimeLags_RestrictedErrors(
                                discretizedMatrix, numberOfErrors,
                                maxTimeLag, neighbors);
                    }
                    else {
                        biclustering = new E_CCC_Biclustering_RestrictedErrors(
                                discretizedMatrix, numberOfErrors, neighbors);
                    }
                }
                else {
                    if (signChanges && timeLags) {
                        biclustering = new
                                       E_CCC_Biclustering_SignChanges_TimeLags(
                                               discretizedMatrix,
                                               numberOfErrors, maxTimeLag);
                    } else
                    if (signChanges) {
                        biclustering = new E_CCC_Biclustering_SignChanges(
                                discretizedMatrix, numberOfErrors);
                    }
                    else
                    if (timeLags) {
                        biclustering = new E_CCC_Biclustering_TimeLags(
                                discretizedMatrix, numberOfErrors, maxTimeLag);
                    }
                    else {
                        biclustering = new E_CCC_Biclustering(
                                discretizedMatrix, numberOfErrors);
                    }
                } // else (if (restrictedErrors))
            } // else (if (geneShifts))
        }
        else {
            boolean jumpMissings = jumpMissingsButton.isSelected();
            if (restrictedErrors) {
                if (signChanges && timeLags && jumpMissings) {
                    biclustering =
                            new
                            E_CCC_Biclustering_SignChanges_TimeLags_RestrictedErrors_Jumping_MissingValues(
                                    discretizedMatrix, numberOfErrors,
                                    maxTimeLag, neighbors);
                }
                else
                if (signChanges && jumpMissings) {
                    biclustering =
                            new
                            E_CCC_Biclustering_SignChanges_RestrictedErrors_Jumping_MissingValues(
                                    discretizedMatrix, numberOfErrors,
                                    neighbors);
                }
                else
                if (timeLags && jumpMissings) {
                        biclustering =
                                new
                                E_CCC_Biclustering_TimeLags_RestrictedErrors_Jumping_MissingValues(
                                        discretizedMatrix, numberOfErrors,
                                        maxTimeLag, neighbors);
                }
                else {
                    if (jumpMissings) {
                        biclustering =
                                new
                                E_CCC_Biclustering_RestrictedErrors_Jumping_MissingValues(
                                discretizedMatrix, numberOfErrors, neighbors);
                    }
                }
            }
            else {
                if (signChanges && timeLags) {
                    if (jumpMissings) {
                        biclustering =
                                new
                                E_CCC_Biclustering_SignChanges_TimeLags_Jumping_MissingValues(
                                               discretizedMatrix,
                                               numberOfErrors, maxTimeLag);
                    }
                    else {
                        biclustering =
                                new
                                E_CCC_Biclustering_SignChanges_TimeLags_Allowing_MissingValues(
                                               discretizedMatrix,
                                               numberOfErrors, maxTimeLag);
                    }
                } else
                if (signChanges) {
                    if (jumpMissings) {
                        biclustering = new E_CCC_Biclustering_SignChanges_Jumping_MissingValues(
                                discretizedMatrix, numberOfErrors);
                    }
                    else {
                        biclustering = new E_CCC_Biclustering_SignChanges_Allowing_MissingValues(
                                discretizedMatrix, numberOfErrors);
                    }
                }
                else
                if (timeLags) {
                    if (jumpMissings) {
                        biclustering = new E_CCC_Biclustering_TimeLags_Jumping_MissingValues(
                                discretizedMatrix, numberOfErrors, maxTimeLag);
                    }
                    else {
                        biclustering = new E_CCC_Biclustering_TimeLags_Allowing_MissingValues(
                                discretizedMatrix, numberOfErrors, maxTimeLag);
                    }
                }
                else {
                    if (jumpMissings) {
                        biclustering = new
                                       E_CCC_Biclustering_Jumping_MissingValues(
                                               discretizedMatrix,
                                               numberOfErrors);
                    } else {
                        biclustering = new
                                E_CCC_Biclustering_Allowing_MissingValues(
                                        discretizedMatrix, numberOfErrors);
                    }
                }
            } // else (if (restrictedErrors))
        }

/*        if (!geneShifts && !restrictedErrors) {
            biclustering = new E_CCC_Biclustering(
                    (DiscretizedExpressionMatrix) expressionMatrix,
                    numberOfErrors);
        } else
        if (geneShifts && !restrictedErrors) {
            biclustering = new E_CCC_Biclustering_GeneShifts(
                    (DiscretizedExpressionMatrix) expressionMatrix,
                    numberOfErrors, shifts);
        } else
        if (!geneShifts && restrictedErrors) {
            biclustering = new E_CCC_Biclustering_RestrictedErrors(
                    (DiscretizedExpressionMatrix) expressionMatrix,
                    numberOfErrors, neighbors);
        } else {
            biclustering = new E_CCC_Biclustering_GeneShifts_RestrictedErrors(
                    (DiscretizedExpressionMatrix) expressionMatrix,
                    numberOfErrors, shifts, neighbors);
        }
 */
        return biclustering;
    }

    /**
     * Sets strings and styles attributes according to
     * the type and parameters of <code>biclustering</code> object.
     *
     * @param biclustering <code>Biclustering</code>
     */
    public void setStringsAndStyles(Biclustering biclustering) {
        if (biclustering instanceof CC_TSB_Biclustering) {
            this.setStringsAndStylesCCTSB((CC_TSB_Biclustering) biclustering);
            return;
        }
        if (biclustering instanceof CCC_Biclustering) {
            this.setStringsAndStylesCCC((CCC_Biclustering) biclustering);
            return;
        }
        this.setStringsAndStylesECCC((E_CCC_Biclustering) biclustering);
    }

    /**
     * Sets strings and styles attributes according to the
     * parameters of the <code>CC_TSB_Biclustering</code> object.
     *
     * @param biclustering <code>CC_TSB_Biclustering</code>
     */
    public void setStringsAndStylesCCTSB(CC_TSB_Biclustering biclustering) {
        infoStrings = new ArrayList<String>();
        infoStyles = new ArrayList<String>();

        infoStrings.add("Biclustering algorithm:");
        infoStyles.add("bold");
        infoStrings.add(" CC-TSB-biclustering\n");
        infoStyles.add("regular");
        infoStrings.add("   delta: " + biclustering.getDelta() + "\n");
        infoStyles.add("regular");
        infoStrings.add("   alpha: " + biclustering.getAlpha() + "\n");
        infoStyles.add("regular");
        infoStrings.add("   n�. of biclusters: " +
                               biclustering.getnumberOfBiclustersToExtract() +
                               "\n");
        infoStyles.add("regular");
        infoStrings.add("   maximum n�. of iterations: " +
                               biclustering.getMaxNumberOfIterations() + "\n");
        infoStyles.add("regular");
    }

    /**
     * Sets strings and styles attributes according to the
     * parameters of the <code>CCC_Biclustering</code> object.
     *
     * @param biclustering <code>CCC_Biclustering</code>
     */
    public void setStringsAndStylesCCC(CCC_Biclustering biclustering) {
        infoStrings = new ArrayList<String>();
        infoStyles = new ArrayList<String>();
        infoStrings.add("Biclustering algorithm:");
        infoStyles.add("bold");
        infoStrings.add(" CCC-Biclustering\n");
        infoStyles.add("regular");

        if (biclustering instanceof IMissingValuesJumped) {
            infoStrings.add("   missing values: jumped over\n");
            infoStyles.add("regular");
        }
        if (biclustering instanceof CCC_Biclustering_GeneShifts) {
            infoStrings.add("   gene shifts: " +
                                   ((CCC_Biclustering_GeneShifts) biclustering).
                                   getNumberOfShifts() + "\n");
            infoStyles.add("regular");
        }
        else {
            if (biclustering instanceof CCC_Biclustering_SignChanges ||
            biclustering instanceof CCC_Biclustering_SignChanges_TimeLags) {
                infoStrings.add("   sign changes: yes\n");
                infoStyles.add("regular");
            }
            if (biclustering instanceof CCC_Biclustering_TimeLags) {
                infoStrings.add("   time lags: max. time lag " +
                                ((CCC_Biclustering_TimeLags) biclustering).
                                getMaxTimeLag() + "\n");
                infoStyles.add("regular");
            }
        }
    }

    /**
     * Sets strings and styles attributes according to the
     * parameters of the <code>E_CCC_Biclustering</code> object.
     *
     * @param biclustering <code>E_CCC_Biclustering</code>
     */
    public void setStringsAndStylesECCC(E_CCC_Biclustering biclustering) {
        infoStrings = new ArrayList<String>();
        infoStyles = new ArrayList<String>();

        infoStrings.add("Biclustering algorithm:");
        infoStyles.add("bold");
        infoStrings.add(" e-CCC-Biclustering\n");
        infoStyles.add("regular");
        infoStrings.add("   max. n�. of errors: " +
                               biclustering.getMaxNumberOfErrors() + "\n");
        infoStyles.add("regular");


        if (biclustering instanceof IRestrictedErrors) {
             infoStrings.add("   restricted errors: " + ((IRestrictedErrors) biclustering).
                             getNumberOfNeighborsInRestrictedErrors() +
                             " neighbor(s)\n");
             infoStyles.add("regular");
        }
        if (biclustering instanceof IMissingValuesAllowedAsErrors) {
            infoStrings.add("   missing values: allowed as errors\n");
            infoStyles.add("regular");
        }
        else if (biclustering instanceof IMissingValuesJumped) {
            infoStrings.add("   missing values: jumped over\n");
            infoStyles.add("regular");
        }

        if (biclustering instanceof E_CCC_Biclustering_GeneShifts) {
            infoStrings.add("   gene shifts: " +
                            ((E_CCC_Biclustering_GeneShifts) biclustering).
                                   getNumberOfShifts() + "\n");
            infoStyles.add("regular");
        }
        else {
            if (biclustering instanceof E_CCC_Biclustering_SignChanges ||
                biclustering instanceof E_CCC_Biclustering_SignChanges_TimeLags) {
                infoStrings.add("   sign changes: yes\n");
                infoStyles.add("regular");
            }
            if (biclustering instanceof E_CCC_Biclustering_TimeLags) {
                infoStrings.add("   time lags: max. time lag " +
                                ((E_CCC_Biclustering_TimeLags)biclustering).getMaxTimeLag() + "\n");
                infoStyles.add("regular");
            }
        }
    }

    /**
     * Adds a bicluster group to the dataset tree.
     *
     * @param biclustering <code>Biclustering</code> - biclusters' group
     * @param selectionPath TreePath
     * @param go the <code>GOFrontEnd</code> for the biclusters' group
     */
    public void addBiclusterGroupToDatasetTree(Biclustering biclustering,
                                               TreePath selectionPath,
                                               GOFrontEnd go) {
        ArrayList<String> newStrings = new ArrayList<String>();
        ArrayList<String> newStyles = new ArrayList<String>();
        newStrings.add("Number of biclusters: ");
        newStyles.add("bold");
        newStrings.add(biclustering.getNumberOfBiclusters() +
                                    "\n\n");
        newStyles.add("regular");
        newStrings.add("Datatype: ");
        newStyles.add("bold");
        if (biclustering instanceof CCC_Biclustering ||
            biclustering instanceof E_CCC_Biclustering) {
            newStrings.add("discrete symbols\n");
            newStyles.add("regular");
        } else {
            newStrings.add("floating point values\n");
            newStyles.add("regular");
        }
        newStrings.add("Organism: ");
        newStyles.add("bold");

        IMatrix matrix = (IMatrix) biclustering.getMatrix();
        String organism;
        if (matrix instanceof AbstractExpressionMatrix) {
            organism = ((AbstractExpressionMatrix) matrix).getOrganism();
        } else {
            organism = ((DiscretizedExpressionMatrix) matrix).
                       getOriginalExpressionMatrix().getOrganism();
        }
        newStrings.add(organism + "\n\n");
        newStyles.add("regular");
        newStrings.add("\n");
        newStyles.add("regular");
        if (biclustering instanceof IMissingValues) {
            infoStrings.add("   missing values: yes\n");
            infoStyles.add("regular");
        }

        newStrings.addAll(this.infoStrings);
        newStyles.addAll(this.infoStyles);

        try {
            NodeInfo biclusteringNodeInfo = new NodeInfo(
                    biclustering,
                    NodeInfo.BICLUSTER_GROUP,
                    selectionPath,
                    mainFrame.getTree(),
                    (NodeInfo) ((DefaultMutableTreeNode) selectionPath.
                                getLastPathComponent()).getUserObject(),
                    newStrings,
                    newStyles);
            TreePath newPath = mainFrame.getTree().addNewNode(
                    biclusteringNodeInfo, selectionPath);

            mainFrame.getPanelAnalyzingFunctionTable().putGOFrontEnd(newPath,
                    go);
            mainFrame.getTree().setSelectionPath(newPath);
        } catch (InvalidNodeObjectTypeException ex) {
            ex.printStackTrace();
            JOptionPane.showMessageDialog(this, "Unable to add the " +
                                          "new bicluster group node to the tree.",
                                          "Unable to add bicluster group node to the tree",
                                          JOptionPane.ERROR_MESSAGE);
        }
    }

    public int readParameterInteger(int min, int max, String parameterToRead) throws
            Exception {
        int parameter;
        parameter = readParameterInteger(parameterToRead);
        
        if (parameterToRead.equals(this.NUMBER_OF_ERRORS) && (parameter == 0)) {
            JOptionPane.showMessageDialog(
            this, 
            "The e-CCC-Biclustering algorithm is\n" +
            "designed to identify biclusters with\n" + 
            "approximate expression patterns.\n\n" + 
            "For discovering biclusters with exact\n" +
            "expression patterns, we recommend using\n" + 
            "the CCC-Biclustering algorithm instead.",                                          
            "Use CCC-Biclustering",  
            JOptionPane.INFORMATION_MESSAGE);
            throw (new Exception());
        }
        else if ((parameter < min) || (parameter > max)) {
            JOptionPane.showMessageDialog(this, "The " + parameterToRead +
                                          " must be between " + min + " and " +
                                          max,
                                          parameterToRead +
                                          " must be between [" + min + ", " +
                                          max + "]",
                                          JOptionPane.INFORMATION_MESSAGE);
            throw (new Exception());
        }
        return parameter;        
    }

    /**
     * Reads a parameter from its input text field box.
     *
     * @param parameterToRead <code>String</code> the name of the
     *        parameter to read
     * @return String the parameter read from the input text field
     * @throws Exception if parameter could not be read
     * @see PanelBasicIOValidation#readParameter(String parameterToRead)
     */
    public String readParameter(String parameterToRead) throws Exception {
        String parameter = null;
        if (parameterToRead.equals(this.NUMBER_OF_ERRORS)) {
            parameter = this.errorsNumberTextField.getText();
        } else
        if (parameterToRead.equals(this.SHIFTS)) {
            parameter = this.shiftsTextField.getText();
        } else
        if (parameterToRead.equals(this.NEIGHBORS)) {
            parameter = this.neighborsECCCTextField.getText();
        } else
        if (parameterToRead.equals(this.DELTA)) {
            parameter = this.deltaTextField.getText();
        } else
        if (parameterToRead.equals(this.ALPHA)) {
            parameter = this.alphaTextField.getText();
        } else
        if (parameterToRead.equals(this.NUMBER_OF_BICLUSTERS)) {
            parameter = this.biclustersNumberTextField.getText();
        } else
        if (parameterToRead.equals(this.MAX_ITERATIONS)) {
            parameter = this.maxIterationsTextField.getText();
        } else
        if (parameterToRead.equals(this.MAX_TIME_LAG)) {
            parameter = this.maxTimeLagTextField.getText();
        }

        if ((parameter == null) ||
            (parameter.equals(""))) {
            JOptionPane.showMessageDialog(this, "Please type "
                                          + parameterToRead + ".",
                                          "Type " + parameterToRead,
                                          JOptionPane.INFORMATION_MESSAGE);
            throw (new Exception());
        }
        return parameter;
    }

    /**
     * Returns the application's main frame.
     *
     * @return the main <code>BiggestsFrame</code>
     */
    public BiggestsFrame getMainFrame() {
        return mainFrame;
    }

    /**
     * Returns the node object which contains the original, preprocessed or
     * discretized matrix on which biclustering algorithm will be performed.
     *
     * @return the <code>NodeObjectInterface</code> which contains a gene
     *         expression matrix (real valued or discretized)
     */
    public NodeObjectInterface getExpressionMatrix() {
        return expressionMatrix;
    }

    /**
     * Returns the dataset tree selected path which corresponds to the path of
     * the dataset which in turn leads to the node with the matrix on which
     * biclustering algorithm will be performed.
     *
     * @return the <code>TreePath</code> selected in the dataset tree
     */
    public TreePath getSelectionPath() {
        return selectionPath;
    }

    /**
     * Returns the layout of this panel.
     *
     * @return <code>SpringLayout</code>
     */
    public SpringLayout getSpringLayout() {
        return springLayout;
    }

    /**
     * Returns biclustering algorithms label.
     *
     * @return the biclustering algorithms <code>JLabel</code>
     */
    public JLabel getBiclusteringAlgorithmsLabel() {
        return biclusteringAlgorithmsLabel;
    }

    /**
     * Returns gene shifts for CCC-Biclustering and e-CCC-Biclustering
     * algorithms check box.
     *
     * @return gene shifts for CCC-Biclustering and e-CCC-Biclustering
     *         algorithm <code>JCheckBox</code>
     */
    public JCheckBox getGeneShiftsCheckBox() {
        return geneShiftsCheckBox;
    }


    /**
     * Returns the label for number of shifts for CCC-Biclustering
     * and e-CCC-Biclustering algorithms.
     *
     * @return the <code>JLabel</code> for number of shifts for
     * CCC-Biclustering and e-CCC-Biclustering algorithm
     */
    public JLabel getShiftsLabel() {
        return shiftsLabel;
    }

    /**
     * Returns the text field for the input of CCC-Biclustering
     * and e-CCC-Biclustering algorithms number of shifts.
     *
     * @return the <code>JTextField</code> for the input of
     *         CCC-Biclustering and e-CCC-Biclustering algorithms
     *         number of shifts
     */
    public JTextField getShiftsTextField() {
        return shiftsTextField;
    }

    /**
     * Returns restricted errors for e-CCC-Biclustering algorithm check box.
     *
     * @return the restricted errors for e-CCC-Biclustering algorithm
     *         <code>JCheckBox</code>
     */
    public JCheckBox getRestrictedErrorsECCCCheckBox() {
        return restrictedErrorsECCCCheckBox;
    }

    /**
     * Label for the number of neighbors on e-CCC-Biclustering algorithm.
     *
     * @return the <code>JLabel</code> for the number of neighbors on
     *         e-CCC-Biclustering algorithm
     */
    public JLabel getNeighborsECCCLabel() {
        return neighborsECCCLabel;
    }

    /**
     * Text field for the input of number of neighbors for
     * e-CCC-Biclustering algorithm.
     *
     * @return the <code>JTextField</code> for the input of number
     *         of neighbors for e-CCC-Biclustering algorithm
     */
    public JTextField getNeighborsECCCTextField() {
        return neighborsECCCTextField;
    }

    /**
     * Label for the number of errors allowed in e-CCC-Biclustering algorithm.
     *
     * @return the <code>JLabel</code> for the number of errors allowed
     *         in e-CCC-Biclustering algorithm
     */
    public JLabel getErrorsNumberLabel() {
        return errorsNumberLabel;
    }

    /**
     * Text field for the input of the number of errors allowed in
     * e-CCC-Biclustering algorithm.
     *
     * @return the <code>JTextField</code> for the input of the number
     *         of errors allowed in e-CCC-Biclustering algorithm
     */
    public JTextField getErrorsNumberTextField() {
        return errorsNumberTextField;
    }

    /**
     * Returns biclustering panel.
     *
     * @return JPanel biclustering panel
     */
    public JPanel getBiclusteringPanel() {
        return this.biclusteringAlgorithmPanel;
    }

    /**
     * Returns apply button.
     *
     * @return apply <code>JButton</code>
     */
    public JButton getApplyButton() {
        return applyButton;
    }

    /**
     * Handles a selection change in algorithms' list.
     *
     * @param e <code>ListSelectionEvent</code>
     */
    public void algorithmsList_valueChanged(ListSelectionEvent e) {
        if (!e.getValueIsAdjusting()) {
            this.biclusteringAlgorithmPanel.setLayout(new SpringLayout());
            this.biclusteringAlgorithmPanel.removeAll();
            this.biclusteringAlgorithmPanel.repaint();
            String algorithm = (String) algorithmsList.getSelectedValue();
            if (algorithm == null) {
                return;
            }
            if (algorithm.equals(CCC_BICLUSTERING)) {
                this.paintBiclusteringAlgorithmPanelWithCCC();
                mainFrame.setVisible(true);
            } else
            if (algorithm.equals(E_CCC_BICLUSTERING)) {
                this.paintBiclusteringAlgorithmPanelWithECCC();
                mainFrame.setVisible(true);
            } else
            if (algorithm.equals(CC_TSB_BICLUSTERING)) {
                this.paintBiclusteringAlgorithmPanelWithCCTSB();
                mainFrame.setVisible(true);
            } else {
                JOptionPane.showMessageDialog(this, "Select a biclustering " +
                                              "algorithm to apply",
                                              "No algorithm selected",
                                              JOptionPane.INFORMATION_MESSAGE);
            }
        }
    }

    /**
     * Handles a change in gene shifts check box state.
     *
     * @param e <code>ItemEvent</code>
     */
    public void geneShiftsCheckBox_itemStateChanged(ItemEvent e) {
        if (this.geneShiftsCheckBox.isSelected()) {
            this.signChangesCheckBox.setSelected(false);
            this.timeLagsCheckBox.setSelected(false);
        }
        this.setGeneShiftsCheckBoxSelected(this.geneShiftsCheckBox.isSelected());
    }

    public void signChangesCheckBox_itemStateChanged(ItemEvent e) {
        if (this.signChangesCheckBox.isSelected()) {
            this.geneShiftsCheckBox.setSelected(false);
        }
    }

    public void timeLagsCheckBox_itemStateChanged(ItemEvent e) {
        if (this.timeLagsCheckBox.isSelected()) {
            this.geneShiftsCheckBox.setSelected(false);
        }
        this.maxTimeLagLabel.setEnabled(this.timeLagsCheckBox.isSelected());
        this.maxTimeLagTextField.setEnabled(this.timeLagsCheckBox.isSelected());
    }

    public void allowMissingsButton_mouseClicked(MouseEvent e) {
        if (this.allowMissingsButton.isSelected() &&
            this.restrictedErrorsECCCCheckBox.isSelected()) {
            this.restrictedErrorsECCCCheckBox.setSelected(false);
        }
    }
}


class PanelBiclustering_allowMissingsButton_mouseAdapter extends MouseAdapter {
    private PanelBiclustering adaptee;
    PanelBiclustering_allowMissingsButton_mouseAdapter(PanelBiclustering
            adaptee) {
        this.adaptee = adaptee;
    }

    public void mouseClicked(MouseEvent e) {
        adaptee.allowMissingsButton_mouseClicked(e);
    }
}


class PanelBiclustering_timeLagsCheckBox_itemAdapter implements ItemListener {
    private PanelBiclustering adaptee;
    PanelBiclustering_timeLagsCheckBox_itemAdapter(PanelBiclustering adaptee) {
        this.adaptee = adaptee;
    }

    public void itemStateChanged(ItemEvent e) {
        adaptee.timeLagsCheckBox_itemStateChanged(e);
    }
}


class PanelBiclustering_signChangesCheckBox_itemAdapter implements ItemListener {
    private PanelBiclustering adaptee;
    PanelBiclustering_signChangesCheckBox_itemAdapter(PanelBiclustering adaptee) {
        this.adaptee = adaptee;
    }

    public void itemStateChanged(ItemEvent e) {
        adaptee.signChangesCheckBox_itemStateChanged(e);
    }
}


/**
 * <p>Title: </p>
 *
 * <p>Description: </p>
 */
class PanelBiclustering_algorithmsList_listSelectionAdapter implements
        ListSelectionListener {
    private PanelBiclustering adaptee;
    PanelBiclustering_algorithmsList_listSelectionAdapter(PanelBiclustering
            adaptee) {
        this.adaptee = adaptee;
    }

    public void valueChanged(ListSelectionEvent e) {
        adaptee.algorithmsList_valueChanged(e);
    }
}


/**
 * <p>Title: </p>
 *
 * <p>Description: </p>
 */
class PanelBiclustering_geneShiftsCheckBox_itemAdapter implements ItemListener {
    private PanelBiclustering adaptee;
    PanelBiclustering_geneShiftsCheckBox_itemAdapter(PanelBiclustering adaptee) {
        this.adaptee = adaptee;
    }

    public void itemStateChanged(ItemEvent e) {
        adaptee.geneShiftsCheckBox_itemStateChanged(e);
    }
}


/**
 * <p>Title: </p>
 *
 * <p>Description: </p>
 */
class PanelBiclustering_restrictedErrorsECCCCheckBox_itemAdapter implements
        ItemListener {
    private PanelBiclustering adaptee;
    PanelBiclustering_restrictedErrorsECCCCheckBox_itemAdapter(
            PanelBiclustering adaptee) {
        this.adaptee = adaptee;
    }

    /**
     *
     * @param e <code>ItemEvent</code>
     */
    public void itemStateChanged(ItemEvent e) {
        adaptee.restrictedErrorsECCCCheckBox_itemStateChanged(e);
    }
}


class PanelBiclustering_applyButton_actionAdapter implements ActionListener {
    private PanelBiclustering adaptee;
    PanelBiclustering_applyButton_actionAdapter(PanelBiclustering adaptee) {
        this.adaptee = adaptee;
    }

    public void actionPerformed(ActionEvent e) {
        adaptee.applyButton_actionPerformed(e);
    }
}
