# Supplementary material for: BiGGEsTS: integrated environment for biclustering analysis of time series gene expression data
Source: BMC Res Notes. 2009 Jul 7;2:124. doi: 10.1186/1756-0500-2-124 (PMC2720980; doi:10.1186/1756-0500-2-124)
Supplement: Additional file 3 — Source code of the BiGGEsTS software. The source code of BiGGEsTS. The archive contains two directories, named "biggests" and "smadeira", inside a main directory, named "src". Each of the directories contained in "biggests" and "smadeira" contains the source files of the classes included in the packages identified by the same names. The Javadoc documentation of the source code is available at the official website. [file 1756-0500-2-124-S3.zip › src/biggests/gui/PanelExpression.java]

package biggests.gui;

import java.awt.*;
import java.awt.event.*;

import javax.swing.*;

import biggests.tree.*;
import biggests.utils.*;
import smadeira.biclustering.*;

/**
 * <p>Title: Expression Panel</p>
 *
 * <p>Description: Displays expression charts. May contain bicluster
 *                 time points, all time points or bicluster pattern
 *                 charts. The charts are constructed from either single
 *                 biclusters or groups of biclusters.</p>
 *
 * <p>Copyright:   Copyright (C) 2007  Joana Gon�alves
 *                 This program is free software; you can redistribute
 *                 it and/or modify it under the terms of the GNU General
 *                 Public License as published by the Free Software
 *                 Foundation; either version 3 of the License, or
 *                 any later version.
 *
 *                 This program is distributed in the hope that it will
 *                 be useful, but WITHOUT ANY WARRANTY; without even the
 *                 implied warranty of MERCHANTABILITY or FITNESS FOR A
 *                 PARTICULAR PURPOSE.  See the
 *                 <a href="http://www.gnu.org/licenses/gpl.html">
 *                 GNU General Public License</a> for more details.
 * </p>
 *
 * @author Joana P. Gon�alves
 */
public class PanelExpression extends JPanel {
    /**
     * Constant which defines bicluster time points expression chart type.
     */
    public static final int BICLUSTER_TIME_POINTS = 0;

    /**
     * Constant which defines all time points expression chart type.
     */
    public static final int ALL_TIME_POINTS = 1;

    /**
     * Constant which defines pattern expression chart type.
     */
    public static final int PATTERN = 2;

    /**
     * Visualization options (number of biclusters to be displayed) to
     * include in a combo box when the expression type is either
     * BICLUSTER_TIME_POINTS or PATTERN and the corresponding object is a
     * group of biclusters.
     */
    private static final String[] visualizationOption = {
            "first 12 biclusters",
            "first 24 biclusters",
            "first 48 biclusters",
            "first 96 biclusters",
            "all biclusters"};

    /**
     * The type of expression for this panel's chart. It may be:<br/>
     * PanelExpression.BICLUSTER_TIME_POINTS
     * PanelExpression.ALL_TIME_POINTS
     * PanelExpression.PATTERN
     */
    private int expressionType;

    /**
     * The application's main frame, where this panel is being displayed.
     */
    protected BiggestsFrame mainFrame;

    /**
     * Check box which allows the user to choose between an expression
     * chart with original or normalized data. To be used on
     * BICLUSTER_TIME_POINTS and ALL_TIME_POINTS expression charts panel.
     */
    private JCheckBox normalize;

    /**
     * Combo box for the user to choose the number of biclusters to display.
     * To be used when the expression type is either BICLUSTER_TIME_POINTS
     * or PATTERN and the corresponding object is a group of biclusters.
     */
    private JComboBox option;

    private JPanel optionPanel;

    /**
     * The expression chart of a single bicluster. It can be a bicluster
     * time points, an all time points or a pattern expression chart.
     */
    private PanelExpressionChart expressionChart;

    /**
     * The expression charts of a set of biclusters (which belong to a
     * specific group of biclusters).
     */
    private PanelExpressionChart[] expressionCharts;

    /**
     * The set of biclusters retrieved from the group of biclusters to display.
     */
    private Bicluster[] setOfBiclusters;

    /**
     * The width of the expression chart.
     */
    private int chartWidth;

    /**
     * The height of the expression chart.
     */
    private int chartHeight;

    /**
     * Creates a new panel to display expression charts.
     * This panel may hold three different types of expression charts:<br/>
     * - <code>BICLUSTER_TIME_POINTS</code><br/>
     * - <code>ALL_TIME_POINTS</code><br/>
     * - <code>PATTERN</code><br/>
     *
     * @param frame the <code>BiggestsFrame</code>, where this panel is
     *              being displayed.
     * @param expressionType the type of expression chart(s) which is/are
     *                       being displayed in this panel
     */
    public PanelExpression(BiggestsFrame frame, int expressionType) {
        super();
        this.mainFrame = frame;
        this.expressionType = expressionType;
        try {
            jbInit();
        } catch (Exception ex) {
            ex.printStackTrace();
        }
    }

    /**
     * Initializes graphic components.
     *
     * @throws Exception when some component could not be initialized
     */
    private void jbInit() throws Exception {
        this.setLayout(new SpringLayout());
        this.setBorder(BorderFactory.createEmptyBorder(20, 20, 20, 20));
        this.addHierarchyBoundsListener(new
                PanelExpression_this_hierarchyBoundsAdapter(this));
        this.normalize = new JCheckBox("Normalize to mean 0 and std 1");
        normalize.addItemListener(new PanelExpression_normalize_itemAdapter(this));
        this.optionPanel = new JPanel();
        optionPanel.setLayout(new SpringLayout());
        this.option = new JComboBox(visualizationOption);
        optionPanel.add(option);
        option.addItemListener(new PanelExpression_option_itemAdapter(this));
    }

    /**
     * Clears this panel. Removes the graphic components.
     */
    public void clear() {
        this.removeAll();
        this.setLayout(new SpringLayout());
        expressionChart = null;
        expressionCharts = null;
        setOfBiclusters = null;
    }

    /**
     * Sets this panels' expression chart width and height depending on the
     * specified number of genes and number of conditions of the bicluster
     * to analyse.
     *
     * @param numberOfGenes the <code>int</code> number of genes
     * @param numberOfConditions the <code>int</code> number of conditions
     */
    private void setChartWidthAndHeight(int numberOfGenes,
                                        int numberOfConditions) {
        if (numberOfConditions < 3) {
            chartWidth = 700;
        } else {
            chartWidth = 800;
        }

        if (numberOfGenes < 20) {
            chartHeight = 400;
        } else
        if (numberOfGenes < 50) {
            chartHeight = 500;
        } else
        if (numberOfGenes < 100) {
            chartHeight = 600;
        } else {
            int mult = numberOfGenes / 100;
            chartHeight = (mult - 1) * 150 + 700;
        }

        this.setPreferredSize(new Dimension(chartWidth + 40, chartHeight + 80));
    }

    /**
     * Paints an expression chart which data consists of the gene expression
     * values for the genes in a specific <code>nodeInfo</code> matrix object
     * under all conditions of a specific <code>parentNodeInfo</code> matrix
     * object.
     *
     * @param nodeInfo the <code>NodeInfo</code> with the matrix object to
     *                 retrieve the genes
     * @param parentNodeInfo the <code>NodeInfo</code> with the matrix object
     *                       to retrieve all the conditions
     */
    public void paintAllTimePointsChart(NodeInfo nodeInfo,
                                        NodeInfo parentNodeInfo) {
        this.setLayout(new SpringLayout());
        if ((expressionType != ALL_TIME_POINTS)) {
            try {
                throw new InvalidNodeObjectTypeException(
                        "This method is to use " +
                        "exclusively to draw 'all time points' charts.");
            } catch (InvalidNodeObjectTypeException ex) {
                ex.printStackTrace();
                return;
            }
        }

        NodeObjectInterface nodeObject = nodeInfo.getNodeObject();
        NodeObjectInterface parentNodeObject = parentNodeInfo.getNodeObject();

        if ((parentNodeObject instanceof CCC_Biclustering) &&
            (nodeObject instanceof CCC_Bicluster)) {
            CCC_Biclustering biclustering = (CCC_Biclustering) parentNodeObject;
            CCC_Bicluster bicluster = (CCC_Bicluster) nodeObject;
            int numberOfGenes = bicluster.getNumberOfGenes();
            int numberOfConditions = 0;
            numberOfConditions = ((DiscretizedExpressionMatrix) biclustering.
                                  getMatrix()).
                                 getOriginalExpressionMatrix().
                                 getNumberOfConditions();

            this.setChartWidthAndHeight(numberOfGenes, numberOfConditions);

            try {
                expressionChart = PanelExpressionChart.
                                  createExpressionAllTimePointsChart(
                                          bicluster,
                                          chartWidth,
                                          chartHeight,
                                          false);

                normalize.setSelected(false);
                this.add(normalize, 0);
                this.add(expressionChart, 1);
                ((SpringLayout)this.getLayout()).
                        putConstraint(SpringLayout.NORTH, expressionChart,
                                      20,
                                      SpringLayout.SOUTH, normalize);
            } catch (InvalidNodeObjectTypeException ex) {
                /**
                 * this exception is an internal error, it shouldn't be
                 * displayed to the user; besides, it does not happen, since
                 * application frame only sends valid node objects
                 */
                ex.printStackTrace();
                return;
            }
        } else
        if ((parentNodeObject instanceof E_CCC_Biclustering) &&
            (nodeObject instanceof E_CCC_Bicluster)) {
            E_CCC_Biclustering biclustering = (E_CCC_Biclustering)
                                              parentNodeObject;
            E_CCC_Bicluster bicluster = (E_CCC_Bicluster) nodeObject;
            int numberOfGenes = bicluster.getNumberOfGenes();
            int numberOfConditions = 0;
            numberOfConditions = ((DiscretizedExpressionMatrix)
                                  biclustering.getMatrix()).
                                 getOriginalExpressionMatrix().
                                 getNumberOfConditions();

            this.setChartWidthAndHeight(numberOfGenes, numberOfConditions);

            try {
                expressionChart = PanelExpressionChart.
                                  createExpressionAllTimePointsChart(
                                          bicluster,
                                          chartWidth,
                                          chartHeight,
                                          false);

                normalize.setSelected(false);
                this.add(normalize, 0);
                this.add(expressionChart, 1);
                ((SpringLayout)this.getLayout()).putConstraint(SpringLayout.NORTH, expressionChart,
                                           20,
                                           SpringLayout.SOUTH, normalize);
            } catch (InvalidNodeObjectTypeException ex) {
                /**
                 * this exception is an internal error, it shouldn't be
                 * displayed to the user; besides, it does not happen, since
                 * application frame only sends valid node objects
                 */
                ex.printStackTrace();
                return;
            }
        } else
        if ((parentNodeObject instanceof CC_TSB_Biclustering) &&
            (nodeObject instanceof Bicluster)) {
            CC_TSB_Biclustering biclustering = (CC_TSB_Biclustering)
                                               parentNodeObject;
            Bicluster bicluster = (Bicluster) nodeObject;
            int numberOfGenes = bicluster.getNumberOfGenes();
            int numberOfConditions = 0;
            numberOfConditions = biclustering.getMatrix().getNumberOfConditions();

            this.setChartWidthAndHeight(numberOfGenes, numberOfConditions);

            try {
                expressionChart = PanelExpressionChart.
                                  createExpressionAllTimePointsChart(
                                          bicluster,
                                          chartWidth,
                                          chartHeight,
                                          false);

                normalize.setSelected(false);
                this.add(normalize, 0);
                this.add(expressionChart, 1);
                ((SpringLayout)this.getLayout()).putConstraint(SpringLayout.NORTH, expressionChart,
                                           20,
                                           SpringLayout.SOUTH, normalize);
            } catch (InvalidNodeObjectTypeException ex) {
                /**
                 * this exception is an internal error, it shouldn't be
                 * displayed to the user; besides, it does not happen, since
                 * application frame only sends valid node objects
                 */
                ex.printStackTrace();
                return;
            }
        }

        else {
            /**
             * do the same for other types of biclusters/bicluster groups
             */
        }
    }

    /**
     * Paints one or a set of bicluster time points charts. The expression
     * values to display on the graph(s) are retrieved from the
     * <code>NodeInfo</code> object.
     *
     * @param nodeInfo the <code>NodeInfo</code> which contains the matrix
     *                 object(s) with the expression values
     */
    public void paintBiclusterTimePointsCharts(NodeInfo nodeInfo) {
        this.paint(nodeInfo);
    }

    /**
     * Paints one bicluster / set of bicluster pattern charts. The
     * pattern values to display in the pattern chart are retrieved from
     * the <code>NodeInfo</code> object.
     *
     * @param nodeInfo the <code>NodeInfo</code> which contains the matrix
     *                 object(s) with the expression values
     */
    public void paintBiclusterPatternCharts(NodeInfo nodeInfo) {
        this.paint(nodeInfo);
    }

    /**
     * Paints biclusters time points charts or biclusters pattern charts.
     * The number of charts displayed depends on the type of the
     * <code>NodeInfo</code> object. If it holds a group of biclusters,
     * the charts to display correspond to the biclusters in the group.
     * If it holds a single bicluster, only an expression / pattern
     * chart will be shown.
     *
     * @param nodeInfo the <code>NodeInfo</code> object with the data to
     *                 construct the expression/pattern charts
     */
    private void paint(NodeInfo nodeInfo) {
        int nodeObjectType = nodeInfo.getNodeObjectType();
        if ((nodeObjectType != NodeInfo.BICLUSTER_SINGLE) &&
            (nodeObjectType != NodeInfo.POSTPROCESSED_SINGLE) &&
            (nodeObjectType != NodeInfo.BICLUSTER_GROUP) &&
            (nodeObjectType != NodeInfo.POSTPROCESSED_GROUP)) {
            try {
                throw new InvalidNodeObjectTypeException("Only individual " +
                        "biclusters or biclusters' groups are allowed.");
            } catch (InvalidNodeObjectTypeException ex) {
                ex.printStackTrace();
                return;
            }
        }

        if (expressionType == ALL_TIME_POINTS) {
            try {
                throw new InvalidNodeObjectTypeException("This method is " +
                        "intended to draw bicluster time points or " +
                        "bicluster pattern charts only");
            } catch (InvalidNodeObjectTypeException ex) {
                ex.printStackTrace();
                return;
            }
        }

        if ((expressionType == PATTERN) &&
            (nodeInfo.getDataType() == NodeInfo.VALUES)) {
            try {
                throw new InvalidNodeObjectTypeException("Biclusters with " +
                        "float values do not have a discrete pattern.");
            } catch (InvalidNodeObjectTypeException ex) {
                ex.printStackTrace();
                return;
            }
        }

        if ((nodeObjectType == NodeInfo.BICLUSTER_SINGLE) ||
            (nodeObjectType == NodeInfo.POSTPROCESSED_SINGLE)) {
            /**
             * node information object contains an individual bicluster object
             */
            this.setLayout(new SpringLayout());
            Bicluster bicluster = (Bicluster) nodeInfo.getNodeObject();
            int numberOfGenes = bicluster.getNumberOfGenes();
            int numberOfConditions = bicluster.getNumberOfConditions();

            if (expressionType == PATTERN) {
                this.chartWidth = 700;
                this.chartHeight = 300;
                this.setSize(new Dimension(chartWidth + 40,
                                           chartHeight + 40));
                try {
                    expressionChart = PanelExpressionChart.
                                      createExpressionBiclusterPatternChart(
                                              (CCC_Bicluster) bicluster,
                                              chartWidth,
                                              chartHeight,
                                              false);
                    this.add(expressionChart);
                    this.resetSize();
                } catch (Exception ex) {
                    ex.printStackTrace();
                    return;
                }
                return ;
            }

            this.setChartWidthAndHeight(numberOfGenes, numberOfConditions);

            try {
                expressionChart = PanelExpressionChart.
                                  createExpressionBiclusterTimePointsChart(
                                          bicluster,
                                          chartWidth,
                                          chartHeight,
                                          false,
                                          false);
                normalize.setSelected(false);
                this.add(normalize, 0);
                this.add(expressionChart, 1);
                this.resetSize();
                ((SpringLayout)this.getLayout()).putConstraint(SpringLayout.NORTH,
                                           expressionChart, 20,
                                           SpringLayout.SOUTH, normalize);
            } catch (InvalidNodeObjectTypeException ex) {
                /**
                 * this exception is an internal error, it shouldn't be
                 * displayed to the user; besides, it does not happen, since
                 * we are checking and sending a valid object type
                 */
                ex.printStackTrace();
                return;
            }
        } else {
            /**
             * node information object has a bicluster group or post-processed
             * bicluster group
             */
            this.setLayout(new FlowLayout());
            chartWidth = 150;
            chartHeight = 150;

            Biclustering biclustering = (Biclustering) nodeInfo.getNodeObject();
            setOfBiclusters = biclustering.getSetOfBiclusters();
            int numberOfCharts = 12;
            if (setOfBiclusters.length < 12) {
                numberOfCharts = setOfBiclusters.length;
            }

            this.resetSize();

            expressionCharts = new PanelExpressionChart[numberOfCharts];

            if ((biclustering instanceof CCC_Biclustering) ||
                (biclustering instanceof E_CCC_Biclustering)) {
                /**
                 * biclustering object is either a CCC_Biclustering or a
                 * E_CCC_Biclustering
                 */

                if (expressionType == PATTERN) {
                    option.setSelectedIndex(0);
                    this.add(optionPanel, 0);
                    /**
                     * biclustering object is either a CCC_Biclustering or
                     * a E_CCC_Biclustering and the type of charts to draw
                     * is PATTERN
                     */
                    try {
                        if (nodeObjectType == NodeInfo.POSTPROCESSED_GROUP) {
                            for (int i = 0; i < numberOfCharts; i++) {
                                CCC_Bicluster bicluster = (CCC_Bicluster)
                                        setOfBiclusters[i];
                                expressionCharts[i] = PanelExpressionChart.
                                        createExpressionBiclusterPatternChart(
                                                bicluster,
                                                chartWidth,
                                                chartHeight,
                                                "Post-Processed " + (i + 1) +
                                                "     (" + bicluster.getID() +
                                                ")",
                                                true);
                                this.add(expressionCharts[i]);
                            }

                        } else {
                            for (int i = 0; i < numberOfCharts; i++) {
                                CCC_Bicluster bicluster = (CCC_Bicluster)
                                        setOfBiclusters[i];
                                expressionCharts[i] = PanelExpressionChart.
                                        createExpressionBiclusterPatternChart(
                                                bicluster,
                                                chartWidth,
                                                chartHeight,
                                                true);
                                this.add(expressionCharts[i]);
                            }
                        }
                    } catch (Exception ex) {
                        ex.printStackTrace();
                        return;
                    }
                } else {
                    /**
                     * biclustering object is either a CCC_Biclustering or
                     * a E_CCC_Biclustering and the type of charts to draw
                     * is BICLUSTER_TIME_POINTS
                     */
                    expressionCharts = new
                                       PanelExpressionChart[numberOfCharts];
                    option.setSelectedIndex(0);
                    this.add(optionPanel, 0);
                    try {
                        if (nodeObjectType == NodeInfo.POSTPROCESSED_GROUP) {
                            for (int i = 0; i < numberOfCharts; i++) {
                                CCC_Bicluster bicluster = (CCC_Bicluster)
                                        setOfBiclusters[i];
                                expressionCharts[i] = PanelExpressionChart.
                                        createExpressionBiclusterTimePointsChart(
                                                bicluster,
                                                chartWidth,
                                                chartHeight,
                                                "Post-Processed " + (i + 1) +
                                                "     (" + bicluster.getID() +
                                                ")",
                                                false,
                                                true);
                                this.add(expressionCharts[i]);
                            }
                        } else {
                            for (int i = 0; i < numberOfCharts; i++) {
                                CCC_Bicluster bicluster = (CCC_Bicluster)
                                        setOfBiclusters[i];
                                expressionCharts[i] = PanelExpressionChart.
                                        createExpressionBiclusterTimePointsChart(
                                                bicluster,
                                                chartWidth,
                                                chartHeight,
                                                false,
                                                true);
                                this.add(expressionCharts[i]);
                            }
                        }
                    } catch (InvalidNodeObjectTypeException ex) {
                        ex.printStackTrace();
                        return;
                    }
                }
                return;
            } else {
                /**
                 * biclustering object is a CC_TSB_Biclustering
                 */
                if (expressionType == BICLUSTER_TIME_POINTS) {
                    expressionCharts = new
                                       PanelExpressionChart[numberOfCharts];
                    option.setSelectedIndex(0);
                    this.add(optionPanel, 0);
                    try {
                        if (nodeObjectType == NodeInfo.POSTPROCESSED_GROUP) {
                            for (int i = 0; i < numberOfCharts; i++) {
                                Bicluster bicluster = (Bicluster)
                                        setOfBiclusters[i];
                                expressionCharts[i] = PanelExpressionChart.
                                        createExpressionBiclusterTimePointsChart(
                                                bicluster,
                                                chartWidth,
                                                chartHeight,
                                                "Post-Processed " + (i + 1) +
                                                "     (" + bicluster.getID() +
                                                ")",
                                                false,
                                                true);
                                this.add(expressionCharts[i]);
                            }
                        } else {
                            for (int i = 0; i < numberOfCharts; i++) {
                                Bicluster bicluster = (Bicluster)
                                        setOfBiclusters[i];
                                expressionCharts[i] = PanelExpressionChart.
                                        createExpressionBiclusterTimePointsChart(
                                                bicluster,
                                                chartWidth,
                                                chartHeight,
                                                false,
                                                true);
                                this.add(expressionCharts[i]);
                            }
                        }
                    } catch (InvalidNodeObjectTypeException ex) {
                        ex.printStackTrace();
                        return;
                    }
                }
            }
        }
    }

    /**
     * Displays a chart, within a set of charts from a biclustering object.
     * The charts of a set of charts are displayed in lines of four. This
     * method automatically calculates the position of the chart in the
     * panel based on its given index.
     *
     * @param charts the complete <code>PanelExpressionChart[]</code> list of charts
     * @param chart the <code>PanelExpressionChart</code> to display
     * @param index the <code>int</code> index of the chart to display
     */
    private void displayBiclusterChart(PanelExpressionChart[] charts,
                                       PanelExpressionChart chart,
                                       int index) {
        this.add(chart, index + 1);
        if (index == 0) {
            /**
             * this is the first chart to display, i.e, will appear on
             * the first line, first column
             */
            ((SpringLayout)this.getLayout()).putConstraint(SpringLayout.WEST, chart, 0,
                                       SpringLayout.WEST, option);
            ((SpringLayout)this.getLayout()).putConstraint(SpringLayout.NORTH, chart, 20,
                                       SpringLayout.SOUTH, option);
            return;
        }

        if (index % 4 == 0) {
            /**
             * this is not the first chart to display, but it is
             * on the first column; this means that this chart is the
             * first chart of one specific line
             */
            ((SpringLayout)this.getLayout()).putConstraint(SpringLayout.WEST, chart, 0,
                                       SpringLayout.WEST, charts[0]);
            ((SpringLayout)this.getLayout()).putConstraint(SpringLayout.NORTH, chart, 10,
                                       SpringLayout.SOUTH, charts[index - 4]);
            return;
        }

        if (index > 4) {
            /**
             * this chart is to be displayed, not on the first line
             * nor on the first column, but in any of other position
             */
            ((SpringLayout)this.getLayout()).putConstraint(SpringLayout.WEST, chart, 10,
                                       SpringLayout.EAST, charts[index - 1]);
            ((SpringLayout)this.getLayout()).putConstraint(SpringLayout.NORTH, chart, 10,
                                       SpringLayout.SOUTH, charts[index - 4]);
            return;
        }

        /**
         * this chart is not the first chart, but it is on the first line
         */
        ((SpringLayout)this.getLayout()).putConstraint(SpringLayout.WEST, chart, 10,
                                   SpringLayout.EAST, charts[index - 1]);
        ((SpringLayout)this.getLayout()).putConstraint(SpringLayout.NORTH, chart, 0,
                                   SpringLayout.NORTH, charts[index - 1]);
    }

    /**
     * Checks the option selected by the user in the normalize check box.
     * If normalize is selected, computes the normalized expression chart
     * and displays it. If normalize is not selected, computes original
     * expression chart and displays it.
     *
     * @param e the <code>ItemEvent</code> of the check box selected state
     */
    public void normalize_itemStateChanged(ItemEvent e) {
        if (this.getComponentCount() == 2) {
            this.remove(1); // remove expression chart from the panel
        }
        this.repaintBiclusterTimePoints(normalize.isSelected());
        mainFrame.setVisible(true);
    }

    /**
     * Repaints a bicluster time points chart, constructed with the original
     * or the normalized expression data.
     *
     * @param normalizeData the <code>boolean</code> which states if
     *                      expression data is to be normalized or not;
     *                      <code>true</code> if the data is to be normalized
     *                      <code>false</code> if the data is not to be normalized
     */
    private void repaintBiclusterTimePoints(boolean normalizeData) {
        try {
            expressionChart = expressionChart.repaintTimePointsChart(
                    chartWidth, chartHeight, normalizeData);

            this.add(expressionChart);
            ((SpringLayout)this.getLayout()).putConstraint(SpringLayout.NORTH, expressionChart,
                                       20,
                                       SpringLayout.SOUTH, normalize);
        } catch (InvalidNodeObjectTypeException ex) {
            /**
             * this exception is an internal error, it shouldn't be
             * displayed to the user;
             */
            ex.printStackTrace();
        } catch (Exception ex) {
            ex.printStackTrace();
        }
    }

    /**
     * Checks the option selected by the user in the "number of
     * biclusters to display" combo box.<br/>
     * The number of biclusters selected by the user in the combo box
     * will determine how many bicluster expression chars must be displayed
     * in this panel.<br/>
     * Not all the bicluster expression charts are constructed a priori.
     * That is, only the charts to display are constructed. Others will be
     * generated later on, if the user pretends to display them.<br/>
     * Also if the user selects a number of bicluster charts to view that is
     * smaller than the number of bicluster charts that was being displayed
     * before the selection, the number of biclusters displayed is reduced
     * but the expression charts that were already constructed are maintained
     * in memory, in case the user pretends to see them again.<br/>
     * All the expression charts are destructed when the user selects another
     * node in the tree, as they are no longer needed.<br/>
     *
     * @param e the <code>ItemEvent</code> that signals the change of
     *          selection by the user in the combo box
     */
    public void option_itemStateChanged(ItemEvent e) {
        if (e.getStateChange() == ItemEvent.DESELECTED) {
            return;
        }

        int oldNumberOfCharts = (this.getComponentCount() - 1);
        if (oldNumberOfCharts < 0) {
            return;
        }

        int newNumberOfCharts = 12;
        switch (option.getSelectedIndex()) {
        case 0:
            newNumberOfCharts = 12;
            break;
        case 1:
            newNumberOfCharts = 24;
            break;
        case 2:
            newNumberOfCharts = 48;
            break;
        case 3:
            newNumberOfCharts = 96;
            break;
        case 4:
            newNumberOfCharts = setOfBiclusters.length;
            break;
        }

        if (newNumberOfCharts > setOfBiclusters.length) {
            newNumberOfCharts = setOfBiclusters.length;
        }

        if (oldNumberOfCharts > newNumberOfCharts) {
            for (int i = oldNumberOfCharts; i > newNumberOfCharts; i--) {
                this.remove(i);
            }
            this.setPreferredSize(new Dimension(4 * chartWidth + 3 * 10 + 40,
                                                (newNumberOfCharts / 4 + 1) *
                                                (chartHeight + 10) + 40));
            mainFrame.setVisible(true);
            return;
        }

        /**
         * newNumberOfCharts > oldNumberOfCharts
         */
        if (expressionCharts.length > oldNumberOfCharts) {
            if (newNumberOfCharts < expressionCharts.length) {
                for (int i = oldNumberOfCharts; i < newNumberOfCharts; i++) {
                    this.add(expressionCharts[i]);
                }
                this.resetSize();
                mainFrame.setVisible(true);
                return;
            }

            for (int i = oldNumberOfCharts; i < expressionCharts.length; i++) {
                this.add(expressionCharts[i]);
            }

            int currentNumberOfCharts = this.getComponentCount() - 1;
            if (currentNumberOfCharts == newNumberOfCharts) {
                this.resetSize();
                mainFrame.setVisible(true);
                return;
            }
        }

        /**
         * newNumberOfCharts (to display) > oldNumberOfCharts (displayed)
         * &&
         * currentNumberOfCharts (displayed) == charts.length (chart objects created)
         * currentNumberOfCharts (displayed) < newNumberOfCharts (to display)
         */
        PanelExpressionChart[] newPanelExpressionCharts = new
                PanelExpressionChart[newNumberOfCharts];
        int i;
        for (i = 0; i < expressionCharts.length; i++) {
            newPanelExpressionCharts[i] = expressionCharts[i];
        }

        boolean postProcessed = expressionCharts[0].getChart().
                                getTitle().getText().
                                startsWith("Post");
        expressionCharts = newPanelExpressionCharts;
        if (expressionType == BICLUSTER_TIME_POINTS) {
            try {
                if (postProcessed) {
                    for (int k = i; k < newNumberOfCharts; k++) {
                        Bicluster bicluster = (Bicluster)
                                              setOfBiclusters[k];
                        expressionCharts[k] = PanelExpressionChart.
                                              createExpressionBiclusterTimePointsChart(
                                bicluster,
                                chartWidth,
                                chartHeight,
                                "Post-Processed " + (k + 1) +
                                "     (" + bicluster.getID() +
                                ")",
                                false,
                                true);
                        this.add(expressionCharts[k]);
                    }
                } else {
                    for (int k = i; k < newNumberOfCharts; k++) {
                        Bicluster bicluster = (Bicluster)
                                              setOfBiclusters[k];
                        expressionCharts[k] = PanelExpressionChart.
                                              createExpressionBiclusterTimePointsChart(
                                bicluster,
                                chartWidth,
                                chartHeight,
                                false,
                                true);
                        this.add(expressionCharts[k]);
                    }
                }
            }
            catch (InvalidNodeObjectTypeException ex) {
                ex.printStackTrace();
            }
            this.resetSize();
            mainFrame.setVisible(true);
            return;
        }
        else {
            /**
             * the type of charts is PATTERN
             */
            if (setOfBiclusters[0] instanceof CCC_Bicluster) {
                try {
                    if (postProcessed) {
                        for (int j = i; j < newNumberOfCharts; j++) {
                            CCC_Bicluster bicluster =
                                    (CCC_Bicluster) setOfBiclusters[j];
                            expressionCharts[j] = PanelExpressionChart.
                                                  createExpressionBiclusterPatternChart(
                                    bicluster,
                                    chartWidth,
                                    chartHeight,
                                    "Post-Processed " + (j + 1) +
                                    "     (" + bicluster.getID() +
                                    ")",
                                    true);
                            this.add(expressionCharts[j]);
                        }
                    }
                    else {
                        for (int j = i; j < newNumberOfCharts; j++) {
                            CCC_Bicluster bicluster =
                                    (CCC_Bicluster) setOfBiclusters[j];
                            expressionCharts[j] = PanelExpressionChart.
                                                  createExpressionBiclusterPatternChart(
                                    (CCC_Bicluster) setOfBiclusters[j],
                                    chartWidth,
                                    chartHeight,
                                    true);
                            this.add(expressionCharts[j]);
                        }
                    }
                } catch (Exception ex) {
                    ex.printStackTrace();
                }

                this.resetSize();
                mainFrame.setVisible(true);
                return;
            }
        }
    }

    /**
     * Returns visualization options (number of biclusters to be displayed) to
     * include in a combo box when the expression type is either
     * BICLUSTER_TIME_POINTS or PATTERN and the corresponding object is a
     * group of biclusters.
     *
     * @return the set of visualization <code>String</code> options
     */
    public String[] getVisualizationOption() {
        return visualizationOption;
    }

    /**
     * Returns the type of expression for this panel's chart. It may be:<br/>
     * PanelExpression.BICLUSTER_TIME_POINTS
     * PanelExpression.ALL_TIME_POINTS
     * PanelExpression.PATTERN
     *
     * @return <code>int</code> type of expression chart in this panel
     */
    public int getExpressionType() {
        return expressionType;
    }

    /**
     * Returns the application's main frame, where this panel is being displayed.
     *
     * @return the main <code>BiggestsFrame</code>
     */
    public BiggestsFrame getMainFrame() {
        return mainFrame;
    }

    /**
     * Returns the check box which allows the user to choose between an
     * expression chart with original or normalized data. To be used on
     * BICLUSTER_TIME_POINTS and ALL_TIME_POINTS expression charts panel.
     *
     * @return normalize <code>JCheckBox</code>
     */
    public JCheckBox getNormalize() {
        return normalize;
    }

    /**
     * Returns the combo box for the user to choose the number of biclusters
     * to display. To be used when the expression type is either
     * BICLUSTER_TIME_POINTS or PATTERN and the corresponding object
     * is a group of biclusters.
     *
     * @return option <code>JComboBox</code>
     */
    public JComboBox getOption() {
        return option;
    }

    /**
     * Returns single bicluster's expression chart that is being displayed
     * in this panel. It can be a bicluster time points, an all time points
     * or a pattern expression chart. It may be null if this panel does
     * not contain a chart originated from an individual bicluster.
     *
     * @return <code>PanelExpressionChart</code> that holds the
     *         chart being displayed
     */
    public PanelExpressionChart getExpressionChart() {
        return expressionChart;
    }

    /**
     * Returns the expression charts of a set of biclusters (which belong to a
     * specific group of biclusters). They can be bicluster time points charts
     * or expression pattern charts. The pointer may be null if this panel
     * does not contain charts originated from a group of biclusters.
     *
     * @return the set of <code>PanelExpressionChart</code>s
     */
    public PanelExpressionChart[] getExpressionCharts() {
        return expressionCharts;
    }

    /**
     * Returns the set of biclusters retrieved from the group of
     * biclusters to display. It may be null if this panel was not
     * constructed to display charts from a group of biclusters.
     *
     * @return the set of <code>Bicluster</code>s
     */
    public Bicluster[] getSetOfBiclusters() {
        return setOfBiclusters;
    }

    /**
     * Returns the width of the displayed expression chart(s).
     *
     * @return <code>int</code> width of expression chart(s)
     */
    public int getChartWidth() {
        return chartWidth;
    }

    /**
     * Returns the height of the displayed expression chart(s).
     *
     * @return <code>int</code> height of expression chart(s)
     */
    public int getChartHeight() {
        return chartHeight;
    }

    public void this_ancestorResized(HierarchyEvent e) {
        if (expressionCharts != null) {
            resetSize();
        }
    }

    /**
     * Resizes this panel according to its parent component's size and
     * the number of charts that is being displayed.
     */
    private void resetSize() {
        if (expressionCharts != null) {
            int width = this.getParent().getSize().width;
            Insets insets = this.getBorder().getBorderInsets(this);
            optionPanel.setPreferredSize(new Dimension(
                    width-insets.left-insets.right-20, 70));
            this.setPreferredSize(new Dimension(
                    width, (((((this.getComponentCount()-1)*200)/width))+2)
                    *(150)));
        }
        else
        if (expressionChart != null) {
            Insets insets = this.getBorder().getBorderInsets(this);
            optionPanel.setPreferredSize(new Dimension(
                    this.getSize().width-insets.left-insets.right-20, 70));
            this.setPreferredSize(new Dimension(
                    this.getSize().width,
                    mainFrame.getSize().height - 50));
        }
    }
}


class PanelExpression_this_hierarchyBoundsAdapter extends
        HierarchyBoundsAdapter {
    private PanelExpression adaptee;
    PanelExpression_this_hierarchyBoundsAdapter(PanelExpression adaptee) {
        this.adaptee = adaptee;
    }

    public void ancestorResized(HierarchyEvent e) {
        adaptee.this_ancestorResized(e);
    }
}


/**
 *
 * <p>Title: </p>
 *
 * <p>Description: </p>
 */
class PanelExpression_option_itemAdapter implements ItemListener {
    private PanelExpression adaptee;
    PanelExpression_option_itemAdapter(PanelExpression adaptee) {
        this.adaptee = adaptee;
    }

    /**
     * Handles the event fired by the selection in the option combo box.
     *
     * @param e the <code>ItemEvent</code> fired by the user selection in the option combo box
     */
    public void itemStateChanged(ItemEvent e) {
        adaptee.option_itemStateChanged(e);
    }
}


/**
 *
 * <p>Title: </p>
 *
 * <p>Description: </p>
 */
class PanelExpression_normalize_itemAdapter implements ItemListener {
    private PanelExpression adaptee;
    PanelExpression_normalize_itemAdapter(PanelExpression adaptee) {
        this.adaptee = adaptee;
    }

    /**
     * Handles the event fired by the selection in the normalize check box.
     *
     * @param e the <code>ItemEvent</code> fired by the user selection in the normalize check box
     */
    public void itemStateChanged(ItemEvent e) {
        adaptee.normalize_itemStateChanged(e);
    }
}
