# Supplementary material for: BiGGEsTS: integrated environment for biclustering analysis of time series gene expression data
Source: BMC Res Notes. 2009 Jul 7;2:124. doi: 10.1186/1756-0500-2-124 (PMC2720980; doi:10.1186/1756-0500-2-124)
Supplement: Additional file 3 — Source code of the BiGGEsTS software. The source code of BiGGEsTS. The archive contains two directories, named "biggests" and "smadeira", inside a main directory, named "src". Each of the directories contained in "biggests" and "smadeira" contains the source files of the classes included in the packages identified by the same names. The Javadoc documentation of the source code is available at the official website. [file 1756-0500-2-124-S3.zip › src/biggests/gui/PanelExpressionChart.java]

package biggests.gui;

import java.awt.*;
import java.util.*;

import biggests.utils.*;
import org.jfree.chart.*;
import org.jfree.chart.axis.*;
import org.jfree.chart.labels.*;
import org.jfree.chart.plot.*;
import org.jfree.chart.renderer.category.*;
import org.jfree.data.category.*;
import smadeira.biclustering.*;
import java.io.IOException;


/**
 * <p>Title: Expression Chart Panel</p>
 *
 * <p>Description: A panel which holds an expression chart.
 *                 Allows one to construct specific charts for gene
 *                 expression data.</p>
 *
 * <p>Copyright:   Copyright (C) 2007  Joana Gon�alves
 *                 This program is free software; you can redistribute
 *                 it and/or modify it under the terms of the GNU General
 *                 Public License as published by the Free Software
 *                 Foundation; either version 3 of the License, or
 *                 any later version.
 *
 *                 This program is distributed in the hope that it will
 *                 be useful, but WITHOUT ANY WARRANTY; without even the
 *                 implied warranty of MERCHANTABILITY or FITNESS FOR A
 *                 PARTICULAR PURPOSE.  See the
 *                 <a href="http://www.gnu.org/licenses/gpl.html">
 *                 GNU General Public License</a> for more details.
 * </p>
 *
 * @author Joana P. Gon�alves
 */
public class PanelExpressionChart extends ChartPanel {
    /**
     * Holds the names of the genes for the expression chart
     * for the following chart types:
     * - matrix charts (ExpressionMatrix, PreProcessedExpressionMatrix,
     * DiscretizedExpressionMatrix)
     * - bicluster all time points charts (bicluster's genes * all conditions)
     */
    private String[] genesNames;

    /**
     * Holds the names of the conditions for the expression chart
     * for the following chart types:
     * - matrix charts (ExpressionMatrix, PreProcessedExpressionMatrix,
     * DiscretizedExpressionMatrix)
     * - bicluster all time points charts (bicluster's genes * all conditions)
     */
    private String[] conditionsNames;

    /**
     * Holds the expression values to be represented in the expression chart
     * for the following chart types:
     * - matrix charts (ExpressionMatrix, PreProcessedExpressionMatrix,
     * DiscretizedExpressionMatrix)
     * - bicluster all time points charts (bicluster's genes * all conditions)
     */
    private float[][] expressionValues;

    private float missingValueFloat;

    /**
     * Bicluster. It is null when this chart is a:<br/>
     * - bicluster all time points chart (bicluster's genes * all conditions)<br/>
     * - matrix chart (ExpressionMatrix, PreProcessedExpressionMatrix,
     * DiscretizedExpressionMatrix)<br/>
     * It holds a Bicluster object (Bicluster, CCC_Bicluster,
     * CCC_Bicluster_GeneShifts, CCC_Bicluster_SignChanges,
     * CCC_Bicluster_Time_Lags, CCC_Bicluster_SignChanges_TimeLags,
     * E_CCC_Bicluster, E_CCC_Bicluster_GeneShifts,
     * E_CCC_Bicluster_RestrictedErrors,
     * E_CCC_Bicluster_GeneShifts_RestrictedErrors) when chart is a:<br/>
     * - bicluster time points chart (bicluster's genes * bicluster's conditions)<br/>
     * - pattern chart (only for CCC_Bicluster and its subclasses)
     */
    private Bicluster bicluster;

    /**
     * Constructs a gene or pattern expression chart with the genes names,
     * conditions names and gene expression data retrieved from the given
     * <code>bicluster</code>.
     *
     * @param bicluster the <code>Bicluster</code> which contains the matrix
     *                 object with the data to represent on the expression
     *                 chart
     * @param pattern the <code>boolean</code> value that indicates if this
     *                chart is meant to be a pattern expression chart (
     *                <code>true</code>)or a gene expression chart (
     *                <code>false</code>)
     * @param width the <code>int</code> width of the expression chart
     * @param height the <code>int</code> height of the expression chart
     * @param minimumDrawWidth the <code>int</code> minimum draw width
     *                         of the expression chart
     * @param minimumDrawHeight the <code>int</code> minimum draw height
     *                          of the expression chart
     * @param maximumDrawWidth the <code>int</code> maximum draw width
     *                         of the expression chart
     * @param maximumDrawHeight the <code>int</code> maximum draw height
     *                          of the expression chart
     * @param useBuffer <code>boolean</code> <code>true</code> if a
     *                  buffer should be used; <code>false</code> if not
     * @param properties <code>boolean</code> <code>true</code> if properties
     *                   should be accessible via context menu;
     *                   <code>false</code> if otherwise
     * @param save <code>boolean</code> <code>true</code> if save option
     *             should be available via context menu; <code>false</code>
     *             if otherwise
     * @param print <code>boolean</code> <code>true</code> if print option
     *             should be available via context menu; <code>false</code>
     *             if otherwise
     * @param zoom <code>boolean</code> <code>true</code> if zoom option
     *             should be available via context menu; <code>false</code>
     *             if otherwise
     * @param tooltips <code>boolean</code> <code>true</code> if tooltips
     *                 should be displayed; <code>false</code> otherwise
     * @param shapesVisible <code>boolean</code> <code>true</code> if the
     *                      shapes of the expression points should be
     *                      displayed in the chart
     * @param includeLegend <code>boolean</code> <code>true</code> if a legend
     *                      with the genes names should be displayed;
     *                      <code>false</code> othwerwise
     * @param normalize <code>boolean</code> <code>true</code> if expression
     *                  values should be normalized before creating the
     *                  expression chart; <code>false</code> otherwise
     * @throws InvalidNodeObjectTypeException if <code>nodeInfo</code> does
     *         not contain a valid node object
     */
    public PanelExpressionChart(Bicluster bicluster,
                                boolean pattern,
                                int width,
                                int height,
                                int minimumDrawWidth,
                                int minimumDrawHeight,
                                int maximumDrawWidth,
                                int maximumDrawHeight,
                                boolean useBuffer,
                                boolean properties,
                                boolean save,
                                boolean print,
                                boolean zoom,
                                boolean tooltips,
                                boolean shapesVisible,
                                boolean includeLegend,
                                boolean normalize) throws
            InvalidNodeObjectTypeException {
        super(createBiclusterChart(createBiclusterDataset(bicluster, pattern,
                normalize), pattern, shapesVisible, includeLegend),
              width, height, minimumDrawWidth, minimumDrawHeight,
              maximumDrawWidth, maximumDrawHeight, useBuffer, properties,
              save, print, zoom, tooltips);
        this.bicluster = bicluster;
        this.getChart().setBackgroundPaint(this.getBackground());
        if (pattern) {
            ValueAxis patternValuesAxis = ((CategoryPlot)this.getChart().
                                           getPlot()).getRangeAxis();
            patternValuesAxis.setTickLabelsVisible(false);
            patternValuesAxis.setTickMarksVisible(false);
            patternValuesAxis.setStandardTickUnits(NumberAxis.
                    createIntegerTickUnits());
            if (bicluster instanceof CCC_Bicluster) {
                int rangeLimit = ((CCC_Bicluster) bicluster).getAlphabet().
                                 length / 2 + 1;
                patternValuesAxis.setRange( -rangeLimit, rangeLimit);
            }
        }
    }

    /**
     * Constructs a gene expression chart with the given
     * <code>genesNames</code>, <code>conditionsNames</code> and respective
     * <code>expressionValues</code>
     *
     * @param genesNames the <code>String[]</code> set of genes names
     * @param conditionsNames the <code>String[]</code> set of conditions names
     * @param expressionValues the <code>float[][]</code> set of expression values
     * @param missingValue the value which marks missings
     * @param width the <code>int</code> width of the expression chart
     * @param height the <code>int</code> height of the expression chart
     * @param minimumDrawWidth the <code>int</code> minimum draw width
     *                         of the expression chart
     * @param minimumDrawHeight the <code>int</code> minimum draw height
     *                          of the expression chart
     * @param maximumDrawWidth the <code>int</code> maximum draw width
     *                         of the expression chart
     * @param maximumDrawHeight the <code>int</code> maximum draw height
     *                          of the expression chart
     * @param useBuffer <code>boolean</code> <code>true</code> if a
     *                  buffer should be used; <code>false</code> if not
     * @param properties <code>boolean</code> <code>true</code> if properties
     *                   should be accessible via context menu;
     *                   <code>false</code> if otherwise
     * @param save <code>boolean</code> <code>true</code> if save option
     *             should be available via context menu; <code>false</code>
     *             if otherwise
     * @param print <code>boolean</code> <code>true</code> if print option
     *             should be available via context menu; <code>false</code>
     *             if otherwise
     * @param zoom <code>boolean</code> <code>true</code> if zoom option
     *             should be available via context menu; <code>false</code>
     *             if otherwise
     * @param tooltips <code>boolean</code> <code>true</code> if tooltips
     *                 should be displayed; <code>false</code> otherwise
     * @param shapesVisible <code>boolean</code> <code>true</code> if the
     *                      shapes of the expression points should be
     *                      displayed in the chart
     * @param includeLegend <code>boolean</code> <code>true</code> if a legend
     *                      with the genes names should be displayed;
     *                      <code>false</code> othwerwise
     * @param normalize <code>boolean</code> <code>true</code> if expression
     *                  values should be normalized before creating the
     *                  expression chart; <code>false</code> otherwise
     * @throws InvalidNodeObjectTypeException if <code>nodeInfo</code> does
     *         not contain a valid node object
     */
    public PanelExpressionChart(String[] genesNames,
                                String[] conditionsNames,
                                float[][] expressionValues,
                                float missingValue,
                                int width,
                                int height,
                                int minimumDrawWidth,
                                int minimumDrawHeight,
                                int maximumDrawWidth,
                                int maximumDrawHeight,
                                boolean useBuffer,
                                boolean properties,
                                boolean save,
                                boolean print,
                                boolean zoom,
                                boolean tooltips,
                                boolean shapesVisible,
                                boolean includeLegend,
                                boolean normalize) throws
            InvalidNodeObjectTypeException {
        super(createGeneExpressionChart(createExpressionDataset(genesNames,
                conditionsNames, expressionValues, missingValue, normalize), shapesVisible,
                                        includeLegend),
              width, height, minimumDrawWidth, minimumDrawHeight,
              maximumDrawWidth, maximumDrawHeight, useBuffer, properties,
              save, print, zoom, tooltips);
        this.genesNames = genesNames;
        this.conditionsNames = conditionsNames;
        this.expressionValues = expressionValues;
        this.missingValueFloat = missingValue;
        this.getChart().setBackgroundPaint(this.getBackground());
    }

    /**
     * Constructs a pattern expression chart based on the given
     * expression <code>pattern</code> (sequence of symbols) within
     * the given <code>alphabet</code> (set of symbols that can appear
     * in <code>pattern</code>).
     *
     * @param pattern the <code>char[]</code> expression pattern
     * @param alphabet the <code>char[]</code> expression alphabet
     * @param missingValue the value which marks missings
     * @param conditionsNames the <code>String[]</code> names of the conditions
     * @param columnIndexes the <code>int[]</code> indexes of the columns
     *                      from which the conditions were taken (exclusively
     *                      for charts of expression patterns originated from
     *                      matrices discretized by variations between
     *                      time points techniques
     * @param width the <code>int</code> width of the expression chart
     * @param height the <code>int</code> height of the expression chart
     * @param minimumDrawWidth the <code>int</code> minimum draw width
     *                         of the expression chart
     * @param minimumDrawHeight the <code>int</code> minimum draw height
     *                          of the expression chart
     * @param maximumDrawWidth the <code>int</code> maximum draw width
     *                         of the expression chart
     * @param maximumDrawHeight the <code>int</code> maximum draw height
     *                          of the expression chart
     * @param useBuffer <code>boolean</code> <code>true</code> if a
     *                  buffer should be used; <code>false</code> if not
     * @param properties <code>boolean</code> <code>true</code> if properties
     *                   should be accessible via context menu;
     *                   <code>false</code> if otherwise
     * @param save <code>boolean</code> <code>true</code> if save option
     *             should be available via context menu; <code>false</code>
     *             if otherwise
     * @param print <code>boolean</code> <code>true</code> if print option
     *             should be available via context menu; <code>false</code>
     *             if otherwise
     * @param zoom <code>boolean</code> <code>true</code> if zoom option
     *             should be available via context menu; <code>false</code>
     *             if otherwise
     * @param tooltips <code>boolean</code> <code>true</code> if tooltips
     *                 should be displayed; <code>false</code> otherwise
     * @param shapesVisible <code>boolean</code> <code>true</code> if the
     *                      shapes of the expression points should be
     *                      displayed in the chart
     * @param includeLegend <code>boolean</code> <code>true</code> if a legend
     *                      with the genes names should be displayed;
     *                      <code>false</code> othwerwise
     * @throws Exception
     */
    public PanelExpressionChart(char[] pattern,
                                char[] alphabet,
                                char missingValue,
                                String[] conditionsNames,
                                int[] columnIndexes,
                                int width,
                                int height,
                                int minimumDrawWidth,
                                int minimumDrawHeight,
                                int maximumDrawWidth,
                                int maximumDrawHeight,
                                boolean useBuffer,
                                boolean properties,
                                boolean save,
                                boolean print,
                                boolean zoom,
                                boolean tooltips,
                                boolean shapesVisible,
                                boolean includeLegend) throws Exception {
        super(createExpressionPatternChart(
            createPatternExpressionDataset(
                pattern, alphabet, missingValue,
                conditionsNames, columnIndexes),
            shapesVisible, includeLegend),
              width, height, minimumDrawWidth, minimumDrawHeight,
              maximumDrawWidth, maximumDrawHeight, useBuffer,
              properties, save, print, zoom, tooltips);
        this.getChart().setBackgroundPaint(this.getBackground());
        ValueAxis patternValuesAxis = ((CategoryPlot)this.getChart().getPlot()).
                                      getRangeAxis();
        patternValuesAxis.setTickLabelsVisible(false);
        patternValuesAxis.setTickMarksVisible(false);
        patternValuesAxis.setStandardTickUnits(NumberAxis.
                                               createIntegerTickUnits());
        int rangeLimit = alphabet.length / 2 + 1;
        patternValuesAxis.setRange( -rangeLimit, rangeLimit);
    }

    /**
     * Creates an expression pattern dataset based on the given
     * expression <code>pattern</code> (sequence of symbols) within
     * the given <code>alphabet</code> (set of symbols that can appear
     * in <code>pattern</code>).
     *
     * @param pattern the <code>char[]</code> expression pattern
     * @param alphabet the <code>char[]</code> expression alphabet
     * @param missingValue the value which marks missings
     * @param conditionsNames the <code>String[]</code> names of the conditions
     * @param columnIndexes the <code>int[]</code> indexes of the columns
     *                      from which the conditions were taken (exclusively
     *                      for charts of expression patterns originated from
     *                      matrices discretized by variations between
     *                      time points techniques
     * @return the <code>CategoryDataset</code> representing the given
     *         expression <code>pattern</code>
     * @throws Exception
     */
    public static CategoryDataset createPatternExpressionDataset(char[] pattern,
            char[] alphabet, char missingValue,
            String[] conditionsNames, int[] columnIndexes) throws
            Exception {
        if ((pattern.length > conditionsNames.length) ||
            (pattern.length < conditionsNames.length - 1)) {
            throw (new Exception("Pattern must have the same elements or one " +
                                 "element less than time points names"));
        }

        int[] patternValues = patternToValues(pattern, alphabet);
        if (pattern.length == conditionsNames.length - 1) {
            /**
             * this pattern corresponds to a
             * discretized VBTP (variations between time points) matrix
             */

            /**
             * create and initialize the dataset with matrix/bicluster data
             */
            DefaultCategoryDataset expressionDataset = new
                    DefaultCategoryDataset();
            for (int i = 0; i < pattern.length; i++) {
                if (patternValues[i] != missingValue) {
                    expressionDataset.addValue(patternValues[i],
                                               "Pattern",
                                               "TP" + columnIndexes[i] + "_TP" +
                                               columnIndexes[i + 1]);
                }
            }
            return expressionDataset;
        }

        /**
         * create and initialize the dataset with matrix/bicluster data
         */
        DefaultCategoryDataset expressionDataset = new DefaultCategoryDataset();
        for (int i = 0; i < pattern.length; i++) {
            if (patternValues[i] != missingValue) {
                expressionDataset.addValue(patternValues[i],
                                           "Pattern",
                                           conditionsNames[i]);
            }
        }
        return expressionDataset;
    }

    /**
     * Returns an integer value for each character in the <code>pattern</code>,
     * so that it gets possible to draw a category chart of the bicluster's
     * discrete pattern.<br/>
     *
     * All characters in the <code>pattern</code> must be contained in
     * the <code>alphabet</code>. <code>alphabet</code> is supposed to
     * be lexicographically sorted.
     *
     * @param pattern the <code>char[]</code> which holds the discrete
     *                pattern to be drawn in the chart
     * @param alphabet the <code>char[]</code> that contains the characters
     *                used to discretize the matrix from which the bicluster
     *                was derived
     * @return int[] the set of integer values that correspond to the
     *               characters in <code>pattern</code>
     */
    private static int[] patternToValues(char[] pattern, char[] alphabet) {
        int[] alphabetValues = new int[alphabet.length];
        int[] patternValues = new int[pattern.length];
        int middleIndex = alphabet.length / 2;
        if (alphabet.length % 2 != 0) {
            alphabetValues[middleIndex] = 0;
        } else {
            alphabetValues[middleIndex] = 1;
        }

        int value = alphabetValues[middleIndex] + 1;
        for (int i = middleIndex + 1; i < alphabet.length; i++) {
            alphabetValues[i] = value;
            value++;
        }

        value = -1;
        for (int i = middleIndex - 1; i > -1; i--) {
            alphabetValues[i] = value;
            value--;
        }

        for (int i = 0; i < pattern.length; i++) {
            for (int j = 0; j < alphabet.length; j++) {
                if (pattern[i] == alphabet[j]) {
                    patternValues[i] = alphabetValues[j];
                    break;
                }
            }
        }

        return patternValues;
    }

    /**
     * Creates a pattern expression dataset for the given
     * <code>bicluster</code>. Handles all kinds of biclusters
     * obtained from discrete data and also biclusters from VBTP
     * matrices (discretized with variations between
     * time points technique), as well as biclusters with gene
     * shifts and/or restricted errors, sign changes and/or time lags.
     *
     * @param bicluster the <code>CCC_Bicluster</code> or one of its subclasses
     *                  object with data to create the pattern expression dataset
     * @return CategoryDataset the pattern expression dataset
     */
    public static CategoryDataset createPatternExpressionDataset(CCC_Bicluster
            bicluster) {
        char[] pattern = bicluster.getBiclusterExpressionPattern();
        char[] alphabet = bicluster.getAlphabet();
        int[] columnsIndexes = bicluster.getColumnsIndexes();
        char missingValue = ((DiscretizedExpressionMatrix)bicluster.
                             getBiclusterSource().getMatrix()).getMissingValue();
        /**
         * Convert pattern characters to integer values, so that they can
         * be referenced in chart's axis.
         */
        int[] patternValues = patternToValues(pattern, alphabet);
        /**
         * Get bicluster conditions names. Even if from a bicluster extracted
         * from a discretized VBTP matrix, conditions names will be the
         * original ones, so they have to be converted to the form:
         * TP1_TP2, TP2_TP3, TP3_TP4 ...
         */
        String[] conditionsNames = bicluster.getConditionsNames();
        if (((DiscretizedExpressionMatrix) bicluster.getBiclusterSource().
             getMatrix()).getIsVBTP()) {
            conditionsNames = new String[columnsIndexes.length - 1];
            for (int i = 0; i < conditionsNames.length; i++) {
                conditionsNames[i] = "TP" + columnsIndexes[i] + "_TP" +
                                     columnsIndexes[i + 1];
            }
        }
        String[] genesNames = bicluster.getGenesNames();
        /**
         * Get all conditions names from the Expressionmatrix,
         * PreProcessedExpressionMatrix or DiscretizedExpressionMatrix
         * from which the bicluster was extracted.
         * Conditions names from a VBTP discretized matrix will have
         * the following configuration: TP1_TP2, TP2_TP3, TP3_TP4 ...
         */
        String[] allConditionsNames = ((DiscretizedExpressionMatrix) bicluster.
                                       getBiclusterSource().getMatrix()).
                                      getConditionsNames();

        DefaultCategoryDataset expressionDataset = new DefaultCategoryDataset();

        if (bicluster instanceof IBicluster_SignChanges &&
            bicluster instanceof IBicluster_TimeLags) {
            /**
             * CCC_Bicluster_SignChanges_TimeLags
             * E_CCC_Bicluster_SignChangesTimeLags
             * E_CCC_Bicluster_SignChanges_TimeLags_RestrictedErrors
             */
            preparePatternDatasetForBiclusterSignChangesTimeLags(
                    (IBicluster_TimeLags)bicluster, pattern, alphabet,
                    columnsIndexes, missingValue, patternValues,
                    conditionsNames, genesNames, allConditionsNames,
                    expressionDataset);
            return expressionDataset;
        }
        if (bicluster instanceof IBicluster_SignChanges) {
            /**
             * CCC_Bicluster_SignChanges
             * E_CCC_Bicluster_SignChanges
             * E_CCC_Bicluster_SignChanges_RestrictedErrors
             */
            preparePatternDatasetForBiclusterSignChanges(
                    (IBicluster_SignChanges)bicluster, pattern, alphabet,
                    columnsIndexes, missingValue, patternValues,
                    conditionsNames, genesNames, allConditionsNames,
                    expressionDataset);
            return expressionDataset;
        }
        if (bicluster instanceof IBicluster_TimeLags) {
            /**
             * CCC_Bicluster_TimeLags
             * E_CCC_Bicluster_TimeLags
             * E_CCC_Bicluster_TimeLags_RestrictedErrors
             */
            preparePatternDatasetForBiclusterTimeLags(
                    (IBicluster_TimeLags)bicluster, pattern, alphabet,
                    columnsIndexes, missingValue, patternValues,
                    conditionsNames, genesNames, allConditionsNames,
                    expressionDataset);
            return expressionDataset;
        }

        /**
         * bicluster is a
         * Bicluster,
         * CCC_Bicluster,
         * CCC_Bicluster_GeneShifts,
         * E_CCC_Bicluster,
         * E_CCC_Bicluster_GeneShifts,
         * E_CCC_Bicluster_RestrictedErrors,
         * E_CCC_Bicluster_GeneShifts_RestrictedErrors
         */
        for (int i = 0; i < pattern.length; i++) {
            if (patternValues[i] != missingValue) {
                expressionDataset.addValue(patternValues[i],
                                           "Pattern",
                                           conditionsNames[i]);
            }
        }
        return expressionDataset;
    }

    private static void
            preparePatternDatasetForBiclusterSignChanges(
                    IBicluster_SignChanges bicluster, char[] pattern,
                    char[] alphabet, int[] columnsIndexes, char missingValue,
                    int[] patternValues, String[] conditionsNames,
                    String[] genesNames, String[] allConditionsNames,
                    DefaultCategoryDataset expressionDataset) {
        /**
         * bicluster is a
         * CCC_Bicluster_SignChanges
         */
        /**
         * Get the symmetric pattern.
         */
        char[] signChangesPattern = bicluster.
                                    getBiclusterExpressionPattern_SignChanges();
        /**
         * Convert symmetric pattern characters to integer values, so
         * that they can be referenced in chart's axis.
         */
        int[] signChangesPatternValues = patternToValues(
                signChangesPattern, alphabet);
        /**
         * signChanges has the following information for each gene
         * of the bicluster:
         * - true, if the pattern for that gene is the symmetric pattern
         * - false, if the pattern for that gene is the original pattern
         */
        boolean[] signChanges = bicluster.
                                getSignChanges();

        /**
         * patternString will have the names of all genes for which
         * the pattern is the original pattern
         */
        String patternString = "";

        /**
         * signChangesPatternString will have the names of all genes
         * for which the pattern is the symmetric pattern
         */
        String signChangesPatternString = "";

        /**
         * Add the names of the genes to their corresponding patterns.
         */
        for (int i = 0; i < signChanges.length; i++) {
            if (signChanges[i]) {
                signChangesPatternString += " " + genesNames[i];
            } else {
                patternString += " " + genesNames[i];
            }
        }

        /**
         * Add each pattern to the chart dataset.
         */
        for (int i = 0; i < pattern.length; i++) {
            if (patternValues[i] != missingValue) {
                expressionDataset.addValue(patternValues[i],
                                           patternString,
                                           conditionsNames[i]);
            }
            if (signChangesPatternValues[i] != missingValue) {
                expressionDataset.addValue(signChangesPatternValues[i],
                                           signChangesPatternString,
                                           conditionsNames[i]);
            }
        }
    }

    private static void
            preparePatternDatasetForBiclusterSignChangesTimeLags(
                    IBicluster_TimeLags bicluster, char[] pattern,
                    char[] alphabet, int[] columnsIndexes, char missingValue,
                    int[] patternValues, String[] conditionsNames,
                    String[] genesNames, String[] allConditionsNames,
                    DefaultCategoryDataset expressionDataset) {
        /**
         * bicluster is a
         * CCC_Bicluster_SignChanges_TimeLags
         */
        /**
         * Get the symmetric pattern.
         */
        char[] signChangesPattern = ((IBicluster_SignChanges)
                                     bicluster).
                                    getBiclusterExpressionPattern_SignChanges();
        /**
         * Convert symmetric pattern characters to integer values, so
         * that they can be referenced in chart's axis.
         */
        int[] signChangesPatternValues = patternToValues(
                signChangesPattern, alphabet);

        /**
         * Get the indexes of the columns in the bicluster for all genes.
         * First dimension is the gene dimension (it has the same nr of
         * rows than the rows in the bicluster). Second dimension is the
         * column indexes dimension. Columns indexes refer to the
         * DiscretizedExpressionMatrix conditions indexes.
         */
        int[][] allColumnsIndexes = ((IBicluster_TimeLags)
                                     bicluster).getAllColumnsIndexes();

        /**
         * signChanges has the following information for each gene
         * of the bicluster:
         * - true, if the pattern for that gene is the symmetric pattern
         * - false, if the pattern for that gene is the original pattern
         */
        boolean[] signChanges = ((IBicluster_SignChanges)
                                 bicluster).getSignChanges();

        /**
         * Each of the startColumnIndexes elements holds the index of a
         * starting position of the original or symmetric pattern in
         * the bicluster.
         */
        ArrayList<Integer> startColumnIndexes = new ArrayList<Integer>();

        /**
         * Each of the groups elements holds the set of genes indexes
         * for which the pattern in the bicluster is exactly the same
         * (starts in the corresponding startColumnIndexes index and
         * is an original/symmetric pattern, as stated by the
         * corresponding index at signs). Genes indexes refer to
         * indexes within the bicluster genes, not the
         * DiscretizedExpressionMatrix from which the bicluster was
         * extracted.
         */
        ArrayList<ArrayList<Integer>> groups = new ArrayList<ArrayList<Integer>>();

        /**
         * Each string in strings contains the names of the genes
         * with the original or symmetric pattern with the starting
         * position in the bicluster referenced by the same index at
         * startColumnIndexes. These names correspond also to the
         * set of genes indexes referenced by the same index at groups.
         */
        ArrayList<String> strings = new ArrayList<String>();

        /**
         * Each boolean in signs states if the pattern starting in the
         * column referenced by the same index at startColumnIndexes and
         * happening for each gene of the set referenced by the same
         * index at groups is the original pattern (false) or the
         * symmetric pattern (true).
         */
        ArrayList<Boolean> signs = new ArrayList<Boolean>();

        /**
         * Contains a set of genes indexes with a similar pattern
         * (coherent expression, same starting column).
         */
        ArrayList<Integer> group = new ArrayList<Integer>();

        /**
         * Initialize startColumnIndexes, groups, strings and signs.
         */
        startColumnIndexes.add(Integer.valueOf(allColumnsIndexes[0][
                0]));
        group = new ArrayList<Integer>();
        group.add(Integer.valueOf(0));
        groups.add(group);
        strings.add(genesNames[0]);
        signs.add(Boolean.valueOf(signChanges[0]));

        /**
         * For each gene of the bicluster,
         */
        for (int i = 1; i < allColumnsIndexes.length; i++) {
            int j;
            /**
             * Run over all the starting columns for the patterns
             * in the bicluster already computed, to check if the
             * pattern for the current gene is already there
             * (different patterns are identified by a starting
             * position and a type - original or symmetric pattern)
             */
            for (j = 0; j < startColumnIndexes.size(); j++) {
                /**
                 * If the pattern is found, i.e., was already computed,
                 * then we will just add the current gene index to the
                 * set of genes with this pattern and also add the name of
                 * the gene to the corresponding string.
                 */
                if (allColumnsIndexes[i][0] ==
                    startColumnIndexes.get(j).intValue()
                    && signChanges[i] == signs.get(j).booleanValue()) {
                    groups.get(j).add(Integer.valueOf(i));
                    strings.set(j, strings.get(j) + " " +
                                         genesNames[i]);
                    break;
                }
            }
            if (j == startColumnIndexes.size()) {
                /**
                 * The pattern was not found, so we will have to add it:
                 * - add its starting column index to startColumnIndexes
                 * - add the first gene index to the set of genes indexes
                 * (the current gene, which has that pattern in the bicluster)
                 * - add the first gene to the string
                 * - add the type of pattern to signs (true - symmetric,
                 * false - original)
                 */
                startColumnIndexes.add(Integer.valueOf(
                        allColumnsIndexes[i][0]));
                group = new ArrayList<Integer>();
                group.add(Integer.valueOf(i));
                groups.add(group);
                strings.add(genesNames[i]);
                signs.add(Boolean.valueOf(signChanges[i]));
            }
        }

        /**
         * For each discovered pattern
         */
        while (!startColumnIndexes.isEmpty()) {
            /**
             * Find the minimum starting column index
             */
            Integer min = startColumnIndexes.get(0);
            for (int i = 1; i < startColumnIndexes.size(); i++) {
                if (min.compareTo(startColumnIndexes.get(i)) > 0) {
                    min = startColumnIndexes.get(i);
                }
            }

            /**
             * For all the sets of genes which have the pattern with
             * the minimum starting column index, add their
             * corresponding pattern (original or symmetric one) to
             * the chart's dataset.
             */
            for (int i = 0; i < startColumnIndexes.size(); i++) {
                if (min.compareTo(startColumnIndexes.get(i)) == 0) {
                    int[] columnsIndexesGene =
                            allColumnsIndexes[
                            groups.get(i).get(0).intValue()
                            ];
                    if (signs.get(i).booleanValue()) {
                        /**
                         * add SYMMETRIC pattern to the dataset, with a
                         * specific starting column index and set of
                         * genes names
                         */
                        for (int j = 0; j < signChangesPatternValues.length;
                                     j++) {
                            if (signChangesPatternValues[j] != missingValue) {
                                expressionDataset.addValue(
                                        signChangesPatternValues[j],
                                        strings.get(i),
                                        allConditionsNames[
                                        columnsIndexesGene[j] -
                                        1]);
                            }
                        }
                    } else {
                        /**
                         * add ORIGINAL pattern to the dataset, with a
                         * specific starting column index and set of
                         * genes names
                         */
                        for (int j = 0; j < patternValues.length; j++) {
                            if (patternValues[j] != missingValue) {
                                expressionDataset.addValue(
                                        patternValues[j],
                                        strings.get(i),
                                        allConditionsNames[
                                        columnsIndexesGene[j] -
                                        1]);
                            }
                        }
                    }
                    /**
                     * Remove all the information about the current
                     * pattern, so that it won't be added to the
                     * chart's dataset again.
                     */
                    groups.remove(i);
                    strings.remove(i);
                    signs.remove(i);
                    startColumnIndexes.remove(i);

                    /**
                     * As we removed one element from the Vectors that
                     * we are processing, we will need to process the
                     * current index again (it contains now a new element).
                     */
                    i--;
                }
            }
        }
    }

    private static void preparePatternDatasetForBiclusterTimeLags(
                    IBicluster_TimeLags bicluster, char[] pattern,
                    char[] alphabet, int[] columnsIndexes, char missingValue,
                    int[] patternValues, String[] conditionsNames,
                    String[] genesNames, String[] allConditionsNames,
                    DefaultCategoryDataset expressionDataset) {
        /**
         * bicluster is a
         * CCC_Bicluster_TimeLags
         */
        /**
         * Get the indexes of the columns in the bicluster for all genes.
         * First dimension is the gene dimension (it has the same nr of
         * rows than the rows in the bicluster). Second dimension is the
         * column indexes dimension. Columns indexes refer to the
         * DiscretizedExpressionMatrix conditions indexes.
         */
        int[][] allColumnsIndexes = ((IBicluster_TimeLags) bicluster).
                                    getAllColumnsIndexes();

        /**
         * Each of the startColumnIndexes elements holds the index of a
         * starting position of the pattern in the bicluster.
         */
        ArrayList<Integer> startColumnIndexes = new ArrayList<Integer>();

        /**
         * Each of the groups elements holds the set of genes indexes
         * for which the pattern in the bicluster is exactly the same
         * (starts in the corresponding startColumnIndexes index).
         * Genes indexes refer to indexes within the bicluster genes,
         * not the DiscretizedExpressionMatrix from which the bicluster
         * was extracted.
         */
        ArrayList<ArrayList<Integer>> groups = new ArrayList<ArrayList<Integer>>();

        /**
         * Each string in strings contains the names of the genes
         * with the pattern with the starting position in the
         * bicluster referenced by the same index at
         * startColumnIndexes. These names correspond also to the
         * set of genes indexes referenced by the same index at groups.
         */
        ArrayList<String> strings = new ArrayList<String>();

        /**
         * Contains a set of genes indexes with a similar pattern
         * (same starting column).
         */
        ArrayList<Integer> group = new ArrayList<Integer>();

        /**
         * Initialize startColumnIndexes, groups, strings and signs.
         */
        startColumnIndexes.add(Integer.valueOf(allColumnsIndexes[0][
                0]));
        group = new ArrayList<Integer>();
        group.add(Integer.valueOf(0));
        groups.add(group);
        strings.add(genesNames[0]);

        /**
         * For each gene of the bicluster,
         */
        for (int i = 1; i < allColumnsIndexes.length; i++) {
            int j;
            /**
             * Run over all the starting columns for the patterns
             * in the bicluster already computed, to check if the
             * pattern for the current gene is already there
             * (different patterns are identified by a different
             * starting column index)
             */
            for (j = 0; j < startColumnIndexes.size(); j++) {
                /**
                 * If the pattern is found, i.e., was already computed,
                 * then we will just add the current gene index to the
                 * set of genes with this pattern and also add the name of
                 * the gene to the corresponding string.
                 */
                if (allColumnsIndexes[i][0] ==
                    startColumnIndexes.get(j).intValue()) {
                    groups.get(j).add(Integer.valueOf(i));
                    strings.set(j, strings.get(j) + " " +
                                         genesNames[i]);
                    break;
                }
            }
            if (j == startColumnIndexes.size()) {
                /**
                 * The pattern was not found, so we will have to add it:
                 * - add its starting column index to startColumnIndexes
                 * - add the first gene index to the set of genes indexes
                 * (the current gene, which has that pattern in the bicluster)
                 * - add the first gene to the string
                 */
                startColumnIndexes.add(Integer.valueOf(
                        allColumnsIndexes[i][0]));
                group = new ArrayList<Integer>();
                group.add(Integer.valueOf(i));
                groups.add(group);
                strings.add(genesNames[i]);
            }
        }

        /**
         * For each discovered pattern
         */
        while (!startColumnIndexes.isEmpty()) {
            /**
             * Find the minimum starting column index
             */
            Integer min = startColumnIndexes.get(0);
            for (int i = 1; i < startColumnIndexes.size(); i++) {
                if (min.compareTo(startColumnIndexes.get(i)) > 0) {
                    min = startColumnIndexes.get(i);
                }
            }

            /**
             * For all the sets of genes which have the pattern with
             * the minimum starting column index, add their
             * corresponding pattern to the chart's dataset.
             */
            for (int i = 0; i < startColumnIndexes.size(); i++) {
                if (min.compareTo(startColumnIndexes.get(i)) == 0) {
                    int[] columnsIndexesGene =
                            allColumnsIndexes[
                            groups.get(i).get(0).intValue()
                            ];
                    /**
                     * Add the pattern to the dataset.
                     */
                    for (int j = 0; j < patternValues.length; j++) {
                        if (patternValues[j] != missingValue) {
                            expressionDataset.addValue(
                                    patternValues[j],
                                    strings.get(i),
                                    allConditionsNames[columnsIndexesGene[j] -
                                    1]);
                        }
                    }
                    /**
                     * Remove all the information about the current
                     * pattern, so that it won't be added to the
                     * chart's dataset again.
                     */
                    groups.remove(i);
                    strings.remove(i);
                    startColumnIndexes.remove(i);

                    /**
                     * Get out, since there are no more groups with
                     * this pattern (distinct pattern <-> distinct group).
                     */
                    break;
                }
            }
        }
    }

    /**
     * Creates an expression/pattern category dataset based on genes names,
     * conditions names and expression values or pattern retrieved from the
     * <code>bicluster</code> object.
     *
     * @param bicluster the <code>Bicluster</code> from which the
     *                  expression data will be retrieved
     * @param pattern the <code>boolean</code> value that indicates if this
     *                chart is meant to be a pattern expression chart (
     *                <code>true</code>)or a gene expression chart (
     *                <code>false</code>)
     * @param normalize the <code>boolean</code> <code>true</code> if the
     *                 original expression values should be normalized before
     *                 creating the expression chart; <code>false</code>
     *                 otherwise
     * @return the <code>CategoryDataset</code> containing the necessary
     *                 data to construct an expression chart
     * @throws InvalidNodeObjectTypeException
     */
    public static CategoryDataset createBiclusterDataset(Bicluster bicluster,
            boolean pattern, boolean normalize) throws
            InvalidNodeObjectTypeException {

        if (pattern && bicluster instanceof CCC_Bicluster) {
            return createPatternExpressionDataset((CCC_Bicluster) bicluster);
        }
        return createExpressionDataset(bicluster, normalize);
    }

    /**
     * Creates an expression dataset for a bicluster.
     *
     * @param bicluster the <code>Bicluster</code> from which the
     *                  expression dataset will be constructed.
     * @param normalize <code>boolean</code> <code>true</code> if
     *                  expression data in the dataset should be
     *                  normalized by gene
     * @return CategoryDataset the bicluster expression dataset
     */
    public static CategoryDataset createExpressionDataset(
            Bicluster bicluster,
            boolean normalize) {
        DefaultCategoryDataset expressionDataset = new DefaultCategoryDataset();
        /**
         * Get bicluster columns indexes. These indexes refer to the
         * ExpressionMatrix, PreProcessedMatrix or DiscretizedExpressionMatrix
         * from which the bicluster was extracted.
         */
        int[] columnsIndexes = bicluster.getColumnsIndexes();

        /**
         * Get bicluster rows indexes. These indexes refer also to the
         * matrix from which the bicluster was extracted.
         */
        int[] rowsIndexes = bicluster.getRowsIndexes();

        float[][] biclusterGenesAllColumnsMatrix = null;
        float[][] normalizedBiclusterGenesAllColumnsMatrix = null;
        float missingValue;

        /**
         * Names of the genes in the bicluster.
         */
        String[] genesNames = bicluster.getGenesNames();

        /**
         * Names of the conditions in the bicluster.
         */
        String[] conditionsNames = bicluster.getConditionsNames();
        String[] allConditionsNames = null;

        /**
         * Get the names of the conditions in the matrix from which
         * the bicluster was extracted.
         */
        if (bicluster instanceof CCC_Bicluster) {
            /**
             * If bicluster is a CCC_Bicluster or one of its subclasses,
             * then it may have been extracted from a discretized VBTP
             * matrix and, in that case, calling getConditionsNames()
             * on that matrix would return conditions names like:
             * TP1_TP2, TP2_TP3. WE DO NOT WANT THAT!! So, we get the names
             * of all the conditions from the original expression matrix.
             */
            allConditionsNames = ((DiscretizedExpressionMatrix) bicluster.
                                  getBiclusterSource().getMatrix()).
                                 getOriginalExpressionMatrix().
                                 getConditionsNames();
            missingValue = ((DiscretizedExpressionMatrix) bicluster.
                                  getBiclusterSource().getMatrix()).
                                 getOriginalExpressionMatrix().
                                 getMissingValue();

        } else {
            allConditionsNames = ((AbstractExpressionMatrix)
                                  bicluster.
                                  getBiclusterSource().getMatrix()).
                                 getConditionsNames();
            missingValue = ((AbstractExpressionMatrix)
                            bicluster.
                            getBiclusterSource().getMatrix()).
                           getMissingValue();
        }

        /**
         * Get the original gene expression matrix.
         */
        float[][] geneExpressionMatrix = null;
        geneExpressionMatrix = ((IMatrix)
                                bicluster.
                                getBiclusterSource().
                                getMatrix()).
                               getGeneExpressionMatrix();

        /**
         * Construct a matrix with bicluster genes and all conditions
         * from the original gene expression matrix.
         */
        biclusterGenesAllColumnsMatrix =
                new float[rowsIndexes.length][geneExpressionMatrix[0].
                length];
        for (int i = 0; i < biclusterGenesAllColumnsMatrix.length; i++) {
            for (int j = 0;
                         j < biclusterGenesAllColumnsMatrix[0].length;
                         j++) {
                biclusterGenesAllColumnsMatrix[i][j] =
                        geneExpressionMatrix[rowsIndexes[i] - 1][j];
            }
        }

        if (normalize) {
            /**
             * Normalize the matrix with bicluster genes and all conditions.
             * We don't do this directly on the bicluster expression matrix,
             * because we are using a normalization by gene and we have to
             * include all the conditions of the experiment to do this.
             */
            if (bicluster instanceof CCC_Bicluster) {
                normalizedBiclusterGenesAllColumnsMatrix =
                        PreProcessedExpressionMatrix.
                        normalizeGeneExpressionMatrixByGene(
                        biclusterGenesAllColumnsMatrix,
                        missingValue);
            }
            else {
                normalizedBiclusterGenesAllColumnsMatrix =
                        PreProcessedExpressionMatrix.
                        normalizeGeneExpressionMatrixByGene(
                                biclusterGenesAllColumnsMatrix,
                                missingValue);
            }
        }

        if (bicluster instanceof IBicluster_TimeLags) {
            /**
             * bicluster may be a
             * CCC_Bicluster_TimeLags,
             * CCC_Bicluster_SignChanges_TimeLags,
             * E_CCC_Bicluster_TimeLags,
             * E_CCC_Bicluster_TimeLags_RestrictedErrors,
             * E_CCC_Bicluster_SignChanges_TimeLags,
             * E_CCC_Bicluster_SignChanges_TimeLags_RestrictedErrors
             */
            int[][] allColumnsIndexes = ((IBicluster_TimeLags) bicluster).
                                        getAllColumnsIndexes();

            if (normalize) {
                /**
                 * Add the normalized gene expression values to
                 * the chart's dataset.
                 */
                for (int k = 0; k < columnsIndexes.length; k++) {
                    int index = columnsIndexes[k];

                    for (int i = 0; i < allColumnsIndexes.length; i++) {
                        if (index == allColumnsIndexes[i][0]) {
                            for (int j = 0; j < allColumnsIndexes[i].length; j++) {
                                float value =
                                        normalizedBiclusterGenesAllColumnsMatrix
                                        [i][allColumnsIndexes[i][j] - 1];

                                if (value != missingValue) {
                                    expressionDataset.addValue(
                                            value,
                                            genesNames[i],
                                            allConditionsNames[allColumnsIndexes[i][
                                            j] -
                                            1]);
                                }
                            }
                        }
                    }
                }
            } else {
                /**
                 * Add the gene expression values to
                 * the chart's dataset.
                 */
                for (int k = 0; k < columnsIndexes.length; k++) {
                    int index = columnsIndexes[k];

                    for (int i = 0; i < allColumnsIndexes.length; i++) {
                        if (index == allColumnsIndexes[i][0]) {
                            for (int j = 0; j < allColumnsIndexes[i].length; j++) {
                                float value = biclusterGenesAllColumnsMatrix
                                              [i][allColumnsIndexes[i][j] - 1];
                                if (value != missingValue) {
                                    expressionDataset.addValue(
                                            value,
                                            genesNames[i],
                                            allConditionsNames[
                                            allColumnsIndexes[i][
                                            j] -
                                            1]);
                                }
                            }
                        }
                    }
                }
            }

            return expressionDataset;
        }

/*        if (bicluster instanceof E_CCC_Bicluster) {
            /**
             * bicluster may be an
             * E_CCC_Bicluster,
             * E_CCC_Bicluster_GeneShifts,
             * E_CCC_Bicluster_RestrictedErrors,
             * E_CCC_Bicluster_GeneShifts_RestrictedErrors
             */
/*            float[][] expressionValues;
            if (normalize) {
                /**
                 * Re-construct the bicluster gene expression matrix
                 * from the normalized bicluster genes * all conditions
                 * matrix.
                 */
/*                expressionValues = new float[rowsIndexes.length][columnsIndexes.
                                   length];
                for (int i = 0; i < expressionValues.length; i++) {
                    for (int j = 0; j < expressionValues[0].length; j++) {
                        expressionValues[i][j] =
                                normalizedBiclusterGenesAllColumnsMatrix
                                [i][columnsIndexes[j] - 1];
                    }
                }
            } else {
                expressionValues = bicluster.getBiclusterExpressionMatrix();
            }

            /**
             * Add all expression values to the chart's dataset.
             */
/*            for (int i = 0; i < expressionValues.length; i++) {
                for (int j = 0; j < expressionValues[0].length; j++) {
                    if (expressionValues[i][j] != missingValue) {
                        expressionDataset.addValue(expressionValues[i][j],
                                genesNames[i],
                                conditionsNames[j]);
                    }
                }
            }

            return expressionDataset;
        }
 */

        /**
         * bicluster is a
         * Bicluster,
         * CCC_Bicluster,
         * CCC_Bicluster_GeneShifts,
         * CCC_Bicluster_SignChanges,
         * E_CCC_Bicluster,
         * E_CCC_Bicluster_GeneShifts,
         * E_CCC_Bicluster_GeneShifts_RestrictedErrors,
         * E_CCC_Bicluster_RestrictedErrors,
         * E_CCC_Bicluster_SignChanges,
         * E_CCC_Bicluster_SignChanges_RestrictedErrors
         */
        float[][] expressionValues;
        if (normalize) {
            expressionValues = new float[rowsIndexes.length][columnsIndexes.
                               length];
            for (int i = 0; i < expressionValues.length; i++) {
                for (int j = 0; j < expressionValues[0].length; j++) {
                    expressionValues[i][j] =
                            normalizedBiclusterGenesAllColumnsMatrix
                            [i][columnsIndexes[j] - 1];
                }
            }
        } else {
            expressionValues = bicluster.getBiclusterExpressionMatrix();
        }

        for (int i = 0; i < expressionValues.length; i++) {
            for (int j = 0; j < expressionValues[0].length; j++) {
                if (expressionValues[i][j] != missingValue) {
                    expressionDataset.addValue(expressionValues[i][j],
                                               genesNames[i],
                                               conditionsNames[j]);
                }
            }
        }

        return expressionDataset;
    }

    /**
     * Creates a new expression category dataset with the
     * <code>given genesNames</code>, <code>conditionsNames</code> and
     * <code>expressionValues</code>.
     *
     * @param genesNames the <code>String[]</code> set of genes names
     * @param conditionsNames the <code>String[]</code> set of conditions names
     * @param expressionValues the <code>float[][]</code> set of expression values
     * @param missingValue the value which marks missings
     * @param normalize the <code>boolean</code> <code>true</code> if the
     *                 original expression values should be normalized before
     *                 creating the expression chart; <code>false</code>
     *                 otherwise
     * @return the <code>CategoryDataset</code> containing the necessary
     *                 data to construct an expression chart
     */
    public static CategoryDataset createExpressionDataset(
            String[] genesNames,
            String[] conditionsNames,
            float[][] expressionValues,
            float missingValue,
            boolean normalize) {
        /**
         * create and initialize the dataset with matrix/bicluster data
         */
        DefaultCategoryDataset expressionDataset = new DefaultCategoryDataset();

        if (normalize) {
            expressionValues = PreProcessedExpressionMatrix.
                               normalizeGeneExpressionMatrixByGene(
                                       expressionValues, missingValue);
        }

        for (int i = 0; i < genesNames.length; i++) {
            for (int j = 0; j < conditionsNames.length; j++) {
                if (expressionValues[i][j] != missingValue) {
                    expressionDataset.addValue(expressionValues[i][j],
                                               genesNames[i],
                                               conditionsNames[j]);
                }
            }
        }

        return expressionDataset;
    }

    /**
     * Creates a new gene expression chart from a given
     * <code>expressionDataset</code>.
     *
     * @param expressionDataset the expression <code>CategoryDataset</code>
     * @param shapesVisible the <code>boolean</code> <code>true</code>
     *                      if the shapes in the charts time points should
     *                      be displayed; <code>false</code> if otherwise
     * @param includeLegend the <code>boolean</code> <code>true</code> if
     *                      a legend of the chart should be included;
     *                      <code>false</code> otherwise
     * @return the newly constructed gene expression <code>JFreeChart</code>
     */
    public static JFreeChart createGeneExpressionChart(CategoryDataset
            expressionDataset,
            boolean shapesVisible,
            boolean includeLegend) {
        return (createExpressionChart(expressionDataset,
                                      "Gene Expression Chart",
                                      "time points",
                                      "gene expression",
                                      shapesVisible,
                                      includeLegend));
    }

    /**
     * Creates a new pattern expression chart from a given
     * expression <code>patternDataset</code>.
     *
     * @param patternDataset the expression pattern <code>CategoryDataset</code>
     * @param shapesVisible the <code>boolean</code> <code>true</code>
     *                      if the shapes in the charts time points should
     *                      be displayed; <code>false</code> if otherwise
     * @param includeLegend the <code>boolean</code> <code>true</code> if
     *                      a legend of the chart should be included;
     *                      <code>false</code> otherwise
     * @return the newly constructed expression pattern <code>JFreeChart</code>
     */
    public static JFreeChart createExpressionPatternChart(CategoryDataset
            patternDataset,
            boolean shapesVisible,
            boolean includeLegend) {
        return (createExpressionChart(patternDataset,
                                      "Bicluster Pattern Chart",
                                      "time points",
                                      "pattern units",
                                      shapesVisible,
                                      includeLegend));
    }

    public static JFreeChart createBiclusterChart(CategoryDataset dataset,
                                                  boolean pattern,
                                                  boolean shapesVisible,
                                                  boolean includeLegend) {
        if (pattern) {
            return (createExpressionPatternChart(dataset,
                                                 shapesVisible,
                                                 includeLegend));
        }
        return createGeneExpressionChart(dataset, shapesVisible, includeLegend);
    }

    /**
     * Creates a general expression chart from the given
     * <code>expressionDataset</code> and with the given
     * <code>chartTitle</code>, <code>conditionsAxisName</code>,
     * <code>expressionAxisName</code>.
     *
     * @param expressionDataset the expression <code>CategoryDataset</code>
     * @param chartTitle the chart title <code>String</code>
     * @param conditionsAxisName the name of the conditions axis <code>String</code>
     * @param expressionAxisName the name of the expression values axis <code>String</code>
     * @param shapesVisible the <code>boolean</code> <code>true</code>
     *                      if the shapes in the charts time points should
     *                      be displayed; <code>false</code> if otherwise
     * @param includeLegend the <code>boolean</code> <code>true</code> if
     *                      a legend of the chart should be included;
     *                      <code>false</code> otherwise
     * @return the newly constructed expression <code>JFreeChart</code>
     */
    public static JFreeChart createExpressionChart(
            CategoryDataset expressionDataset,
            String chartTitle,
            String conditionsAxisName,
            String expressionAxisName,
            boolean shapesVisible,
            boolean includeLegend) {
        /**
         * create renderer for the chart
         */
        LineAndShapeRenderer renderer = new LineAndShapeRenderer();
        renderer.setToolTipGenerator(new StandardCategoryToolTipGenerator());
        renderer.setStroke(new BasicStroke((float) 1.5));
        renderer.setShapesVisible(shapesVisible);

        /**
         * create gene expression and conditions axis for the chart
         */
        CategoryAxis conditionsAxis = new CategoryAxis(conditionsAxisName);
        conditionsAxis.setCategoryLabelPositions(CategoryLabelPositions.UP_45);
        NumberAxis geneExpressionAxis = new NumberAxis(expressionAxisName);

        /**
         * create a category plot for the chart
         */
        CategoryPlot plot = new CategoryPlot(expressionDataset, conditionsAxis,
                                             geneExpressionAxis, renderer);
        plot.setBackgroundPaint(Color.white);
        plot.setRangeGridlinePaint(Color.lightGray);
        plot.setDomainGridlinesVisible(true);
        plot.setDomainGridlinePaint(Color.lightGray);

        JFreeChart chart = new JFreeChart(
                chartTitle, // chart title
                JFreeChart.DEFAULT_TITLE_FONT, // title font
                plot, // plot for the chart
                includeLegend // include legend
                           );
        if (includeLegend) {
            chart.getLegend().setItemFont(new Font(chart.getLegend().
                    getItemFont().getName(), Font.PLAIN, 9));
        }
        return chart;
    }

    /**
     * Creates a new time points expression chart panel for a given
     * <code>bicluster</code>.
     *
     * @param bicluster a <code>Bicluster</code> from which the
     *                  expression data will be retrieved
     * @param width the <code>int</code> fixed draw width of the expression chart
     * @param height the <code>int</code> fixed draw height of the expression chart
     * @param title the <code>String</code> title for the chart panel
     * @param normalize the <code>boolean</code> <code>true</code> if the
     *                  original expression values should be normalized before
     *                  creating the expression chart; <code>false</code>
     *                  otherwise
     * @param miniature the <code>boolean</code> <code>true</code> if the
     *                  chart to create is a miniature (it will then contain
     *                  no legend, no normalized data and other specific
     *                  characteristics)
     * @return the new <code>PanelExpressionChart</code>
     * @throws InvalidNodeObjectTypeException
     */
    public static PanelExpressionChart createExpressionBiclusterTimePointsChart(
            Bicluster bicluster,
            int width,
            int height,
            String title,
            boolean normalize,
            boolean miniature) throws InvalidNodeObjectTypeException {
        return createExpressionBiclusterChart(bicluster, false, width,
                                              height, title, normalize, miniature);
    }

    /**
     * Creates a new time points expression chart panel for a given
     * <code>bicluster</code>.
     *
     * @param bicluster a <code>Bicluster</code> from which the
     *                  expression data will be retrieved
     * @param width the <code>int</code> fixed draw width of the expression chart
     * @param height the <code>int</code> fixed draw height of the expression chart
     * @param normalize the <code>boolean</code> <code>true</code> if the
     *                  original expression values should be normalized before
     *                  creating the expression chart; <code>false</code>
     *                  otherwise
     * @param miniature the <code>boolean</code> <code>true</code> if the
     *                  chart to create is a miniature (it will then contain
     *                  no legend, no normalized data and other specific
     *                  characteristics)
     * @return the new <code>PanelExpressionChart</code>
     * @throws InvalidNodeObjectTypeException
     * @see #createExpressionBiclusterTimePointsChart(CCC_Bicluster bicluster, int width, int height, String title, boolean normalize, boolean miniature)
     */
    public static PanelExpressionChart createExpressionBiclusterTimePointsChart(
            Bicluster bicluster,
            int width,
            int height,
            boolean normalize,
            boolean miniature) throws InvalidNodeObjectTypeException {
        return createExpressionBiclusterTimePointsChart(bicluster, width,
                height, null, normalize, miniature);
    }

    /**
     * Creates a new time points/pattern expression chart panel for a given
     * <code>bicluster</code>.
     *
     * @param bicluster a <code>Bicluster</code> from which the
     *                  expression data will be retrieved
     * @param pattern boolean indicates if one wants a pattern chart
     *        (<code>true</code>) or a simple expression chart
     *        (<code>false</code>)
     * @param width the <code>int</code> fixed draw width of the expression chart
     * @param height the <code>int</code> fixed draw height of the expression chart
     * @param title the <code>String</code> title for the chart panel
     * @param normalize the <code>boolean</code> <code>true</code> if the
     *                  original expression values should be normalized before
     *                  creating the expression chart; <code>false</code>
     *                  otherwise; ignored if configuring a pattern chart
     * @param miniature the <code>boolean</code> <code>true</code> if the
     *                  chart to create is a miniature (it will then contain
     *                  no legend, no normalized data and other specific
     *                  characteristics)
     * @return the new <code>PanelExpressionChart</code>
     * @throws InvalidNodeObjectTypeException
     */
    private static PanelExpressionChart createExpressionBiclusterChart(
            Bicluster bicluster, boolean pattern, int width,
            int height, String title, boolean normalize, boolean miniature)
            throws InvalidNodeObjectTypeException {
        boolean shapesVisible = false;
        if (pattern && bicluster instanceof CCC_Bicluster &&
            ((CCC_Bicluster)bicluster).getBiclusterExpressionPattern().length == 1) {
            shapesVisible = true;
        }
        else
        if (bicluster.getNumberOfConditions() == 1) {
            shapesVisible = true;
        }

        PanelExpressionChart chartPanel;
        chartPanel = new PanelExpressionChart(
            bicluster,
            pattern, // pattern
            width, // width
            height, // height
            width, // minimum draw width
            height, // minimum draw height
            width, // maximum draw width
            height, // maximum draw height
            false, // use buffer
            !miniature, // properties
            !miniature, // save
            !miniature, // print
            !miniature, // zoom
            !miniature, // tooltips
            shapesVisible, // shapes visible
            !miniature, // legend
            !pattern && !miniature && normalize); // normalize data

        JFreeChart chart = chartPanel.getChart();
        Font font = new Font(chart.DEFAULT_TITLE_FONT.getName(), Font.PLAIN,
                             8);
        if (title != null) {
            chart.setTitle(title);
        } else {
            chart.setTitle("Bicluster " + bicluster.getID());
        }
        CategoryPlot plot = (CategoryPlot) chart.getPlot();
        if (miniature) {
            chart.getTitle().setFont(new Font(font.getName(), Font.PLAIN, 9));
            plot.getRangeAxis().setTickLabelsVisible(false);
            plot.getDomainAxis().setTickLabelsVisible(false);
            plot.getRangeAxis().setLabelFont(font);
            plot.getRangeAxis().setTickLabelFont(font);
            plot.getDomainAxis().setLabelFont(font);
            plot.getDomainAxis().setTickLabelFont(font);
        }

        return chartPanel;
    }

    /**
     * Creates a new bicluster expression pattern chart panel for a given
     * <code>bicluster</code>.
     *
     * @param bicluster a <code>CCC_Bicluster</code> from which the
     *                  expression data will be retrieved
     * @param width the <code>int</code> fixed draw width of the expression chart
     * @param height the <code>int</code> fixed draw height of the expression chart
     * @param title the <code>String</code> title for the chart panel
     * @param miniature the <code>boolean</code> <code>true</code> if the
     *                  chart to create is a miniature (it will then contain
     *                  no legend, no normalized data and other specific
     *                  characteristics)
     * @return the new pattern <code>PanelExpressionChart</code>
     * @throws Exception
     */
    public static PanelExpressionChart createExpressionBiclusterPatternChart(
            CCC_Bicluster bicluster,
            int width,
            int height,
            String title,
            boolean miniature) throws Exception {
        return createExpressionBiclusterChart(bicluster, true, width,
                                              height, title, false, miniature);
    }

    /**
     * Creates a new bicluster expression pattern chart panel for a given
     * <code>bicluster</code>.
     *
     * @param bicluster a <code>CCC_Bicluster</code> from which the
     *                  expression data will be retrieved
     * @param width the <code>int</code> fixed draw width of the expression chart
     * @param height the <code>int</code> fixed draw height of the expression chart
     * @param miniature the <code>boolean</code> <code>true</code> if the
     *                  chart to create is a miniature (it will then contain
     *                  no legend, no normalized data and other specific
     *                  characteristics)
     * @return the new pattern <code>PanelExpressionChart</code>
     * @throws Exception
     * @see #createExpressionBiclusterPatternChart(CCC_Bicluster bicluster, int width, int height, String title, boolean miniature)
     */
    public static PanelExpressionChart createExpressionBiclusterPatternChart(
            CCC_Bicluster bicluster,
            int width,
            int height,
            boolean miniature) throws Exception {
        return createExpressionBiclusterPatternChart(bicluster, width, height,
                                                     null, miniature);
    }


    /**
     * Creates a new panel holding an all time points expression chart,
     * with expression data retrieved from <code>bicluster</code> and
     * <code>biclustering</code> objects.
     *
     * @param bicluster a <code>Bicluster</code> from which the
     *                  names of the genes will be retrieved
     * @param width the <code>int</code> fixed draw width of the expression chart
     * @param height the <code>int</code> fixed draw height of the expression chart
     * @param normalize the <code>boolean</code> <code>true</code> if the
     *                  original expression values should be normalized before
     *                  creating the expression chart; <code>false</code>
     *                  otherwise
     * @return the new all time points <code>PanelExpressionChart</code>
     * @throws InvalidNodeObjectTypeException
     */
    public static PanelExpressionChart createExpressionAllTimePointsChart(
            Bicluster bicluster,
            int width,
            int height,
            boolean normalize) throws InvalidNodeObjectTypeException {
        Biclustering biclustering = bicluster.getBiclusterSource();
        String[] genesNames = bicluster.getGenesNames();
        String[] conditionsNames = null;
        String[] biclusteringGenesNames = new String[0];
        float[][] biclusteringExpressionData = new float[0][0];
        float missingValue = Integer.MIN_VALUE;

        if (biclustering instanceof BiclusteringInDiscretizedMatrix) {
            AbstractExpressionMatrix originalMatrix = (
                    (DiscretizedExpressionMatrix) biclustering.
                    getMatrix()).getOriginalExpressionMatrix();
            conditionsNames = originalMatrix.getConditionsNames();
            biclusteringGenesNames = originalMatrix.getGenesNames();
            biclusteringExpressionData = originalMatrix.getGeneExpressionMatrix();
            missingValue = ((DiscretizedExpressionMatrix)
                            ((BiclusteringInDiscretizedMatrix)biclustering).
                            getMatrix()).
                           getOriginalExpressionMatrix().getMissingValue();
        } else
        if (biclustering instanceof CC_TSB_Biclustering) {
            CC_TSB_Biclustering ccTSBBiclustering = (CC_TSB_Biclustering)
                    biclustering;
            conditionsNames = ccTSBBiclustering.getMatrix().getConditionsNames();
            biclusteringGenesNames = ccTSBBiclustering.getMatrix().
                                     getGenesNames();
            biclusteringExpressionData = ccTSBBiclustering.getMatrix().
                                         getGeneExpressionMatrix();
            missingValue = ((AbstractExpressionMatrix)ccTSBBiclustering.
                            getMatrix()).getMissingValue();
        } else {
            //other types of bicluster groups objects
        }

        float[][] expressionValues = new float[genesNames.length][
                                     conditionsNames.length];

        for (int i = 0; i < genesNames.length; i++) {
            String geneName = genesNames[i];
            for (int j = 0; j < biclusteringGenesNames.length; j++) {
                if (biclusteringGenesNames[j].equals(geneName)) {
                    for (int k = 0; k < conditionsNames.length; k++) {
                        expressionValues[i][k] =
                                biclusteringExpressionData[j][k];
                    }
                    break;
                }
            }
        }

        boolean shapesVisible = false;
        if (conditionsNames.length == 1) {
            shapesVisible = true;
        }

        PanelExpressionChart expressionChart = new PanelExpressionChart(
                genesNames,
                conditionsNames,
                expressionValues,
                missingValue,
                width, // width
                height, // height
                width, // minimum draw width
                height, // minimum draw height
                width, // maximum draw width
                height, // maximum draw height
                false, // use buffer
                true, // properties
                true, // save
                true, // print
                true, // zoom
                true, // tooltips
                shapesVisible, // shapes visible
                true, // legend
                normalize); // normalize data

        return expressionChart;
    }

    /**
     * Returns a new time points (bicluster or all time points)
     * chart panel, repainted from the the current one.
     *
     * @param width the <code>int</code> fixed draw width of the expression chart
     * @param height the <code>int</code> fixed draw height of the expression chart
     * @param normalize the <code>boolean</code> <code>true</code> if the
     *                  original expression values should be normalized before
     *                  creating the expression chart; <code>false</code>
     *                  otherwise
     * @return the repainted time points <code>PanelExpressionChart</code>
     * @throws InvalidNodeObjectTypeException
     * @throws Exception
     */
    public PanelExpressionChart repaintTimePointsChart(
            int width,
            int height,
            boolean normalize) throws InvalidNodeObjectTypeException, Exception {

        if (bicluster != null) {
            boolean shapesVisible = false;
            if (bicluster.getConditionsNames().length == 1) {
                shapesVisible = true;
            }
            PanelExpressionChart expressionChart = new PanelExpressionChart(
                    bicluster,
                    false, // pattern
                    width, // width
                    height, // height
                    width, // minimum draw width
                    height, // minimum draw height
                    width, // maximum draw width
                    height, // maximum draw height
                    false, // use buffer
                    true, // properties
                    true, // save
                    true, // print
                    true, // zoom
                    true, // tooltips
                    shapesVisible, // shapes visible
                    true, // legend
                    normalize); // normalize data
            return expressionChart;
        }
        if (genesNames == null || conditionsNames == null ||
            expressionValues == null) {
            throw new Exception(
                    "No data to repaint time points chart.");
        }
        boolean shapesVisible = false;
        if (conditionsNames.length == 1) {
            shapesVisible = true;
        }
        PanelExpressionChart expressionChart = new PanelExpressionChart(
                genesNames,
                conditionsNames,
                expressionValues,
                missingValueFloat,
                width, // width
                height, // height
                width, // minimum draw width
                height, // minimum draw height
                width, // maximum draw width
                height, // maximum draw height
                false, // use buffer
                true, // properties
                true, // save
                true, // print
                true, // zoom
                true, // tooltips
                shapesVisible, // shapes visible
                true, // legend
                normalize); // normalize data
        return expressionChart;
    }

    /**
     * Returns the names of the genes in the expression chart.
     *
     * @return the <code>String[]</code> set of genes names
     */
    public String[] getGenesNames() {
        return genesNames;
    }

    /**
     * Returns the names of the conditions in the expression chart.
     *
     * @return the <code>String[]</code> set of conditions names
     */
    public String[] getConditionsNames() {
        return conditionsNames;
    }

    /**
     * Returns the expression values in the expression chart.
     *
     * @return the <code>float[][]</code> set of expression values
     */
    public float[][] getExpressionValues() {
        return expressionValues;
    }

    public void doSaveAs() throws IOException {
        Frame mainFrame = ((PanelExpression)this.getParent()).getMainFrame();
        SaveChartImageDialog saveChartDialog = new SaveChartImageDialog(
            mainFrame,
            this, "Save chart as image", true,
            this.getWidth(), this.getHeight());
        Dimension dlgSize = saveChartDialog.getPreferredSize();
        Dimension frmSize = mainFrame.getSize();
        Point loc = mainFrame.getLocation();
        saveChartDialog.setLocation((frmSize.width - dlgSize.width) / 2 + loc.x,
                       (frmSize.height - dlgSize.height) / 2 + loc.y);
        saveChartDialog.setVisible(true);
    }
}
