# Supplementary material for: BiGGEsTS: integrated environment for biclustering analysis of time series gene expression data
Source: BMC Res Notes. 2009 Jul 7;2:124. doi: 10.1186/1756-0500-2-124 (PMC2720980; doi:10.1186/1756-0500-2-124)
Supplement: Additional file 3 — Source code of the BiGGEsTS software. The source code of BiGGEsTS. The archive contains two directories, named "biggests" and "smadeira", inside a main directory, named "src". Each of the directories contained in "biggests" and "smadeira" contains the source files of the classes included in the packages identified by the same names. The Javadoc documentation of the source code is available at the official website. [file 1756-0500-2-124-S3.zip › src/biggests/gui/PanelLoading.java]

package biggests.gui;

import java.awt.*;
import java.awt.event.*;
import java.io.*;
import java.util.*;

import javax.swing.*;
import javax.swing.event.*;
import javax.swing.table.*;
import javax.swing.tree.*;

import biggests.tables.*;
import biggests.tree.*;
import biggests.utils.*;
import de.schlichtherle.io.File;
import smadeira.biclustering.*;

/**
 * <p>Title: Loading Panel</p>
 *
 * <p>Description: This panel displays options to load a
 *                 gene expression dataset, performs all the
 *                 necessary validation operations of the input and
 *                 loads the required data, adding the corresponding
 *                 nodes to the datasettree.</p>
 *
 * <p>Copyright:   Copyright (C) 2007  Joana Gon�alves
 *                 This program is free software; you can redistribute
 *                 it and/or modify it under the terms of the GNU General
 *                 Public License as published by the Free Software
 *                 Foundation; either version 3 of the License, or
 *                 any later version.
 *
 *                 This program is distributed in the hope that it will
 *                 be useful, but WITHOUT ANY WARRANTY; without even the
 *                 implied warranty of MERCHANTABILITY or FITNESS FOR A
 *                 PARTICULAR PURPOSE.  See the
 *                 <a href="http://www.gnu.org/licenses/gpl.html">
 *                 GNU General Public License</a> for more details.
 * </p>
 *
 * @author Joana P. Gon�alves
 */

public class PanelLoading extends JPanel {
    /**
     * Data delimiter: tab.
     */
    public static final int TAB = 0;

    /**
     * Data delimiter: space.
     */
    public static final int SPACE = 1;

    /**
     * Data delimiter: semicolon.
     */
    public static final int SEMICOLON = 2;

    /**
     * Type of gene expression data: cDNA.
     */
    public static final int CDNA = 0;

    /**
     * Type of gene expression data: oligonucleotides.
     */
    public static final int OLIGO = 1;

    /**
     * Default value for missings.
     */
    public static final float DEFAULT_MISSING_VALUE = Integer.MIN_VALUE;

    /**
     * The application's main frame.
     */
    private BiggestsFrame mainFrame;

    /**
     * Set of datatypes to be displayed at the datatypes combo box.
     */
    private static final String[] datatypes = {"cDNA", "Oligonucleotide"};

    /**
     * The layout of this panel.
     */
    private SpringLayout springLayout;

    /**
     * The information label of the dataset file input text field.
     */
    private JLabel datasetFileLabel;

    /**
     * Dataset file input text field.
     */
    private JTextField datasetFileTextField;

    /**
     * Browse button.
     */
    private JButton browseDatasetFileButton;

    /**
     * Organisms' list.
     */
    private JList organismList;

    /**
     * Organisms' label.
     */
    private JLabel organismLabel;

    /**
     * Datatype label.
     */
    private JLabel datatypeLabel;

    /**
     * Datatype combo box.
     */
    private JComboBox datatypeComboBox;

    /**
     * Log transformation check box.
     */
    private JCheckBox logTransformationCheckBox;

    /**
     * Index of the row which holds conditions' names (label).
     */
    private JLabel conditionsNamesRowNumberLabel;

    /**
     * Combo box with indexes of rows possibly holding conditions' names.
     */
    private JComboBox conditionsNamesRowNumberComboBox;

    /**
     * Check box to select/deselect gene ID.
     */
    private JCheckBox geneIDCheckBox;

    /**
     * Label for gene ID column index.
     */
    private JLabel geneIDColumnNumberLabel;

    /**
     * Combo box to select gene ID column index.
     */
    private JComboBox geneIDColumnNumberComboBox;

    /**
     * Label for probeset ID column index.
     */
    private JLabel probesetIDColumnNumberLabel;

    /**
     * Combo box to select probeset ID column index.
     */
    private JComboBox probesetIDColumnNumberComboBox;

    /**
     * Label for conversion file.
     */
    private JLabel conversionFileLabel;

    /**
     * Input text field for conversion file.
     */
    private JTextField conversionFileTextField;

    /**
     * Browse button for conversion file.
     */
    private JButton browseConversionFileButton;

    /**
     * Table for data preview.
     */
    private JTable previewTable;

    /**
     * Scroll for data preview table.
     */
    private JScrollPane scrollTable;

    /**
     * Expression data read from file.
     */
    private Object[][] expressionData;

    /**
     * Load button.
     */
    private JButton loadButton;

    /**
     * Creates a new loading panel.
     *
     * @param frame the main window
     */
    public PanelLoading(BiggestsFrame frame) {
        mainFrame = frame;
        try {
            jbInit();
        } catch (Exception ex) {
            ex.printStackTrace();
        }
    }

    /**
     * Component initialization.
     *
     * @throws Exception when components cannot be initialized
     */
    private void jbInit() throws Exception {
        this.setPreferredSize(new Dimension(700, 700));
        springLayout = new SpringLayout();
        this.setLayout(springLayout);
        this.setBorder(BorderFactory.createEmptyBorder(20, 20, 20, 20));
        Object[] defaultComboData = {"1", "2"};
        Dimension defaultComboDimension = new Dimension(50, 20);

        datasetFileLabel = new JLabel("Dataset file");
        datasetFileTextField = new JTextField(50);

        browseDatasetFileButton = new JButton("Browse...");
        browseDatasetFileButton.addActionListener(new
        PanelLoading_browseDatasetFileButton_actionAdapter(this));

        conditionsNamesRowNumberLabel = new JLabel(
                "Conditions' names in row number");
        conditionsNamesRowNumberComboBox = new JComboBox(defaultComboData);
        conditionsNamesRowNumberComboBox.setPreferredSize(defaultComboDimension);

        geneIDCheckBox = new JCheckBox("File contains gene IDs");
        geneIDCheckBox.addItemListener(
            new PanelLoading_geneIDCheckBox_itemAdapter(this));

        geneIDColumnNumberLabel = new JLabel("in column number");
        geneIDColumnNumberComboBox = new JComboBox(defaultComboData);
        geneIDColumnNumberComboBox.setPreferredSize(defaultComboDimension);

        probesetIDColumnNumberLabel = new JLabel(
                "Probeset IDs in column number");
        probesetIDColumnNumberComboBox = new JComboBox(defaultComboData);
        probesetIDColumnNumberComboBox.setPreferredSize(defaultComboDimension);

        conversionFileLabel = new JLabel("IDs conversion file");
        conversionFileTextField = new JTextField(27);
        conversionFileTextField.setPreferredSize(new Dimension(
                (int) conversionFileTextField.getPreferredSize().getWidth(),
                (int) browseDatasetFileButton.getPreferredSize().getHeight()));

        browseConversionFileButton = new JButton("Browse...");
        browseConversionFileButton.addActionListener(new
                PanelLoading_browseConversionFileButton_actionAdapter(this));
        datasetFileTextField.setPreferredSize(new Dimension(
                (int) datasetFileTextField.getPreferredSize().getWidth(),
                (int) browseDatasetFileButton.getPreferredSize().getHeight()));
        datasetFileTextField.addCaretListener(new
                                              PanelLoading_datasetFileTextField_caretAdapter(this));
        datasetFileTextField.addInputMethodListener(new
                PanelLoading_datasetFileTextField_inputMethodAdapter(this));

        datatypeLabel = new JLabel("Datatype");
        datatypeComboBox = new JComboBox(datatypes);

        logTransformationCheckBox = new JCheckBox("Log Transformation", false);

        organismLabel = new JLabel("Organism");
        organismList = new JList(PanelFunctionAnalysis.organisms);
        organismList.setSelectionMode(ListSelectionModel.SINGLE_SELECTION);
        organismList.setVisibleRowCount(12);
        JScrollPane scrollList = new JScrollPane(organismList);
        organismList.setSelectedValue(PanelFunctionAnalysis.organisms[35], true);

        previewTable = new JTable(0, 0);

        scrollTable = new JScrollPane(previewTable);
        scrollTable.setPreferredSize(new Dimension(650, 200));
        scrollTable.getVerticalScrollBar().
                setUnitIncrement(mainFrame.SCROLL_BAR_INCREMENT/2);

        loadButton = new JButton("Load");
        loadButton.setPreferredSize(new Dimension(650, 70));
        loadButton.addActionListener(new PanelLoading_loadButton_actionAdapter(this));

        this.setPreviewEnabled(false);
        this.add(datasetFileLabel);
        this.add(datasetFileTextField);
        springLayout.putConstraint(SpringLayout.NORTH, datasetFileTextField, 5,
                                   SpringLayout.SOUTH, datasetFileLabel);
        springLayout.putConstraint(SpringLayout.WEST, datasetFileTextField, 0,
                                   SpringLayout.WEST, datasetFileLabel);

        this.add(browseDatasetFileButton);
        springLayout.putConstraint(SpringLayout.SOUTH, browseDatasetFileButton,
                                   0,
                                   SpringLayout.SOUTH, datasetFileTextField);
        springLayout.putConstraint(SpringLayout.WEST, browseDatasetFileButton,
                                   10,
                                   SpringLayout.EAST, datasetFileTextField);

        this.add(scrollTable);
        springLayout.putConstraint(SpringLayout.NORTH, scrollTable, 30,
                                   SpringLayout.SOUTH, datasetFileTextField);
        springLayout.putConstraint(SpringLayout.WEST, scrollTable, 0,
                                   SpringLayout.WEST, datasetFileTextField);

        this.add(organismLabel);
        springLayout.putConstraint(SpringLayout.NORTH, organismLabel, 30,
                                   SpringLayout.SOUTH, scrollTable);
        springLayout.putConstraint(SpringLayout.WEST, organismLabel, 0,
                                   SpringLayout.WEST, scrollTable);

        this.add(scrollList);
        springLayout.putConstraint(SpringLayout.NORTH, scrollList, 5,
                                   SpringLayout.SOUTH, organismLabel);
        springLayout.putConstraint(SpringLayout.WEST, scrollList, 0,
                                   SpringLayout.WEST, organismLabel);

        this.add(this.conditionsNamesRowNumberLabel);
        springLayout.putConstraint(SpringLayout.NORTH,
                                   conditionsNamesRowNumberLabel, 0,
                                   SpringLayout.NORTH, scrollList);
        springLayout.putConstraint(SpringLayout.WEST,
                                   conditionsNamesRowNumberLabel, 30,
                                   SpringLayout.EAST, scrollList);

        this.add(this.conditionsNamesRowNumberComboBox);
        springLayout.putConstraint(SpringLayout.SOUTH,
                                   conditionsNamesRowNumberComboBox, 0,
                                   SpringLayout.SOUTH,
                                   conditionsNamesRowNumberLabel);
        springLayout.putConstraint(SpringLayout.WEST,
                                   conditionsNamesRowNumberComboBox, 5,
                                   SpringLayout.EAST,
                                   conditionsNamesRowNumberLabel);

        this.add(this.geneIDCheckBox);
        springLayout.putConstraint(SpringLayout.NORTH, geneIDCheckBox, 10,
                                   SpringLayout.SOUTH,
                                   conditionsNamesRowNumberLabel);
        springLayout.putConstraint(SpringLayout.WEST, geneIDCheckBox, 0,
                                   SpringLayout.WEST,
                                   conditionsNamesRowNumberLabel);

        this.add(this.geneIDColumnNumberLabel);
        springLayout.putConstraint(SpringLayout.SOUTH, geneIDColumnNumberLabel,
                                   -4,
                                   SpringLayout.SOUTH, geneIDCheckBox);
        springLayout.putConstraint(SpringLayout.WEST, geneIDColumnNumberLabel,
                                   5,
                                   SpringLayout.EAST, geneIDCheckBox);

        this.add(this.geneIDColumnNumberComboBox);
        springLayout.putConstraint(SpringLayout.SOUTH,
                                   geneIDColumnNumberComboBox, 0,
                                   SpringLayout.SOUTH, geneIDColumnNumberLabel);
        springLayout.putConstraint(SpringLayout.WEST,
                                   geneIDColumnNumberComboBox, 5,
                                   SpringLayout.EAST, geneIDColumnNumberLabel);

        this.add(this.probesetIDColumnNumberLabel);
        springLayout.putConstraint(SpringLayout.NORTH,
                                   probesetIDColumnNumberLabel, 10,
                                   SpringLayout.SOUTH, geneIDCheckBox);
        springLayout.putConstraint(SpringLayout.WEST,
                                   probesetIDColumnNumberLabel, 0,
                                   SpringLayout.WEST, geneIDCheckBox);

        this.add(this.probesetIDColumnNumberComboBox);
        springLayout.putConstraint(SpringLayout.SOUTH,
                                   probesetIDColumnNumberComboBox, 0,
                                   SpringLayout.SOUTH,
                                   probesetIDColumnNumberLabel);
        springLayout.putConstraint(SpringLayout.WEST,
                                   probesetIDColumnNumberComboBox, 5,
                                   SpringLayout.EAST,
                                   probesetIDColumnNumberLabel);

        this.add(this.conversionFileLabel);
        springLayout.putConstraint(SpringLayout.NORTH, conversionFileLabel, 10,
                                   SpringLayout.SOUTH,
                                   probesetIDColumnNumberLabel);
        springLayout.putConstraint(SpringLayout.WEST, conversionFileLabel, 0,
                                   SpringLayout.WEST,
                                   probesetIDColumnNumberLabel);

        this.add(this.conversionFileTextField);
        springLayout.putConstraint(SpringLayout.NORTH, conversionFileTextField,
                                   5,
                                   SpringLayout.SOUTH, conversionFileLabel);
        springLayout.putConstraint(SpringLayout.WEST, conversionFileTextField,
                                   30,
                                   SpringLayout.EAST, scrollList);

        this.add(this.browseConversionFileButton);
        springLayout.putConstraint(SpringLayout.SOUTH,
                                   browseConversionFileButton, 0,
                                   SpringLayout.SOUTH, conversionFileTextField);
        springLayout.putConstraint(SpringLayout.WEST,
                                   browseConversionFileButton, 10,
                                   SpringLayout.EAST, conversionFileTextField);

        this.add(datatypeLabel);
        springLayout.putConstraint(SpringLayout.NORTH, datatypeLabel, 30,
                                   SpringLayout.SOUTH, conversionFileTextField);
        springLayout.putConstraint(SpringLayout.WEST, datatypeLabel, 30,
                                   SpringLayout.EAST, scrollList);

        this.add(datatypeComboBox);
        springLayout.putConstraint(SpringLayout.NORTH, datatypeComboBox, 5,
                                   SpringLayout.SOUTH, datatypeLabel);
        springLayout.putConstraint(SpringLayout.WEST, datatypeComboBox, 0,
                                   SpringLayout.WEST, datatypeLabel);

        this.add(logTransformationCheckBox);
        springLayout.putConstraint(SpringLayout.SOUTH,
                                   logTransformationCheckBox, 0,
                                   SpringLayout.SOUTH, datatypeComboBox);
        springLayout.putConstraint(SpringLayout.WEST, logTransformationCheckBox,
                                   10,
                                   SpringLayout.EAST, datatypeComboBox);

        this.add(loadButton);
        springLayout.putConstraint(SpringLayout.NORTH, loadButton, 20,
                                   SpringLayout.SOUTH, scrollList);
        springLayout.putConstraint(SpringLayout.WEST, loadButton, 0,
                                   SpringLayout.WEST, scrollList);
    }

    /**
     * Clears this loading functionality panel (sets the loading panel ready
     * to load a new dataset file).
     * Clears all modifications that the user may have done in text fields,
     * combo boxes and check boxes.
     */
    public void clear() {
        datasetFileTextField.setText("");
        organismList.setSelectedValue(PanelFunctionAnalysis.organisms[35], true);
        datatypeComboBox.setSelectedIndex(0);
        expressionData = null;
        logTransformationCheckBox.setSelected(false);
        previewTable = new JTable(0, 0);
        scrollTable.setViewportView(previewTable);
        this.setGeneIDCheckBoxSelected(true);
        this.setPreviewEnabled(false);
    }

    /**
     * Sets preview option enabled/disabled.
     *
     * @param enabled <code>boolean true</code> if preview option
     * should be enabled, <code>false</code> otherwise
     */
    public void setPreviewEnabled(boolean enabled) {
        organismList.setEnabled(enabled);
        organismLabel.setEnabled(enabled);
        datatypeLabel.setEnabled(enabled);
        datatypeComboBox.setEnabled(enabled);
        logTransformationCheckBox.setEnabled(enabled);

        conditionsNamesRowNumberLabel.setEnabled(enabled);
        conditionsNamesRowNumberComboBox.setEnabled(enabled);
        geneIDCheckBox.setEnabled(enabled);
        geneIDCheckBox.setSelected(true);
        geneIDColumnNumberLabel.setEnabled(enabled);
        geneIDColumnNumberComboBox.setEnabled(enabled);
        probesetIDColumnNumberLabel.setEnabled(false);
        probesetIDColumnNumberComboBox.setEnabled(false);
        conversionFileLabel.setEnabled(false);
        conversionFileTextField.setEnabled(false);
        browseConversionFileButton.setEnabled(false);
        loadButton.setEnabled(enabled);
    }

    /**
     * Sets gene ID check box selected/deselected.
     *
     * @param selected <code>boolean true</code> if gene ID
     * check box should be selected, <code>false</code> otherwise
     */
    public void setGeneIDCheckBoxSelected(boolean selected) {
        geneIDCheckBox.setSelected(selected);

        geneIDColumnNumberLabel.setEnabled(selected);
        geneIDColumnNumberComboBox.setEnabled(selected);
        probesetIDColumnNumberLabel.setEnabled(!selected);
        probesetIDColumnNumberComboBox.setEnabled(!selected);
        conversionFileLabel.setEnabled(!selected);
        conversionFileTextField.setEnabled(!selected);
        browseConversionFileButton.setEnabled(!selected);
    }

    /**
     * Finds the columns that contain names (possibly holding conditions' names).
     *
     * @param rowsWithNames <code>ArrayList</code> the set of indexes
     *        which correspond to rows with names
     * @return ArrayList the set of indexes which correspond to columns with names
     * @throws Exception
     */
    private ArrayList<Integer> findColumnsWithNames(ArrayList<Integer> rowsWithNames) throws
            Exception {
        ArrayList<Integer> columnsWithNames = new ArrayList<Integer>();
        for (int index = 0;
                         index < expressionData[rowsWithNames.
                         get(rowsWithNames.size()-1).intValue() + 1].length;
                         index++) {
            Object cell = expressionData[rowsWithNames.
                          get(rowsWithNames.size()-1).intValue() +1][index];
            if (cell instanceof String) {
                columnsWithNames.add(Integer.valueOf(index));
            }
        }
        if (columnsWithNames.size() < 1) {
            String[] options = {"Assume first column", "Generate", "Cancel"};
            int option = JOptionPane.showOptionDialog(this,
                    "Unable to find any column with " +
                    "genes' names.\n" +
                    "Assume first column contains " +
                    "genes' names or generate them?",
                    "No genes' names column",
                    JOptionPane.YES_NO_CANCEL_OPTION,
                    JOptionPane.INFORMATION_MESSAGE,
                    null,
                    options,
                    options[0]);
            switch (option) {
            case 0:
                columnsWithNames.add(Integer.valueOf(0));
                for (int i = 0; i < expressionData.length; i++) {
                    expressionData[i][0] = expressionData[i][0].toString();
                }
                break;
            case 1:
                columnsWithNames.add(Integer.valueOf(0));
                Object[][] newExpressionData = new Object
                                               [expressionData.length]
                                               [expressionData[0].length + 1];
                int genes = 0;
                for (int i = 0; i < newExpressionData[0].length; i++) {
                    if (expressionData[i][0] instanceof String) {

                    } else {
                        genes++;
                        newExpressionData[i][0] = "Gene " + genes;
                    }
                }
                for (int i = 0; i < newExpressionData.length; i++) {
                    for (int j = 1; j < newExpressionData[0].length; j++) {
                        newExpressionData[i][j] = expressionData[i][j - 1];
                    }
                }
                expressionData = newExpressionData;
                break;
            default:
                throw new Exception("");
            }
        }
        if (columnsWithNames.get(columnsWithNames.size()-1).intValue() + 1 >=
            expressionData[0].length) {
            throw new Exception("There are no columns with expression values " +
                                "after genes' names columns.");
        }

        return columnsWithNames;
    }

    /**
     * Finds the rows that contain names (possibly holding genes' names).
     *
     * @return ArrayList the set of indexes which correspond to rows with names
     * @throws Exception
     */
    private ArrayList<Integer> findRowsWithNames() throws Exception {
        ArrayList<Integer> rowsWithNames = new ArrayList<Integer>();
        int numberOfColumnsWithNames = 0;

        for (int i = 0; i < expressionData.length; i++) {
            numberOfColumnsWithNames = 0;
            Object[] row = expressionData[i];
            for (int j = 0; j < row.length; j++) {
                if (row[j] instanceof String) {
                    numberOfColumnsWithNames++;
                }
            }
            if (numberOfColumnsWithNames == expressionData[0].length) {
                rowsWithNames.add(Integer.valueOf(i));
            }
        }

        if (rowsWithNames.size() < 1) {
            String[] options = {"Assume first row", "Generate", "Cancel"};
            int option = JOptionPane.showOptionDialog(this,
                    "Unable to find any row with " +
                    "conditions' names.\n" +
                    "Assume first row contains " +
                    "conditions' names or generate them?",
                    "No conditions' names row",
                    JOptionPane.YES_NO_CANCEL_OPTION,
                    JOptionPane.INFORMATION_MESSAGE,
                    null,
                    options,
                    options[0]);
            switch (option) {
            case 0:
                rowsWithNames.add(Integer.valueOf(0));
                for (int j = 0; j < expressionData[0].length; j++) {
                    expressionData[0][j] = expressionData[0][j].toString();
                }
                break;
            case 1:
                rowsWithNames.add(Integer.valueOf(0));
                Object[][] newExpressionData = new Object
                                               [expressionData.length + 1]
                                               [expressionData[0].length];
                int conditions = 0;
                for (int j = 0; j < newExpressionData[0].length; j++) {
                    if (expressionData[0][j] instanceof String) {
                        newExpressionData[0][j] = "Genes " + j;
                    } else {
                        conditions++;
                        newExpressionData[0][j] = "C " + conditions;
                    }
                }
                for (int i = 1; i < newExpressionData.length; i++) {
                    for (int j = 0; j < newExpressionData[0].length; j++) {
                        newExpressionData[i][j] = expressionData[i - 1][j];
                    }
                }
                expressionData = newExpressionData;
                break;
            default:
                throw new Exception("");
            }
        }
        if (rowsWithNames.get(rowsWithNames.size()-1).intValue() + 1 >= expressionData.length) {
            throw new Exception("There are no rows with expression values " +
                                "after conditions' names rows.");
        }

        return rowsWithNames;
    }

    /**
     * Reads expression data from a text file.
     *
     * @param filePath <code>String</code> the path to the file with
     *        gene expression data
     * @param parameterName <code>String</code> the name/type of the file to read
     * @param delimiter <code>char</code> the delimiter of the data in the file
     * @param missingValue the <code>float</code> value to mark missing values with
     * @return Object[][] the gene expression data matrix
     * @throws FileNotFoundException if the file to read is not found
     * @throws IOException if file can't be read
     * @throws Exception if another problem ocurred while reading the file
     *         or initializing the gene expression data matrix
     */
    private Object[][] readExpressionDataFromFileTXT(String filePath,
            String parameterName,
            char delimiter,
            float missingValue) throws FileNotFoundException, IOException,
            Exception {
        if (filePath == null || filePath.equals("")) {
            throw new Exception("Please indicate a " + parameterName + ".");
        }

        File file = new File(filePath);
        if (!file.isFile()) {
            throw new Exception("Please indicate a valid " + parameterName +
                                ".");
        }

        try {
            expressionData = BiggestsIO.readExpressionDataFromFileTXT(
                    filePath, delimiter, missingValue);
        } catch (IOException ex) {
            throw new Exception("Unable to read " + parameterName + ".");
        }
        return expressionData;
    }

    /**
     * Extracts and returns genes' names from the gene expression data
     * matrix previously read.
     *
     * @param columnWithGenesNames <code>int</code> the index of the
     *        column with genes names
     * @param rowsWithNames <code>ArrayList</code> the set of indexes of
     *        the rows which contain names (rows with conditions names)
     * @return String[] the set of genes names
     */
    private String[] constructGenesNames(int columnWithGenesNames,
                                         ArrayList<Integer> rowsWithNames) {
        int startRow = rowsWithNames.get(rowsWithNames.size()-1).intValue() + 1;
        String[] genesNames = new String[expressionData.length - startRow];
        int g = 0;
        int missing = 0;
        for (int i = startRow;
                     i < expressionData.length; i++) {
            try {
                genesNames[g] = (String) expressionData[i][columnWithGenesNames];
            } catch (ClassCastException ex) {
                genesNames[g] = "";
                missing++;
            }
            g++;
        }
        if (missing > 0) {
            JOptionPane.showMessageDialog(this,
                                          missing +
                                          " genes' names were missing.",
                                          "Some genes' names missing.",
                                          JOptionPane.INFORMATION_MESSAGE);
        }
        return genesNames;
    }

    /**
     * Extracts and returns conditions' names from the gene expression data
     * matrix previously read.
     *
     * @param rowWithConditionsNames <code>int</code> the index of the
     *        row with conditions names
     * @param columnsWithNames <code>ArrayList<Integer></code> the set of indexes of
     *        the columns which contain names (columns with genes names)
     * @return String[] the set of conditions names
     */
    private String[] constructConditionsNames(
            int rowWithConditionsNames,
            ArrayList<Integer> columnsWithNames) {
        int startColumn = columnsWithNames.get(columnsWithNames.size()-1).intValue() + 1;
        String[] conditionsNames = new String[expressionData[0].length -
                                   startColumn];
        int c = 0;
        for (int i = startColumn; i < expressionData[0].length; i++) {
            conditionsNames[c] = (String) expressionData[rowWithConditionsNames][
                                 i];
            c++;
        }
        return conditionsNames;
    }

    /**
     * Extracts and returns the gene expression matrix (only expression
     * values, no genes or conditions names) from the gene expression
     * data previously read.
     *
     * @param rowsWithNames <code>ArrayList<Integer></code> the indexes
     *        of the rows with names (conditions names)
     * @param columnsWithNames <code>ArrayList<Integer></code> the
     *        indexes of the columns with names (genes names)
     * @return float[][] the gene expression matrix
     */
    private float[][] constructGeneExpressionMatrix(
            ArrayList<Integer> rowsWithNames, ArrayList<Integer> columnsWithNames) {
        int startRow = rowsWithNames.get(rowsWithNames.size()-1).intValue() + 1;
        int startColumn = columnsWithNames.get(columnsWithNames.size()-1).intValue() + 1;
        float[][] geneExpressionMatrix = new
                                         float[expressionData.length - startRow]
                                         [expressionData[0].length -
                                         startColumn];
        int g = 0;
        int c;
        for (int i = startRow; i < expressionData.length; i++) {
            c = 0;
            for (int j = startColumn; j < expressionData[0].length; j++) {
                geneExpressionMatrix[g][c] = ((Float) expressionData[i][j]).
                                             floatValue();
                c++;
            }
            g++;
        }
        return geneExpressionMatrix;
    }

    /**
     * Converts probeset IDs to gene IDs according to a conversion file.
     * Basically the probeset IDs in column <code>probesetIDColumn</code>
     * of the gene expression data are replaced by their corresponding
     * gene IDs, according to conversion file. Conversion file is a
     * text file in which data is delimited by a <code>separator</code>
     * character and is structured like this:
     * ProbesetID1      GeneID1
     * ProbesetID2      GeneID2
     * ProbesetID3      GeneID3
     * ProbesetID4      GeneID4
     *
     * @param filePath <code>String</code> the conversion file path
     * @param separator <code>char</code> the delimiter of the data
     * @param probesetIDColumn <code>int</code> the index of the
     *        column of the gene expression data that contains the
     *        probeset IDs to be converted
     * @param rowsWithNames <code>ArrayList<Integer></code> the indexes
     *        of the gene expression data rows with names
     * @throws FileNotFoundException if conversion file can't be found
     * @throws IOException if conversion file can't be read
     * @throws Exception if another problem occurs
     */
    private void convertProbesetIDToGeneID(
            String filePath,
            char separator,
            int probesetIDColumn,
            ArrayList<Integer> rowsWithNames) throws FileNotFoundException,
            IOException, Exception {
        if (filePath == null || filePath.equals("")) {
            throw new Exception("No conversion file.");
        }

        File file = new File(filePath);
        if (!file.isFile()) {
            throw new Exception("Invalid conversion file path.");
        }

        String[][] conversionEntries = BiggestsIO.
                                       readConversionEntriesFromFileTXT(
                filePath, separator);
        int converted = 0;
        for (int i = rowsWithNames.get(rowsWithNames.size()-1).intValue() + 1;
                     i < expressionData.length; i++) {
            for (int j = 0; j < conversionEntries.length; j++) {
                if (conversionEntries[j][0].equals((String) expressionData[i][
                        probesetIDColumn])) {
                    expressionData[i][probesetIDColumn] = conversionEntries[j][
                            1];
                    converted++;
                }
            }
        }
        if (converted < expressionData.length - rowsWithNames.size()) {
            throw new Exception("Some genes are missing in conversion file.");
        }
    }

    /**
     * Reads expression data from the dataset file in
     * <code>datasetFileTextField</code> and fills preview table with it.
     */
    private void preview() {
        String filePath = datasetFileTextField.getText();

        try {
            expressionData = this.readExpressionDataFromFileTXT(
                    filePath, "dataset file", '\t',
                    PanelLoading.DEFAULT_MISSING_VALUE);
        } catch (Exception ex) {
            try {
                expressionData = this.readExpressionDataFromFileTXT(
                        filePath, "dataset file", ';',
                        PanelLoading.DEFAULT_MISSING_VALUE);
            } catch (Exception excep) {
                try {
                    expressionData = this.readExpressionDataFromFileTXT(
                            filePath, "dataset file", ' ',
                            PanelLoading.DEFAULT_MISSING_VALUE);
                } catch (Exception exception) {
                    ex.printStackTrace();
                    excep.printStackTrace();
                    exception.printStackTrace();
                    JOptionPane.showMessageDialog(this,
                                                  exception.getMessage(),
                                                  "Error reading file",
                                                  JOptionPane.
                                                  INFORMATION_MESSAGE);
                    return;
                }
            }
        }
        ArrayList<Integer> columnsWithNames = new ArrayList<Integer>();
        ArrayList<Integer> rowsWithNames = new ArrayList<Integer>();

        try {
            if (expressionData.length < 2) {
                throw new Exception("It has only one row.");
            }
            if (expressionData[0].length < 2) {
                throw new Exception(
                        "It has less than 2 columns.");
            }

            rowsWithNames = this.findRowsWithNames();
            columnsWithNames = this.findColumnsWithNames(rowsWithNames);
        } catch (Exception ex) {
            ex.printStackTrace();
            JOptionPane.showMessageDialog(this,
                                          "Unable to read expression matrix.\n"
                                          + ex.getMessage(),
                                          "Error reading expression matrix",
                                          JOptionPane.INFORMATION_MESSAGE);
            return;
        }

        this.conditionsNamesRowNumberComboBox.setModel(new DefaultComboBoxModel(
                rowsWithNames.toArray()));
        this.conditionsNamesRowNumberComboBox.setSelectedIndex(rowsWithNames.
                size() - 1);
        this.geneIDColumnNumberComboBox.setModel(new DefaultComboBoxModel(
                columnsWithNames.toArray()));
        this.geneIDColumnNumberComboBox.setSelectedIndex(columnsWithNames.size() -
                1);
        this.probesetIDColumnNumberComboBox.setModel(new DefaultComboBoxModel(
                columnsWithNames.toArray()));
        this.probesetIDColumnNumberComboBox.setSelectedIndex(columnsWithNames.
                size() - 1);

        Object[] columnIndexes = new Object[expressionData[0].length];
        for (int i = 0; i < columnIndexes.length; i++) {
            columnIndexes[i] = Integer.valueOf(i);
        }

        previewTable = new TablePreview(expressionData, columnIndexes,
                                        rowsWithNames, columnsWithNames);
        scrollTable.setViewportView(previewTable);
        Enumeration<TableColumn> en = previewTable.getColumnModel().getColumns();
        int count = previewTable.getColumnModel().getColumnCount();
        int width = (int) scrollTable.getPreferredSize().getWidth() - 12;
        if (count * 80 < width) {
            while (en.hasMoreElements()) {
                en.nextElement().setPreferredWidth(width / count);
            }
        } else {
            while (en.hasMoreElements()) {
                en.nextElement().setPreferredWidth(80);
            }
        }
        this.setPreviewEnabled(true);
        mainFrame.setVisible(true);
    }

    /**
     * Tests dataset file path in <code>datasetFileTextField</code>.
     * Returns <code>true</code> if file path corresponds to a valid file,
     * <code>false</code> otherwise.
     *
     * @return <code>boolean</code> <code>true</code> if file path in
     *         <code>datasetFileTextField</code> corresponds to a valid file,
     *         <code>false</code> otherwise
     */
    public boolean testDatasetFilePath() {
        File file = new File(this.datasetFileTextField.getText());
        if (file.exists() && file.isFile()) {
            return true;
        }
        return false;
    }

//******************************************************************************
//******************************************************************************
//******************************************************************************
//       EVENT HANDLERS SECTION
//******************************************************************************
//******************************************************************************
//******************************************************************************


    /**
     * Handles the mouse event fired by a user's click on browse conversion file button.
     *
     * @param e <code>ActionEvent</code> fired by a user's click on browse conversion file button
     */
    public void browseConversionFileButton_actionPerformed(ActionEvent e) {
        if (!browseConversionFileButton.isEnabled()) {
            return;
        }

        JFileChooser conversionFileChooser = new JFileChooser("Datasets");
        try {
            conversionFileChooser.setFileFilter(new FileFilterExtension(".txt"));
        } catch (Exception ex) {
            ex.printStackTrace();
        }
        conversionFileChooser.setAcceptAllFileFilterUsed(false);
        int option = conversionFileChooser.showOpenDialog(this);

        if (option == JFileChooser.APPROVE_OPTION) {
            conversionFileTextField.setText(conversionFileChooser.
                                            getSelectedFile().
                                            getPath());
        }
    }

    /**
     * Handles the event fired by a change in gene ID's check box selection.
     *
     * @param e the <code>ItemEvent</code> fired by a change in gene ID's check box selection
     */
    public void geneIDCheckBox_itemStateChanged(ItemEvent e) {
        this.setGeneIDCheckBoxSelected(geneIDCheckBox.isSelected());
    }

    /**
     * Handles the event fired by a change in <code>datasetFileTextField</code>'s text.
     *
     * @param event <code>InputMethodEvent</code> event fired by a change in
     *              <code>datasetFileTextField</code>'s text
     */
    public void datasetFileTextField_inputMethodTextChanged(InputMethodEvent
            event) {
        if (this.testDatasetFilePath()) {
            this.preview();
        } else {
            this.previewTable = new JTable(0, 0);
            this.scrollTable.setViewportView(previewTable);
            this.setPreviewEnabled(false);
        }
    }

    /**
     * Handles events fired by changes in caret position.
     *
     * @param event <code>InputMethodEvent</code> fired when the caret
     *        within composed text has changed
     */
    public void datasetFileTextField_caretPositionChanged(InputMethodEvent
            event) {
        if (this.testDatasetFilePath()) {
            this.preview();
        } else {
            this.previewTable = new JTable(0, 0);
            this.scrollTable.setViewportView(previewTable);
            this.setPreviewEnabled(false);
        }
    }

    /**
     * Handles an event fired when the caret position is updated.
     *
     * @param e <code>CaretEvent</code> fired when the caret position is updated
     */
    public void datasetFileTextField_caretUpdate(CaretEvent e) {
        if (this.testDatasetFilePath()) {
            this.preview();
        } else {
            this.previewTable = new JTable(0, 0);
            this.scrollTable.setViewportView(previewTable);
            this.setPreviewEnabled(false);
        }
    }

    /**
     * Handles the mouse event fired by a user's click on load button.
     *
     * @param e <code>ActionEvent</code> fired by a user's click on load button
     */
    public void loadButton_actionPerformed(ActionEvent e) {
        String organism = new String();
        String dataType = new String();
        String geneID = "Gene ID";
        char dataSeparator = '\t';
        String[] genesNames = null;
        String[] conditionsNames = null;
        float[][] geneExpressionMatrix = null;

        organism = (String) organismList.getSelectedValue();
        dataType = (String)this.datatypeComboBox.getSelectedItem();
        ArrayList<Integer> rowsWithNames = null;
        ArrayList<Integer> columnsWithNames = null;
        int conditionsNamesRow = -1;
        try {
            rowsWithNames = this.findRowsWithNames();
            columnsWithNames = this.findColumnsWithNames(rowsWithNames);

            conditionsNamesRow = ((Integer)this.
                                  conditionsNamesRowNumberComboBox.
                                  getSelectedItem()).intValue();
            if (!rowsWithNames.contains(Integer.valueOf(conditionsNamesRow))) {
                throw new Exception(
                        "The selected row for the names of the time points is incorrect.");
            }
        } catch (Exception ex) {
            ex.printStackTrace();
            JOptionPane.showMessageDialog(this,
                                          "Did not recognize " +
                                          "expression data format.\n" +
                                          ex.getMessage(),
                                          "Unrecognized expression data format",
                                          JOptionPane.ERROR_MESSAGE);
            return;
        }

        int genesNamesColumn;
        if (this.geneIDCheckBox.isSelected()) {
            genesNamesColumn = ((Integer)this.geneIDColumnNumberComboBox.
                                getSelectedItem()).intValue();
            if (!columnsWithNames.contains(Integer.valueOf(genesNamesColumn))) {
                JOptionPane.showMessageDialog(this,
                                              "The selected column for genes' names is incorrect.",
                                              "Genes' names column is invalid",
                                              JOptionPane.ERROR_MESSAGE);
                return;
            }
        } else {
            genesNamesColumn = ((Integer)this.probesetIDColumnNumberComboBox.
                                getSelectedItem()).intValue();
            if (!columnsWithNames.contains(Integer.valueOf(genesNamesColumn))) {
                JOptionPane.showMessageDialog(this,
                                              "The selected column for genes' names is incorrect.",
                                              "Genes' names column is invalid",
                                              JOptionPane.ERROR_MESSAGE);
                return;
            }
            String conversionFilePath = this.conversionFileTextField.getText();
            geneID = "Probeset ID";
            try {
                this.convertProbesetIDToGeneID(
                        conversionFilePath,
                        dataSeparator,
                        genesNamesColumn,
                        rowsWithNames);
                geneID = "Gene ID";
            } catch (Exception ex) {
                int option = JOptionPane.showOptionDialog(
                        this,
                        "Unable to convert genes' names. " +
                        "Ignore conversion and leave probeset " +
                        "IDs as genes' names?\n\n" +
                        "Answering YES will load the gene " +
                        "expression matrix with probeset IDs, " +
                        "while answering NO will cancel the operation.",
                        "Ignore conversion?",
                        JOptionPane.YES_NO_OPTION,
                        JOptionPane.QUESTION_MESSAGE,
                        null, null,
                        JOptionPane.YES_OPTION);
                if (option == JOptionPane.NO_OPTION) {
                    return;
                }
            }
        }

        genesNames = this.constructGenesNames(
                genesNamesColumn, rowsWithNames);
        conditionsNames = this.constructConditionsNames(conditionsNamesRow,
                columnsWithNames);
        geneExpressionMatrix = this.constructGeneExpressionMatrix(rowsWithNames,
                columnsWithNames);

        NodeInfo expressionMatrixNodeInfo = null;
        NodeInfo preprocessedNodeInfo = null;
        ExpressionMatrix expressionMatrix = new ExpressionMatrix();

        expressionMatrix = new ExpressionMatrix(genesNames,
                                                conditionsNames,
                                                geneExpressionMatrix,
                                                PanelLoading.
                                                DEFAULT_MISSING_VALUE,
                                                organism,
                                                geneID,
                                                dataType);
        TreePath expressionMatrixPath = new TreePath(mainFrame.getTree().
                getRoot());
        try {
            ArrayList<String> infoStrings = new ArrayList<String>();
            infoStrings.add("Organism: ");
            infoStrings.add(organism + "\n");
            infoStrings.add("Datatype: ");
            infoStrings.add(dataType + "\n\n");
            infoStrings.add("Number of genes: ");
            infoStrings.add("" + expressionMatrix.getNumberOfGenes() + "\n");
            infoStrings.add("Number of time points: ");
            infoStrings.add("" + expressionMatrix.
                            getNumberOfConditions() + "\n\n");
            infoStrings.add("Missing values: ");
            infoStrings.add("" + expressionMatrix.hasMissingValues() + "\n");
            infoStrings.add("Missings marked with value: ");
            infoStrings.add("" + expressionMatrix.getMissingValue() + "\n");

            ArrayList<String> infoStyles = new ArrayList<String>();
            for (int i = 0; i < infoStrings.size(); i++) {
                if (i % 2 == 0) {
                    infoStyles.add("bold");
                } else {
                    infoStyles.add("regular");
                }
            }

            expressionMatrixNodeInfo = new NodeInfo(expressionMatrix,
                    NodeInfo.ORIGINAL,
                    mainFrame.getTree().
                    getSelectionPath(),
                    mainFrame.getTree(),
                    null,
                    infoStrings,
                    infoStyles);
            boolean logTransform = logTransformationCheckBox.isSelected();
            expressionMatrixPath = mainFrame.getTree().addLoadedDataset(
                    expressionMatrixNodeInfo);
            logTransformationCheckBox.setSelected(logTransform);
        } catch (InvalidNodeObjectTypeException ex) {
            ex.printStackTrace();
            JOptionPane.showMessageDialog(this,
                                          ex.getMessage(),
                                          "Error loading new dataset",
                                          JOptionPane.ERROR_MESSAGE);
            this.clear();
            return;
        } catch (Exception ex) {
            ex.printStackTrace();
            JOptionPane.showMessageDialog(this,
                                          ex.getMessage(),
                                          "Error loading new dataset: " +
                                          "GO files have been corrupted",
                                          JOptionPane.ERROR_MESSAGE);
            this.clear();
            return;
        }

        if (logTransformationCheckBox.isSelected()) {
            PreProcessedExpressionMatrix preprocessedExpressionMatrix = new
                    PreProcessedExpressionMatrix(expressionMatrix);

            try {
                preprocessedExpressionMatrix.logTransform();
                ArrayList<String> infoStrings = new ArrayList<String>();
                infoStrings.add("Number of genes: ");
                infoStrings.add("" + preprocessedExpressionMatrix.
                                getNumberOfGenes() + "\n");
                infoStrings.add("Number of time points: ");
                infoStrings.add("" + preprocessedExpressionMatrix.
                                getNumberOfConditions() + "\n");
                infoStrings.add("Missing values: ");
                infoStrings.add("" + preprocessedExpressionMatrix.
                                hasMissingValues() + "\n");
                infoStrings.add("Missings marked with value: ");
                infoStrings.add("" + preprocessedExpressionMatrix.
                                getMissingValue() + "\n");
                infoStrings.add("Preprocessing\n");
                infoStrings.add("\tLog transformation: ");
                infoStrings.add("yes");

                ArrayList<String> infoStyles = new ArrayList<String>();
                int i;
                for (i = 0; i < infoStrings.size() - 2; i++) {
                    if (i % 2 == 0) {
                        infoStyles.add("bold");
                    } else {
                        infoStyles.add("regular");
                    }
                }
                infoStyles.add("bold");
                infoStyles.add("regular");

                preprocessedNodeInfo = new NodeInfo(
                        preprocessedExpressionMatrix,
                        NodeInfo.PREPROCESSED,
                        mainFrame.getTree().getSelectionPath(),
                        mainFrame.getTree(),
                        expressionMatrixNodeInfo,
                        infoStrings,
                        infoStyles);
                mainFrame.getTree().addNewNode(preprocessedNodeInfo,
                                               mainFrame.getTree().
                                               getSelectionPath(), true);
            } catch (InvalidNodeObjectTypeException ex) {
                JOptionPane.showMessageDialog(
                        this,
                        ex.getMessage(),
                        "Error creating log transformed expression matrix",
                        JOptionPane.ERROR_MESSAGE);
                this.clear();
                return;
            } catch (Exception ex) {
                ex.printStackTrace();
                JOptionPane.showMessageDialog(this, ex.getMessage(),
                                              "Error computing log transform",
                                              JOptionPane.ERROR_MESSAGE);
                this.clear();
                return;
            }
        } else {
            mainFrame.getTree().setSelectionPath(expressionMatrixPath);
        }
        /**
         * Dataset was successfully loaded.
         */
    }

    public void browseDatasetFileButton_actionPerformed(ActionEvent e) {
        JFileChooser datasetFileChooser = new JFileChooser("Datasets");
        try {
            datasetFileChooser.setFileFilter(new FileFilterExtension(
                    ".txt"));
        } catch (Exception ex) {
            ex.printStackTrace();
        }
        datasetFileChooser.setAcceptAllFileFilterUsed(false);
        int option = datasetFileChooser.showOpenDialog(this);

        if (option == JFileChooser.APPROVE_OPTION) {
            datasetFileTextField.setText(datasetFileChooser.
                                         getSelectedFile().getPath());
        }
    }
}


class PanelLoading_datasetFileTextField_inputMethodAdapter implements
        InputMethodListener {
    private PanelLoading adaptee;
    PanelLoading_datasetFileTextField_inputMethodAdapter(PanelLoading adaptee) {
        this.adaptee = adaptee;
    }

    public void inputMethodTextChanged(InputMethodEvent event) {
        adaptee.datasetFileTextField_inputMethodTextChanged(event);
    }

    public void caretPositionChanged(InputMethodEvent event) {
        adaptee.datasetFileTextField_caretPositionChanged(event);
    }
}


class PanelLoading_datasetFileTextField_caretAdapter implements CaretListener {
    private PanelLoading adaptee;
    PanelLoading_datasetFileTextField_caretAdapter(PanelLoading adaptee) {
        this.adaptee = adaptee;
    }

    public void caretUpdate(CaretEvent e) {
        adaptee.datasetFileTextField_caretUpdate(e);
    }
}


class PanelLoading_geneIDCheckBox_itemAdapter implements ItemListener {
    private PanelLoading adaptee;
    PanelLoading_geneIDCheckBox_itemAdapter(PanelLoading adaptee) {
        this.adaptee = adaptee;
    }

    public void itemStateChanged(ItemEvent e) {
        adaptee.geneIDCheckBox_itemStateChanged(e);
    }
}


class PanelLoading_loadButton_actionAdapter implements ActionListener {
    private PanelLoading adaptee;
    PanelLoading_loadButton_actionAdapter(PanelLoading adaptee) {
        this.adaptee = adaptee;
    }

    public void actionPerformed(ActionEvent e) {
        adaptee.loadButton_actionPerformed(e);
    }
}


class PanelLoading_browseConversionFileButton_actionAdapter implements
        ActionListener {
    private PanelLoading adaptee;
    PanelLoading_browseConversionFileButton_actionAdapter(PanelLoading adaptee) {
        this.adaptee = adaptee;
    }

    public void actionPerformed(ActionEvent e) {
        adaptee.browseConversionFileButton_actionPerformed(e);
    }
}

class PanelLoading_browseDatasetFileButton_actionAdapter implements
        ActionListener {
    private PanelLoading adaptee;
    PanelLoading_browseDatasetFileButton_actionAdapter(PanelLoading adaptee) {
        this.adaptee = adaptee;
    }

    public void actionPerformed(ActionEvent e) {
        adaptee.browseDatasetFileButton_actionPerformed(e);
    }
}
