# Supplementary material for: BiGGEsTS: integrated environment for biclustering analysis of time series gene expression data
Source: BMC Res Notes. 2009 Jul 7;2:124. doi: 10.1186/1756-0500-2-124 (PMC2720980; doi:10.1186/1756-0500-2-124)
Supplement: Additional file 3 — Source code of the BiGGEsTS software. The source code of BiGGEsTS. The archive contains two directories, named "biggests" and "smadeira", inside a main directory, named "src". Each of the directories contained in "biggests" and "smadeira" contains the source files of the classes included in the packages identified by the same names. The Javadoc documentation of the source code is available at the official website. [file 1756-0500-2-124-S3.zip › src/biggests/gui/PanelPostProcessing.java]

package biggests.gui;

import java.awt.*;
import java.awt.event.*;
import java.util.*;

import javax.swing.*;
import javax.swing.event.*;
import javax.swing.tree.*;

import biggests.tree.*;
import de.schlichtherle.io.*;
import smadeira.biclustering.*;

/**
 * <p>Title: Post-Processing Panel</p>
 *
 * <p>Description: Displays options to select and apply post-processing
 *                 techniques to groups of biclusters.</p>
 *
 * <p>Copyright:   Copyright (C) 2007  Joana Gon�alves
 *                 This program is free software; you can redistribute
 *                 it and/or modify it under the terms of the GNU General
 *                 Public License as published by the Free Software
 *                 Foundation; either version 3 of the License, or
 *                 any later version.
 *
 *                 This program is distributed in the hope that it will
 *                 be useful, but WITHOUT ANY WARRANTY; without even the
 *                 implied warranty of MERCHANTABILITY or FITNESS FOR A
 *                 PARTICULAR PURPOSE.  See the
 *                 <a href="http://www.gnu.org/licenses/gpl.html">
 *                 GNU General Public License</a> for more details.
 * </p>
 *
 * @author Joana P. Gon�alves
 */
public class PanelPostProcessing extends PanelBasicIOValidation {
    /*************************************************************************
     * ***********************************************************************
     * ***********************************************************************
     *                      FILTERING CRITERIA INDEXES
     * ***********************************************************************
     * ***********************************************************************
     * ***********************************************************************
     */
    /**
     * The index of filter trivial biclusters option.
     */
    public static final int FILTER_TRIVIAL = 0;

    /**
     * The index of 'filter biclusters with less than a given
     * number of genes' option.
     */
    public static final int FILTER_GENES = 1;

    /**
     * The index of 'filter biclusters with less than a given number of
     * conditions' option.
     */
    public static final int FILTER_CONDITIONS = 2;

    /**
     * The index of 'filter biclusters with less than a given
     * number of genes and less than a given number of conditions'
     * option.
     */
    public static final int FILTER_GENES_CONDITIONS = 3;

    /**
     * The index of 'filter biclusters with an ACV value below a
     * given threshold' option.
     */
    public static final int FILTER_ACV = 4;

    /**
     * The index of 'filter biclusters with an ARV value below a given
     * threshold' option.
     */
    public static final int FILTER_ARV = 5;

    /**
     * The index of 'filter trivial biclusters and biclusters
     * with ACV and ARV values below given thresholds' option.
     */
    public static final int FILTER_ACV_ARV = 6;

    /**
     * The index of 'filter biclusters with an MSR value below
     * a given threshold' option.
     */
    public static final int FILTER_MSR = 7;

    /**
     * The index of 'filter biclusters smaller than a given size' option.
     */
    public static final int FILTER_SIZE = 8;

    /**
     * The index of 'filter biclusters smaller than a given size and
     * with ARV and ACV values below given thresholds' option.
     */
    public static final int FILTER_SIZE_ARV_ACV = 9;

    /**
     * The index of 'filter biclusters with less than given numbers
     * of genes and conditions and with ARV and ACV values below
     * given thresholds' option.
     */
    public static final int FILTER_CONDITIONS_GENES_ARV_ACV = 10;

    /**
     * The index of 'filter biclusters with less than given numbers
     * of genes and conditions and with ARV, ACV and MSR values below
     * given thresholds' option.
     */
    public static final int FILTER_CONDITIONS_GENES_ARV_ACV_MSR = 11;

    /**
     * The index of 'filter biclusters with a row similarity below
     * a given threshold' option.
     */
    public static final int FILTER_OVERLAPPING_GENES = 12;

    /**
     * The index of 'filter biclusters with row and column similarities
     * below given thresholds' option.
     */
    public static final int FILTER_OVERLAPPING_GENES_CONDITIONS = 13;

    /**
     * The index of 'filter biclusters with constant pattern' option.
     */
    public static final int FILTER_CONSTANT_PATTERN = 14;

    public static final int FILTER_PATTERN_PVALUE_NOT_SIGNIFICANT = 15;

    public static final int FILTER_PATTERN_COLUMNS_PVALUE_NOT_SIGNIFICANT = 16;

    /**************************************************************************
     * ************************************************************************
     * ************************************************************************
     *                     SORTING CRITERIA INDEXES
     * ************************************************************************
     * ************************************************************************
     * ************************************************************************
     */
    /**
     * The index of 'sort biclusters by their ACV values' option.
     */
    public static final int SORT_ACV = 0;

    /**
     * The index of 'sort biclusters by their ARV values' option.
     */
    public static final int SORT_ARV = 1;

    /**
     * The index of 'sort biclusters by their MSR values' option.
     */
    public static final int SORT_MSR = 2;

    /**
     * The index of 'sort biclusters by the differences between
     * their ARV and ACV values' option.
     */
    public static final int SORT_ARV_ACV_DIFF = 3;

    /**
     * The index of 'sort biclusters by the differences between
     * their ARV and MSR values' option.
     */
    public static final int SORT_ARV_MSR_DIFF = 4;

    /**
     * The index of 'sort biclusters by their number of genes' option.
     */
    public static final int SORT_GENES = 5;

    /**
     * The index of 'sort biclusters by their number of conditions' option.
     */
    public static final int SORT_CONDITIONS = 6;

    /**
     * The index of 'sort biclusters by their size' option.
     */
    public static final int SORT_SIZE = 7;

    /**
     * The index of 'sort biclusters by their variance' option.
     */
    public static final int SORT_VARIANCE = 8;

    /**
     * The index of 'sort biclusters by their best GO p-value' option.
     */
    public static final int SORT_BEST_GO_PVALUE = 9;

    /**
     * The index of 'sort biclusters by their best GO Bonferroni
     * corrected p-value' option.
     */
    public static final int SORT_BEST_GO_BONFERRONI_PVALUE = 10;

    /**
     * The index of 'sort biclusters by their pattern p-value' option.
     */
    public static final int SORT_PATTERN_PVALUE = 11;

    /**
     * The index of 'sort biclusters by the p-value for their pattern
     * with columns' option.
     */
    public static final int SORT_PATTERN_COLUMNS_PVALUE = 12;


    /**
     * Number of genes parameter name.
     */
    public static final String PARAMETER_GENES = "number of genes";

    /**
     * Number of conditions parameter name.
     */
    public static final String PARAMETER_CONDITIONS = "number of conditions";

    /**
     * Size parameter name.
     */
    public static final String PARAMETER_SIZE = "size";

    /**
     * Similarity parameter name.
     */
    public static final String PARAMETER_SIMILARITY = "similarity";

    /**
     * Average column variance parameter name.
     */
    public static final String PARAMETER_ACV = "average column variance";

    /**
     * Average row variance parameter name.
     */
    public static final String PARAMETER_ARV = "average row variance";

    /**
     * Mean squared residue parameter name.
     */
    public static final String PARAMETER_MSR = "mean squared residue";

    /**
     * Markov chain order parameter name.
     */
    public static final String PARAMETER_MARKOV_FILTER = "Markov chain order to filter";

    public static final String PARAMETER_MARKOV_SORT = "Markov chain order to sort";

    public static final String PARAMETER_PVALUE = "p-value threshold";

    /**
     * Bicluster group object to post-process.
     */
    private Biclustering biclustering;

    /**
     * The path of bicluster group object to post-process in the dataset tree.
     */
    private TreePath selectionPath;

    /**
     * The layout of this panel.
     */
    private SpringLayout springLayout;

    /**
     * Filter check box. Allows the user to select/deselect filter
     * post-processing option.
     */
    private JCheckBox filterCheckBox;

    /**
     * Filter criteria label. Displays a title for filter criteria list.
     */
    private JLabel filterCriteriaLabel;

    /**
     * Filter criteria list. Contains available criteria to filter
     * biclusters of a biclusters group.
     */
    private JList filterCriteriaList;

    /**
     * Sort check box. Allows the user to select/deselect sort
     * post-processing option.
     */
    private JCheckBox sortCheckBox;

    /**
     * Sort criteria label. Displays a title for sort criteria list.
     */
    private JLabel sortCriteriaLabel;

    /**
     * Sort criteria list. Contains available criteria to sort biclusters
     * of a biclusters group.
     */
    private JList sortCriteriaList;

    /**
     * Filter description label. Displays a description of the selected
     * filter criteria and the text fields so the user can enter
     * filter parameters.
     */
    private JLabel filterDescriptionLabel;

    /**
     * Sort description label. Displays a description of the selected
     * sort criteria and the text fields so the user can enter
     * sort parameters.
     */
    private JLabel sortDescriptionLabel;

    /**
     * ACV text field. Allows the user to input average column variance threshold.
     */
    private JTextField acvTextField;

    /**
     * ARV text field. Allows the user to input average row variance threshold.
     */
    private JTextField arvTextField;

    /**
     * MSR text field. Allows the user to input mean squared residue threshold.
     */
    private JTextField msrTextField;

    /**
     * P-value text field. Allows the user to input the p-value threshold.
     */
    private JTextField pValueTextField;

    /**
     * Number of conditions text field. Allows the user to input
     * gene number threshold.
     */
    private JTextField conditionsTextField;

    /**
     * Number of genes text field. Allows the user to input
     * gene number threshold.
     */
    private JTextField genesTextField;

    /**
     * Similarity text field. Allows the user to input
     * similarity threshold.
     */
    private JTextField similarityTextField;

    /**
     * Size text filed. Allows the user to input size threshold.
     */
    private JTextField sizeTextField;

    private JTextField markovChainOrderFilterTextField;

    /**
     * Markov chain order text field. Allows the user to input Markov chain order.
     */
    private JTextField markovChainOrderSortTextField;

    /**
     * Filter panel. Contains information about filtering options.
     */
    private JPanel filterPanel;

    /**
     * The layout of the filter panel.
     */
    private SpringLayout filterPanelLayout;

    /**
     * Sort panel. Contains information about soring options.
     */
    private JPanel sortPanel;

    /**
     * The layout of the sort panel.
     */
    private SpringLayout sortPanelLayout;

    /**
     * Ascending sorting button. Allows the user to select sorting
     * by the specified parameters in ascending order.
     */
    private JRadioButton ascendingButton;

    /**
     * Descending sorting button. Allows the user to select sorting
     * by the specified parameters in descending order.
     */
    private JRadioButton descendingButton;

    /**
     * Button group. Groups ascending and descending sorting buttons, to
     * ensure that only one of them is selected at any time.
     */
    private ButtonGroup group;

    /**
     * Apply button. When clicked, applies post-processing options
     * to the selected biclusters group.
     */
    private JButton applyButton;

    /**
     * The application's main frame.
     */
    private BiggestsFrame mainFrame;

    /**
     * Creates a new post-processing panel.
     *
     * @param frame the main <code>BiggestsFrame</code>
     */
    public PanelPostProcessing(BiggestsFrame frame) {
        mainFrame = frame;
        try {
            jbInit();
        } catch (Exception ex) {
            ex.printStackTrace();
        }
    }

    /**
     * Component initialization.
     *
     * @throws Exception if components could not be initialized
     */
    private void jbInit() throws Exception {
        this.setPreferredSize(new Dimension(760, 630));
        springLayout = new SpringLayout();
        this.setLayout(springLayout);
        this.setBorder(BorderFactory.createEmptyBorder(50, 50, 50, 50));

        acvTextField = new JTextField(3);
        arvTextField = new JTextField(3);
        msrTextField = new JTextField(3);
        conditionsTextField = new JTextField(3);
        genesTextField = new JTextField(3);
        similarityTextField = new JTextField(3);
        sizeTextField = new JTextField(3);
        markovChainOrderFilterTextField = new JTextField(3);
        markovChainOrderSortTextField = new JTextField(3);
        pValueTextField = new JTextField(3);

        filterCheckBox = new JCheckBox("Filter");
        filterCheckBox.addItemListener(new
                                       PanelPostProcessing_filterCheckBox_itemAdapter(this));
        filterCriteriaLabel = new JLabel("Filtering Criteria");
        filterCriteriaList = new JList();
        filterCriteriaList.setSelectionMode(ListSelectionModel.SINGLE_SELECTION);
        filterDescriptionLabel = new JLabel(
                "Filtering technique description and parameters");

        sortCheckBox = new JCheckBox("Sort");
        sortCheckBox.addItemListener(new
                                     PanelPostProcessing_sortCheckBox_itemAdapter(this));
        sortCriteriaLabel = new JLabel("Sorting Criteria");
        sortCriteriaList = new JList();
        sortCriteriaList.setSelectionMode(ListSelectionModel.SINGLE_SELECTION);
        sortDescriptionLabel = new JLabel(
                "Sorting technique description and parameters");

        this.add(filterCheckBox);
        this.add(filterCriteriaLabel);
        springLayout.putConstraint(SpringLayout.NORTH, filterCriteriaLabel, 5,
                                   SpringLayout.SOUTH, filterCheckBox);
        springLayout.putConstraint(SpringLayout.WEST, filterCriteriaLabel, 20,
                                   SpringLayout.WEST, filterCheckBox);

        this.add(sortCheckBox);
        springLayout.putConstraint(SpringLayout.SOUTH, sortCheckBox, 0,
                                   SpringLayout.SOUTH, filterCheckBox);
        springLayout.putConstraint(SpringLayout.WEST, sortCheckBox, 300,
                                   SpringLayout.EAST, filterCheckBox);

        this.add(sortCriteriaLabel);
        springLayout.putConstraint(SpringLayout.NORTH, sortCriteriaLabel, 5,
                                   SpringLayout.SOUTH, sortCheckBox);
        springLayout.putConstraint(SpringLayout.WEST, sortCriteriaLabel, 20,
                                   SpringLayout.WEST, sortCheckBox);

        applyButton = new JButton("Apply");
        applyButton.setPreferredSize(new Dimension(600, 50));
        applyButton.addActionListener(new
                                     PanelPostProcessing_applyButton_actionAdapter(this));
        this.add(applyButton);
        springLayout.putConstraint(SpringLayout.NORTH, applyButton, 160,
                                   SpringLayout.SOUTH, filterDescriptionLabel);
        springLayout.putConstraint(SpringLayout.WEST, applyButton, 30,
                                   SpringLayout.WEST, filterDescriptionLabel);

        ascendingButton = new JRadioButton("ascending", true);
        descendingButton = new JRadioButton("descending");
        group = new ButtonGroup();
        group.add(ascendingButton);
        group.add(descendingButton);
    }

    /**
     * Clears post-processing panel. Removes graphical components and sets
     * biclusters group and selection path to null.
     */
    public void clear() {
        this.biclustering = null;
        this.selectionPath = null;

        int components = this.getComponentCount();
        if (components > 5) {
            for (int i = 0; i < 6; i++) {
                this.remove(components - (1 + i));
            }
        }

        acvTextField.setEnabled(true);
        arvTextField.setEnabled(true);
        msrTextField.setEnabled(true);
        conditionsTextField.setEnabled(true);
        genesTextField.setEnabled(true);
        similarityTextField.setEnabled(true);
        sizeTextField.setEnabled(true);
        ascendingButton.setEnabled(true);
        descendingButton.setEnabled(true);
    }

    /**
     * Paints post-processing panel with post-processing options for a
     * specific biclusters group and tree selection path.
     *
     * @param biclustering <code>Biclustering</code> the biclusters group
     *        to post-process
     * @param selectionPath the <code>TreePath</code> to biclusters group object
     */
    public void paint(Biclustering biclustering, TreePath selectionPath) {
        this.biclustering = biclustering;
        this.selectionPath = selectionPath;
        if (biclustering instanceof CCC_Biclustering ||
            biclustering instanceof E_CCC_Biclustering) {
            paintDiscrete();
        } else {
            paintFloat();
        }
        this.setFilterCheckBoxSelected(true);
        this.setSortCheckBoxSelected(true);
    }

    /**
     * Paints post-processing object for biclusters groups with discrete data.
     */
    public void paintDiscrete() {
        if (biclustering == null) {
            return;
        }

        filterCriteriaList = new JList(this.getFilterCriteria());
        /*        if (biclustering instanceof E_CCC_Biclustering)
                    filterCriteriaList = new JList(filterCriteriaDiscrete);
                else
                    filterCriteriaList = new JList(filterCriteriaCCC);
         */
        filterCriteriaList.setSelectedIndex(16);
        filterCriteriaList_valueChanged();
        filterCriteriaList.addListSelectionListener(new
                PanelPostProcessing_filterCriteriaList_listSelectionAdapter(this));

        sortCriteriaList = new JList(getSortCriteria());
        sortCriteriaList.setSelectedIndex(12);
        sortCriteriaList_valueChanged();
        sortCriteriaList.addListSelectionListener(new
                                                  PanelPostProcessing_sortCriteriaList_listSelectionAdapter(this));

        sortPanel = new JPanel();
        sortPanel.setPreferredSize(new Dimension(500, 80));
        sortPanelLayout = new SpringLayout();
        sortPanel.setLayout(sortPanelLayout);

        JLabel label1 = new JLabel("sort biclusters by bicluster pattern");
        sortPanel.add(label1);
        JLabel label = new JLabel("p-value (ascending) with Markov chain order");
        sortPanel.add(label);
        sortPanelLayout.putConstraint(SpringLayout.NORTH, label, 5,
                                      SpringLayout.SOUTH, label1);
        sortPanelLayout.putConstraint(SpringLayout.WEST, label, 0,
                                      SpringLayout.WEST, label1);

        markovChainOrderSortTextField.setText("1");
        sortPanel.add(markovChainOrderSortTextField);
        sortPanelLayout.putConstraint(SpringLayout.SOUTH,
                                      markovChainOrderSortTextField, 0,
                                      SpringLayout.SOUTH, label);
        sortPanelLayout.putConstraint(SpringLayout.WEST,
                                      markovChainOrderSortTextField, 5,
                                      SpringLayout.EAST, label);

        this.paintBasic();
    }

    public void paintFloat() {
        filterCriteriaList = new JList(getFilterCriteria());
        filterCriteriaList.setSelectedIndex(0);
        filterCriteriaList.addListSelectionListener(new
                PanelPostProcessing_filterCriteriaList_listSelectionAdapter(this));

        sortCriteriaList = new JList(getSortCriteria());
        sortCriteriaList.setSelectedIndex(2);
        sortCriteriaList.addListSelectionListener(new
                                                  PanelPostProcessing_sortCriteriaList_listSelectionAdapter(this));

        sortPanel = new JPanel();
        sortPanel.setPreferredSize(new Dimension(500, 80));
        sortPanelLayout = new SpringLayout();
        sortPanel.setLayout(sortPanelLayout);

        JLabel label1 = new JLabel("sort biclusters by best GO Bonferroni");
        sortPanel.add(label1);
        JLabel label = new JLabel("corrected p-value (ascending)");
        sortPanel.add(label);
        sortPanelLayout.putConstraint(SpringLayout.NORTH, label, 5,
                                      SpringLayout.SOUTH, label1);
        sortPanelLayout.putConstraint(SpringLayout.WEST, label, 0,
                                      SpringLayout.WEST, label1);

        this.paintBasic();
    }

    public void paintBasic() {
        this.add(filterCriteriaList);
        springLayout.putConstraint(SpringLayout.NORTH, filterCriteriaList, 0,
                                   SpringLayout.NORTH, filterCriteriaLabel);
        springLayout.putConstraint(SpringLayout.WEST, filterCriteriaList, 5,
                                   SpringLayout.EAST, filterCriteriaLabel);

        this.add(filterDescriptionLabel);
        springLayout.putConstraint(SpringLayout.NORTH, filterDescriptionLabel,
                                   20,
                                   SpringLayout.SOUTH, filterCriteriaList);
        springLayout.putConstraint(SpringLayout.WEST, filterDescriptionLabel, 0,
                                   SpringLayout.WEST, filterCheckBox);

        this.add(sortCriteriaList);
        springLayout.putConstraint(SpringLayout.NORTH, sortCriteriaList, 0,
                                   SpringLayout.NORTH, sortCriteriaLabel);
        springLayout.putConstraint(SpringLayout.WEST, sortCriteriaList, 5,
                                   SpringLayout.EAST, sortCriteriaLabel);

        this.add(sortDescriptionLabel);
        springLayout.putConstraint(SpringLayout.NORTH, sortDescriptionLabel, 20,
                                   SpringLayout.SOUTH, sortCriteriaList);
        springLayout.putConstraint(SpringLayout.WEST, sortDescriptionLabel, 0,
                                   SpringLayout.WEST, sortCheckBox);

        filterPanel = new JPanel();
        filterPanel.setPreferredSize(new Dimension(300, 150));
        filterPanelLayout = new SpringLayout();
        filterPanel.setLayout(filterPanelLayout);
        filterPanel.setBorder(BorderFactory.createEmptyBorder(5, 0, 0, 0));

        this.add(filterPanel);
        springLayout.putConstraint(SpringLayout.NORTH, filterPanel, 5,
                                   SpringLayout.SOUTH, filterDescriptionLabel);
        springLayout.putConstraint(SpringLayout.WEST, filterPanel, 20,
                                   SpringLayout.WEST, filterDescriptionLabel);

        filterPanel.add(new JLabel("filter all trivial biclusters"));

        this.add(sortPanel);
        springLayout.putConstraint(SpringLayout.NORTH, sortPanel, 5,
                                   SpringLayout.SOUTH, sortDescriptionLabel);
        springLayout.putConstraint(SpringLayout.WEST, sortPanel, 20,
                                   SpringLayout.WEST, sortDescriptionLabel);

        this.setVisible(true);
    }

    public String[] getFilterCriteria() {
        if (biclustering == null) {
            return null;
        }
        if (biclustering instanceof BiclusteringInDiscretizedMatrix) {
            String[] criteria = {"trivial",
                                "genes",
                                "time points",
                                "genes, time points",
                                "trivial, ACV",
                                "trivial, ARV",
                                "trivial, ACV, ARV",
                                "trivial, MSR",
                                "trivial, size",
                                "trivial, size, ARV, ACV",
                                "time points, genes, ARV, ACV",
                                "time points, genes, ARV, ACV, MSR",
                                "overlapping genes",
                                "overlapping genes and time points",
                                "constant biclusters",
                                "pattern (not significant)",
                                "pattern w/ columns (not significant)"};
            return criteria;
        }
        String[] criteria = {"trivial",
                            "genes",
                            "time points",
                            "genes, time points",
                            "trivial, ACV",
                            "trivial, ARV",
                            "trivial, ACV, ARV",
                            "trivial, MSR",
                            "trivial, size",
                            "trivial, size, ARV, ACV",
                            "time points, genes, ARV, ACV",
                            "time points, genes, ARV, ACV, MSR",
                            "overlapping genes",
                            "overlapping genes and time points"};
        return criteria;
    }

    public String[] getSortCriteria() {
        if (biclustering == null) {
            return null;
        }
        if (biclustering instanceof CCC_Biclustering ||
            biclustering instanceof E_CCC_Biclustering) {
            String[] criteria = {"ACV",
                                "ARV",
                                "MSR",
                                "ARV-ACV",
                                "ARV-MSR",
                                "number of genes",
                                "number of time points",
                                "size",
                                "variance",
                                "best GO p-value",
                                "best GO Bonferroni corrected p-value",
                                "bicluster pattern p-value",
                                "bicluster pattern w/ columns p-value"
            };
            return criteria;
        }
        String[] criteria = {"ACV",
                            "ARV",
                            "MSR",
                            "ARV-ACV",
                            "ARV-MSR",
                            "number of genes",
                            "number of time points",
                            "size",
                            "variance",
                            "best GO p-value",
                            "best GO Bonferroni corrected p-value"};
        return criteria;
    }

    /**
     * Sets filter check box selected/deselected. Also other components are
     * set to enabled/disabled according to the state of filter check box.
     *
     * @param selected <code>boolean</code> <code>true</code> if check
     * box should be turn to selected state, <code>false</code> otherwise
     */
    public void setFilterCheckBoxSelected(boolean selected) {
        this.filterCheckBox.setSelected(selected);
        this.filterCriteriaLabel.setEnabled(selected);
        this.filterCriteriaList.setEnabled(selected);
        this.filterDescriptionLabel.setEnabled(selected);
        this.filterPanel.setEnabled(selected);
        for (Component c : this.filterPanel.getComponents()) {
            c.setEnabled(selected);
        }

        if (selected) {
            if (biclustering instanceof CCC_Biclustering ||
                biclustering instanceof E_CCC_Biclustering) {
                filterCriteriaList.setSelectedIndex(16);
                this.filterCriteriaList_valueChanged();
                return;
            }
            filterCriteriaList.setSelectedIndex(0);
            this.filterCriteriaList_valueChanged();
        }
    }

    /**
     * Sets sort check box selected/deselected. Also other components are
     * set to enabled/disabled according to the state of sort check box.
     *
     * @param selected <code>boolean</code> <code>true</code> if check
     * box should be turn to selected state, <code>false</code> otherwise
     */
    public void setSortCheckBoxSelected(boolean selected) {
        this.sortCheckBox.setSelected(selected);
        this.sortCriteriaLabel.setEnabled(selected);
        this.sortCriteriaList.setEnabled(selected);
        this.sortDescriptionLabel.setEnabled(selected);
        this.sortPanel.setEnabled(selected);
        for (Component c : this.sortPanel.getComponents()) {
            c.setEnabled(selected);
        }

        if (selected) {
            if (sortCriteriaList.getModel().getSize() > 11) {
                sortCriteriaList.setSelectedIndex(12);
            } else {
                sortCriteriaList.setSelectedIndex(2);
            }
            sortCriteriaList_valueChanged();
        }
    }

//############################################################################
//############################################################################
//############################################################################
//                    GETTERS AND SETTERS
//############################################################################
//############################################################################
//############################################################################

    /**
     * Returns the frame of the application.
     *
     * @return BiggestsFrame
     */
    public BiggestsFrame getMainFrame() {
        return mainFrame;
    }

    /**
     * Returns ACV's threshold input text field.
     *
     * @return JTextField
     */
    public JTextField getACVTextField() {
        return acvTextField;
    }

    /**
     * Returns ARV's threshold input text field.
     *
     * @return JTextField
     */
    public JTextField getARVTextField() {
        return arvTextField;
    }

    /**
     * Returns ascending order option radio button.
     *
     * @return JTextField
     */
    public JRadioButton getAscendingButton() {
        return ascendingButton;
    }

    /**
     * Returns conditions' number threshold input text field.
     *
     * @return JTextField
     */
    public JTextField getConditionsTextField() {
        return conditionsTextField;
    }

    /**
     * Returns descending order option radio button.
     *
     * @return JTextField
     */
    public JRadioButton getDescendingButton() {
        return descendingButton;
    }

    /**
     * Returns enabling/disabling filtering option check box.
     *
     * @return JCheckBox
     */
    public JCheckBox getFilterCheckBox() {
        return filterCheckBox;
    }

    /**
     * Returns filtering criteria label.
     *
     * @return JLabel
     */
    public JLabel getFilterCriteriaLabel() {
        return filterCriteriaLabel;
    }

    /**
     * Returns filtering criteria list.
     *
     * @return JList
     */
    public JList getFilterCriteriaList() {
        return filterCriteriaList;
    }

    /**
     * Returns genes' number threshold input text field.
     *
     * @return JTextField
     */
    public JTextField getGenesTextField() {
        return genesTextField;
    }

    /**
     * Returns Markov chain order input text field.
     *
     * @return JTextField
     */
    public JTextField getMarkovChainOrderFilterTextField() {
        return markovChainOrderFilterTextField;
    }

    /**
     * Returns Markov chain order input text field.
     *
     * @return JTextField
     */
    public JTextField getMarkovChainOrderSortTextField() {
        return markovChainOrderSortTextField;
    }


    /**
     * Returns MSR threshold input text field.
     *
     * @return JTextField
     */
    public JTextField getMSRTextField() {
        return msrTextField;
    }

    /**
     * Returns enabling/disabling sorting option check box.
     *
     * @return JCheckBox
     */
    public JCheckBox getSortCheckBox() {
        return sortCheckBox;
    }

    /**
     * Returns sorting criteria list.
     *
     * @return JList
     */
    public JList getSortCriteriaList() {
        return sortCriteriaList;
    }

    /**
     * Returns the group of biclusters that is being post-processed.
     *
     * @return Biclustering
     */
    public Biclustering getBiclustering() {
        return biclustering;
    }

    /**
     * Returns the panel with filtering options.
     *
     * @return JPanel
     */
    public JPanel getFilterPanel() {
        return filterPanel;
    }

    /**
     * Returns the similarity threshold input text field.
     *
     * @return JTextField
     */
    public JTextField getSimilarityTextField() {
        return similarityTextField;
    }

    /**
     * Rreturns the selected path in the dataset tree.
     *
     * @return TreePath
     */
    public TreePath getSelectionPath() {
        return selectionPath;
    }

    /**
     * Returns the size threshold input text field.
     *
     * @return JTextField
     */
    public JTextField getSizeTextField() {
        return sizeTextField;
    }

    /**
     * Returns the sorting criteria label.
     *
     * @return JLabel
     */
    public JLabel getSortCriteriaLabel() {
        return sortCriteriaLabel;
    }

    /**
     * Returns the panel with the sorting options.
     *
     * @return JPanel
     */
    public JPanel getSortPanel() {
        return sortPanel;
    }

    /**
     * Handles a selection change on filter criteria list. Displays
     * information about selected filter criteria and text fields for
     * the user to input filtering parameters.
     *
     * @param e the <code>ListSelectionEvent</code>
     */
    public void filterCriteriaList_valueChanged(ListSelectionEvent e) {
        filterCriteriaList_valueChanged();
    }


    /**
     * Handles a selection change on filter criteria list. Displays
     * information about selected filter criteria and text fields for
     * the user to input filtering parameters.
     *
     * @param e the <code>ListSelectionEvent</code>
     */
    public void filterCriteriaList_valueChanged() {
        if (filterPanel == null) {
            return;
        }
        filterPanel.removeAll();
        filterPanel.repaint();
        filterPanelLayout = new SpringLayout();
        filterPanel.setLayout(filterPanelLayout);
        int selectedIndex = this.filterCriteriaList.getSelectedIndex();
        switch (selectedIndex) {
        case 0:
            filterPanel.add(new JLabel("filter all trivial biclusters"));
            break;
        case 1:
            JLabel label1 = new JLabel("filter biclusters with less than");
            JLabel label2 = new JLabel("genes");
            filterPanel.add(label1);

            genesTextField.setText("3");
            filterPanel.add(genesTextField);
            filterPanelLayout.putConstraint(SpringLayout.WEST, genesTextField,
                                            5,
                                            SpringLayout.EAST, label1);
            filterPanelLayout.putConstraint(SpringLayout.SOUTH, genesTextField,
                                            0,
                                            SpringLayout.SOUTH, label1);

            filterPanel.add(label2);
            filterPanelLayout.putConstraint(SpringLayout.WEST, label2, 5,
                                            SpringLayout.EAST, genesTextField);
            filterPanelLayout.putConstraint(SpringLayout.SOUTH, label2, 0,
                                            SpringLayout.SOUTH, genesTextField);
            break;
        case 2:
            label1 = new JLabel("filter biclusters with less than");
            label2 = new JLabel("time points");
            filterPanel.add(label1);
            conditionsTextField.setText("3");
            filterPanel.add(conditionsTextField);
            filterPanel.add(label2);
            filterPanelLayout.putConstraint(SpringLayout.SOUTH,
                                            conditionsTextField, 0,
                                            SpringLayout.SOUTH, label1);
            filterPanelLayout.putConstraint(SpringLayout.WEST,
                                            conditionsTextField, 5,
                                            SpringLayout.EAST, label1);
            filterPanelLayout.putConstraint(SpringLayout.SOUTH, label2, 0,
                                            SpringLayout.SOUTH,
                                            conditionsTextField);
            filterPanelLayout.putConstraint(SpringLayout.WEST, label2, 5,
                                            SpringLayout.EAST,
                                            conditionsTextField);
            break;
        case 3:
            label1 = new JLabel("filter biclusters with less than");
            label2 = new JLabel("genes");
            JLabel label3 = new JLabel("and less than");
            JLabel label4 = new JLabel("time points");
            filterPanel.add(label1);
            genesTextField.setText("3");
            conditionsTextField.setText("3");
            filterPanel.add(genesTextField);
            filterPanel.add(label2);
            filterPanelLayout.putConstraint(SpringLayout.SOUTH, genesTextField,
                                            0,
                                            SpringLayout.SOUTH, label1);
            filterPanelLayout.putConstraint(SpringLayout.WEST, genesTextField,
                                            5,
                                            SpringLayout.EAST, label1);
            filterPanelLayout.putConstraint(SpringLayout.SOUTH, label2, 0,
                                            SpringLayout.SOUTH, genesTextField);
            filterPanelLayout.putConstraint(SpringLayout.WEST, label2, 5,
                                            SpringLayout.EAST, genesTextField);

            filterPanel.add(label3);
            filterPanel.add(conditionsTextField);
            filterPanel.add(label4);
            filterPanelLayout.putConstraint(SpringLayout.NORTH, label3, 5,
                                            SpringLayout.SOUTH, label1);
            filterPanelLayout.putConstraint(SpringLayout.WEST, label3, 0,
                                            SpringLayout.WEST, label1);
            filterPanelLayout.putConstraint(SpringLayout.SOUTH,
                                            conditionsTextField, 0,
                                            SpringLayout.SOUTH, label3);
            filterPanelLayout.putConstraint(SpringLayout.WEST,
                                            conditionsTextField, 5,
                                            SpringLayout.EAST, label3);
            filterPanelLayout.putConstraint(SpringLayout.SOUTH, label4, 0,
                                            SpringLayout.SOUTH,
                                            conditionsTextField);
            filterPanelLayout.putConstraint(SpringLayout.WEST, label4, 5,
                                            SpringLayout.EAST,
                                            conditionsTextField);
            break;
        case 4:
            label1 = new JLabel("filter trivial biclusters and biclusters with");
            label2 = new JLabel("average column variance >");
            acvTextField.setText("0");
            filterPanel.add(label1);
            filterPanel.add(label2);
            filterPanel.add(acvTextField);
            filterPanelLayout.putConstraint(SpringLayout.NORTH, label2, 5,
                                            SpringLayout.SOUTH, label1);
            filterPanelLayout.putConstraint(SpringLayout.WEST, label2, 0,
                                            SpringLayout.WEST, label1);
            filterPanelLayout.putConstraint(SpringLayout.SOUTH, acvTextField, 0,
                                            SpringLayout.SOUTH, label2);
            filterPanelLayout.putConstraint(SpringLayout.WEST, acvTextField, 5,
                                            SpringLayout.EAST, label2);
            break;
        case 5:
            label1 = new JLabel("filter trivial biclusters and biclusters with");
            label2 = new JLabel("average row variance <");
            arvTextField.setText("1");
            filterPanel.add(label1);
            filterPanel.add(label2);
            filterPanel.add(arvTextField);
            filterPanelLayout.putConstraint(SpringLayout.NORTH, label2, 5,
                                            SpringLayout.SOUTH, label1);
            filterPanelLayout.putConstraint(SpringLayout.WEST, label2, 0,
                                            SpringLayout.WEST, label1);
            filterPanelLayout.putConstraint(SpringLayout.SOUTH, arvTextField, 0,
                                            SpringLayout.SOUTH, label2);
            filterPanelLayout.putConstraint(SpringLayout.WEST, arvTextField, 5,
                                            SpringLayout.EAST, label2);
            break;
        case 6:
            label1 = new JLabel("filter trivial biclusters and biclusters with");
            label2 = new JLabel("average column variance >");
            label3 = new JLabel("average row variance <");

            filterPanel.add(label1);
            filterPanel.add(label2);
            acvTextField.setText("0");
            filterPanel.add(acvTextField);

            filterPanelLayout.putConstraint(SpringLayout.NORTH, label2, 5,
                                            SpringLayout.SOUTH, label1);
            filterPanelLayout.putConstraint(SpringLayout.WEST, label2, 0,
                                            SpringLayout.WEST, label1);
            filterPanelLayout.putConstraint(SpringLayout.SOUTH, acvTextField, 0,
                                            SpringLayout.SOUTH, label2);
            filterPanelLayout.putConstraint(SpringLayout.WEST, acvTextField, 5,
                                            SpringLayout.EAST, label2);

            filterPanel.add(label3);
            arvTextField.setText("1");
            filterPanel.add(arvTextField);
            filterPanelLayout.putConstraint(SpringLayout.NORTH, label3, 5,
                                            SpringLayout.SOUTH, label2);
            filterPanelLayout.putConstraint(SpringLayout.WEST, label3, 0,
                                            SpringLayout.WEST, label2);
            filterPanelLayout.putConstraint(SpringLayout.SOUTH, arvTextField, 0,
                                            SpringLayout.SOUTH, label3);
            filterPanelLayout.putConstraint(SpringLayout.WEST, arvTextField, 5,
                                            SpringLayout.EAST, label3);
            break;
        case 7:
            label1 = new JLabel("filter trivial biclusters and biclusters");
            label2 = new JLabel("with mean squared residue >");
            msrTextField.setText("0");
            filterPanel.add(label1);
            filterPanel.add(label2);
            filterPanel.add(msrTextField);
            filterPanelLayout.putConstraint(SpringLayout.NORTH, label2, 5,
                                            SpringLayout.SOUTH, label1);
            filterPanelLayout.putConstraint(SpringLayout.WEST, label2, 0,
                                            SpringLayout.WEST, label1);
            filterPanelLayout.putConstraint(SpringLayout.SOUTH, msrTextField, 0,
                                            SpringLayout.SOUTH, label2);
            filterPanelLayout.putConstraint(SpringLayout.WEST, msrTextField, 5,
                                            SpringLayout.EAST, label2);
            break;
        case 8:
            label1 = new JLabel("filter trivial biclusters and");
            label2 = new JLabel("biclusters with size <");
            sizeTextField.setText("6");
            filterPanel.add(label1);
            filterPanel.add(label2);
            filterPanel.add(sizeTextField);
            filterPanelLayout.putConstraint(SpringLayout.NORTH, label2, 5,
                                            SpringLayout.SOUTH, label1);
            filterPanelLayout.putConstraint(SpringLayout.WEST, label2, 0,
                                            SpringLayout.WEST, label1);
            filterPanelLayout.putConstraint(SpringLayout.SOUTH, sizeTextField,
                                            0,
                                            SpringLayout.SOUTH, label2);
            filterPanelLayout.putConstraint(SpringLayout.WEST, sizeTextField, 5,
                                            SpringLayout.EAST, label2);
            break;
        case 9:
            label1 = new JLabel("filter trivial biclusters and biclusters with");
            label2 = new JLabel("size <");
            label3 = new JLabel("average column variance >");
            label4 = new JLabel("average row variance <");

            filterPanel.add(label1);
            filterPanel.add(label2);
            sizeTextField.setText("6");
            filterPanel.add(sizeTextField);

            filterPanelLayout.putConstraint(SpringLayout.NORTH, label2, 5,
                                            SpringLayout.SOUTH, label1);
            filterPanelLayout.putConstraint(SpringLayout.WEST, label2, 0,
                                            SpringLayout.WEST, label1);
            filterPanelLayout.putConstraint(SpringLayout.SOUTH, sizeTextField,
                                            0,
                                            SpringLayout.SOUTH, label2);
            filterPanelLayout.putConstraint(SpringLayout.WEST, sizeTextField, 5,
                                            SpringLayout.EAST, label2);

            filterPanel.add(label3);
            acvTextField.setText("0");
            filterPanel.add(acvTextField);
            filterPanelLayout.putConstraint(SpringLayout.NORTH, label3, 5,
                                            SpringLayout.SOUTH, label2);
            filterPanelLayout.putConstraint(SpringLayout.WEST, label3, 0,
                                            SpringLayout.WEST, label2);
            filterPanelLayout.putConstraint(SpringLayout.SOUTH, acvTextField, 0,
                                            SpringLayout.SOUTH, label3);
            filterPanelLayout.putConstraint(SpringLayout.WEST, acvTextField, 5,
                                            SpringLayout.EAST, label3);

            filterPanel.add(label4);
            arvTextField.setText("1");
            filterPanel.add(arvTextField);
            filterPanelLayout.putConstraint(SpringLayout.NORTH, label4, 5,
                                            SpringLayout.SOUTH, label3);
            filterPanelLayout.putConstraint(SpringLayout.WEST, label4, 0,
                                            SpringLayout.WEST, label3);
            filterPanelLayout.putConstraint(SpringLayout.SOUTH, arvTextField, 0,
                                            SpringLayout.SOUTH, label4);
            filterPanelLayout.putConstraint(SpringLayout.WEST, arvTextField, 5,
                                            SpringLayout.EAST, label4);
            break;
        case 10:
            label1 = new JLabel("filter biclusters with a");
            label2 = new JLabel("number of time points <");
            label3 = new JLabel("number of genes <");
            label4 = new JLabel("average column variance >");
            JLabel label5 = new JLabel("average row variance <");

            filterPanel.add(label1);
            filterPanel.add(label2);
            conditionsTextField.setText("3");
            filterPanel.add(conditionsTextField);

            filterPanelLayout.putConstraint(SpringLayout.NORTH, label2, 5,
                                            SpringLayout.SOUTH, label1);
            filterPanelLayout.putConstraint(SpringLayout.WEST, label2, 0,
                                            SpringLayout.WEST, label1);
            filterPanelLayout.putConstraint(SpringLayout.SOUTH,
                                            conditionsTextField, 0,
                                            SpringLayout.SOUTH, label2);
            filterPanelLayout.putConstraint(SpringLayout.WEST,
                                            conditionsTextField, 5,
                                            SpringLayout.EAST, label2);

            filterPanel.add(label3);
            genesTextField.setText("3");
            filterPanel.add(genesTextField);
            filterPanelLayout.putConstraint(SpringLayout.NORTH, label3, 5,
                                            SpringLayout.SOUTH, label2);
            filterPanelLayout.putConstraint(SpringLayout.WEST, label3, 0,
                                            SpringLayout.WEST, label2);
            filterPanelLayout.putConstraint(SpringLayout.SOUTH, genesTextField,
                                            0,
                                            SpringLayout.SOUTH, label3);
            filterPanelLayout.putConstraint(SpringLayout.WEST, genesTextField,
                                            5,
                                            SpringLayout.EAST, label3);

            filterPanel.add(label4);
            acvTextField.setText("0");
            filterPanel.add(acvTextField);
            filterPanelLayout.putConstraint(SpringLayout.NORTH, label4, 5,
                                            SpringLayout.SOUTH, label3);
            filterPanelLayout.putConstraint(SpringLayout.WEST, label4, 0,
                                            SpringLayout.WEST, label3);
            filterPanelLayout.putConstraint(SpringLayout.SOUTH, acvTextField, 0,
                                            SpringLayout.SOUTH, label4);
            filterPanelLayout.putConstraint(SpringLayout.WEST, acvTextField, 5,
                                            SpringLayout.EAST, label4);

            filterPanel.add(label5);
            acvTextField.setText("0");
            filterPanel.add(arvTextField);
            filterPanelLayout.putConstraint(SpringLayout.NORTH, label5, 5,
                                            SpringLayout.SOUTH, label4);
            filterPanelLayout.putConstraint(SpringLayout.WEST, label5, 0,
                                            SpringLayout.WEST, label4);
            filterPanelLayout.putConstraint(SpringLayout.SOUTH, arvTextField, 0,
                                            SpringLayout.SOUTH, label5);
            filterPanelLayout.putConstraint(SpringLayout.WEST, arvTextField, 5,
                                            SpringLayout.EAST, label5);
            break;
        case 11:
            label1 = new JLabel("filter biclusters with a");
            label2 = new JLabel("number of time points <");
            label3 = new JLabel("number of genes <");
            label4 = new JLabel("average column variance >");
            label5 = new JLabel("average row variance <");
            JLabel label6 = new JLabel("mean squared residue >");

            filterPanel.add(label1);
            filterPanel.add(label2);
            conditionsTextField.setText("3");
            filterPanel.add(conditionsTextField);

            filterPanelLayout.putConstraint(SpringLayout.NORTH, label2, 5,
                                            SpringLayout.SOUTH, label1);
            filterPanelLayout.putConstraint(SpringLayout.WEST, label2, 0,
                                            SpringLayout.WEST, label1);
            filterPanelLayout.putConstraint(SpringLayout.SOUTH,
                                            conditionsTextField, 0,
                                            SpringLayout.SOUTH, label2);
            filterPanelLayout.putConstraint(SpringLayout.WEST,
                                            conditionsTextField, 5,
                                            SpringLayout.EAST, label2);

            filterPanel.add(label3);
            genesTextField.setText("3");
            filterPanel.add(genesTextField);
            filterPanelLayout.putConstraint(SpringLayout.NORTH, label3, 5,
                                            SpringLayout.SOUTH, label2);
            filterPanelLayout.putConstraint(SpringLayout.WEST, label3, 0,
                                            SpringLayout.WEST, label2);
            filterPanelLayout.putConstraint(SpringLayout.SOUTH, genesTextField,
                                            0,
                                            SpringLayout.SOUTH, label3);
            filterPanelLayout.putConstraint(SpringLayout.WEST, genesTextField,
                                            5,
                                            SpringLayout.EAST, label3);

            filterPanel.add(label4);
            acvTextField.setText("0");
            filterPanel.add(acvTextField);
            filterPanelLayout.putConstraint(SpringLayout.NORTH, label4, 5,
                                            SpringLayout.SOUTH, label3);
            filterPanelLayout.putConstraint(SpringLayout.WEST, label4, 0,
                                            SpringLayout.WEST, label3);
            filterPanelLayout.putConstraint(SpringLayout.SOUTH, acvTextField, 0,
                                            SpringLayout.SOUTH, label4);
            filterPanelLayout.putConstraint(SpringLayout.WEST, acvTextField, 5,
                                            SpringLayout.EAST, label4);

            filterPanel.add(label5);
            arvTextField.setText("1");
            filterPanel.add(arvTextField);
            filterPanelLayout.putConstraint(SpringLayout.NORTH, label5, 5,
                                            SpringLayout.SOUTH, label4);
            filterPanelLayout.putConstraint(SpringLayout.WEST, label5, 0,
                                            SpringLayout.WEST, label4);
            filterPanelLayout.putConstraint(SpringLayout.SOUTH, arvTextField, 0,
                                            SpringLayout.SOUTH, label5);
            filterPanelLayout.putConstraint(SpringLayout.WEST, arvTextField, 5,
                                            SpringLayout.EAST, label5);

            filterPanel.add(label6);
            msrTextField.setText("0");
            filterPanel.add(msrTextField);
            filterPanelLayout.putConstraint(SpringLayout.NORTH, label6, 5,
                                            SpringLayout.SOUTH, label5);
            filterPanelLayout.putConstraint(SpringLayout.WEST, label6, 0,
                                            SpringLayout.WEST, label5);
            filterPanelLayout.putConstraint(SpringLayout.SOUTH, msrTextField, 0,
                                            SpringLayout.SOUTH, label6);
            filterPanelLayout.putConstraint(SpringLayout.WEST, msrTextField, 5,
                                            SpringLayout.EAST, label6);
            break;
        case 12:
            label1 = new JLabel("filter biclusters with a row similarity >");
            filterPanel.add(label1);
            similarityTextField.setText("25");
            filterPanel.add(similarityTextField);
            filterPanelLayout.putConstraint(SpringLayout.SOUTH,
                                            similarityTextField, 0,
                                            SpringLayout.SOUTH, label1);
            filterPanelLayout.putConstraint(SpringLayout.WEST,
                                            similarityTextField, 5,
                                            SpringLayout.EAST, label1);
            break;
        case 13:
            label1 = new JLabel("filter biclusters with");
            label2 = new JLabel("a row and column similarity >");
            filterPanel.add(label1);
            filterPanel.add(label2);
            filterPanelLayout.putConstraint(SpringLayout.NORTH, label2, 5,
                                            SpringLayout.SOUTH, label1);
            filterPanelLayout.putConstraint(SpringLayout.WEST, label2, 0,
                                            SpringLayout.WEST, label1);

            similarityTextField.setText("25");
            filterPanel.add(similarityTextField);
            filterPanelLayout.putConstraint(SpringLayout.SOUTH,
                                            similarityTextField, 0,
                                            SpringLayout.SOUTH, label2);
            filterPanelLayout.putConstraint(SpringLayout.WEST,
                                            similarityTextField, 5,
                                            SpringLayout.EAST, label2);
            break;
        case 14:
            filterPanel.add(new JLabel("filter constant biclusters"));
            break;
        case 15:
            label1 = new JLabel("filter biclusters by pattern with");
            label2 = new JLabel("Markov chain order");
            label3 = new JLabel("p-value threshold");

            filterPanel.add(label1);
            filterPanel.add(label2);
            markovChainOrderFilterTextField.setText("1");
            filterPanel.add(markovChainOrderFilterTextField);

            filterPanelLayout.putConstraint(SpringLayout.NORTH, label2, 5,
                                            SpringLayout.SOUTH, label1);
            filterPanelLayout.putConstraint(SpringLayout.WEST, label2, 0,
                                            SpringLayout.WEST, label1);
            filterPanelLayout.putConstraint(SpringLayout.SOUTH, markovChainOrderFilterTextField, 0,
                                            SpringLayout.SOUTH, label2);
            filterPanelLayout.putConstraint(SpringLayout.WEST, markovChainOrderFilterTextField, 5,
                                            SpringLayout.EAST, label2);

            filterPanel.add(label3);
            pValueTextField.setText("0.01");
            filterPanel.add(pValueTextField);
            filterPanelLayout.putConstraint(SpringLayout.NORTH, label3, 5,
                                            SpringLayout.SOUTH, label2);
            filterPanelLayout.putConstraint(SpringLayout.WEST, label3, 0,
                                            SpringLayout.WEST, label2);
            filterPanelLayout.putConstraint(SpringLayout.SOUTH, pValueTextField, 0,
                                            SpringLayout.SOUTH, label3);
            filterPanelLayout.putConstraint(SpringLayout.WEST, pValueTextField, 5,
                                            SpringLayout.EAST, label3);
            break;
        case 16:
            label1 = new JLabel("filter biclusters by pattern w/ columns:");
            label2 = new JLabel("Markov chain order");
            label3 = new JLabel("p-value threshold");

            filterPanel.add(label1);
            filterPanel.add(label2);
            markovChainOrderFilterTextField.setText("1");
            filterPanel.add(markovChainOrderFilterTextField);

            filterPanelLayout.putConstraint(SpringLayout.NORTH, label2, 5,
                                            SpringLayout.SOUTH, label1);
            filterPanelLayout.putConstraint(SpringLayout.WEST, label2, 0,
                                            SpringLayout.WEST, label1);
            filterPanelLayout.putConstraint(SpringLayout.SOUTH, markovChainOrderFilterTextField, 0,
                                            SpringLayout.SOUTH, label2);
            filterPanelLayout.putConstraint(SpringLayout.WEST, markovChainOrderFilterTextField, 5,
                                            SpringLayout.EAST, label2);

            filterPanel.add(label3);
            pValueTextField.setText("0.01");
            filterPanel.add(pValueTextField);
            filterPanelLayout.putConstraint(SpringLayout.NORTH, label3, 5,
                                            SpringLayout.SOUTH, label2);
            filterPanelLayout.putConstraint(SpringLayout.WEST, label3, 0,
                                            SpringLayout.WEST, label2);
            filterPanelLayout.putConstraint(SpringLayout.SOUTH, pValueTextField, 0,
                                            SpringLayout.SOUTH, label3);
            filterPanelLayout.putConstraint(SpringLayout.WEST, pValueTextField, 5,
                                            SpringLayout.EAST, label3);
            break;
        }
        mainFrame.setVisible(true);
    }

    /**
     * Handles a selection change on sort criteria list. Displays
     * information about selected sort criteria and text fields for
     * the user to input sorting parameters.
     *
     * @param e the <code>ListSelectionEvent</code>
     */
    public void sortCriteriaList_valueChanged(ListSelectionEvent e) {
        sortCriteriaList_valueChanged();
    }


    /**
     * Handles a selection change on sort criteria list. Displays
     * information about selected sort criteria and text fields for
     * the user to input sorting parameters.
     *
     * @param e the <code>ListSelectionEvent</code>
     */
    public void sortCriteriaList_valueChanged() {
        if (sortPanel == null) {
            return;
        }

        sortPanel.removeAll();
        sortPanel.repaint();
        sortPanelLayout = new SpringLayout();
        sortPanel.setLayout(sortPanelLayout);

        ascendingButton.setSelected(true);
        boolean addButtons = true;

        int selectedIndex = this.sortCriteriaList.getSelectedIndex();
        JLabel label = new JLabel();
        switch (selectedIndex) {
        case 0:
            label.setText("sort biclusters by average column variance");
            sortPanel.add(label);
            break;
        case 1:
            label.setText("sort biclusters by average row variance");
            sortPanel.add(label);
            break;
        case 2:
            label.setText("sort biclusters by mean squared residue");
            sortPanel.add(label);
            break;
        case 3:
            label.setText("sort biclusters by ARV-ACV");
            sortPanel.add(label);
            break;
        case 4:
            label.setText("sort biclusters by ARV-MSR");
            sortPanel.add(label);
            break;
        case 5:
            label.setText("sort biclusters by number of genes");
            sortPanel.add(label);
            break;
        case 6:
            label.setText("sort biclusters by number of time points");
            sortPanel.add(label);
            break;
        case 7:
            label.setText("sort biclusters by size");
            sortPanel.add(label);
            break;
        case 8:
            label.setText("sort biclusters by variance");
            sortPanel.add(label);
            break;
        case 9:
            label.setText("sort biclusters by best GO p-value (ascending)");
            sortPanel.add(label);
            addButtons = false;
            break;
        case 10:
            JLabel label1 = new JLabel("sort biclusters by best GO Bonferroni");
            sortPanel.add(label1);
            label.setText("corrected p-value (ascending)");
            sortPanel.add(label);
            sortPanelLayout.putConstraint(SpringLayout.NORTH, label, 5,
                                          SpringLayout.SOUTH, label1);
            sortPanelLayout.putConstraint(SpringLayout.WEST, label, 0,
                                          SpringLayout.WEST, label1);
            addButtons = false;
            break;
        case 11:
            label1 = new JLabel("sort biclusters by bicluster pattern");
            sortPanel.add(label1);
            label.setText("p-value (ascending) with Markov chain order");
            sortPanel.add(label);
            sortPanelLayout.putConstraint(SpringLayout.NORTH, label, 5,
                                          SpringLayout.SOUTH, label1);
            sortPanelLayout.putConstraint(SpringLayout.WEST, label, 0,
                                          SpringLayout.WEST, label1);

            markovChainOrderSortTextField.setText("1");
            sortPanel.add(markovChainOrderSortTextField);
            sortPanelLayout.putConstraint(SpringLayout.SOUTH,
                                          markovChainOrderSortTextField, 0,
                                          SpringLayout.SOUTH, label);
            sortPanelLayout.putConstraint(SpringLayout.WEST,
                                          markovChainOrderSortTextField, 5,
                                          SpringLayout.EAST, label);
            addButtons = false;
            break;
        case 12:
            label1 = new JLabel("sort biclusters by bicluster pattern");
            sortPanel.add(label1);
            label.setText("with columns p-value (ascending)");
            sortPanel.add(label);
            sortPanelLayout.putConstraint(SpringLayout.NORTH, label, 5,
                                          SpringLayout.SOUTH, label1);
            sortPanelLayout.putConstraint(SpringLayout.WEST, label, 0,
                                          SpringLayout.WEST, label1);
            JLabel label2 = new JLabel("with Markov chain order");
            sortPanel.add(label2);
            sortPanelLayout.putConstraint(SpringLayout.NORTH, label2, 5,
                                          SpringLayout.SOUTH, label);
            sortPanelLayout.putConstraint(SpringLayout.WEST, label2, 0,
                                          SpringLayout.WEST, label);

            markovChainOrderSortTextField.setText("1");
            sortPanel.add(markovChainOrderSortTextField);
            sortPanelLayout.putConstraint(SpringLayout.SOUTH,
                                          markovChainOrderSortTextField, 0,
                                          SpringLayout.SOUTH, label2);
            sortPanelLayout.putConstraint(SpringLayout.WEST,
                                          markovChainOrderSortTextField, 5,
                                          SpringLayout.EAST, label2);
            addButtons = false;
            break;
        }
        if (addButtons) {
            sortPanel.add(ascendingButton);
            sortPanelLayout.putConstraint(SpringLayout.NORTH, ascendingButton,
                                          5,
                                          SpringLayout.SOUTH, label);
            sortPanelLayout.putConstraint(SpringLayout.WEST, ascendingButton,
                                          30,
                                          SpringLayout.WEST, label);
            sortPanel.add(descendingButton);
            sortPanelLayout.putConstraint(SpringLayout.NORTH, descendingButton,
                                          5,
                                          SpringLayout.SOUTH, ascendingButton);
            sortPanelLayout.putConstraint(SpringLayout.WEST, descendingButton,
                                          0,
                                          SpringLayout.WEST, ascendingButton);
        }
        mainFrame.setVisible(true);
    }

    /**
     * Handles changes on filter check box selection.
     *
     * @param e <code>ItemEvent</code> the change on the state of the filter check box
     */
    public void filterCheckBox_itemStateChanged(ItemEvent e) {
        this.setFilterCheckBoxSelected(filterCheckBox.isSelected());
    }

    /**
     * Handles changes on sort check box selection.
     *
     * @param e <code>ItemEvent</code> the change on the state of the sort check box
     */
    public void sortCheckBox_itemStateChanged(ItemEvent e) {
        this.setSortCheckBoxSelected(sortCheckBox.isSelected());
    }

    /**
     * Reads a filtering/sorting parameter from its input text field box.
     * Valid parameter names:
     * PanelPostProcessing.PARAMETER_GENES
     * PanelPostProcessing.PARAMETER_CONDITIONS
     * PanelPostProcessing.PARAMETER_ACV
     * PanelPostProcessing.PARAMETER_ARV
     * PanelPostProcessing.PARAMETER_MSR
     * PanelPostProcessing.PARAMETER_SIZE
     * PanelPostProcessing.PARAMETER_SIMILARITY
     * PanelPostProcessing.PARAMETER_MARKOV
     *
     * @param parameterToRead <code>String</code> the name of the
     *        parameter to read
     * @return String the parameter read from the input text field
     * @throws Exception if parameter could not be read
     * @see PanelBasicIOValidation#readParameter(String parameterToRead)
     */
    public String readParameter(String parameterToRead) throws Exception {
        String parameter = null;
        if (parameterToRead.equals(this.PARAMETER_GENES)) {
            parameter = this.genesTextField.getText();
        } else
        if (parameterToRead.equals(this.PARAMETER_CONDITIONS)) {
            parameter = this.conditionsTextField.getText();
        } else
        if (parameterToRead.equals(this.PARAMETER_ACV)) {
            parameter = this.acvTextField.getText();
        } else
        if (parameterToRead.equals(this.PARAMETER_ARV)) {
            parameter = this.arvTextField.getText();
        } else
        if (parameterToRead.equals(this.PARAMETER_MSR)) {
            parameter = this.msrTextField.getText();
        } else
        if (parameterToRead.equals(this.PARAMETER_SIZE)) {
            parameter = this.sizeTextField.getText();
        } else
        if (parameterToRead.equals(this.PARAMETER_SIMILARITY)) {
            parameter = this.similarityTextField.getText();
        }
        else
        if (parameterToRead.equals(this.PARAMETER_MARKOV_FILTER)) {
            parameter = this.markovChainOrderFilterTextField.getText();
        }
        else
        if (parameterToRead.equals(this.PARAMETER_MARKOV_SORT)) {
            parameter = this.markovChainOrderSortTextField.getText();
        }
        else
        if (parameterToRead.equals(this.PARAMETER_PVALUE)) {
            parameter = this.pValueTextField.getText();
        }
        if ((parameter == null) ||
            (parameter.equals(""))) {
            JOptionPane.showMessageDialog(this, "Please type the "
                                          + parameterToRead + ".",
                                          "Type " + parameterToRead,
                                          JOptionPane.INFORMATION_MESSAGE);
            throw (new Exception());
        }
        return parameter;
    }

    /**
     * Applies the post-processing criteria to the current biclusters group.
     *
     * @param e <code>ActionEvent</code> the click on apply button
     */
    public void applyButton_actionPerformed(ActionEvent e) {
        boolean filter = this.filterCheckBox.isSelected();
        boolean sort = this.sortCheckBox.isSelected();
        if (!filter && !sort) {
            return;
        }

        ThreadPostProcessing postProcessingThread = new ThreadPostProcessing(
                biclustering,
                selectionPath,
                this);
        postProcessingThread.start();
    }

    /**
     * Copies the function result files for a post-processed
     * biclusters' group.
     *
     * @param bic <code>Biclustering</code> the post-processed
     *        group of biclusters to add to the dataset tree
     * @param infoStrings the <code>ArrayList</code> with the set of
     *        information strings
     * @param infoStyles the <code>ArrayList</code> with the set of
     *        formatting styles for <code>infoStrings</code>
     * @param selectionPath the dataset tree selected <code>TreePath</code>
     */
    public void copyFunctionResultFilesForPostProcessedBiclusterGroup(
            TreePath selectionPath) throws Exception {
        int newPostProcessedID = mainFrame.getTree().generateNewNodeInfoId(
            NodeInfo.POSTPROCESSED_GROUP, this.selectionPath, false);
        String pathToPostProcessedFunctionResults = mainFrame.
                                                    getPathToFunctionResults()
                                                    + File.separator +
                                                    selectionPath.getPath()[1] +
                                                    File.separator +
                                                    "Post-Processed Group " +
                                                    newPostProcessedID;
        File directoryPostProcessedFunctionResults = new File(
            pathToPostProcessedFunctionResults);
        directoryPostProcessedFunctionResults.mkdir();

        NodeInfo biclusteringNodeInfo = (NodeInfo)
                                        ((DefaultMutableTreeNode)
                                         selectionPath.getLastPathComponent())
                                        .getUserObject();

        String pathToBiclusteringFunctionResults =
            mainFrame.getPathToFunctionResults() +
            File.separator + selectionPath.getPath()[1].toString() +
            File.separator + biclusteringNodeInfo.toString();

        File directoryBiclusteringFunctionResults = new File(
            pathToBiclusteringFunctionResults);

        if (directoryBiclusteringFunctionResults.listFiles() != null) {
            for (File file :
                 (File[]) directoryBiclusteringFunctionResults.listFiles()) {
                BiggestsIO.copy(file,
                                new File(directoryPostProcessedFunctionResults.
                                         getAbsoluteFile() + File.separator +
                                         file.getName()));
            }
        }
    }

    /**
     * Adds a post-processed biclustering to the dataset tree.
     *
     * @param bic <code>Biclustering</code> the post-processed
     *        bicluster group to add to the dataset tree
     * @param infoStrings <code>ArrayList</code> the set of information strings
     * @param infoStyles <code>ArrayList</code> the set of styles for the
     *        information strings
     * @param selectionPath the selected <code>TreePath</code> in the
     *        dataset tree, which contains the biclusters' group from which
     *        this post-processed group of biclusters was derived
     * @throws Exception
     */
    public void addPostProcessedBiclusterGroupToTree(Biclustering bic,
            ArrayList<String> infoStrings, ArrayList<String> infoStyles,
            TreePath selectionPath) throws Exception {

        infoStrings.add(0, "Number of biclusters: ");
        infoStyles.add(0, "bold");
        infoStrings.add(1, bic.getNumberOfBiclusters() + "\n\n");
        infoStyles.add(1, "regular");
        infoStrings.add(2, "Datatype: ");
        infoStyles.add(2, "bold");
        if (bic instanceof CCC_Biclustering ||
            bic instanceof E_CCC_Biclustering) {
                infoStrings.add(3, "discrete symbols\n");
                infoStyles.add(3, "regular");
            } else {
                infoStrings.add(3, "floating point values\n");
                infoStyles.add(3, "regular");
            }

            infoStrings.add(4, "Organism: ");
            infoStyles.add(4, "bold");
            String organism = "";
            if (bic.getMatrix() instanceof AbstractExpressionMatrix) {
                organism = ((AbstractExpressionMatrix) bic.getMatrix()).
                           getOrganism();
            } else {
                organism = ((DiscretizedExpressionMatrix) bic.getMatrix()).
                           getOriginalExpressionMatrix().getOrganism();
            }
            infoStrings.add(5, organism + "\n\n");
            infoStyles.add(5, "regular");
/*            if (bic.getGoTermsComputed()) {
                infoStrings.add(6, "Function analysis: ");
                infoStyles.add(6, "bold");
                infoStrings.add(7, "p-value threshold - " +
                                biclustering.getGO_pValues_userThreshold() +
                                "\n");
                infoStyles.add(7, "regular");
            }
 */

            NodeInfo biclusteringNodeInfo = (NodeInfo)
                                            ((DefaultMutableTreeNode)
                                             selectionPath.getLastPathComponent())
                                            .getUserObject();

            NodeInfo postProcessedBiclusteringNodeInfo = new NodeInfo(
            bic,
            NodeInfo.POSTPROCESSED_GROUP,
            selectionPath,
            mainFrame.getTree(),
            biclusteringNodeInfo,
            infoStrings,
            infoStyles);

            TreePath newPath = mainFrame.getTree().addNewNode(
            postProcessedBiclusteringNodeInfo,
            selectionPath);
            mainFrame.getPanelAnalyzingFunctionTable().putGOFrontEnd(newPath,
                    mainFrame.getPanelAnalyzingFunctionTable().
                    getGOFrontEndForSelectionPath(selectionPath));
            mainFrame.getTree().setSelectionPath(newPath);
        }

        /**
         * Displays a message when some problem occurs while performing
         * filtering operations.
         *
         * @param sort the <code>boolean</code> value that states if sort
         *        option was enabled (<code>true</code>) or not (<code>false</code>)
         */
        public void displayFilteringErrorMessage(boolean sort) {
            String s = "";
            if (sort) {
                s += "You may want to deselect filtering option " +
                        "to perform only sorting operation.";
        }
        JOptionPane.showMessageDialog(this,
                                      "Filtering failed.\n" +
                                      "Therefore, biclusters group will not " +
                                      "be added to the dataset tree.\n" + s,
                                      "Filtering failed",
                                      JOptionPane.INFORMATION_MESSAGE);
    }
}


/**
 * <p>Description: Action adapter for apply button.</p>
 */
class PanelPostProcessing_applyButton_actionAdapter implements ActionListener {
    private PanelPostProcessing adaptee;
    PanelPostProcessing_applyButton_actionAdapter(PanelPostProcessing adaptee) {
        this.adaptee = adaptee;
    }

    public void actionPerformed(ActionEvent e) {
        adaptee.applyButton_actionPerformed(e);
    }
}


/**
 * <p>Description: Item adapter for sort check box.</p>
 */
class PanelPostProcessing_sortCheckBox_itemAdapter implements ItemListener {
    private PanelPostProcessing adaptee;
    PanelPostProcessing_sortCheckBox_itemAdapter(PanelPostProcessing adaptee) {
        this.adaptee = adaptee;
    }

    public void itemStateChanged(ItemEvent e) {
        adaptee.sortCheckBox_itemStateChanged(e);
    }
}


/**
 * <p>Description: Item adapter for filter check box.</p>
 */
class PanelPostProcessing_filterCheckBox_itemAdapter implements ItemListener {
    private PanelPostProcessing adaptee;
    PanelPostProcessing_filterCheckBox_itemAdapter(PanelPostProcessing adaptee) {
        this.adaptee = adaptee;
    }

    public void itemStateChanged(ItemEvent e) {
        adaptee.filterCheckBox_itemStateChanged(e);
    }
}


/**
 * <p>Description: List selection adapter for sort criteria list.</p>
 */
class PanelPostProcessing_sortCriteriaList_listSelectionAdapter implements
        ListSelectionListener {
    private PanelPostProcessing adaptee;
    PanelPostProcessing_sortCriteriaList_listSelectionAdapter(
            PanelPostProcessing adaptee) {
        this.adaptee = adaptee;
    }

    public void valueChanged(ListSelectionEvent e) {
        adaptee.sortCriteriaList_valueChanged(e);
    }
}


/**
 * <p>Description: List selection adapter for filter criteria list.</p>
 */
class PanelPostProcessing_filterCriteriaList_listSelectionAdapter implements
        ListSelectionListener {
    private PanelPostProcessing adaptee;
    PanelPostProcessing_filterCriteriaList_listSelectionAdapter(
            PanelPostProcessing adaptee) {
        this.adaptee = adaptee;
    }

    public void valueChanged(ListSelectionEvent e) {
        adaptee.filterCriteriaList_valueChanged(e);
    }
}
