# Supplementary material for: BiGGEsTS: integrated environment for biclustering analysis of time series gene expression data
Source: BMC Res Notes. 2009 Jul 7;2:124. doi: 10.1186/1756-0500-2-124 (PMC2720980; doi:10.1186/1756-0500-2-124)
Supplement: Additional file 3 — Source code of the BiGGEsTS software. The source code of BiGGEsTS. The archive contains two directories, named "biggests" and "smadeira", inside a main directory, named "src". Each of the directories contained in "biggests" and "smadeira" contains the source files of the classes included in the packages identified by the same names. The Javadoc documentation of the source code is available at the official website. [file 1756-0500-2-124-S3.zip › src/biggests/gui/SaveChartImageDialog.java]

package biggests.gui;

import javax.swing.ButtonGroup;
import org.jfree.chart.renderer.xy.XYItemRenderer;
import com.lowagie.text.pdf.DefaultFontMapper;
import java.awt.event.MouseAdapter;
import javax.swing.JOptionPane;
import javax.swing.BorderFactory;
import javax.swing.JRadioButton;
import java.awt.event.MouseEvent;
import org.apache.batik.dom.GenericDOMImplementation;
import org.jfree.chart.plot.XYPlot;
import java.awt.event.ItemListener;
import java.io.Writer;
import java.io.File;
import javax.swing.JLabel;
import java.io.OutputStreamWriter;
import org.w3c.dom.DOMImplementation;
import javax.swing.JPanel;
import javax.swing.SpringLayout;
import javax.swing.JFileChooser;
import javax.swing.JButton;
import java.awt.Component;
import org.w3c.dom.Document;
import javax.swing.JDialog;
import org.jfree.chart.ChartUtilities;
import javax.swing.JTextField;
import org.apache.batik.svggen.SVGGraphics2D;
import java.awt.Frame;
import java.io.FileOutputStream;
import java.awt.event.ItemEvent;
import biggests.utils.FileFilterExtension;
import java.awt.geom.Rectangle2D;
import java.io.IOException;
import java.io.BufferedOutputStream;
import java.io.OutputStream;
import com.lowagie.text.*;
import com.lowagie.text.Rectangle;
import com.lowagie.text.pdf.*;
import org.jfree.chart.JFreeChart;
import java.awt.Graphics2D;
import java.awt.Window;
import java.awt.event.ActionListener;
import java.awt.event.ActionEvent;

/**
 * <p>Title: Save Chart Image Dialog</p>
 *
 * <p>Description: Dialog suited for prompting the user to provide the
 *                 width, height and file format to export a chart as
 *                 an image.</p>
 *
 * <p>Copyright:   Copyright (C) 2007  Joana Gon�alves
 *                 This program is free software; you can redistribute
 *                 it and/or modify it under the terms of the GNU General
 *                 Public License as published by the Free Software
 *                 Foundation; either version 3 of the License, or
 *                 any later version.
 *
 *                 This program is distributed in the hope that it will
 *                 be useful, but WITHOUT ANY WARRANTY; without even the
 *                 implied warranty of MERCHANTABILITY or FITNESS FOR A
 *                 PARTICULAR PURPOSE.  See the
 *                 <a href="http://www.gnu.org/licenses/gpl.html">
 *                 GNU General Public License</a> for more details.
 * </p>
 *
 * @author Joana P. Gon�alves
 */
public class SaveChartImageDialog extends JDialog {
    /**
     * PNG document file extension.
     */
    public static final String PNG = ".png";

    /**
     * SVG document file extension.
     */
    public static final String SVG = ".svg";

    /**
     * PDF document file extension.
     */
    public static final String PDF = ".pdf";

    /**
     * The width of the image.
     */
    private int imageWidth;

    /**
     * The height of the image.
     */
    private int imageHeight;

    /**
     * Component(s) to export to image file(s).
     */
    private Component chartPanel;

    /**
     * Image size label.
     */
    private JLabel imageSizeLabel;

    /**
     * File path label.
     */
    private JLabel fileLabel;

    /**
     * File path input text field.
     */
    private JTextField fileTextField;

    /**
     * Browse file path button.
     */
    private JButton browseButton;

    /**
     * Displayed image size radio button.
     */
    private JRadioButton displayedSizeRadioButton;

    /**
     * Custom size radio button
     */
    private JRadioButton customSizeRadioButton;

    /**
     * Width label.
     */
    private JLabel widthLabel;

    /**
     * Width input text field.
     */
    private JTextField widthTextField;

    /**
     * Height label.
     */
    private JLabel heightLabel;

    /**
     * Height input text field.
     */
    private JTextField heightTextField;

    /**
     * Size button group.
     */
    private ButtonGroup sizeButtonGroup;

    /**
     * Save button.
     */
    private JButton saveButton;

    /**
     * Cancel button.
     */
    private JButton cancelButton;

    /**
     * Creates a save chart image dialog.
     *
     * @param owner <code>Frame</code> the owner of the dialog
     * @param chartPanel the <code>Component</code> to be
     *        exported to image file
     * @param title <code>String</code> the title of the dialog box
     * @param modal <code>boolean</code> <code>true</code> if dialog
     *        box should be modal, <code>false</code> otherwise
     * @param imageWidth int the width of the image
     * @param imageHeight int the height of the image
     */
    public SaveChartImageDialog(Frame owner, Component chartPanel,
                                String title, boolean modal,
                                int imageWidth, int imageHeight) {
        super(owner, title, modal);
        setSize(300, 300);
        this.imageWidth = imageWidth;
        this.imageHeight = imageHeight;
        this.chartPanel = chartPanel;
        jbInit();
    }

    /**
     * Initializes GUI components.
     */
    public void jbInit() {
        JPanel contentPane = (JPanel)this.getContentPane();
        contentPane.setBorder(BorderFactory.createEmptyBorder(20, 20, 20,
                20));
        contentPane.setLayout(new SpringLayout());
        imageSizeLabel = new JLabel("Image size");
        displayedSizeRadioButton = new JRadioButton("as displayed");
        customSizeRadioButton = new JRadioButton("custom");
        customSizeRadioButton.setSelected(true);
        sizeButtonGroup = new ButtonGroup();
        displayedSizeRadioButton.addItemListener(new
                SaveChartImageDialog_displayedSizeRadioButton_itemAdapter(this));
        sizeButtonGroup.add(displayedSizeRadioButton);
        sizeButtonGroup.add(customSizeRadioButton);
        widthLabel = new JLabel("width");
        widthTextField = new JTextField(4);
        widthTextField.setText("" + imageWidth);
        heightLabel = new JLabel("height");
        heightTextField = new JTextField(4);
        heightTextField.setText("" + imageHeight);
        fileLabel = new JLabel("Filename");
        fileTextField = new JTextField(8);
        browseButton = new JButton("Browse...");
        browseButton.addActionListener(new
                SaveChartImageDialog_browseButton_actionAdapter(this));
        saveButton = new JButton("Save");
        cancelButton = new JButton("Cancel");
        saveButton.addActionListener(new
                SaveChartImageDialog_saveButton_actionAdapter(this));
        cancelButton.addActionListener(new
                SaveChartImageDialog_cancelButton_actionAdapter(this));

        SpringLayout layout = (SpringLayout) contentPane.getLayout();
        contentPane.add(imageSizeLabel);
        contentPane.add(displayedSizeRadioButton);
        layout.putConstraint(SpringLayout.WEST, displayedSizeRadioButton,
                             20,
                             SpringLayout.WEST, imageSizeLabel);

        layout.putConstraint(SpringLayout.NORTH, displayedSizeRadioButton,
                             5,
                             SpringLayout.SOUTH, imageSizeLabel);
        contentPane.add(customSizeRadioButton);
        layout.putConstraint(SpringLayout.WEST, customSizeRadioButton, 20,
                             SpringLayout.WEST, imageSizeLabel);
        layout.putConstraint(SpringLayout.NORTH, customSizeRadioButton, 5,
                             SpringLayout.SOUTH, displayedSizeRadioButton);
        contentPane.add(widthLabel);
        layout.putConstraint(SpringLayout.WEST, widthLabel, 30,
                             SpringLayout.WEST, imageSizeLabel);
        layout.putConstraint(SpringLayout.NORTH, widthLabel, 5,
                             SpringLayout.SOUTH, customSizeRadioButton);
        contentPane.add(widthTextField);
        layout.putConstraint(SpringLayout.WEST, widthTextField, 5,
                             SpringLayout.EAST, widthLabel);
        layout.putConstraint(SpringLayout.SOUTH, widthTextField, 0,
                             SpringLayout.SOUTH, widthLabel);
        contentPane.add(heightLabel);
        layout.putConstraint(SpringLayout.WEST, heightLabel, 10,
                             SpringLayout.EAST, widthTextField);
        layout.putConstraint(SpringLayout.SOUTH, heightLabel, 0,
                             SpringLayout.SOUTH, widthLabel);
        contentPane.add(heightTextField);
        layout.putConstraint(SpringLayout.WEST, heightTextField, 5,
                             SpringLayout.EAST, heightLabel);
        layout.putConstraint(SpringLayout.SOUTH, heightTextField, 0,
                             SpringLayout.SOUTH, heightLabel);

        contentPane.add(fileLabel);
        layout.putConstraint(SpringLayout.WEST, fileLabel,
                             0,
                             SpringLayout.WEST, imageSizeLabel);
        layout.putConstraint(SpringLayout.NORTH, fileLabel,
                             30,
                             SpringLayout.SOUTH, widthLabel);

        contentPane.add(fileTextField);
        layout.putConstraint(SpringLayout.WEST, fileTextField, 10,
                             SpringLayout.EAST, fileLabel);
        layout.putConstraint(SpringLayout.SOUTH, fileTextField, 0,
                             SpringLayout.SOUTH, fileLabel);

        contentPane.add(browseButton);
        layout.putConstraint(SpringLayout.WEST, browseButton, 10,
                             SpringLayout.EAST, fileTextField);
        layout.putConstraint(SpringLayout.SOUTH, browseButton, 0,
                             SpringLayout.SOUTH, fileTextField);

        contentPane.add(saveButton);
        layout.putConstraint(SpringLayout.WEST, saveButton, 50,
                             SpringLayout.WEST, fileLabel);
        layout.putConstraint(SpringLayout.SOUTH, saveButton, 50,
                             SpringLayout.SOUTH, fileLabel);
        contentPane.add(cancelButton);
        layout.putConstraint(SpringLayout.WEST, cancelButton, 50,
                             SpringLayout.EAST, saveButton);
        layout.putConstraint(SpringLayout.SOUTH, cancelButton, 0,
                             SpringLayout.SOUTH, saveButton);
    }

    /**
     * Handles the event fired when the user clicks save button.
     *
     * @param e the <code>ActionEvent</code> fired when the user
     *        clicks save button
     */
    public void saveButton_actionPerformed(ActionEvent e) {
        if (customSizeRadioButton.isSelected()) {
            try {
                readWidthInput();
                readHeightInput();
            }
            catch (Exception ex) {
                return;
            }
        }

        /**
         * user hit approve option; get the specified path for the file
         */
        String filePath = fileTextField.getText();
        if (filePath == null || filePath.equals("")){
            JOptionPane.showMessageDialog(this.getOwner(),
                                          "No filename." +
                                          "\nYou must provide a filename.",
                                          "Filename error",
                                          JOptionPane.ERROR_MESSAGE);
            return;
        }
        String extension = filePath.substring(filePath.length()-4,
                                              filePath.length());

        try {
            File newFile = new File(filePath);
            if (newFile.exists()) {
                if (newFile.isDirectory()) {
                    JOptionPane.showMessageDialog(this.getOwner(),
                                                  "Unable to save image." +
                                                  "\nThe specified filename " +
                                                  "corresponds to a directory.",
                                                  "Filename error",
                                                  JOptionPane.ERROR_MESSAGE);
                    return;
                }
                if (newFile.isFile()) {
                    int opt = JOptionPane.showOptionDialog(this.
                            getOwner(),
                            "File already exists." +
                            "\nOverwrite?",
                            "File exists",
                            JOptionPane.YES_NO_OPTION,
                            JOptionPane.QUESTION_MESSAGE,
                            null, null, JOptionPane.YES_OPTION);
                    if (opt == JOptionPane.NO_OPTION) {
                        /**
                         * the user does not want to overwrite the file
                         */
                        return;
                    }
                }
            }
            if (extension.equals(PNG)) {
                ChartUtilities.saveChartAsPNG(newFile,
                                              ((PanelExpressionChart)chartPanel).getChart(),
                                              imageWidth, imageHeight);
            } else
            if (extension.equals(SVG)){
                saveChartAsSVG(
                        newFile,
                        ((PanelExpressionChart)chartPanel).getChart(),
                        imageWidth, imageHeight);
            }
            else
            if (extension.equals(PDF)){
                saveChartAsPDF(newFile,
                               ((PanelExpressionChart)chartPanel).getChart(),
                               imageWidth, imageHeight,
                               new DefaultFontMapper());
            }
            else {
                JOptionPane.showMessageDialog(this.getOwner(),
                                              "Invalid file extension." +
                                              "\nYour filename must contain " +
                                              "a valid file extension.",
                                              "Filename error",
                                              JOptionPane.ERROR_MESSAGE);
                return;
            }
        }
        catch (Exception ex) {
            JOptionPane.showMessageDialog(this.getOwner(),
                                          "Unable to save image file",
                                          "Error saving image file",
                                          JOptionPane.INFORMATION_MESSAGE);
        }
        finally {
            this.dispose();
        }
    }

    /**
     * Saves a chart as a SVG document.
     *
     * @param file the <code>File</code>
     * @param chart the <code>JFreeChart</code>
     * @param width int the chart width
     * @param height int the chart height
     * @throws IOException
     */
    public static void saveChartAsSVG(File file, JFreeChart chart,
                                      int width, int height) throws IOException {
        Writer out = new OutputStreamWriter(
            new FileOutputStream(file), "UTF-8");
        writeChartAsSVG(out, chart, width, height);
        out.close();
    }

    /**
     * Writes a chart to an output stream in SVG document format.
     *
     * @param out the <code>Writer</code> output stream
     * @param chart the <code>JFreeChart</code>
     * @param width int the width
     * @param height int the height
     * @throws IOException
     */
    public static void writeChartAsSVG(Writer out,
                                       JFreeChart chart,
                                       int width,
                                       int height) throws IOException {
        // THE FOLLOWING CODE IS BASED ON AN EXAMPLE OF THE BATIK DOCUMENTATION...
        // Get a DOMImplementation
        DOMImplementation domImpl
                = GenericDOMImplementation.getDOMImplementation();
        // Create an instance of org.w3c.dom.Document
        Document document = domImpl.createDocument(null, "svg", null);
        // Create an instance of the SVG Generator
        SVGGraphics2D svgGenerator = new SVGGraphics2D(document);
        // set the precision to avoid a null pointer exception in Batik 1.5
        svgGenerator.getGeneratorContext().setPrecision(6);
        // Ask the chart to render into the SVG Graphics2D implementation
        chart.draw(
                svgGenerator,
                new Rectangle2D.Double(0, 0, width,
                height),
                null);
        // Finally, stream out SVG to a file using UTF-8 character to
        // byte encoding
        boolean useCSS = true;
        svgGenerator.stream(out, useCSS);
    }

    /**
     * Saves a chart to a PDF file.
     *
     * @param file the <code>File</code>
     * @param chart the <code>JFreeChart</code>
     * @param width int the chart width
     * @param height int the chart height
     * @param mapper FontMapper
     * @throws IOException
     */
    public static void saveChartAsPDF(File file,
                                      JFreeChart chart,
                                      int width,
                                      int height,
                                      FontMapper mapper) throws IOException {
        OutputStream out = new BufferedOutputStream(new FileOutputStream(file));
        writeChartAsPDF(out, chart, width, height, mapper);
        out.close();
    }

    /**
     * Writes a chart to an output stream in PDF format.
     *
     * @param out the <code>OutputStream</code>
     * @param chart the <code>JFreeChart</code>
     * @param width int the width
     * @param height int the height
     * @param mapper FontMapper
     * @throws IOException
     */
    public static void writeChartAsPDF(OutputStream out,
                                       JFreeChart chart,
                                       int width,
                                       int height,
                                       FontMapper mapper) throws IOException {
        Rectangle pagesize = new Rectangle(width, height);
        com.lowagie.text.Document document =
            new com.lowagie.text.Document(pagesize, 50, 50, 50, 50);
        try {
            PdfWriter writer = PdfWriter.getInstance(document, out);
            document.addAuthor("BiGGEsTS");
            document.addSubject("Expression Chart");
            document.open();
            PdfContentByte cb = writer.getDirectContent();
            PdfTemplate tp = cb.createTemplate(width, height);
            Graphics2D g2 = tp.createGraphics(width, height, mapper);
            Rectangle2D r2D = new Rectangle2D.Double(0, 0, width, height);
            chart.draw(g2, r2D);
            g2.dispose();
            cb.addTemplate(tp, 0, 0);
        } catch (DocumentException de) {
            System.err.println(de.getMessage());
        }
        document.close();
    }

    /**
     * Handles the event fired when the user clicks cancel button.
     *
     * @param e the <code>ActionEvent</code> fired when the user
     *        clicks save button
     */
    public void cancelButton_actionPerformed(ActionEvent e) {
        this.dispose();
    }

    /**
     * Reads the width input from the corresponding textfield.
     *
     * @throws Exception
     */
    public void readWidthInput() throws Exception {
        int width;
        try {
            width = Integer.parseInt(widthTextField.getText());
        }
        catch (NumberFormatException ex) {
            JOptionPane.showMessageDialog(this.getOwner(),
                    "Width must be an integer value.",
                    "Width must be integer",
                    JOptionPane.INFORMATION_MESSAGE);
            throw new Exception();
        }

        if (width <= 0) {
            JOptionPane.showMessageDialog(this.getOwner(),
                    "Width must be a positive integer value.",
                    "Width must be a positive integer",
                    JOptionPane.INFORMATION_MESSAGE);
            throw new Exception();
        }
        imageWidth = width;
    }

    /**
     * Reads the height input from the corresponding text field.
     *
     * @throws Exception
     */
    public void readHeightInput() throws Exception {
        int height;
        try {
            height = Integer.parseInt(heightTextField.getText());
        }
        catch (NumberFormatException ex) {
            JOptionPane.showMessageDialog(this.getOwner(),
                    "Height must be an integer value.",
                    "Height must be integer",
                    JOptionPane.INFORMATION_MESSAGE);
            throw new Exception();
        }

        if (height <= 0) {
            JOptionPane.showMessageDialog(this.getOwner(),
                    "Height must be a positive integer value.",
                    "Height must be a positive integer",
                    JOptionPane.INFORMATION_MESSAGE);
            throw new Exception();
        }
        imageHeight = height;
    }

    /**
     * Handles the event fired when the state of the displayed
     * size radio button changes.
     *
     * @param itemEvent the <code>ItemEvent</code> fired when the state
     *        of the displayed size radio button changes
     */
    public void displayedSizeRadioButton_itemStateChanged(ItemEvent itemEvent) {
        boolean enable = !displayedSizeRadioButton.isSelected();
        widthLabel.setEnabled(enable);
        widthTextField.setEnabled(enable);
        heightLabel.setEnabled(enable);
        heightTextField.setEnabled(enable);
    }

    public void browseButton_actionPerformed(ActionEvent e) {
        JFileChooser pathFileChooser = new JFileChooser();
        try {
            /**
             * initialize the file chooser with the intended file filters
             * (one for png files, and another for svg files)
             */
            pathFileChooser.addChoosableFileFilter(
                    new FileFilterExtension(".svg"));
            pathFileChooser.addChoosableFileFilter(
                    new FileFilterExtension(".pdf"));
            pathFileChooser.addChoosableFileFilter(
                    new FileFilterExtension(
                            ".png"));
        } catch (Exception ex) {
            ex.printStackTrace();
        }

        /**
         * turn off accept all file filter
         */
        pathFileChooser.setAcceptAllFileFilterUsed(false);

        /**
         * show the save dialog to the user
         */
        int option = pathFileChooser.showSaveDialog(this);

        if (option == JFileChooser.APPROVE_OPTION) {
            /**
             * user hit approve option; get the specified path for the file
             */
            String newPath = pathFileChooser.getSelectedFile().getPath();
            newPath = ((FileFilterExtension) pathFileChooser.getFileFilter()).
                      checkAndAddFileExtension(newPath);
            fileTextField.setText(newPath);
        }
    }
}


class SaveChartImageDialog_browseButton_actionAdapter implements ActionListener {
    private SaveChartImageDialog adaptee;
    SaveChartImageDialog_browseButton_actionAdapter(SaveChartImageDialog adaptee) {
        this.adaptee = adaptee;
    }

    public void actionPerformed(ActionEvent e) {
        adaptee.browseButton_actionPerformed(e);
    }
}


class SaveChartImageDialog_displayedSizeRadioButton_itemAdapter implements
        ItemListener {
    private SaveChartImageDialog adaptee;
    SaveChartImageDialog_displayedSizeRadioButton_itemAdapter(
            SaveChartImageDialog adaptee) {
        this.adaptee = adaptee;
    }

    public void itemStateChanged(ItemEvent itemEvent) {
        adaptee.displayedSizeRadioButton_itemStateChanged(itemEvent);
    }
}


class SaveChartImageDialog_cancelButton_actionAdapter implements ActionListener {
    private SaveChartImageDialog adaptee;
    SaveChartImageDialog_cancelButton_actionAdapter(SaveChartImageDialog adaptee) {
        this.adaptee = adaptee;
    }

    public void actionPerformed(ActionEvent e) {
        adaptee.cancelButton_actionPerformed(e);
    }
}


class SaveChartImageDialog_saveButton_actionAdapter implements ActionListener {
    private SaveChartImageDialog adaptee;
    SaveChartImageDialog_saveButton_actionAdapter(SaveChartImageDialog adaptee) {
        this.adaptee = adaptee;
    }

    public void actionPerformed(ActionEvent e) {
        adaptee.saveButton_actionPerformed(e);
    }
}
