# Supplementary material for: BiGGEsTS: integrated environment for biclustering analysis of time series gene expression data
Source: BMC Res Notes. 2009 Jul 7;2:124. doi: 10.1186/1756-0500-2-124 (PMC2720980; doi:10.1186/1756-0500-2-124)
Supplement: Additional file 3 — Source code of the BiGGEsTS software. The source code of BiGGEsTS. The archive contains two directories, named "biggests" and "smadeira", inside a main directory, named "src". Each of the directories contained in "biggests" and "smadeira" contains the source files of the classes included in the packages identified by the same names. The Javadoc documentation of the source code is available at the official website. [file 1756-0500-2-124-S3.zip › src/biggests/gui/ThreadBiclustering.java]

package biggests.gui;

import java.io.*;

import javax.swing.*;
import javax.swing.tree.*;

import biggests.utils.*;
import smadeira.biclustering.*;
import smadeira.ontologizer.*;

/**
 * <p>Title: Biclustering and function analysis thread.</p>
 *
 * <p>Description: Thread to apply biclustering algorithms and function analysis
 *                (long time consuming task) while displaying a progress
 *                bar dialog to the user.</p>
 *
 * <p>Copyright:   Copyright (C) 2007  Joana Gon�alves
 *                 This program is free software; you can redistribute
 *                 it and/or modify it under the terms of the GNU General
 *                 Public License as published by the Free Software
 *                 Foundation; either version 3 of the License, or
 *                 any later version.
 *
 *                 This program is distributed in the hope that it will
 *                 be useful, but WITHOUT ANY WARRANTY; without even the
 *                 implied warranty of MERCHANTABILITY or FITNESS FOR A
 *                 PARTICULAR PURPOSE.  See the
 *                 <a href="http://www.gnu.org/licenses/gpl.html">
 *                 GNU General Public License</a> for more details.
 * </p>
 *
 * @author Joana P. Gon�alves
 */
public class ThreadBiclustering extends Thread {
    /**
     * Biclusters group object.
     */
    private Biclustering biclustering;

    /**
     * The dataset tree selected path which contains the node
     * information object of the matrix that is being biclustered.
     */
    private TreePath selectionPath;

    /**
     * Progress bar dialog.
     */
    private ProgressBarFrame progressFrame;

    /**
     * Application's main frame.
     */
    private BiggestsFrame mainFrame;

    /**
     * Creates a new <code>ThreadBiclusteringFunctionAnalysis</code>
     * @param frame the BiGGEsTS main window
     * @param biclustering <code>Biclustering</code> object to apply
     *        biclustering algorithm and function analysis on to
     * @param selectionPath the selected <code>TreePath</code> (path
     *        to biclustering node in the dataset tree)
     */
    public ThreadBiclustering(
            BiggestsFrame frame,
            Biclustering biclustering,
            TreePath selectionPath) {
        super("Biclustering Function Analysis Thread");

        this.biclustering = biclustering;
        this.selectionPath = selectionPath;
        mainFrame = frame;

        progressFrame =
                new ProgressBarFrame(mainFrame, this,
                                     "preparing to apply algorithm...", true);
        this.start();
    }

    /**
     * Overrides <code>Thread</code>'s  <code>run</code> method. Performs the
     * actual task of this working thread (applying the required biclustering
     * algorithm and performing function analysis on a given biclusters group).
     *
     * @see Thread#run()
     */
    public void run() {
        try {
            GOFrontEnd go = this.computeBiclusters();
            progressFrame.setString("adding new biclusters group to tree...");
            mainFrame.getPanelBiclustering().setStringsAndStyles(biclustering);
            mainFrame.getPanelBiclustering().addBiclusterGroupToDatasetTree(
                    biclustering, selectionPath, go);
            biclustering.setTaskPercentages(null);
            biclustering.setProgressBar(null);

            progressFrame.dispose();
            mainFrame.setEnabled(true);
        } catch (Exception e) {
            e.printStackTrace();
            this.biclusteringError(e.getMessage());
        } catch (StackOverflowError e) {
            e.printStackTrace();
            this.biclusteringError(e.getMessage());
        } catch (OutOfMemoryError e) {
            e.printStackTrace();
            this.biclusteringError("Unable to extract biclusters.\nOut of memory.");
        }
    }

    /**
     * Computes biclusters and GO frontend for function analysis.
     *
     * @return GOFrontEnd the GO frontend for function analysis
     * @throws Exception if biclusters cannot be computed
     * @throws StackOverflowError if there is a stack overflow
     * @throws OutOfMemoryError if runs out of memory
     */
    public GOFrontEnd computeBiclusters() throws Exception, StackOverflowError,
            OutOfMemoryError {
        biclustering.setProgressBar(progressFrame.getProgressBar());
        if (biclustering instanceof CCC_Biclustering) {
            progressFrame.setString("computing CCC-Biclusters...");
            ((CCC_Biclustering) biclustering).computeBiclusters(true);
        }
        else
        if (biclustering instanceof E_CCC_Biclustering) {
            progressFrame.setString("computing e-CCC-Biclusters...");
            ((E_CCC_Biclustering) biclustering).computeBiclusters(true);
        }
        else {
            progressFrame.setString("computing CC-TSB-biclusters...");
            ((CC_TSB_Biclustering) biclustering).computeBiclusters();
        }
        progressFrame.setString("computing GO frontend for function analysis...");
        GOFrontEnd go = mainFrame.getPanelAnalyzingFunctionTable().
                        calculateGOFrontEnd(biclustering);
        return go;
    }

    /**
     * Displays an error message when something went wrong with
     * biclustering algorithm.
     *
     * @param message String
     */
    public void biclusteringError(String message) {
        biclustering = null;
        progressFrame.dispose();
        mainFrame.setEnabled(true);
        JOptionPane.showMessageDialog(mainFrame,
                                      "Unable to apply biclustering algorithm." +
                                      "\n" + message + ".",
                                      "Unable to compute biclusters",
                                      JOptionPane.ERROR_MESSAGE);
    }
}
