# Supplementary material for: BiGGEsTS: integrated environment for biclustering analysis of time series gene expression data
Source: BMC Res Notes. 2009 Jul 7;2:124. doi: 10.1186/1756-0500-2-124 (PMC2720980; doi:10.1186/1756-0500-2-124)
Supplement: Additional file 3 — Source code of the BiGGEsTS software. The source code of BiGGEsTS. The archive contains two directories, named "biggests" and "smadeira", inside a main directory, named "src". Each of the directories contained in "biggests" and "smadeira" contains the source files of the classes included in the packages identified by the same names. The Javadoc documentation of the source code is available at the official website. [file 1756-0500-2-124-S3.zip › src/biggests/gui/ThreadDownloadGOFiles.java]

package biggests.gui;

import javax.swing.*;

import biggests.utils.*;
import de.schlichtherle.io.*;

/**
 * <p>Title: Download gene ontology files thread</p>
 *
 * <p>Description: Thread to download gene ontology files from
 *                 www.geneontology.org (long time consuming task)
 *                 while displaying a progress bar dialog to the user.
 *                 This task always preceeds function analysis, so when
 *                 download of gene ontology files finishes, this thread
 *                 also calls a method to apply biclustering and function
 *                 analysis algorithms.</p>
 *
 * <p>Copyright:   Copyright (C) 2007  Joana Gon�alves
 *                 This program is free software; you can redistribute
 *                 it and/or modify it under the terms of the GNU General
 *                 Public License as published by the Free Software
 *                 Foundation; either version 3 of the License, or
 *                 any later version.
 *
 *                 This program is distributed in the hope that it will
 *                 be useful, but WITHOUT ANY WARRANTY; without even the
 *                 implied warranty of MERCHANTABILITY or FITNESS FOR A
 *                 PARTICULAR PURPOSE.  See the
 *                 <a href="http://www.gnu.org/licenses/gpl.html">
 *                 GNU General Public License</a> for more details.
 * </p>
 *
 * @author Joana P. Gon�alves
 */
public class ThreadDownloadGOFiles extends Thread {
    /**
     * The application's main frame.
     */
    private BiggestsFrame mainFrame;

    /**
     * The function analysis panel who requested the download of the file.
     */
    private PanelFunctionAnalysis functionAnalysisPanel;

    /**
     * The name of the file to download.
     */
    private String filename;

    /**
     * The progress bar dialog.
     */
    private ProgressBarFrame progressFrame;

    /**
     * Creates a new thread to download a gene ontology/association file.
     *
     * @param frame <code>BiggestsFrame</code> the application's main
     *        frame, which contains the URLs of gene ontology/association
     *        files
     * @param panel <code>PanelFunctionAnalysis</code> the function
     *        analysis panel for which the file will be downloaded
     * @param filename <code>String</code> the name of the file to download
     */
    public ThreadDownloadGOFiles(BiggestsFrame frame,
                                 PanelFunctionAnalysis panel, String filename) {
        mainFrame = frame;
        functionAnalysisPanel = panel;
        this.filename = filename;
        progressFrame =
                new ProgressBarFrame(mainFrame, this,
                                     "Connecting to www.geneontology.org", false);
        this.start();
    }

    /**
     * Overrides <code>Thread</code>'s  <code>run</code> method. Performs the
     * actual task of this working thread (download a gene
     * ontology/association file).
     *
     * @see Thread#run()
     */
    public void run() {
        mainFrame.setEnabled(false);
        int result = -5;
        boolean noProblem = false;
        File file = new File(mainFrame.getPathToGO_Files() + File.separator +
                             filename);
        if (file.exists()) {
            noProblem = true;
        }
        try {
            if (filename.contains("ontology")) {
                BiggestsIO.downloadGeneOntologyFile(
                        mainFrame.getGeneOntologyFilesURL(),
                        mainFrame.getPathToGO_Files(),
                        filename,
                        progressFrame);
            } else {
                BiggestsIO.downloadGeneAssociationFile(
                        mainFrame.getGeneAssociationFilesURL(),
                        mainFrame.getPathToGO_Files(),
                        filename,
                        progressFrame);
            }
        } catch (Exception e) {
            if (noProblem) {
                JOptionPane.showMessageDialog(mainFrame,
                                              "File was not updated:\n"
                                              + e.getMessage() + "\n"
                                              +
                                              "Old file remains in the system.",
                                              "File not updated",
                                              JOptionPane.INFORMATION_MESSAGE);
            } else {
                JOptionPane.showMessageDialog(mainFrame,
                                              "File was not downloaded:"
                                              + e.getMessage() + "\n",
                                              "File not downloaded",
                                              JOptionPane.INFORMATION_MESSAGE);
            }
        } finally {
            if (noProblem) {
                if (filename.contains("ontology")) {
                    functionAnalysisPanel.
                            getGeneOntologyFilePathTextField().
                            setText(file.getAbsolutePath());
                } else {
                    functionAnalysisPanel.
                            getGeneAssociationFilePathTextField().
                            setText(file.getAbsolutePath());
                }
            }
            progressFrame.dispose();
            mainFrame.setEnabled(true);
            mainFrame.setVisible(true);
        }
    }
}
