# Supplementary material for: BiGGEsTS: integrated environment for biclustering analysis of time series gene expression data
Source: BMC Res Notes. 2009 Jul 7;2:124. doi: 10.1186/1756-0500-2-124 (PMC2720980; doi:10.1186/1756-0500-2-124)
Supplement: Additional file 3 — Source code of the BiGGEsTS software. The source code of BiGGEsTS. The archive contains two directories, named "biggests" and "smadeira", inside a main directory, named "src". Each of the directories contained in "biggests" and "smadeira" contains the source files of the classes included in the packages identified by the same names. The Javadoc documentation of the source code is available at the official website. [file 1756-0500-2-124-S3.zip › src/biggests/gui/ThreadFunctionAnalysis.java]

package biggests.gui;

import javax.swing.*;
import javax.swing.tree.*;

import biggests.tree.*;
import biggests.utils.*;
import de.schlichtherle.io.*;
import smadeira.biclustering.*;
import smadeira.ontologizer.*;
import java.util.Hashtable;
import smadeira.utils.BiologicalRelevanceSummary;
import java.io.PrintWriter;
import smadeira.utils.TaskPercentages;
import java.awt.Color;

/**
 * <p>Title: Function analysis thread.</p>
 *
 * <p>Description: Thread to compute function analysis
 *                (long time consuming task) while displaying a progress
 *                bar dialog to the user.</p>
 *
 * <p>Copyright:   Copyright (C) 2007  Joana Gon�alves
 *                 This program is free software; you can redistribute
 *                 it and/or modify it under the terms of the GNU General
 *                 Public License as published by the Free Software
 *                 Foundation; either version 3 of the License, or
 *                 any later version.
 *
 *                 This program is distributed in the hope that it will
 *                 be useful, but WITHOUT ANY WARRANTY; without even the
 *                 implied warranty of MERCHANTABILITY or FITNESS FOR A
 *                 PARTICULAR PURPOSE.  See the
 *                 <a href="http://www.gnu.org/licenses/gpl.html">
 *                 GNU General Public License</a> for more details.
 * </p>
 *
 * @author Joana P. Gon�alves
 */
public class ThreadFunctionAnalysis extends Thread {
    /**
     * Node object: it can be a matrix or a bicluster group.
     */
    private NodeObjectInterface nodeObject;

    private TreePath selectionPath;

    /**
     * The dialog which displays the progress bar.
     */
    private ProgressBarFrame progressFrame;

    /**
     * The main frame of the application.
     */
    private BiggestsFrame mainFrame;

    /**
     * Gene ontology files.
     * goFiles[0] - gene ontology file
     * goFiles[1] - gene association file
     */
    private File[] goFiles;

    private GOFrontEnd goFrontEnd;

    /**
     * Directory (or file, if nodeObject is an instance of one of
     * <code>IMatrix</code>'s subclasses) to store files resulting
     * from biological relevance computation.
     */
    private File functionOutput;

    /**
     * Minimum corrected pvalue to identify relevant biological functions.
     */
    private float pvalue;

    /**
     * Creates a new <code>ThreadFunctionAnalysis</code>.
     *
     * @param frame the main <code>BiggestsFrame</code>
     * @param biclustering <code>Biclustering</code> object to perform
     *        function analysis on to
     * @param selectionPath the <code>TreePath</code> which corresponds to
     *        <code>biclustering</code> place in the dataset tree
     * @param goFiles <code>File[]</code> gene ontology files
     * @param directoryFunctionResults <code>File</code> directory
     *        to store the files resulting from function analysis
     * @param pvalue float
     * @throws Exception
     */
    public ThreadFunctionAnalysis(BiggestsFrame frame,
                                  Biclustering biclustering,
                                  TreePath selectionPath,
                                  File[] goFiles,
                                  File directoryFunctionResults,
                                  float pvalue) throws Exception {
        super("Function Analysis Thread");

        if (!this.areGOFilesValid(goFiles)) {
            throw new Exception("Invalid gene ontology files.");
        }
        this.nodeObject = biclustering;
        this.selectionPath = selectionPath;
        mainFrame = frame;
        this.goFiles = goFiles;
        this.functionOutput = directoryFunctionResults;
        this.pvalue = pvalue;

        progressFrame =
            new ProgressBarFrame(
                mainFrame,
                this,
                "preparing to apply term-for-term analysis...",
                true);
        this.start();
    }

    /**
     * Creates a new <code>ThreadFunctionAnalysis</code>.
     *
     * @param frame the main <code>BiggestsFrame</code>
     * @param biclustering <code>Biclustering</code> object to perform
     *        function analysis on to
     * @param selectionPath the <code>TreePath</code> which corresponds to
     *        <code>biclustering</code> place in the dataset tree
     * @param go the <code>GOFrontEnd</code> for the given
     *        <code>biclustering</code>
     * @param directoryFunctionResults <code>File</code> directory
     *        to store the files resulting from function analysis
     * @param pvalue <code>float</code> the p-value threshold for
     *        significant terms
     * @throws Exception
     */
    public ThreadFunctionAnalysis(BiggestsFrame frame,
                                  Biclustering biclustering,
                                  TreePath selectionPath,
                                  GOFrontEnd go,
                                  File directoryFunctionResults,
                                  float pvalue) throws Exception {
        super("Function Analysis Thread");

        this.nodeObject = biclustering;
        this.selectionPath = selectionPath;
        mainFrame = frame;
        this.goFrontEnd = go;
        this.functionOutput = directoryFunctionResults;
        this.pvalue = pvalue;

        progressFrame =
            new ProgressBarFrame(
                mainFrame,
                this,
                "preparing to apply term-for-term analysis...",
                true);
        this.start();
    }


    /**
     * Creates a new <code>ThreadFunctionAnalysis</code>.
     *
     * @param frame the main <code>BiggestsFrame</code>
     * @param biclustering <code>Biclustering</code> object to perform
     *        function analysis on to
     * @param selectionPath the <code>TreePath</code> which corresponds to
     *        <code>biclustering</code> place in the dataset tree
     * @param pathToGeneOntologyFile <code>String</code> the path to gene
     *        ontology file
     * @param pathToGeneAssociationFile <code>String</code> the path to
     *        gene association file
     * @param directoryFunctionResults <code>File</code> directory
     *        to store the files resulting from function analysis
     * @param pvalue float
     * @throws Exception
     */
    public ThreadFunctionAnalysis(BiggestsFrame frame,
                                  Biclustering biclustering,
                                  TreePath selectionPath,
                                  String pathToGeneOntologyFile,
                                  String pathToGeneAssociationFile,
                                  File directoryFunctionResults,
                                  float pvalue) throws Exception {
        super("Function Analysis Thread");
        if (pathToGeneAssociationFile == null ||
            pathToGeneAssociationFile == null) {
            throw new Exception("Invalid gene ontology files.");
        }
        File[] goFiles = {new File(pathToGeneOntologyFile),
                         new File(pathToGeneAssociationFile)};

        if (!this.areGOFilesValid(goFiles)) {
            throw new Exception("Invalid gene ontology files.");
        }
        this.nodeObject = biclustering;
        this.selectionPath = selectionPath;
        mainFrame = frame;
        this.goFiles = goFiles;
        this.functionOutput = directoryFunctionResults;
        this.pvalue = pvalue;

        progressFrame =
            new ProgressBarFrame(
                mainFrame,
                this,
                "preparing to apply term-for-term analysis...",
                true);
        this.start();
    }

    /**
     * Creates a new Function Analysis Thread to perform function
     * analysis over a matrix.
     *
     * @param frame the main <code>BiggestsFrame</code>
     * @param matrix the <code>IMatrix</code> over which function
     *               analysis will be performed
     * @param selectionPath the <code>TreePath</code> which corresponds to
     *        <code>biclustering</code> place in the dataset tree
     * @param goFiles <code>File[]</code> gene ontology files
     * @param directoryFunctionResults <code>File</code> directory
     *        to store the files resulting from function analysis
     * @param filenameDOT String the name for the resulting DOT file
     *        (graph of significant terms)
     * @param pvalue <code>float</code> the p-value threshold for
     *        significant terms
     * @throws Exception
     */
    public ThreadFunctionAnalysis(BiggestsFrame frame,
                                  IMatrix matrix,
                                  TreePath selectionPath,
                                  File[] goFiles,
                                  File directoryFunctionResults,
                                  String filenameDOT,
                                  float pvalue) throws Exception {
        super("Function Analysis Thread");
        if (!this.areGOFilesValid(goFiles)) {
            throw new Exception("Invalid gene ontology files.");
        }
        this.nodeObject = matrix;
        this.selectionPath = selectionPath;
        mainFrame = frame;
        this.goFiles = goFiles;
        this.functionOutput = new File(directoryFunctionResults.
                                       getAbsolutePath() + File.separator +
                                       filenameDOT);
        this.pvalue = pvalue;

        mainFrame.startTaskInLabelContext("Computing GO Frontend.");
        this.start();
    }

    /**
     * Creates a new Function Analysis Thread to perform function
     * analysis over a matrix.
     *
     * @param frame the main <code>BiggestsFrame</code>
     * @param matrix the <code>IMatrix</code> over which function
     *               analysis will be performed
     * @param selectionPath the <code>TreePath</code> which corresponds to
     *        <code>biclustering</code> place in the dataset tree
     * @param pathToGeneOntologyFile <code>String</code> the path to gene
     *        ontology file
     * @param pathToGeneAssociationFile <code>String</code> the path to
     *        gene association file
     * @param directoryFunctionResults <code>File</code> directory
     *        to store the files resulting from function analysis
     * @param filenameDOT String the name for the resulting DOT file
     *        (graph of significant terms)
     * @param pvalue <code>float</code> the p-value threshold for
     *        significant terms
     * @throws Exception
     */
    public ThreadFunctionAnalysis(BiggestsFrame frame,
                                  IMatrix matrix,
                                  TreePath selectionPath,
                                  String pathToGeneOntologyFile,
                                  String pathToGeneAssociationFile,
                                  File directoryFunctionResults,
                                  String filenameDOT,
                                  float pvalue) throws Exception {
        super("Function Analysis Thread");

        if (pathToGeneAssociationFile == null ||
            pathToGeneAssociationFile == null) {
            throw new Exception("Invalid gene ontology files.");
        }
        File[] goFiles = {new File(pathToGeneOntologyFile),
                         new File(pathToGeneAssociationFile)};

        if (!this.areGOFilesValid(goFiles)) {
            return;
        }
        this.nodeObject = matrix;
        this.selectionPath = selectionPath;
        mainFrame = frame;
        this.goFiles = goFiles;
        this.functionOutput = new File(directoryFunctionResults.
                                       getAbsolutePath() + File.separator +
                                       filenameDOT);
        this.pvalue = pvalue;

        mainFrame.startTaskInLabelContext("Computing GO Frontend.");
        this.start();
    }

    /**
     * Creates a new Function Analysis Thread to perform function
     * analysis on a matrix.
     *
     * @param frame the main <code>BiggestsFrame</code>
     * @param matrix the <code>IMatrix</code> over which function
     *               analysis will be performed
     * @param selectionPath the <code>TreePath</code> which corresponds to
     *        <code>biclustering</code> place in the dataset tree
     * @param go GOFrontEnd
     * @param directoryFunctionResults <code>File</code> directory
     *        to store the files resulting from function analysis
     * @param filenameDOT String the name for the resulting DOT file
     *        (graph of significant terms)
     * @param pvalue <code>float</code> the p-value threshold for
     *        significant terms
     * @throws Exception
     */
    public ThreadFunctionAnalysis(BiggestsFrame frame,
                                  IMatrix matrix,
                                  TreePath selectionPath,
                                  GOFrontEnd go,
                                  File directoryFunctionResults,
                                  String filenameDOT,
                                  float pvalue) throws Exception {
        super("Function Analysis Thread");

        this.nodeObject = matrix;
        this.selectionPath = selectionPath;
        mainFrame = frame;
        this.goFrontEnd = go;
        this.functionOutput = new File(directoryFunctionResults.
                                       getAbsolutePath() + File.separator +
                                       filenameDOT);
        this.pvalue = pvalue;

        mainFrame.startTaskInLabelContext("Computing GO Frontend.");
        this.start();
    }

    /**
     * Creates a new Function Analysis Thread to perform function
     * analysis on a bicluster.
     *
     * @param frame the main <code>BiggestsFrame</code>
     * @param bicluster the <code>Bicluster</code> over which function
     *        analysis will be performed
     * @param selectionPath the selected <code>TreePath</code> in the
     *        dataset tree (corresponding to the <code>bicluster</code> node)
     * @param goFiles <code>File[]</code> gene ontology files
     * @param directoryBiclusteringFunctionResults <code>File</code> directory
     *        to store the files resulting from function analysis
     * @param pvalue <code>float</code> the p-value threshold for
     *        significant terms
     * @throws Exception
     */
    public ThreadFunctionAnalysis(BiggestsFrame frame,
                                  Bicluster bicluster,
                                  TreePath selectionPath,
                                  File[] goFiles,
                                  File directoryBiclusteringFunctionResults,
                                  float pvalue) throws Exception {
        super("Function Analysis Thread");
        if (!this.areGOFilesValid(goFiles)) {
            throw new Exception("Invalid gene ontology files.");
        }
        this.nodeObject = bicluster;
        this.selectionPath = selectionPath;
        mainFrame = frame;
        this.goFiles = goFiles;
        this.functionOutput = directoryBiclusteringFunctionResults;
        this.pvalue = pvalue;

        mainFrame.startTaskInLabelContext("Computing GO Frontend.");
        this.start();

    }

    /**
     * Creates a new Function Analysis Thread to perform function
     * analysis on a bicluster.
     *
     * @param frame the main <code>BiggestsFrame</code>
     * @param bicluster the <code>Bicluster</code> on which function
     *        analysis has to be performed
     * @param selectionPath the selected <code>TreePath</code> in the
     *        dataset tree (corresponding to the <code>bicluster</code> node
     * @param pathToGeneOntologyFile String the path to gene ontology file
     *        (OBO file)
     * @param pathToGeneAssociationFile String the path to gene
     *        association file (organism specific file)
     * @param directoryFunctionResults <code>File</code> directory
     *        to store the files resulting from function analysis
     * @param pvalue <code>float</code> the p-value threshold for
     *        significant terms
     * @throws Exception
     */
    public ThreadFunctionAnalysis(BiggestsFrame frame,
                                  Bicluster bicluster,
                                  TreePath selectionPath,
                                  String pathToGeneOntologyFile,
                                  String pathToGeneAssociationFile,
                                  String directoryFunctionResults,
                                  float pvalue) throws Exception {
        super("Function Analysis Thread");

        if (pathToGeneAssociationFile == null ||
            pathToGeneAssociationFile == null) {
            throw new Exception("Invalid gene ontology files.");
        }
        File[] goFiles = {new File(pathToGeneOntologyFile),
                         new File(pathToGeneAssociationFile)};

        if (!this.areGOFilesValid(goFiles)) {
            throw new Exception("Invalid gene ontology files.");
        }
        this.nodeObject = bicluster;
        this.selectionPath = selectionPath;
        mainFrame = frame;
        this.goFiles = goFiles;
        this.functionOutput = new File(directoryFunctionResults);
        this.pvalue = pvalue;

        mainFrame.startTaskInLabelContext("Computing GO Frontend.");
        this.start();
    }

    /**
     * Creates a new <code>ThreadFunctionAnalysis</code>.
     *
     * @param frame the main <code>BiggestsFrame</code>
     * @param bicluster <code>Bicluster</code> object to perform
     *        function analysis on to
     * @param selectionPath the <code>TreePath</code> which corresponds to
     *        <code>bicluster</code>'s place in the dataset tree
     * @param go the <code>GOFrontEnd</code> for the given
     *        <code>bicluster</code>
     * @param directoryFunctionResults <code>File</code> directory
     *        to store the files resulting from function analysis
     * @param pvalue <code>float</code> the p-value threshold for
     *        significant terms
     * @throws Exception
     */
    public ThreadFunctionAnalysis(BiggestsFrame frame,
                                  Bicluster bicluster,
                                  TreePath selectionPath,
                                  GOFrontEnd go,
                                  File directoryFunctionResults,
                                  float pvalue) throws Exception {
        super("Function Analysis Thread");
        this.nodeObject = bicluster;
        this.selectionPath = selectionPath;
        mainFrame = frame;
        this.goFrontEnd = go;
        this.functionOutput = directoryFunctionResults;
        this.pvalue = pvalue;

        mainFrame.startTaskInLabelContext("Computing GO Frontend.");
        this.start();
    }


    /**
     * Overrides <code>Thread</code>'s  <code>run</code> method. Performs the
     * actual task of this working thread (performing function analysis on
     * a given biclusters group).
     *
     * @see Thread#run()
     */
    public void run() {
        try {
            NodeInfo node = (NodeInfo) ((DefaultMutableTreeNode) selectionPath.
                                        getLastPathComponent()).getUserObject();
            PanelAnalyzingFunctionTable functionsPanel =
                    mainFrame.getPanelAnalyzingFunctionTable();
            if (nodeObject instanceof Biclustering) {
                Biclustering biclustering = (Biclustering)nodeObject;
                if (goFrontEnd == null) {
                    progressFrame.setString("computing GO Frontend...");
                    goFrontEnd = functionsPanel.calculateGOFrontEnd(
                            (Biclustering)nodeObject,
                            goFiles[0].getAbsolutePath(),
                            goFiles[1].getAbsolutePath());
                    functionsPanel.putGOFrontEnd(selectionPath, goFrontEnd);
                    if (goFrontEnd == null) {
                        progressFrame.dispose();
                        return;
                    }
                }

                biclustering.setTaskPercentages(
                        new TaskPercentages(TaskPercentages.FUNCTION_ANALYSIS_GROUPS));
                biclustering.setProgressBar(progressFrame.getProgressBar());

                progressFrame.setString("performing term-for-term analysis...");
                Hashtable<Integer, BiologicalRelevanceSummary>
                        biologicalRelevanceSummary = ((
                                Biclustering)nodeObject).
                        computeBiologicalRelevanceUsingOntologizer(
                                goFrontEnd, pvalue);

                mainFrame.getPanelAnalyzingMatrixColors().clear();
                mainFrame.getPanelAnalyzingMatrixColors().paint(
                        node, selectionPath);
                mainFrame.getPanelAnalyzingMatrixValues().clear();
                mainFrame.getPanelAnalyzingMatrixValues().paint(node,
                        selectionPath);
                if (nodeObject instanceof BiclusteringInDiscretizedMatrix) {
                    mainFrame.getPanelAnalyzingMatrixSymbols().clear();
                    mainFrame.getPanelAnalyzingMatrixSymbols().paint(node,
                            selectionPath);
                }

                progressFrame.dispose();
                biclustering.setTaskPercentages(null);
                biclustering.setProgressBar(null);
                functionsPanel.
                        repaintPanelAnalyzingFunctionTable(
                                biologicalRelevanceSummary);
            } else {
                if (nodeObject instanceof AbstractExpressionMatrix) {
                    if (goFrontEnd == null) {
                        if (goFiles != null) {
                            goFrontEnd = functionsPanel.calculateGOFrontEnd(
                                    (AbstractExpressionMatrix) nodeObject,
                                    goFiles[0].getAbsolutePath(),
                                    goFiles[1].getAbsolutePath());
                        }
                        else {
                            goFrontEnd = functionsPanel.calculateGOFrontEnd(
                                    (AbstractExpressionMatrix) nodeObject);
                        }
                        functionsPanel.putGOFrontEnd(selectionPath, goFrontEnd);
                        if (goFrontEnd == null) {
                            mainFrame.finishTaskInLabelContext("Analyze matrix.");
                            return;
                        }
                    }
                    ((AbstractExpressionMatrix)nodeObject).
                            computeGeneOntologyTerms(goFrontEnd, false);

                    mainFrame.getPanelAnalyzingMatrixColors().clear();
                    mainFrame.getPanelAnalyzingMatrixColors().paint(
                            node, selectionPath);
                    mainFrame.getPanelAnalyzingMatrixValues().clear();
                    mainFrame.getPanelAnalyzingMatrixValues().paint(node,
                            selectionPath);

//                    progressFrame.dispose();
                    functionsPanel.
                            repaintPanelAnalyzingFunctionTable();
                    mainFrame.finishTaskInLabelContext("Analyze matrix.");
                }
                else
                if (nodeObject instanceof DiscretizedExpressionMatrix) {
                    // discretized expression matrix
                    if (goFrontEnd == null) {
                        if (goFiles != null) {
                            goFrontEnd = functionsPanel.calculateGOFrontEnd(
                                    (DiscretizedExpressionMatrix) nodeObject,
                                    goFiles[0].getAbsolutePath(),
                                    goFiles[1].getAbsolutePath());
                        }
                        else {
                            goFrontEnd = functionsPanel.calculateGOFrontEnd(
                                    (DiscretizedExpressionMatrix) nodeObject);
                        }
                        functionsPanel.putGOFrontEnd(selectionPath, goFrontEnd);
                        if (goFrontEnd == null) {
                            mainFrame.finishTaskInLabelContext(
                                    "Analyze discretized matrix.");
                            return;
                        }
                    }
                    ((DiscretizedExpressionMatrix) nodeObject).
                            getOriginalExpressionMatrix().
                            computeGeneOntologyTerms(goFrontEnd, false);
                    mainFrame.getPanelAnalyzingMatrixValues().clear();
                    mainFrame.getPanelAnalyzingMatrixValues().paint(node,
                            selectionPath);
                    mainFrame.getPanelAnalyzingMatrixColors().clear();
                    mainFrame.getPanelAnalyzingMatrixColors().paint(
                            node, selectionPath);
                    mainFrame.getPanelAnalyzingMatrixSymbols().clear();
                    mainFrame.getPanelAnalyzingMatrixSymbols().paint(node,
                            selectionPath);

//                    progressFrame.dispose();
                    functionsPanel.
                            repaintPanelAnalyzingFunctionTable();
                    mainFrame.finishTaskInLabelContext("Analyze discretized matrix.");
                }
                else
                if (nodeObject instanceof Bicluster) {
                    JTextField contextLabel = mainFrame.getLabelContext();
                    if (goFrontEnd == null) {
                        contextLabel.setText("Computing GO Frontend.");
//                        progressFrame.setString("computing GO Frontend...");
                        goFrontEnd = functionsPanel.calculateGOFrontEnd(
                                (Bicluster)nodeObject,
                                goFiles[0].getAbsolutePath(),
                                goFiles[1].getAbsolutePath());
                        functionsPanel.putGOFrontEnd(selectionPath, goFrontEnd);
                        if (goFrontEnd == null) {
                            return;
                        }
                    }

                    contextLabel.setText("Performing term-for-term analysis.");
//                    progressFrame.setString("performing term-for-term analysis...");
                    Bicluster b = (Bicluster)nodeObject;
                    GeneSetResult goProperties =
                            b.
                            computeGeneOntologyTerms(goFrontEnd, false);
                    boolean hasGraph = false;
                    if (goProperties != null &&
                        b.computeSignificant_GO_BonferroniCorrected_pValues_UserThreshold(
                                goProperties, pvalue) > 0) {
                        hasGraph = true;
                        b.printGraphWithGeneOntologyTerms_ToFile(
                                goFrontEnd, functionOutput.getAbsolutePath(),
                                "graph-BICLUSTER_" + b.getID() + ".dot", pvalue);
                    }

                    mainFrame.getPanelAnalyzingMatrixColors().clear();
                    mainFrame.getPanelAnalyzingMatrixColors().paint(
                            node, selectionPath);
                    mainFrame.getPanelAnalyzingMatrixValues().clear();
                    mainFrame.getPanelAnalyzingMatrixValues().paint(node,
                            selectionPath);
                    if (b instanceof CCC_Bicluster) {
                        mainFrame.getPanelAnalyzingMatrixSymbols().clear();
                        mainFrame.getPanelAnalyzingMatrixSymbols().paint(node,
                                selectionPath);
                    }

//                    progressFrame.dispose();
                    functionsPanel.
                            repaintPanelAnalyzingFunctionTable(
                                    goProperties,
                                    pvalue);
                    if (hasGraph) {
                        mainFrame.
                                getPanelAnalyzingFunctionSignificanceGraph().
                                clear();
                        mainFrame.
                                getPanelAnalyzingFunctionSignificanceGraph().
                                paint((Bicluster) nodeObject, selectionPath);
                    }
                    mainFrame.finishTaskInLabelContext("Analyze bicluster.");
                }
            }
        } catch (Exception e) {
            e.printStackTrace();
            if (progressFrame != null) {
                progressFrame.dispose();
            }
            try {
                PrintWriter pw = new PrintWriter(new FileOutputStream(
                        "test.txt"));
                e.printStackTrace(pw);
                pw.close();
            }
            catch (Exception ex) {
                e.printStackTrace();
            }
            JOptionPane.showMessageDialog(mainFrame, "Unable to compute " +
                                          "biological relevance using " +
                                          "Ontologizer" + e.getCause().getClass(),
                                          "Unable to compute functions" +
                                          "\n",
                                          JOptionPane.ERROR_MESSAGE);
            return;
        } catch (StackOverflowError e) {
            e.printStackTrace();
            if (progressFrame != null) {
                progressFrame.dispose();
            }
            JOptionPane.showMessageDialog(mainFrame, "Unable to compute " +
                                          "biological relevance using " +
                                          "Ontologizer: stack overflow.",
                                          "Unable to compute functions",
                                          JOptionPane.ERROR_MESSAGE);
            return;
        } catch (OutOfMemoryError e) {
            e.printStackTrace();
            if (progressFrame != null) {
                progressFrame.dispose();
            }
            JOptionPane.showMessageDialog(mainFrame, "Unable to compute " +
                                          "biological relevance using " +
                                          "Ontologizer: out of memory.",
                                          "Unable to compute functions",
                                          JOptionPane.ERROR_MESSAGE);
            return;
        }
    }

    /**
     * Checks if the given <code>goFiles</code> are valid files
     * for function analysis.
     *
     * @param goFiles the set of <code>File[]</code> to check
     * @return boolean <code>true</code> if files are valid for
     *         function analysis, <code>false</code> otherwise
     */
    private boolean areGOFilesValid(File[] goFiles) {
        if (goFiles.length != 2 ||
            goFiles[0] == null ||
            goFiles[1] == null ||
            !goFiles[0].exists() ||
            !goFiles[1].exists() ||
            !goFiles[0].getName().equals("gene_ontology.obo") ||
            !goFiles[1].getName().startsWith("gene_association")) {
            return false;
        }
        return true;
    }
}
