# Supplementary material for: BiGGEsTS: integrated environment for biclustering analysis of time series gene expression data
Source: BMC Res Notes. 2009 Jul 7;2:124. doi: 10.1186/1756-0500-2-124 (PMC2720980; doi:10.1186/1756-0500-2-124)
Supplement: Additional file 3 — Source code of the BiGGEsTS software. The source code of BiGGEsTS. The archive contains two directories, named "biggests" and "smadeira", inside a main directory, named "src". Each of the directories contained in "biggests" and "smadeira" contains the source files of the classes included in the packages identified by the same names. The Javadoc documentation of the source code is available at the official website. [file 1756-0500-2-124-S3.zip › src/biggests/gui/ThreadHierarchicalClustering.java]

package biggests.gui;

import java.io.*;

import javax.swing.*;

import biggests.clustering.*;
import biggests.utils.*;
import smadeira.utils.TaskPercentages;

/**
 * <p>Title: </p>
 *
 * <p>Description: </p>
 *
 * <p>Copyright:   Copyright (C) 2007  Joana Gon�alves
 *                 This program is free software; you can redistribute
 *                 it and/or modify it under the terms of the GNU General
 *                 Public License as published by the Free Software
 *                 Foundation; either version 3 of the License, or
 *                 any later version.
 *
 *                 This program is distributed in the hope that it will
 *                 be useful, but WITHOUT ANY WARRANTY; without even the
 *                 implied warranty of MERCHANTABILITY or FITNESS FOR A
 *                 PARTICULAR PURPOSE.  See the
 *                 <a href="http://www.gnu.org/licenses/gpl.html">
 *                 GNU General Public License</a> for more details.
 * </p>
 *
 * @author Joana P. Gon�alves
 */
public class ThreadHierarchicalClustering extends Thread {
    BiggestsFrame frame;
    private HierarchicalClustering hierarchicalClustering;
    private char genesMetric;
    private char conditionsMetric;
    private char clusteringMethod;
    private String outputFilesDirectoryPath;
    private String jobName;
    private ProgressBarFrame progressFrame;

    public ThreadHierarchicalClustering(BiggestsFrame frame,
                                        HierarchicalClustering
                                        hierarchicalClustering,
                                        char genesMetric,
                                        char conditionsMetric,
                                        char clusteringMethod,
                                        String outputFilesDirectoryPath,
                                        String jobName) {
        this.frame = frame;
        this.hierarchicalClustering = hierarchicalClustering;
        this.genesMetric = genesMetric;
        this.conditionsMetric = conditionsMetric;
        this.clusteringMethod = clusteringMethod;
        this.outputFilesDirectoryPath = outputFilesDirectoryPath;
        this.jobName = jobName;
        progressFrame =
                new ProgressBarFrame(frame, this,
                                     "preparing to apply hierarchical clustering...", true);
        this.start();
    }

    public void run() {
        try {
            hierarchicalClustering.setProgressBar(
                    progressFrame.getProgressBar());
            hierarchicalClustering.hierarchicalClusteringWithFileOutput(
                    genesMetric,
                    conditionsMetric,
                    clusteringMethod,
                    outputFilesDirectoryPath + File.separator + jobName);
        } catch (IOException ex) {
            ex.printStackTrace();
            progressFrame.dispose();
            JOptionPane.showMessageDialog(
                    frame, "Unable to write dendrogram output files.",
                    "Unable to write dendrogram", JOptionPane.ERROR_MESSAGE);
            return;
        }

        progressFrame.setString(
                "reading hierarchical clustering output files...");
        frame.getPanelAnalyzingMatrixDendrogram().showDendrogram(
                outputFilesDirectoryPath, jobName + ".cdt");
        hierarchicalClustering.setTaskPercentages(null);
        progressFrame.dispose();
    }
}
