# Supplementary material for: BiGGEsTS: integrated environment for biclustering analysis of time series gene expression data
Source: BMC Res Notes. 2009 Jul 7;2:124. doi: 10.1186/1756-0500-2-124 (PMC2720980; doi:10.1186/1756-0500-2-124)
Supplement: Additional file 3 — Source code of the BiGGEsTS software. The source code of BiGGEsTS. The archive contains two directories, named "biggests" and "smadeira", inside a main directory, named "src". Each of the directories contained in "biggests" and "smadeira" contains the source files of the classes included in the packages identified by the same names. The Javadoc documentation of the source code is available at the official website. [file 1756-0500-2-124-S3.zip › src/biggests/gui/ThreadPostProcessing.java]

package biggests.gui;

import java.io.*;
import java.util.*;

import javax.swing.*;
import javax.swing.tree.*;

import biggests.utils.*;
import smadeira.biclustering.*;
import smadeira.utils.TaskPercentages;

/**
 * <p>Title: Post-Processing Thread</p>
 *
 * <p>Description: Implements a thread to apply post-processing algorithms,
 *                 such as filtering and sorting of biclusters based on
 *                 well known metrics. Also informs a ProgressBarFrame
 *                 about the progress of the post-processing operations.
 * </p>
 *
 * <p>Copyright:   Copyright (C) 2007  Joana Gon�alves
 *                 This program is free software; you can redistribute
 *                 it and/or modify it under the terms of the GNU General
 *                 Public License as published by the Free Software
 *                 Foundation; either version 3 of the License, or
 *                 any later version.
 *
 *                 This program is distributed in the hope that it will
 *                 be useful, but WITHOUT ANY WARRANTY; without even the
 *                 implied warranty of MERCHANTABILITY or FITNESS FOR A
 *                 PARTICULAR PURPOSE.  See the
 *                 <a href="http://www.gnu.org/licenses/gpl.html">
 *                 GNU General Public License</a> for more details.
 * </p>
 *
 * @author Joana P. Gon�alves
 */
public class ThreadPostProcessing extends Thread {
    /**
     * The post-processing panel which makes the user interface
     * for post-processing options.
     */
    PanelPostProcessing postProcessingPanel;

    /**
     * The selected path in the dataset tree, holding the bicluster
     * group object to post-process.
     */
    TreePath selectionPath;

    /**
     * The bicluster group to post-process.
     */
    Biclustering biclustering;

    /**
     * The frame which holds the bar that displays information
     * about the post-processing algorithms application progress.
     */
    ProgressBarFrame progressFrame;

    /**
     * Creates a new post-processing thread, to post-process a
     * group of biclusters.
     *
     * @param biclustering <code>Biclustering</code> the group of
     *        biclusters to post-process
     * @param selectionPath the selected <code>TreePath</code> in
     *        the dataset tree, which contains the <code>biclustering</code>
     *        object
     * @param panel the <code>PanelPostProcessing</code> which makes the
     *        user interface with post-processing options
     */
    public ThreadPostProcessing(Biclustering biclustering,
                                TreePath selectionPath,
                                PanelPostProcessing panel) {
        this.biclustering = biclustering;
        this.selectionPath = selectionPath;
        postProcessingPanel = panel;
        progressFrame = new ProgressBarFrame(postProcessingPanel.getMainFrame(),
                                             this,
                                             "reading post-processing options...",
                                             true);
    }

    /**
     * Overrides <code>Thread</code>'s <code>run</code> method.
     * Performs the actual work of this thread, that is, applies
     * post-processing algorithms to the group of biclusters in
     * <code>biclustering</code> attribute.
     */
    public void run() {
        if (biclustering == null || selectionPath == null ||
            postProcessingPanel == null) {
            return;
        }

        boolean filter = postProcessingPanel.getFilterCheckBox().isSelected();
        boolean sort = postProcessingPanel.getSortCheckBox().isSelected();

        if (!filter && !sort) {
            return;
        }

        Biclustering bic = null;
        ArrayList<String> infoStrings = new ArrayList<String>();
        ArrayList<String> infoStyles = new ArrayList<String>();

        infoStrings.add("Post-processing:\n");
        infoStyles.add("bold");

        if (filter) {
            int option = postProcessingPanel.getFilterCriteriaList().
                         getSelectedIndex();
            boolean filterOverlapping =
            option == PanelPostProcessing.FILTER_OVERLAPPING_GENES ||
            option == PanelPostProcessing.FILTER_OVERLAPPING_GENES_CONDITIONS;
            int divisor = biclustering.getNumberOfBiclusters();
            TaskPercentages taskPercentages = null;
            if (filterOverlapping) {
                divisor *= biclustering.getNumberOfBiclusters();
                taskPercentages = new TaskPercentages(TaskPercentages.FILTER_OVERLAPPING);
            }
            else {
                taskPercentages = new TaskPercentages(TaskPercentages.FILTER);
            }
            biclustering.setTaskPercentages(taskPercentages);
            biclustering.setProgressBar(progressFrame.getProgressBar());
            biclustering.setSubtaskValues(divisor);

            try {
                switch (option) {
                case PanelPostProcessing.FILTER_TRIVIAL:
                    bic = this.filter_TRIVIAL(biclustering, infoStrings,
                                              infoStyles);
                    break;
                case PanelPostProcessing.FILTER_GENES:
                    bic = this.filterBy_NR_GENES(biclustering, infoStrings,
                                                 infoStyles);
                    break;
                case PanelPostProcessing.FILTER_CONDITIONS:
                    bic = this.filterBy_NR_CONDITIONS(biclustering, infoStrings,
                            infoStyles);
                    break;
                case PanelPostProcessing.FILTER_GENES_CONDITIONS:
                    bic = this.filterBy_NR_GENES_NR_CONDITIONS(biclustering,
                            infoStrings, infoStyles);
                    break;
                case PanelPostProcessing.FILTER_ACV:
                    bic = this.filterBy_ACV_Threshold(biclustering, infoStrings,
                            infoStyles);
                    break;
                case PanelPostProcessing.FILTER_ARV:
                    bic = this.filterBy_ARV_Threshold(biclustering, infoStrings,
                            infoStyles);
                    break;
                case PanelPostProcessing.FILTER_ACV_ARV:
                    bic = this.filterBy_ACV_ARV_Thresholds(biclustering,
                            infoStrings, infoStyles);
                    break;
                case PanelPostProcessing.FILTER_MSR:
                    bic = this.filterBy_MSR_Threshold(biclustering, infoStrings,
                            infoStyles);
                    break;
                case PanelPostProcessing.FILTER_SIZE:
                    bic = this.filterBy_SIZE_Threshold(biclustering,
                            infoStrings,
                            infoStyles);
                    break;
                case PanelPostProcessing.FILTER_SIZE_ARV_ACV:
                    bic = this.filterBy_SIZE_ARV_ACV_Thresholds(biclustering,
                            infoStrings, infoStyles);
                    break;
                case PanelPostProcessing.FILTER_CONDITIONS_GENES_ARV_ACV:
                    bic = this.
                          filterBy_NR_CONDITIONS_NR_GENES_ARV_ACV_Thresholds(
                                  biclustering, infoStrings, infoStyles);
                    break;
                case PanelPostProcessing.FILTER_CONDITIONS_GENES_ARV_ACV_MSR:
                    bic = this.
                          filterBy_NR_CONDITIONS_NR_GENES_ARV_ACV_MSR_Thresholds(
                                  biclustering, infoStrings, infoStyles);
                    break;
                case PanelPostProcessing.FILTER_OVERLAPPING_GENES:
                    bic = this.filterBy_OVERLAPPING_GENES_Threshold(
                            biclustering,
                            infoStrings, infoStyles);
                    break;
                case PanelPostProcessing.FILTER_OVERLAPPING_GENES_CONDITIONS:
                    bic = this.filterBy_OVERLAPPING_GENES_CONDITIONS_Thresholds(
                            biclustering, infoStrings, infoStyles);
                    break;
                case PanelPostProcessing.FILTER_CONSTANT_PATTERN:
                    bic = this.filter_CONSTANT_PATTERN(
                            (BiclusteringInDiscretizedMatrix) biclustering,
                            infoStrings,
                            infoStyles);
                    break;
                case PanelPostProcessing.FILTER_PATTERN_PVALUE_NOT_SIGNIFICANT:
                    bic = this.filter_PATTERN_PVALUE_NOT_SIGNIFICANT(
                            (BiclusteringInDiscretizedMatrix)biclustering,
                            infoStrings, infoStyles);
                    break;
                case PanelPostProcessing.FILTER_PATTERN_COLUMNS_PVALUE_NOT_SIGNIFICANT:
                    bic = this.filter_PATTERN_COLUMNS_PVALUE_NOT_SIGNIFICANT(
                            (BiclusteringInDiscretizedMatrix)biclustering,
                            infoStrings, infoStyles);
                    break;
                }
                biclustering.updatePercentDone();
            } catch (IOException ex) {
                ex.printStackTrace();
                progressFrame.dispose();
                return;
            } catch (Exception ex) {
                ex.printStackTrace();
                progressFrame.dispose();
                postProcessingPanel.displayFilteringErrorMessage(sort);
                return;
            }
            if (bic == null || bic.getSetOfBiclusters().length == 0) {
                progressFrame.dispose();
                JOptionPane.showMessageDialog(postProcessingPanel.getMainFrame(),
                                              "The resulting group has " +
                                              "no biclusters. Therefore, it will" +
                                              " not be added to the dataset tree.",
                                              "Group has no biclusters",
                                              JOptionPane.INFORMATION_MESSAGE);
                return;
            }
        }

        if (sort) {
            if (filter) {
                biclustering = bic;
            }
            TaskPercentages taskPercentages = new TaskPercentages(TaskPercentages.SORT);
            biclustering.setTaskPercentages(taskPercentages);
            biclustering.setProgressBar(progressFrame.getProgressBar());
            this.progressFrame.getProgressBar().setValue(0);

            int option = postProcessingPanel.getSortCriteriaList().
                         getSelectedIndex();
            try {
                switch (option) {
                case PanelPostProcessing.SORT_ACV:
                    bic = this.sortBy_ACV(biclustering, infoStrings, infoStyles);
                    break;
                case PanelPostProcessing.SORT_ARV:
                    bic = this.sortBy_ARV(biclustering, infoStrings, infoStyles);
                    break;
                case PanelPostProcessing.SORT_MSR:
                    bic = this.sortBy_MSR(biclustering, infoStrings, infoStyles);
                    break;
                case PanelPostProcessing.SORT_ARV_ACV_DIFF:
                    bic = this.sortBy_ARV_ACV_DIFF(biclustering, infoStrings,
                            infoStyles);
                    break;
                case PanelPostProcessing.SORT_ARV_MSR_DIFF:
                    bic = this.sortBy_ARV_MSR_DIFF(biclustering, infoStrings,
                            infoStyles);
                    break;
                case PanelPostProcessing.SORT_GENES:
                    bic = this.sortBy_NR_GENES(biclustering, infoStrings,
                                               infoStyles);
                    break;
                case PanelPostProcessing.SORT_CONDITIONS:
                    bic = this.sortBy_NR_CONDITIONS(biclustering, infoStrings,
                            infoStyles);
                    break;
                case PanelPostProcessing.SORT_SIZE:
                    bic = this.sortBy_SIZE(biclustering, infoStrings,
                                           infoStyles);
                    break;
                case PanelPostProcessing.SORT_VARIANCE:
                    bic = this.sortBy_VARIANCE(biclustering, infoStrings,
                                               infoStyles);
                    break;
                case PanelPostProcessing.SORT_BEST_GO_PVALUE:
                    bic = this.sortBy_BEST_GO_PVALUE(biclustering, infoStrings,
                            infoStyles);
                    break;
                case PanelPostProcessing.SORT_BEST_GO_BONFERRONI_PVALUE:
                    bic = this.sortBy_BEST_GO_BONFERRONI_PVALUE(biclustering,
                            infoStrings, infoStyles);
                    break;
                case PanelPostProcessing.SORT_PATTERN_PVALUE:
                    bic = this.sortBy_PATTERN_PVALUE(
                            (BiclusteringInDiscretizedMatrix) biclustering,
                            infoStrings,
                            infoStyles);
                    break;
                case PanelPostProcessing.SORT_PATTERN_COLUMNS_PVALUE:
                    bic = this.sortBy_PATTERN_WITH_COLUMNS_PVALUE(
                            (BiclusteringInDiscretizedMatrix) biclustering,
                            infoStrings, infoStyles);
                    break;
                }
            } catch (IOException ex) {
                progressFrame.dispose();
                return;
            } catch (Exception ex) {
                progressFrame.dispose();
                ex.printStackTrace();
                JOptionPane.showMessageDialog(postProcessingPanel.getMainFrame(),
                                              "Unable to sort biclusters: " +
                                              ex.getMessage() +
                                              ".",
                                              "Unable to sort biclusters",
                                              JOptionPane.ERROR_MESSAGE);
                return;
            }
            if (bic == null || bic.getSetOfBiclusters().length == 0) {
                progressFrame.dispose();
                JOptionPane.showMessageDialog(postProcessingPanel.getMainFrame(),
                                              "The resulting group has " +
                                              "no biclusters. Therefore, it will" +
                                              " not be added to the dataset tree.",
                                              "Group has no biclusters",
                                              JOptionPane.INFORMATION_MESSAGE);
                return;
            }
        }

        progressFrame.setString("copying function analysis graph files...");
        try {
            postProcessingPanel.
                    copyFunctionResultFilesForPostProcessedBiclusterGroup(
                            selectionPath);
            progressFrame.setString(
                    "adding new post-processed group to tree...");
            postProcessingPanel.addPostProcessedBiclusterGroupToTree(bic,
                    infoStrings, infoStyles, selectionPath);
            progressFrame.dispose();
            bic.setTaskPercentages(null);
            bic.setProgressBar(null);
            biclustering.setTaskPercentages(null);
            biclustering.setProgressBar(null);
        }
        catch (Exception ex) {
            progressFrame.dispose();
            JOptionPane.showMessageDialog(postProcessingPanel, "Unable to add the " +
                                          "new post-processed bicluster " +
                                          "group node to the tree.",
                                          "Unable to add bicluster group " +
                                          "node to the tree",
                                          JOptionPane.ERROR_MESSAGE);
            ex.printStackTrace();
        }
    }

    /**
     * Performs trivial biclusters filtering algorithm.
     *
     * @param biclustering <code>Biclustering</code> the group of
     *        biclusters to filter
     * @param infoStrings <code>ArrayList</code> the set of information
     *        strings for the group of biclusters
     * @param infoStyles <codeArrayList</code> the set of styles for the
     *        information strings of the biclusters' group
     * @return Biclustering the new filtered group of biclusters
     * @throws Exception if the group of biclusters cannot be filtered
     */
    public Biclustering filter_TRIVIAL(Biclustering biclustering,
                                       ArrayList<String> infoStrings,
            ArrayList<String> infoStyles) throws Exception {
        Biclustering bic = null;
        progressFrame.setString("filtering biclusters...");
        bic = PostProcessedBiclustering.new_filter_TRIVIAL(
                biclustering);
        infoStrings.add("   filtered trivial biclusters\n\n");
        infoStyles.add("regular");
        return bic;
    }

    /**
     * Performs filtering of biclusters with less than a given number
     * of genes. Reads the number of genes from the corresponding input
     * text field located in <code>postProcessingPanel</code>.
     *
     * @param biclustering <code>Biclustering</code> the group of
     *        biclusters to filter
     * @param infoStrings <code>ArrayList</code> the set of information
     *        strings for the group of biclusters
     * @param infoStyles <codeArrayList</code> the set of styles for the
     *        information strings of the biclusters' group
     * @return Biclustering the new filtered group of biclusters
     * @throws Exception if the group of biclusters cannot be filtered
     */
    public Biclustering filterBy_NR_GENES(Biclustering biclustering,
                                          ArrayList<String> infoStrings,
            ArrayList<String> infoStyles) throws Exception {
        Biclustering bic = null;
        int genes = 0;
        try {
            genes = postProcessingPanel.readParameterInteger(1,
                    PanelPostProcessing.PARAMETER_GENES);
        } catch (Exception ex) {
            throw new IOException();
        }
        progressFrame.setString("filtering biclusters...");
        bic = PostProcessedBiclustering.new_filter_GENES(
                biclustering, genes);
        infoStrings.add("   filtered biclusters with\n" +
                               "   less than " + genes +
                               " genes\n\n");
        infoStyles.add("regular");
        return bic;
    }

    /**
     * Performs filtering of biclusters with less than a given number
     * of conditions. Reads the number of conditions from the corresponding
     * input text field located in <code>postProcessingPanel</code>.
     *
     * @param biclustering <code>Biclustering</code> the group of
     *        biclusters to filter
     * @param infoStrings <code>ArrayList</code> the set of information
     *        strings for the group of biclusters
     * @param infoStyles <codeArrayList</code> the set of styles for the
     *        information strings of the biclusters' group
     * @return Biclustering the new filtered group of biclusters
     * @throws Exception if the group of biclusters cannot be filtered
     */
    public Biclustering filterBy_NR_CONDITIONS(Biclustering biclustering,
                                               ArrayList<String> infoStrings,
            ArrayList<String> infoStyles) throws Exception {
        Biclustering bic = null;
        int conditions = 0;
        try {
            conditions = postProcessingPanel.readParameterInteger(1,
                    postProcessingPanel.PARAMETER_CONDITIONS);
        } catch (Exception ex) {
            throw new IOException();
        }
        progressFrame.setString("filtering biclusters...");
        bic = PostProcessedBiclustering.new_filter_CONDITIONS(
                biclustering, conditions);
        infoStrings.add("   filtered biclusters with\n" +
                               "   less than " + conditions +
                               " conditions\n\n");
        infoStyles.add("regular");
        return bic;
    }

    /**
     * Performs filtering of biclusters with less than a given number
     * of genes and a given number of conditions. Reads these numbers
     * from the corresponding input text fields located in
     * <code>postProcessingPanel</code>.
     *
     * @param biclustering <code>Biclustering</code> the group of
     *        biclusters to filter
     * @param infoStrings <code>ArrayList</code> the set of information
     *        strings for the group of biclusters
     * @param infoStyles <codeArrayList</code> the set of styles for the
     *        information strings of the biclusters' group
     * @return Biclustering the new filtered group of biclusters
     * @throws Exception if the group of biclusters cannot be filtered
     */
    public Biclustering filterBy_NR_GENES_NR_CONDITIONS(
            Biclustering biclustering,
            ArrayList<String> infoStrings,
            ArrayList<String> infoStyles) throws Exception {
        Biclustering bic = null;
        int genes = 0;
        int conditions = 0;
        try {
            genes = postProcessingPanel.readParameterInteger(1,
                    postProcessingPanel.PARAMETER_GENES);
            conditions = postProcessingPanel.readParameterInteger(1,
                    postProcessingPanel.PARAMETER_CONDITIONS);
        } catch (Exception ex) {
            throw new IOException();
        }

        progressFrame.setString("filtering biclusters...");
        bic = PostProcessedBiclustering.new_filter_GENES(
                biclustering, genes);
        bic = PostProcessedBiclustering.new_filter_CONDITIONS(bic,
                conditions);
        infoStrings.add("   filtered biclusters with\n" +
                               "   less than " + genes + " genes\n" +
                               "   less than " + conditions +
                               " conditions\n\n");
        infoStyles.add("regular");
        return bic;
    }

    /**
     * Performs filtering of biclusters with an ACV below a given threshold.
     * Reads the threshold from the corresponding input
     * text field located in <code>postProcessingPanel</code>.
     *
     * @param biclustering <code>Biclustering</code> the group of
     *        biclusters to filter
     * @param infoStrings <code>ArrayList</code> the set of information
     *        strings for the group of biclusters
     * @param infoStyles <codeArrayList</code> the set of styles for the
     *        information strings of the biclusters' group
     * @return Biclustering the new filtered group of biclusters
     * @throws Exception if the group of biclusters cannot be filtered
     */
    public Biclustering filterBy_ACV_Threshold(Biclustering biclustering,
                                               ArrayList<String> infoStrings,
            ArrayList<String> infoStyles) throws Exception {
        Biclustering bic = null;
        float acv = 0;

        try {
            acv = postProcessingPanel.readParameterFloat(0,
                    postProcessingPanel.PARAMETER_ACV);
        } catch (Exception ex) {
            throw new IOException();
        }

        progressFrame.setString("filtering biclusters...");
        bic = PostProcessedBiclustering.new_filter_ACV(biclustering,
                acv);
        infoStrings.add("   filtered biclusters with\n" +
                               "   average column variance >" + acv +
                               "\n\n");
        infoStyles.add("regular");
        return bic;
    }

    /**
     * Performs filtering of biclusters with an ARV below a given threshold.
     * Reads the threshold from the corresponding input
     * text field located in <code>postProcessingPanel</code>.
     *
     * @param biclustering <code>Biclustering</code> the group of
     *        biclusters to filter
     * @param infoStrings <code>ArrayList</code> the set of information
     *        strings for the group of biclusters
     * @param infoStyles <codeArrayList</code> the set of styles for the
     *        information strings of the biclusters' group
     * @return Biclustering the new filtered group of biclusters
     * @throws Exception if the group of biclusters cannot be filtered
     */
    public Biclustering filterBy_ARV_Threshold(Biclustering biclustering,
                                               ArrayList<String> infoStrings,
            ArrayList<String> infoStyles) throws Exception {
        Biclustering bic = null;
        float arv = 0;
        try {
            arv = postProcessingPanel.readParameterFloat(0,
                    postProcessingPanel.PARAMETER_ARV);
        } catch (Exception ex) {
            throw new IOException();
        }

        progressFrame.setString("filtering biclusters...");
        bic = PostProcessedBiclustering.new_filter_ARV(biclustering,
                arv);
        infoStrings.add("   filtered biclusters with\n" +
                               "   average row variance <" + arv +
                               "\n\n");
        infoStyles.add("regular");
        return bic;
    }

    /**
     * Performs filtering of biclusters with ACV and ARV below two
     * given thresholds. Reads the thresholds from the corresponding input
     * text fields located in <code>postProcessingPanel</code>.
     *
     * @param biclustering <code>Biclustering</code> the group of
     *        biclusters to filter
     * @param infoStrings <code>ArrayList</code> the set of information
     *        strings for the group of biclusters
     * @param infoStyles <codeArrayList</code> the set of styles for the
     *        information strings of the biclusters' group
     * @return Biclustering the new filtered group of biclusters
     * @throws Exception if the group of biclusters cannot be filtered
     */
    public Biclustering filterBy_ACV_ARV_Thresholds(Biclustering biclustering,
            ArrayList<String> infoStrings,
            ArrayList<String> infoStyles) throws Exception {
        Biclustering bic = null;
        float acv = 0;
        float arv = 0;
        try {
            acv = postProcessingPanel.readParameterFloat(0,
                    postProcessingPanel.PARAMETER_ACV);
            arv = postProcessingPanel.readParameterFloat(0,
                    postProcessingPanel.PARAMETER_ARV);
        } catch (Exception ex) {
            throw new IOException();
        }

        progressFrame.setString("filtering biclusters...");
        bic = PostProcessedBiclustering.new_filter_ARV_ACV(
                biclustering, arv, acv);
        infoStrings.add("   filtered biclusters with\n" +
                               "   average column variance >" + acv +
                               "\n" +
                               "   average row variance <" + arv +
                               "\n\n");
        infoStyles.add("regular");
        return bic;
    }

    /**
     * Performs filtering of biclusters with a MSR below a
     * given threshold. Reads the threshold from the corresponding input
     * text field located in <code>postProcessingPanel</code>.
     *
     * @param biclustering <code>Biclustering</code> the group of
     *        biclusters to filter
     * @param infoStrings <code>ArrayList</code> the set of information
     *        strings for the group of biclusters
     * @param infoStyles <codeArrayList</code> the set of styles for the
     *        information strings of the biclusters' group
     * @return Biclustering the new filtered group of biclusters
     * @throws Exception if the group of biclusters cannot be filtered
     */
    public Biclustering filterBy_MSR_Threshold(Biclustering biclustering,
                                               ArrayList<String> infoStrings,
            ArrayList<String> infoStyles) throws Exception {
        Biclustering bic = null;
        float msr = 0;
        try {
            msr = postProcessingPanel.readParameterFloat(0,
                    postProcessingPanel.PARAMETER_MSR);
        } catch (Exception ex) {
            throw new IOException();
        }

        progressFrame.setString("filtering biclusters...");
        bic = PostProcessedBiclustering.new_filter_MSR(biclustering,
                msr);
        infoStrings.add("   filtered biclusters with\n" +
                               "   mean squared residue >" + msr +
                               "\n\n");
        infoStyles.add("regular");
        return bic;
    }

    /**
     * Performs filtering of biclusters with size below a
     * given threshold. Reads the threshold from the corresponding input
     * text field located in <code>postProcessingPanel</code>.
     *
     * @param biclustering <code>Biclustering</code> the group of
     *        biclusters to filter
     * @param infoStrings <code>ArrayList</code> the set of information
     *        strings for the group of biclusters
     * @param infoStyles <codeArrayList</code> the set of styles for the
     *        information strings of the biclusters' group
     * @return Biclustering the new filtered group of biclusters
     * @throws Exception if the group of biclusters cannot be filtered
     */
    public Biclustering filterBy_SIZE_Threshold(Biclustering biclustering,
                                                ArrayList<String> infoStrings,
            ArrayList<String> infoStyles) throws Exception {
        Biclustering bic = null;
        int size = 0;
        try {
            size = postProcessingPanel.readParameterInteger(1,
                    postProcessingPanel.PARAMETER_SIZE);
        } catch (Exception ex) {
            throw new IOException();
        }

        progressFrame.setString("filtering biclusters...");
        bic = PostProcessedBiclustering.new_filter_SIZE(
                biclustering, size);
        infoStrings.add("   filtered biclusters with\n" +
                               "   size <" + size + "\n\n");
        infoStyles.add("regular");
        return bic;
    }

    /**
     * Performs filtering of biclusters with size, ACV and ARV below three
     * given thresholds. Reads the thresholds from the corresponding input
     * text fields located in <code>postProcessingPanel</code>.
     *
     * @param biclustering <code>Biclustering</code> the group of
     *        biclusters to filter
     * @param infoStrings <code>ArrayList</code> the set of information
     *        strings for the group of biclusters
     * @param infoStyles <codeArrayList</code> the set of styles for the
     *        information strings of the biclusters' group
     * @return Biclustering the new filtered group of biclusters
     * @throws Exception if the group of biclusters cannot be filtered
     */
    public Biclustering filterBy_SIZE_ARV_ACV_Thresholds(Biclustering
            biclustering,
            ArrayList<String> infoStrings,
            ArrayList<String> infoStyles) throws Exception {
        Biclustering bic = null;
        int size = 0;
        float arv = 0;
        float acv = 0;

        try {
            size = postProcessingPanel.readParameterInteger(1,
                    postProcessingPanel.PARAMETER_SIZE);
            arv = postProcessingPanel.readParameterFloat(0,
                    postProcessingPanel.PARAMETER_ARV);
            acv = postProcessingPanel.readParameterFloat(0,
                    postProcessingPanel.PARAMETER_ACV);
        } catch (Exception ex) {
            throw new IOException();
        }

        progressFrame.setString("filtering biclusters...");
        bic = PostProcessedBiclustering.new_filter_SIZE_ARV_ACV(
                biclustering, size, arv, acv);
        infoStrings.add("   filtered biclusters with\n" +
                               "   size <" + size + "\n" +
                               "   average column variance >" + acv +
                               "\n" +
                               "   average row variance <" + arv +
                               "\n\n");
        infoStyles.add("regular");
        return bic;
    }

    /**
     * Performs filtering of biclusters with a number of conditions,
     * a number of genes, ACV and ARV below four
     * given thresholds. Reads the thresholds from the corresponding input
     * text fields located in <code>postProcessingPanel</code>.
     *
     * @param biclustering <code>Biclustering</code> the group of
     *        biclusters to filter
     * @param infoStrings <code>ArrayList</code> the set of information
     *        strings for the group of biclusters
     * @param infoStyles <codeArrayList</code> the set of styles for the
     *        information strings of the biclusters' group
     * @return Biclustering the new filtered group of biclusters
     * @throws Exception if the group of biclusters cannot be filtered
     */
    public Biclustering filterBy_NR_CONDITIONS_NR_GENES_ARV_ACV_Thresholds(
            Biclustering biclustering,
            ArrayList<String> infoStrings,
            ArrayList<String> infoStyles) throws Exception {
        Biclustering bic = null;
        int genes = 0, conditions = 0;
        float arv = 0, acv = 0;
        try {
            genes = postProcessingPanel.readParameterInteger(1,
                    postProcessingPanel.PARAMETER_GENES);
            conditions = postProcessingPanel.readParameterInteger(1,
                    postProcessingPanel.PARAMETER_CONDITIONS);
            arv = postProcessingPanel.readParameterFloat(0,
                    postProcessingPanel.PARAMETER_ARV);
            acv = postProcessingPanel.readParameterFloat(0,
                    postProcessingPanel.PARAMETER_ACV);
        } catch (Exception ex) {
            throw new IOException();
        }

        progressFrame.setString("filtering biclusters...");
        bic = PostProcessedBiclustering.
              new_filter_CONDITIONS_GENES_ARV_ACV(biclustering,
                                                  conditions, genes, arv, acv);
        infoStrings.add("   filtered biclusters with\n" +
                               "   less than " + genes + " genes\n" +
                               "   less than " + conditions +
                               " conditions\n" +
                               "   average column variance >" + acv +
                               "\n" +
                               "   average row variance <" + arv +
                               "\n\n");
        infoStyles.add("regular");
        return bic;
    }

    /**
     * Performs filtering of biclusters with a number of conditions,
     * a number of genes, ACV, ARV and MSR below five
     * given thresholds. Reads the thresholds from the corresponding input
     * text fields located in <code>postProcessingPanel</code>.
     *
     * @param biclustering <code>Biclustering</code> the group of
     *        biclusters to filter
     * @param infoStrings <code>ArrayList</code> the set of information
     *        strings for the group of biclusters
     * @param infoStyles <codeArrayList</code> the set of styles for the
     *        information strings of the biclusters' group
     * @return Biclustering the new filtered group of biclusters
     * @throws Exception if the group of biclusters cannot be filtered
     */
    public Biclustering filterBy_NR_CONDITIONS_NR_GENES_ARV_ACV_MSR_Thresholds(
            Biclustering biclustering,
            ArrayList<String> infoStrings,
            ArrayList<String> infoStyles) throws Exception {
        Biclustering bic = null;
        int genes = 0, conditions = 0;
        float arv = 0, acv = 0, msr = 0;
        try {
            genes = postProcessingPanel.readParameterInteger(1,
                    PanelPostProcessing.PARAMETER_GENES);
            conditions = postProcessingPanel.readParameterInteger(1,
                    PanelPostProcessing.PARAMETER_CONDITIONS);
            arv = postProcessingPanel.readParameterFloat(0,
                    PanelPostProcessing.PARAMETER_ARV);
            acv = postProcessingPanel.readParameterFloat(0,
                    PanelPostProcessing.PARAMETER_ACV);
            msr = postProcessingPanel.readParameterFloat(0,
                    PanelPostProcessing.PARAMETER_MSR);
        } catch (Exception ex) {
            throw new IOException();
        }

        progressFrame.setString("filtering biclusters...");
        bic = PostProcessedBiclustering.
              new_filter_CONDITIONS_GENES_ARV_ACV_MSR(biclustering,
                conditions, genes, arv, acv, msr);
        infoStrings.add("   filtered biclusters with\n" +
                               "   less than " + genes + " genes\n" +
                               "   less than " + conditions +
                               " conditions\n" +
                               "   average column variance >" + acv +
                               "\n"
                               + "   average row variance <" + arv +
                               "\n" +
                               "   mean squared residue >" + msr +
                               "\n\n");
        infoStyles.add("regular");
        return bic;
    }

    /**
     * Performs filtering of biclusters with a % of overlapping genes below a
     * given threshold. Reads the threshold from the corresponding input
     * text field located in <code>postProcessingPanel</code>.
     *
     * @param biclustering <code>Biclustering</code> the group of
     *        biclusters to filter
     * @param infoStrings <code>ArrayList</code> the set of information
     *        strings for the group of biclusters
     * @param infoStyles <codeArrayList</code> the set of styles for the
     *        information strings of the biclusters' group
     * @return Biclustering the new filtered group of biclusters
     * @throws Exception if the group of biclusters cannot be filtered
     */
    public Biclustering filterBy_OVERLAPPING_GENES_Threshold(Biclustering
            biclustering,
            ArrayList<String> infoStrings,
            ArrayList<String> infoStyles) throws Exception {
        Biclustering bic = null;
        int percent = 1;
        try {
            percent = postProcessingPanel.readParameterInteger(1,
                    100, postProcessingPanel.PARAMETER_SIMILARITY);
        } catch (Exception ex) {
            throw new IOException();
        }

        progressFrame.setString("filtering biclusters...");
        bic = PostProcessedBiclustering.new_filter_OVERLAPPING_ROWS(
                biclustering, (float) ((percent * 1.0) / 100.0));
        infoStrings.add("   filtered biclusters with\n" +
                               "   row similarity > " + percent +
                               "%\n\n");
        infoStyles.add("regular");
        return bic;
    }

    /**
     * Performs filtering of biclusters with a % of overlapping genes
     * and a % of overlapping conditions below two given thresholds.
     * Reads the thresholds from the corresponding input
     * text fields located in <code>postProcessingPanel</code>.
     *
     * @param biclustering <code>Biclustering</code> the group of
     *        biclusters to filter
     * @param infoStrings <code>ArrayList</code> the set of information
     *        strings for the group of biclusters
     * @param infoStyles <codeArrayList</code> the set of styles for the
     *        information strings of the biclusters' group
     * @return Biclustering the new filtered group of biclusters
     * @throws Exception if the group of biclusters cannot be filtered
     */
    public Biclustering filterBy_OVERLAPPING_GENES_CONDITIONS_Thresholds(
            Biclustering biclustering,
            ArrayList<String> infoStrings,
            ArrayList<String> infoStyles) throws Exception {
        Biclustering bic = null;
        int percent = 1;
        try {
            percent = postProcessingPanel.readParameterInteger(1,
                    100, postProcessingPanel.PARAMETER_SIMILARITY);
        } catch (Exception ex) {
            throw new IOException();
        }

        progressFrame.setString("filtering biclusters...");
        bic = PostProcessedBiclustering.
              new_filter_OVERLAPPING_ROWS_COLUMNS(biclustering,
                                                  (float) ((percent * 1.0) /
                100.0));
        infoStrings.add("   filtered biclusters with\n" +
                               "   row and column similarity > " +
                               percent + "%\n\n");
        infoStyles.add("regular");
        return bic;
    }

    /**
     * Performs filtering of biclusters with a constant pattern
     * and a % of overlapping conditions below two given thresholds.
     * Reads the thresholds from the corresponding input
     * text fields located in <code>postProcessingPanel</code>.
     * This method is suited only for biclusters extracted from
     * discretized epression matrices.
     *
     * @param biclustering <code>BiclusteringInDiscretizedMatrix</code>
     *        the group of biclusters to filter
     * @param infoStrings <code>ArrayList</code> the set of information
     *        strings for the group of biclusters
     * @param infoStyles <codeArrayList</code> the set of styles for the
     *        information strings of the biclusters' group
     * @return Biclustering the new filtered group of biclusters
     * @throws Exception if the group of biclusters cannot be filtered
     */
    public Biclustering filter_CONSTANT_PATTERN(BiclusteringInDiscretizedMatrix
                                                biclustering,
                                                ArrayList<String> infoStrings,
            ArrayList<String> infoStyles) throws Exception {
        Biclustering bic = null;
        progressFrame.setString("filtering biclusters...");
        bic = PostProcessedBiclusteringInDiscretizedMatrix.
              new_filter_CONSTANT_EXPRESSION_PATTERN(biclustering);
        infoStrings.add("   filtered biclusters with\n" +
                               "   constant expression pattern\n\n");
        infoStyles.add("regular");
        return bic;
    }

    /**
     * Filters the biclusters of the given biclusters' group
     * (<code>BiclusteringInDiscretizedMatrix</code>) for which
     * the pattern p-value is not significant.
     *
     * @param biclustering <code>BiclusteringInDiscretizedMatrix</code>
     *             (the biclusters' group)
     * @param infoStrings <code>ArrayList</code> information strings
     * @param infoStyles <code>ArrayList</code> styles for information strings
     * @return Biclustering <code>biclustering</code> object after filtering
     * @throws Exception
     */
    public Biclustering filter_PATTERN_PVALUE_NOT_SIGNIFICANT(
            BiclusteringInDiscretizedMatrix biclustering,
            ArrayList<String> infoStrings, ArrayList<String> infoStyles)
            throws Exception {
        Biclustering bic = null;
        progressFrame.setString("filtering biclusters...");

        int markovChainOrder = 1;
        float pValueThreshold = (float)0.01;
        try {
            markovChainOrder = postProcessingPanel.readParameterInteger(
                    1,
                    ((DiscretizedExpressionMatrix)
                     biclustering.getMatrix()).
                    getNumberOfConditions(),
                    postProcessingPanel.PARAMETER_MARKOV_FILTER);
            pValueThreshold = postProcessingPanel.readParameterFloat(0,
                    1, postProcessingPanel.PARAMETER_PVALUE);

        } catch (Exception ex) {
            throw new IOException();
        }

        bic = PostProcessedBiclusteringInDiscretizedMatrix.
              new_filter_BiclusterPattern_BonferroniCorrected_pValue(
                  biclustering, pValueThreshold, markovChainOrder);
        infoStrings.add("   filtered biclusters without\n" +
                        "   significant pattern\n\n");
        infoStyles.add("regular");
        return bic;
    }

    /**
     * Filters the biclusters of the given biclusters' group
     * (<code>BiclusteringInDiscretizedMatrix</code>) for which
     * the pattern p-value with columns is not significant.
     *
     * @param biclustering <code>BiclusteringInDiscretizedMatrix</code>
     *             (the biclusters' group)
     * @param infoStrings <code>ArrayList</code> information strings
     * @param infoStyles <code>ArrayList</code> styles for information strings
     * @return Biclustering <code>biclustering</code> object after filtering
     * @throws Exception
     */
    public Biclustering filter_PATTERN_COLUMNS_PVALUE_NOT_SIGNIFICANT(
            BiclusteringInDiscretizedMatrix biclustering,
            ArrayList<String> infoStrings, ArrayList<String> infoStyles)
            throws Exception {
        Biclustering bic = null;
        progressFrame.setString("filtering biclusters...");

        int markovChainOrder = 1;
        float pValueThreshold = (float)0.01;
        try {
            markovChainOrder = postProcessingPanel.readParameterInteger(
                    1,
                    ((DiscretizedExpressionMatrix)
                     biclustering.getMatrix()).
                    getNumberOfConditions(),
                    postProcessingPanel.PARAMETER_MARKOV_FILTER);
            pValueThreshold = postProcessingPanel.readParameterFloat(0,
                    1, postProcessingPanel.PARAMETER_PVALUE);

        } catch (Exception ex) {
            throw new IOException();
        }

        bic = PostProcessedBiclusteringInDiscretizedMatrix.
              new_filter_BiclusterPatternWithColumns_BonferroniCorrected_pValue(
                  biclustering, pValueThreshold, markovChainOrder);
        infoStrings.add("   filtered biclusters without\n" +
                        "   significant pattern with columns\n\n");
        infoStyles.add("regular");
        return bic;
    }


    /**
     * Performs sorting of biclusters by their ACV. Checks which
     * order (ascending or descending) should be applied by accessing
     * the selected property of ascending and descending radio buttons
     * located in <code>postProcessingPanel</code>.
     *
     * @param biclustering <code>Biclustering</code> the group of
     *        biclusters to sort
     * @param infoStrings <code>ArrayList</code> the set of information
     *        strings for the group of biclusters
     * @param infoStyles <codeArrayList</code> the set of styles for the
     *        information strings of the biclusters' group
     * @return Biclustering the new sorted group of biclusters
     * @throws Exception if the group of biclusters cannot be sorted
     */
    public Biclustering sortBy_ACV(Biclustering biclustering,
                                   ArrayList<String> infoStrings,
            ArrayList<String> infoStyles) throws Exception {
        Biclustering bic = null;
        if (postProcessingPanel.getAscendingButton().isSelected()) {
            progressFrame.setString("sorting biclusters...");
            bic = PostProcessedBiclustering.new_sort_ACV_ASC(
                    biclustering);
            infoStrings.add(
                    "   biclusters sorted by\n" +
                    "   average column variance (ascending)\n");
            infoStyles.add("regular");
        } else {
            progressFrame.setString("sorting biclusters...");
            bic = PostProcessedBiclustering.new_sort_ACV_DESC(
                    biclustering);
            infoStrings.add(
                    "   biclusters sorted by\n" +
                    "   average column variance (descending)\n");
            infoStyles.add("regular");
        }
        return bic;
    }

    /**
     * Performs sorting of biclusters by their ARV. Checks which
     * order (ascending or descending) should be applied by accessing
     * the selected property of ascending and descending radio buttons
     * located in <code>postProcessingPanel</code>.
     *
     * @param biclustering <code>Biclustering</code> the group of
     *        biclusters to sort
     * @param infoStrings <code>ArrayList</code> the set of information
     *        strings for the group of biclusters
     * @param infoStyles <codeArrayList</code> the set of styles for the
     *        information strings of the biclusters' group
     * @return Biclustering the new sorted group of biclusters
     * @throws Exception if the group of biclusters cannot be sorted
     */
    public Biclustering sortBy_ARV(Biclustering biclustering,
                                   ArrayList<String> infoStrings,
            ArrayList<String> infoStyles) throws Exception {
        Biclustering bic = null;
        if (postProcessingPanel.getAscendingButton().isSelected()) {
            progressFrame.setString("sorting biclusters...");
            bic = PostProcessedBiclustering.new_sort_ARV_ASC(
                    biclustering);
            infoStrings.add(
                    "   biclusters sorted by\n" +
                    "   average row variance (ascending)\n");
            infoStyles.add("regular");
        } else {
            progressFrame.setString("sorting biclusters...");
            bic = PostProcessedBiclustering.new_sort_ARV_DESC(
                    biclustering);
            infoStrings.add(
                    "   biclusters sorted by\n" +
                    "   average row variance (descending)\n");
            infoStyles.add("regular");
        }
        return bic;
    }

    /**
     * Performs sorting of biclusters by their MSR. Checks which
     * order (ascending or descending) should be applied by accessing
     * the selected property of ascending and descending radio buttons
     * located in <code>postProcessingPanel</code>.
     *
     * @param biclustering <code>Biclustering</code> the group of
     *        biclusters to sort
     * @param infoStrings <code>ArrayList</code> the set of information
     *        strings for the group of biclusters
     * @param infoStyles <codeArrayList</code> the set of styles for the
     *        information strings of the biclusters' group
     * @return Biclustering the new sorted group of biclusters
     * @throws Exception if the group of biclusters cannot be sorted
     */
    public Biclustering sortBy_MSR(Biclustering biclustering,
                                   ArrayList<String> infoStrings,
            ArrayList<String> infoStyles) throws Exception {
        Biclustering bic = null;
        if (postProcessingPanel.getAscendingButton().isSelected()) {
            progressFrame.setString("sorting biclusters...");
            bic = PostProcessedBiclustering.new_sort_MSR_ASC(
                    biclustering);
            infoStrings.add(
                    "   biclusters sorted by\n" +
                    "   mean squared residue (ascending)\n");
            infoStyles.add("regular");
        } else {
            progressFrame.setString("sorting biclusters...");
            bic = PostProcessedBiclustering.new_sort_MSR_DESC(
                    biclustering);
            infoStrings.add(
                    "   biclusters sorted by\n" +
                    "   mean squared residue (descending)\n");
            infoStyles.add("regular");
        }
        return bic;
    }

    /**
     * Performs sorting of biclusters by the difference of their ARV
     * and ACV (ARV-ACV). Checks which order (ascending or descending) should
     * be applied by accessing the selected property of ascending
     * and descending radio buttons located in
     * <code>postProcessingPanel</code>.
     *
     * @param biclustering <code>Biclustering</code> the group of
     *        biclusters to sort
     * @param infoStrings <code>ArrayList</code> the set of information
     *        strings for the group of biclusters
     * @param infoStyles <codeArrayList</code> the set of styles for the
     *        information strings of the biclusters' group
     * @return Biclustering the new sorted group of biclusters
     * @throws Exception if the group of biclusters cannot be sorted
     */
    public Biclustering sortBy_ARV_ACV_DIFF(Biclustering biclustering,
                                            ArrayList<String> infoStrings,
            ArrayList<String> infoStyles) throws Exception {
        Biclustering bic = null;
        if (postProcessingPanel.getAscendingButton().isSelected()) {
            progressFrame.setString("sorting biclusters...");
            bic = PostProcessedBiclustering.new_sort_ARV_ACV_ASC(
                    biclustering);
            infoStrings.add(
                    "   biclusters sorted by\n" +
                    "   (ARV - ACV) difference (ascending)\n");
            infoStyles.add("regular");
        } else {
            progressFrame.setString("sorting biclusters...");
            bic = PostProcessedBiclustering.new_sort_ARV_ACV_DESC(
                    biclustering);
            infoStrings.add(
                    "   biclusters sorted by\n" +
                    "   (ARV - ACV) difference (descending)\n");
            infoStyles.add("regular");
        }
        return bic;
    }

    /**
     * Performs sorting of biclusters by the difference of their ARV
     * and MSR (ARV-MSR). Checks which order (ascending or descending) should
     * be applied by accessing the selected property of ascending
     * and descending radio buttons located in
     * <code>postProcessingPanel</code>.
     *
     * @param biclustering <code>Biclustering</code> the group of
     *        biclusters to sort
     * @param infoStrings <code>ArrayList</code> the set of information
     *        strings for the group of biclusters
     * @param infoStyles <codeArrayList</code> the set of styles for the
     *        information strings of the biclusters' group
     * @return Biclustering the new sorted group of biclusters
     * @throws Exception if the group of biclusters cannot be sorted
     */
    public Biclustering sortBy_ARV_MSR_DIFF(Biclustering biclustering,
                                            ArrayList<String> infoStrings,
            ArrayList<String> infoStyles) throws Exception {
        Biclustering bic = null;
        if (postProcessingPanel.getAscendingButton().isSelected()) {
            progressFrame.setString("sorting biclusters...");
            bic = PostProcessedBiclustering.new_sort_ARV_MSR_ASC(
                    biclustering);
            infoStrings.add(
                    "   biclusters sorted by\n" +
                    "   (ARV - MSR) difference (ascending)\n");
            infoStyles.add("regular");
        } else {
            progressFrame.setString("sorting biclusters...");
            bic = PostProcessedBiclustering.new_sort_ARV_MSR_DESC(
                    biclustering);
            infoStrings.add(
                    "   biclusters sorted by\n" +
                    "   (ARV - MSR) difference (descending)\n");
            infoStyles.add("regular");
        }
        return bic;
    }

    /**
     * Performs sorting of biclusters by their number of genes.
     * Checks which order (ascending or descending) should
     * be applied by accessing the selected property of ascending
     * and descending radio buttons located in
     * <code>postProcessingPanel</code>.
     *
     * @param biclustering <code>Biclustering</code> the group of
     *        biclusters to sort
     * @param infoStrings <code>ArrayList</code> the set of information
     *        strings for the group of biclusters
     * @param infoStyles <codeArrayList</code> the set of styles for the
     *        information strings of the biclusters' group
     * @return Biclustering the new sorted group of biclusters
     * @throws Exception if the group of biclusters cannot be sorted
     */
    public Biclustering sortBy_NR_GENES(Biclustering biclustering,
                                        ArrayList<String> infoStrings,
            ArrayList<String> infoStyles) throws Exception {
        Biclustering bic = null;
        if (postProcessingPanel.getAscendingButton().isSelected()) {
            progressFrame.setString("sorting biclusters...");
            bic = PostProcessedBiclustering.new_sort_GENES_ASC(
                    biclustering);
            infoStrings.add(
                    "   biclusters sorted by\n" +
                    "   number of genes (ascending)\n");
            infoStyles.add("regular");
        } else {
            progressFrame.setString("sorting biclusters...");
            bic = PostProcessedBiclustering.new_sort_GENES_DESC(
                    biclustering);
            infoStrings.add(
                    "   biclusters sorted by\n" +
                    "   number of genes (descending)\n");
            infoStyles.add("regular");
        }
        return bic;
    }

    /**
     * Performs sorting of biclusters by their number of conditions.
     * Checks which order (ascending or descending) should
     * be applied by accessing the selected property of ascending
     * and descending radio buttons located in
     * <code>postProcessingPanel</code>.
     *
     * @param biclustering <code>Biclustering</code> the group of
     *        biclusters to sort
     * @param infoStrings <code>ArrayList</code> the set of information
     *        strings for the group of biclusters
     * @param infoStyles <codeArrayList</code> the set of styles for the
     *        information strings of the biclusters' group
     * @return Biclustering the new sorted group of biclusters
     * @throws Exception if the group of biclusters cannot be sorted
     */
    public Biclustering sortBy_NR_CONDITIONS(Biclustering biclustering,
                                             ArrayList<String> infoStrings,
            ArrayList<String> infoStyles) throws Exception {
        Biclustering bic = null;
        if (postProcessingPanel.getAscendingButton().isSelected()) {
            progressFrame.setString("sorting biclusters...");
            bic = PostProcessedBiclustering.new_sort_CONDITIONS_ASC(
                    biclustering);
            infoStrings.add(
                    "   biclusters sorted by\n" +
                    "   number of time points (ascending)\n");
            infoStyles.add("regular");
        } else {
            progressFrame.setString("sorting biclusters...");
            bic = PostProcessedBiclustering.
                  new_sort_CONDITIONS_DESC(
                          biclustering);
            infoStrings.add(
                    "   biclusters sorted by\n" +
                    "   number of time points (descending)\n");
            infoStyles.add("regular");
        }
        return bic;
    }

    /**
     * Performs sorting of biclusters by their sizes.
     * Checks which order (ascending or descending) should
     * be applied by accessing the selected property of ascending
     * and descending radio buttons located in
     * <code>postProcessingPanel</code>.
     *
     * @param biclustering <code>Biclustering</code> the group of
     *        biclusters to sort
     * @param infoStrings <code>ArrayList</code> the set of information
     *        strings for the group of biclusters
     * @param infoStyles <codeArrayList</code> the set of styles for the
     *        information strings of the biclusters' group
     * @return Biclustering the new sorted group of biclusters
     * @throws Exception if the group of biclusters cannot be sorted
     */
    public Biclustering sortBy_SIZE(Biclustering biclustering,
                                    ArrayList<String> infoStrings,
            ArrayList<String> infoStyles) throws Exception {
        Biclustering bic = null;
        if (postProcessingPanel.getAscendingButton().isSelected()) {
            progressFrame.setString("sorting biclusters...");
            bic = PostProcessedBiclustering.new_sort_SIZE_ASC(
                    biclustering);
            infoStrings.add(
                    "   biclusters sorted by\n" +
                    "   size (ascending)\n");
            infoStyles.add("regular");
        } else {
            progressFrame.setString("sorting biclusters...");
            bic = PostProcessedBiclustering.new_sort_SIZE_DESC(
                    biclustering);
            infoStrings.add(
                    "   biclusters sorted by\n" +
                    "   size (descending)\n");
            infoStyles.add("regular");
        }
        return bic;
    }

    /**
     * Performs sorting of biclusters by their variances.
     * Checks which order (ascending or descending) should
     * be applied by accessing the selected property of ascending
     * and descending radio buttons located in
     * <code>postProcessingPanel</code>.
     *
     * @param biclustering <code>Biclustering</code> the group of
     *        biclusters to sort
     * @param infoStrings <code>ArrayList</code> the set of information
     *        strings for the group of biclusters
     * @param infoStyles <codeArrayList</code> the set of styles for the
     *        information strings of the biclusters' group
     * @return Biclustering the new sorted group of biclusters
     * @throws Exception if the group of biclusters cannot be sorted
     */
    public Biclustering sortBy_VARIANCE(Biclustering biclustering,
                                        ArrayList<String> infoStrings,
            ArrayList<String> infoStyles) throws Exception {
        Biclustering bic = null;
        if (postProcessingPanel.getAscendingButton().isSelected()) {
            progressFrame.setString("sorting biclusters...");
            bic = PostProcessedBiclustering.new_sort_VAR_ASC(
                    biclustering);
            infoStrings.add(
                    "   biclusters sorted by\n" +
                    "   variance (ascending)\n");
            infoStyles.add("regular");
        } else {
            progressFrame.setString("sorting biclusters...");
            bic = PostProcessedBiclustering.new_sort_VAR_DESC(
                    biclustering);
            infoStrings.add(
                    "   biclusters sorted by\n" +
                    "   variance (descending)\n");
            infoStyles.add("regular");
        }
        return bic;
    }

    /**
     * Performs sorting of biclusters by their best GO p-values
     * in ascending order.
     *
     * @param biclustering <code>Biclustering</code> the group of
     *        biclusters to sort
     * @param infoStrings <code>ArrayList</code> the set of information
     *        strings for the group of biclusters
     * @param infoStyles <codeArrayList</code> the set of styles for the
     *        information strings of the biclusters' group
     * @return Biclustering the new sorted group of biclusters
     * @throws Exception if the group of biclusters cannot be sorted
     */
    public Biclustering sortBy_BEST_GO_PVALUE(Biclustering biclustering,
                                              ArrayList<String> infoStrings,
            ArrayList<String> infoStyles) throws Exception {
        Biclustering bic = null;
        progressFrame.setString("sorting biclusters...");
        bic = PostProcessedBiclustering.new_sort_Best_GO_pValue_ASC(
            biclustering, postProcessingPanel.getMainFrame().
            getPanelAnalyzingFunctionTable().
            getGOFrontEndForSelectionPath(selectionPath));
        infoStrings.add(
                "   biclusters sorted by\n" +
                "   best p-value (ascending)\n");
        infoStyles.add("regular");
        return bic;
    }

    /**
     * Performs sorting of biclusters by their best GO Bonferroni
     * corrected p-values in ascending order.
     *
     * @param biclustering <code>Biclustering</code> the group of
     *        biclusters to sort
     * @param infoStrings <code>ArrayList</code> the set of information
     *        strings for the group of biclusters
     * @param infoStyles <codeArrayList</code> the set of styles for the
     *        information strings of the biclusters' group
     * @return Biclustering the new sorted group of biclusters
     * @throws Exception if the group of biclusters cannot be sorted
     */
    public Biclustering sortBy_BEST_GO_BONFERRONI_PVALUE(Biclustering
            biclustering,
            ArrayList<String> infoStrings,
            ArrayList<String> infoStyles) throws Exception {
        Biclustering bic = null;
        progressFrame.setString("sorting biclusters...");
        bic = PostProcessedBiclustering.
              new_sort_Best_GO_BonferroniCorrected_pValue_ASC(
                  biclustering, postProcessingPanel.getMainFrame().
                  getPanelAnalyzingFunctionTable().
                  getGOFrontEndForSelectionPath(selectionPath));
        infoStrings.add(
                "   biclusters sorted by\n" +
                "   best Bonferroni corrected p-value (ascending)\n");
        infoStyles.add("regular");
        return bic;
    }

    /**
     * Performs sorting of biclusters by their pattern p-value
     * in ascending order. Retrieves the Markov chain order
     * from the corresponding input text field located in
     * <code>postProcessingPanel</code>.
     *
     * @param biclustering <code>Biclustering</code> the group of
     *        biclusters to sort
     * @param infoStrings <code>ArrayList</code> the set of information
     *        strings for the group of biclusters
     * @param infoStyles <codeArrayList</code> the set of styles for the
     *        information strings of the biclusters' group
     * @return Biclustering the new sorted group of biclusters
     * @throws Exception if the group of biclusters cannot be sorted
     */
    public Biclustering sortBy_PATTERN_PVALUE(
            BiclusteringInDiscretizedMatrix biclustering,
            ArrayList<String> infoStrings,
            ArrayList<String> infoStyles) throws Exception {
        Biclustering bic = null;
        int markovChainOrder = 1;
        try {
            markovChainOrder = postProcessingPanel.
                               readParameterInteger(1,
                    ((DiscretizedExpressionMatrix)
                     biclustering.getMatrix()).
                    getNumberOfConditions(),
                    postProcessingPanel.PARAMETER_MARKOV_SORT);
        } catch (Exception ex) {
            throw new IOException();
        }

        progressFrame.setString("sorting biclusters...");
        bic = PostProcessedBiclusteringInDiscretizedMatrix.
              new_sort_BiclusterPattern_pValue_ASC(
                      biclustering, markovChainOrder);
        infoStrings.add(
                "   biclusters sorted by\n" +
                "   bicluster pattern p-value (ascending)\n");
        infoStyles.add("regular");
        return bic;
    }

    /**
     * Performs sorting of biclusters by their pattern with
     * columns p-value in ascending order. Retrieves the
     * Markov chain order from the corresponding input text
     * field located in <code>postProcessingPanel</code>.
     *
     * @param biclustering <code>Biclustering</code> the group of
     *        biclusters to sort
     * @param infoStrings <code>ArrayList</code> the set of information
     *        strings for the group of biclusters
     * @param infoStyles <codeArrayList</code> the set of styles for the
     *        information strings of the biclusters' group
     * @return Biclustering the new sorted group of biclusters
     * @throws Exception if the group of biclusters cannot be sorted
     */
    public Biclustering sortBy_PATTERN_WITH_COLUMNS_PVALUE(
            BiclusteringInDiscretizedMatrix biclustering,
            ArrayList<String> infoStrings,
            ArrayList<String> infoStyles) throws Exception {
        Biclustering bic = null;
        int markovChainOrder = 1;
        try {
            markovChainOrder = postProcessingPanel.readParameterInteger(
                    1,
                    ((DiscretizedExpressionMatrix)
                     biclustering.getMatrix()).
                    getNumberOfConditions(),
                    postProcessingPanel.PARAMETER_MARKOV_SORT);
        } catch (Exception ex) {
            throw new IOException();
        }

        progressFrame.setString("sorting biclusters...");
        biclustering.setProgressBar(progressFrame.getProgressBar());
        bic = PostProcessedBiclusteringInDiscretizedMatrix.
              new_sort_BiclusterPatternWithColumns_pValue_ASC(
                      biclustering,
                      markovChainOrder);
        infoStrings.add(
                "   biclusters sorted by\n" +
                "   bicluster pattern with columns p-value (ascending)\n");
        infoStyles.add("regular");
        return bic;
    }
}
