# Supplementary material for: BiGGEsTS: integrated environment for biclustering analysis of time series gene expression data
Source: BMC Res Notes. 2009 Jul 7;2:124. doi: 10.1186/1756-0500-2-124 (PMC2720980; doi:10.1186/1756-0500-2-124)
Supplement: Additional file 3 — Source code of the BiGGEsTS software. The source code of BiGGEsTS. The archive contains two directories, named "biggests" and "smadeira", inside a main directory, named "src". Each of the directories contained in "biggests" and "smadeira" contains the source files of the classes included in the packages identified by the same names. The Javadoc documentation of the source code is available at the official website. [file 1756-0500-2-124-S3.zip › src/biggests/tables/TableColors.java]

package biggests.tables;

import java.awt.*;
import java.awt.event.*;
import java.util.*;

import javax.swing.*;
import javax.swing.border.*;
import javax.swing.table.*;

import biggests.gui.*;
import biggests.utils.*;
import de.schlichtherle.io.*;
import smadeira.biclustering.*;
import smadeira.ontologizer.*;

/**
 * <p>Title: Colors Table</p>
 *
 * <p>Description:
 *                 <p>Defines a table of colors with the following data:<br/>
 *                 - header -> conditions' names (more widely, <code>String</code>s)<br/>
 *                 - first column -> genes' names (more widely, <code>String</code>s)<br/>
 *                 - all other columns' cells -> gene expression values
 *                 (more widely, <code>float</code> values)</p>
 *
 *                 <p>A table of colors has a vertical text header and each
 *                 of its cells is colored according to the float value that
 *                 holds in it.</p>
 *
 * <p>Each one of the matrix's cells is colored according to its
 * expression value.</p>
 * <p>
 * The cells whose value is situated in the interval:<br/>
 * <b>[minValue, <code>meanValue</code>[</b> are colored green
 * (different shades of green, according to the exact value)<br/>
 * <b>{<code>meanValue</code>}</b> are colored black<br/>
 * <b>]<code>meanValue</code>, maxValue]</b> are colored red
 * (different shades of red, according to the exact value)
 * </p>
 * <p>
 * This table also displays the terms annotated with each gene
 * (when a specific table's row is clicked by the user).
 * </p>
 *
 *                 <p>This kind of table implements sorting functionality
 *                 on the columns, i.e., allows the reordering of the rows,
 *                 sorting them by a specific column's cells values in
 *                 ascending or descending order.</p>
 * </p>
 *
 * <p>Copyright:   Copyright (C) 2007  Joana Gon�alves
 *                 This program is free software; you can redistribute
 *                 it and/or modify it under the terms of the GNU General
 *                 Public License as published by the Free Software
 *                 Foundation; either version 3 of the License, or
 *                 any later version.
 *
 *                 This program is distributed in the hope that it will
 *                 be useful, but WITHOUT ANY WARRANTY; without even the
 *                 implied warranty of MERCHANTABILITY or FITNESS FOR A
 *                 PARTICULAR PURPOSE.  See the
 *                 <a href="http://www.gnu.org/licenses/gpl.html">
 *                 GNU General Public License</a> for more details.
 * </p>
 *
 * @author Joana P. Gon�alves
 */
/*
 * A colored table looks like this:<br/>
 * ---------------------------------------------------------------------<br/>
 * | Genes Names | C1 | C2 | C3 | .....................................|<br/>
 * |-------------------------------------------------------------------|<br/>
 * | Gene1       | o  | o  | o  | .................................... |<br/>
 * | Gene2       | o  | o  | o  | .................................... |<br/>
 * | Gene3       | o  | o  | o  | .................................... |<br/>
 * | Gene4       | o  | o  | o  | .................................... |br/>
 * ---------------------------------------------------------------------<br/>
 * where 'o' represents a colored cell. Conditions' names are written with
 * vertical orientation.
 */
public class TableColors extends TableValues {
    /**
     * The mean of the node object matrix's values. It is used to calculate the
     * red or green component value of each colored matrix's cell.<br/>
     * The mean value is calculated like this:<br/>
     * <b>(maxValue + minValue)/2</b><br/>
     * in which the maxValue is the maximum value of all the node object matrix
     * cells' values and the minValue is the minimum value of all.
     */
    protected float meanValue;

    /**
     * Used to calculate the red or green component value of each colored
     * matrix's cell.<br/>
     * The divider value is calculated like this:<br/>
     * <b>(maxValue - meanValue)/255</b><br/>
     * in which maxValue is the maximum value of all the node object matrix
     * cells' values, the minValue is the minimum value of all and meanValue
     * is the mean value (the value which is exactly in the middle between
     * maximum and minimum values).
     */
    protected float divider;

    /**
     * Creates a new colored table with data from the the given node object's
     * matrix.
     *
     * @param nodeObject the <code>NodeObjectInterface</code> from which the
     *                   colored table will be created
     * @param go the <code>GOFrontEnd</code>
     * @param parent the GUI's parent <code>Component</code>
     * @throws InvalidNodeObjectTypeException when the type of the node
     *                   object is not valid
     *
     * @see #TableColors(NodeObjectInterface nodeObject)
     */
    public TableColors(NodeObjectInterface nodeObject, GOFrontEnd go,
                       Component parent) throws InvalidNodeObjectTypeException {
        this(nodeObject);
        if (nodeObject instanceof IMatrix) {
            goProperties = ((IMatrix) nodeObject).getGeneOntologyProperties();
        } else
        if (nodeObject instanceof Biclustering) {
            goProperties = ((IMatrix) ((Biclustering) nodeObject).getMatrix()).
                           getGeneOntologyProperties();
        } else {
            // nodeObject instanceof Bicluster
            if (go != null)
                goProperties = ((Bicluster) nodeObject).
                               computeGeneOntologyTerms(go, false);
        }
        this.goFrontEnd = go;
        this.parent = parent;
    }

    /**
     * Creates a new colored table with data from the the given node object's
     * matrix.
     *
     * @param nodeObject the <code>NodeObjectInterface</code> from which the
     *                   colored table will be created
     * @throws InvalidNodeObjectTypeException when the type of the node
     *                   object is not valid
     *
     * @see #TableColors(Object[][] rowData, Object[] columnNames)
     * @see TableValues#constructRowData(NodeObjectInterface nodeObject)
     * @see TableValues#constructColumnNames(NodeObjectInterface nodeObject)
     */
    public TableColors(NodeObjectInterface nodeObject) throws
            InvalidNodeObjectTypeException {
        this(constructRowData(nodeObject), constructColumnNames(nodeObject), true);
    }


    /**
     * Creates a new colored table with the given row data and columns' names.
     *
     * @param rowData the <code>Object[][]</code> array with the data to fill
     *                the rows of the table
     * @param columnNames the <code>Object[][]</code> array with the data to
     *                    fill the header of the table
     * @param meanDivider <code>boolean</code> <code>true</code> if mean and
     *                    divider values should be calculated over the
     *                    <code>rowData</code>
     * @throws InvalidNodeObjectTypeException when the type of the node
     *                   object is not valid
     * @see #calcMeanDividerValues(Object[][] rowData)
     * @see TableValues#TableValues(TableSorter tableSorterModel)
     * @see javax.swing.table.DefaultTableModel#DefaultTableModel(Object[][] rowData, Object[] columnNames)
     */
    protected TableColors(Object[][] rowData, Object[] columnNames,
                          boolean meanDivider) {
        super(new TableSorterVerticalHeader(new DefaultTableModel(rowData,
                columnNames)));

        int size;
        if ((rowData[0].length - 1) > 45) {
            size = 12;
            this.setRowHeight(size);
        } else {
            size = 20;
        }

        Font currentFont = this.getFont();
        Font newFont = new Font(currentFont.getFontName(), currentFont.getStyle(),
                                9);
        this.setFont(newFont);

        /**
         * find the maximum length of all columns' names
         */
        int maxColumnNameLength = ((String) columnNames[0]).length();
        int length;
        int i = 0;
        for (Object columnName : columnNames) {
            length = ((String) columnName).length();
            if (length > maxColumnNameLength) {
                maxColumnNameLength = length;
            }
            i++;
        }

        /**
         * set table's header preferences
         */
        JTableHeader header = this.getTableHeader();
        header.setReorderingAllowed(false);
        header.setPreferredSize(new Dimension(size, maxColumnNameLength * 6));
        header.setFont(newFont);

        /**
         * set table header columns' preferences
         */
        Enumeration<TableColumn>
                tableColumns = header.getColumnModel().getColumns();
        if (tableColumns.hasMoreElements()) {
            tableColumns.nextElement().setResizable(true);
        } while (tableColumns.hasMoreElements()) {
            tableColumns.nextElement().setResizable(false);
        }

        /**
         * set columns' preferred width
         */
        tableColumns = this.getColumnModel().getColumns();
        if (tableColumns.hasMoreElements()) {
            tableColumns.nextElement().setPreferredWidth(70);
        } while (tableColumns.hasMoreElements()) {
            tableColumns.nextElement().setPreferredWidth(size);
        }

        /**
         * calculate mean and divider values if it was asked for
         */
        if (meanDivider) {
            calcMeanDividerValues(rowData);
        }
    }

    /**
     * Overrides <code>TableValues</code>'s <code>prepareRenderer</code> method.
     * Prepares the renderer by querying the data model for the value and
     * selection state of the cell at <code>row</code>, <code>column</code>.
     * Returns the component (may be a <code>Component</code>
     * or a <code>JComponent</code>) under the event location.
     *
     * @param renderer  the <code>TableCellRenderer</code> to prepare
     * @param row       the row of the cell to render, where 0 is the first row
     * @param column    the column of the cell to render,
     *			where 0 is the first column
     * @return          the <code>Component</code> under the event location
     *
     * @see TableValues#prepareRenderer(TableCellRenderer renderer, int row, int column)
     */
    public Component prepareRenderer(TableCellRenderer renderer, int row,
                                     int column) {
        Component component = super.prepareRenderer(renderer, row, column);
        if (column != 0) {
            /**
             * this cell is not on the first column, i.e., contains a gene
             * expression value (not a gene name)
             */
            float value = ((Float)this.getValueAt(row, column)).floatValue();
            if (value == meanValue) {
                /**
                 * this cell's value equals the mean value, so it's painted black
                 */
                component.setBackground(HeatmapColorScheme.getMeanValueColor());
                component.setForeground(HeatmapColorScheme.getMeanValueColor());
            } else {
                /**
                 * this cell's value is different from the mean value; it'll
                 * be painted green or red; find the green or red color
                 * component <code>rgb</code>
                 */
                int rgb = Math.round(Math.abs(value - meanValue) / divider);

                /**
                 * limit the red/green color component, so that it is not
                 * higher than 255 nor lower than 0 (since rgb components'
                 * values always range between 0 and 255)
                 */
                if (rgb > 255) {
                    rgb = 255;
                } else
                if (rgb < 0) {
                    rgb = 0;
                }

                Color color = null;
                if (value > meanValue) {
                    /**
                     * the actual cell's value is higher than the mean value;
                     * so, the cell is colored red; red component value was
                     * calculated before:
                     * Red = <code>rgb</code>, Green = 0, Blue = 0
                     */
                    color = HeatmapColorScheme.getColorAboveMean(rgb);
                } else {
                    /**
                     * the actual cell's value is lower than the mean value;
                     * so, the cell is colored green; green component value was
                     * calculated before:
                     * Red = 0, Green = <code>rgb</code>, Blue = 0
                     */
                    color = HeatmapColorScheme.getColorBelowMean(rgb);
                }

                /**
                 * turn the prepared color brighter and set background and
                 * foreground colors with the prepared color
                 */
                for (int i = 0; i < 4; i++) {
                    color = color.brighter();
                }
                component.setBackground(color);
                component.setForeground(color);
            }
        } else
        /**
         * this cell is on the first column (it's one of those which
         * contain genes' names)
         */
        if (!isCellSelected(row, column)) {
            /**
             * this cell is on the first column and it is not selected by
             * the user; so, the background is set to default
             */
            component.setBackground(getBackground());
        }

        return component;
    }

    /**
     * Calculates mean and divider values for the given row data. These values
     * are used by <code>prepareRenderer</code> method to calculate the green
     * or red color component to paint the cell.
     * <p>
     * Mean value is calculated like this:<br/>
     * <b>meanValue = (minValue + maxValue) / 2</b><br/>
     * where minValue is the minimum value of all the expression matrix's values
     * and maxValue is the maximum value of all.
     * </p>
     * <p>
     * Divider value is calculated like this:<br/>
     * <b>divider = (meanValue-minValue) / 255</b><br/>
     * where minValue, maxValue and meanValue are the same mentioned above.
     * </p>
     *
     * @param rowData the <code>Object[][]</code> row data that includes all
     *                gene expression values, from which the mean and divider
     *                values are calculated
     */
    private void calcMeanDividerValues(Object[][] rowData) {
        float minValue = ((Float) rowData[0][1]).floatValue();
        float maxValue = minValue;
        float value;

        /**
         * find minimum and maximum values of the row data values
         */
        for (Object[] row : rowData) {
            for (int i = 1; i < row.length; i++) {
                value = ((Float) row[i]).floatValue();
                if (value < minValue) {
                    minValue = value;
                }
                if (value > maxValue) {
                    maxValue = value;
                }
            }
        }

        /**
         * calculate mean and divider values
         */
        meanValue = (minValue + maxValue) / 2;
        divider = (meanValue - minValue) / 255;
    }

    /**
     * Exports this table to an image file. Allows the user to select
     * the image's filepath in a file chooser dialog and choose the image
     * format (PNG or JPG).
     */
    public void exportToImage() {
        if (parent == null) {
            return;
        }
        JFileChooser pathFileChooser = new JFileChooser();
        try {
            /**
             * initialize the file chooser with the intended file filters
             * (one for png files, and another for svg files)
             */
            if (parent instanceof BiggestsFrame) {
                pathFileChooser.addChoosableFileFilter(new FileFilterDirectory(
                        ((BiggestsFrame) parent).getPathsToFolders(), ".png"));
                pathFileChooser.addChoosableFileFilter(new FileFilterDirectory(
                        ((BiggestsFrame) parent).getPathsToFolders(), ".jpg"));
            } else {
                pathFileChooser.addChoosableFileFilter(new FileFilterExtension(
                        ".png"));
                pathFileChooser.addChoosableFileFilter(new FileFilterExtension(
                        ".jpg"));
            }
        } catch (Exception ex) {
            ex.printStackTrace();
        }

        /**
         * turn off accept all file filter
         */
        pathFileChooser.setAcceptAllFileFilterUsed(false);

        /**
         * show the save dialog to the user
         */
        int option = pathFileChooser.showSaveDialog(parent);

        if (option == JFileChooser.APPROVE_OPTION) {
            /**
             * user hit approve option; get the specified path for the file
             */
            String newPath = pathFileChooser.getSelectedFile().getPath();
            String extension = "";
            if (parent instanceof BiggestsFrame) {
                extension = ((FileFilterDirectory) pathFileChooser.
                             getFileFilter()).getValidFileExtension();
                newPath = ((FileFilterDirectory) pathFileChooser.
                           getFileFilter()).checkAndAddFileExtension(newPath);
            } else {
                extension = ((FileFilterExtension) pathFileChooser.
                             getFileFilter()).getValidFileExtension();
                newPath = ((FileFilterExtension) pathFileChooser.
                           getFileFilter()).checkAndAddFileExtension(newPath);
            }
            File newFile = new File(newPath);
            if (newFile.exists()) {
                if (newFile.isDirectory()) {
                    JOptionPane.showMessageDialog(parent,
                                                  "Unable to save image." +
                                                  "\nYou didn't specify a filename.",
                                                  "Filename missing",
                                                  JOptionPane.ERROR_MESSAGE);
                    return;
                }
                if (newFile.isFile()) {
                    int opt = JOptionPane.showOptionDialog(parent,
                            "The specified file already exists." +
                            "\nOverwrite?",
                            "Overwrite?",
                            JOptionPane.YES_NO_OPTION,
                            JOptionPane.QUESTION_MESSAGE,
                            null, null, JOptionPane.YES_OPTION);
                    if (opt == JOptionPane.NO_OPTION) {
                        /**
                         * the user does not want to overwrite the file
                         */
                        return;
                    }
                }
            }

            try {
                int locationX = this.getTableHeader().getLocation().x;
                int locationY = this.getTableHeader().getLocation().y;
                int borderWidth = 0;
                Color oldColor = this.getBackground();
                this.setBackground(Color.white);
                this.getTableHeader().setBackground(Color.white);
                this.getParent().setBackground(Color.white);
                if (this.getParent() instanceof JComponent) {
                    Border border = ((JComponent)this.getParent()).getBorder();
                    if (border != null) {
                        borderWidth = border.getBorderInsets(this.getParent()).
                                      left +
                                      border.getBorderInsets(this.getParent()).
                                      right;
                    }
                }
                try {
                    BiggestsIO.exportComponentToImage(this.getParent(),
                            locationX, locationY,
                            this.getWidth() + borderWidth,
                            this.getParent().getHeight() - locationY,
                            extension, newPath);
                } catch (Exception ex) {
                    BiggestsIO.exportComponentToImage(this.getParent(),
                            extension, newPath);
                }
                this.setBackground(oldColor);
                this.getTableHeader().setBackground(oldColor);
                this.getParent().setBackground(oldColor);
            } catch (Exception ex) {
                ex.printStackTrace();
                JOptionPane.showMessageDialog(parent, "Unable to export " +
                                              "expression matrix as image.",
                                              "Export as image failed",
                                              JOptionPane.ERROR_MESSAGE);
            }
        }
    }

    /**
     * Returns the mean value of the float values in the table.
     *
     * @return the <code>float</code> mean of the float values in the table
     */
    public float getMeanValue() {
        return meanValue;
    }

    /**
     * Returns the divider value for the float values in the table, that is,
     * the value that will be used to divide the difference between the
     * true float value of a cell and the <code>meanValue</code> to find the red or green
     * color component to colorize the cell.
     *
     * @return the <code>float</code> divider value
     */
    public float getDivider() {
        return divider;
    }

    /**
     * Handles a mouse click in this table of colors. If the click is
     * in the mouse's left button, calls <code>TableValues</code>
     * <code>this_mouseClicked</code> method to display the terms
     * annotated with the gene in the clicked row of the table.
     *
     * If the click is in the mouse's right button, shows 'Export to image'
     * popup menu.
     *
     * @param e the <code>MouseEvent</code> fired when the user clicks this table
     */
    public void this_mouseClicked(MouseEvent e) {
        if (e.getButton() == MouseEvent.BUTTON1) {
            super.this_mouseClicked(e);
        } else {
            JPopupMenu popup = new JPopupMenu();
            JMenuItem item = new JMenuItem("Export as image");
            item.addActionListener(new ItemHandler());
            popup.add(item);
            popup.show(this, e.getPoint().getLocation().x,
                       e.getPoint().getLocation().y);
        }
    }

    /**
     * <p>Description: Implements an ActionListener for 'Export as image'
     *                 context menu item.
     * </p>
     */
    private class ItemHandler implements ActionListener {
        public void actionPerformed(ActionEvent e) {
            exportToImage();
        }
    }
}
