# Supplementary material for: BiGGEsTS: integrated environment for biclustering analysis of time series gene expression data
Source: BMC Res Notes. 2009 Jul 7;2:124. doi: 10.1186/1756-0500-2-124 (PMC2720980; doi:10.1186/1756-0500-2-124)
Supplement: Additional file 3 — Source code of the BiGGEsTS software. The source code of BiGGEsTS. The archive contains two directories, named "biggests" and "smadeira", inside a main directory, named "src". Each of the directories contained in "biggests" and "smadeira" contains the source files of the classes included in the packages identified by the same names. The Javadoc documentation of the source code is available at the official website. [file 1756-0500-2-124-S3.zip › src/biggests/tables/TableColorsWithMissingValues.java]

package biggests.tables;

import java.awt.*;
import java.awt.event.*;

import javax.swing.table.*;

import biggests.utils.*;
import smadeira.biclustering.*;
import smadeira.ontologizer.*;

/**
 * <p>Title: Table of colors with missing values</p>
 *
 * <p>Description:
 *                 <p>Defines a table of colors with the following data:<br/>
 *                 - header -> conditions' names (more widely, <code>String</code>s)<br/>
 *                 - first column -> genes' names (more widely, <code>String</code>s)<br/>
 *                 - all other columns' cells -> gene expression values
 *                 (more widely, <code>float</code> values)</p>
 *
 *                 <p>A table of colors has a vertical text header and each
 *                 of its cells is colored according to the float value it
 *                 holds.</p>
 *
 * <p> The cells which value is situated in the interval:<br/> <b>[minValue,
 * <code>meanValue</code>[</b> are colored green (different shades of green,
 * according to the exact value)<br/> <b>{<code>meanValue</code>}</b> are
 * colored black<br/> <b>]<code>meanValue</code>, maxValue]</b> are colored
 * red (different shades of red, according to the exact value)<br/> cells of
 * missing values are colored yellow </p>
 * <p>
 * This table also displays the terms annotated with each gene
 * (when a specific row of the table is clicked by the user).</p>
 *
 *                 <p>This kind of table implements sorting functionality
 *                 on the columns, i.e., allows the reordering of the rows,
 *                 sorting them by the values of the cells of a given column
 *                 in ascending or descending order.</p>
 *
 *                 <p>Specific for data with missing values, that is, some
 *                 erroneus values that are not part of the original data
 *                 and are marked by some float value. Missing values are
 *                 colored with a different color from that of the other
 *                 values.</p>
 * </p>
 *
 * <p>Copyright:   Copyright (C) 2007  Joana Gon�alves
 *                 This program is free software; you can redistribute
 *                 it and/or modify it under the terms of the GNU General
 *                 Public License as published by the Free Software
 *                 Foundation; either version 3 of the License, or
 *                 any later version.
 *
 *                 This program is distributed in the hope that it will
 *                 be useful, but WITHOUT ANY WARRANTY; without even the
 *                 implied warranty of MERCHANTABILITY or FITNESS FOR A
 *                 PARTICULAR PURPOSE.  See the
 *                 <a href="http://www.gnu.org/licenses/gpl.html">
 *                 GNU General Public License</a> for more details.
 * </p>
 *
 * @author Joana P. Gon�alves
 */
/* A colored table looks like this:<br/>
 *   ------------------------------------------------------------<br/>
 *   | Genes Names | C1 | C2 | C3 |   ......................    |<br/>
 *   |----------------------------------------------------------|<br/>
 *   | Gene1 | o | o | o | .................................... |<br/>
 *   | Gene2 | o | o | o | .................................... |<br/>
 *   | Gene3 | o | o | o | .................................... |<br/>
 *   | Gene4 | o | o | o | .................................... |br/>
 *   ------------------------------------------------------------<br/>
 *   where 'o' represents a colored cell. Conditions' names are written
 *   with vertical orientation.
 */
public class TableColorsWithMissingValues extends TableColors {
    /**
     * The value that marks the cells which "contain" missing values.
     */
    private float missingValue;

    /**
     * Creates a new colored table with data from the given expression matrix
     * with missing values.
     *
     * @param expressionMatrix the <code>AbstractExpressionMatrix</code>
     *                         with missing values from which the colored
     *                         table will be created
     * @param go the <code>GOFrontEnd</code>
     * @param parent the GUI's parent <code>Component</code>
     * @throws InvalidNodeObjectTypeException if <code>expressionMatrix</code>
     *                     is not of a valid object type
     * @see #TableColorsWithMissingValues(Object[][] rowData, Object[]
     *   columnNames)
     * @see TableValues#constructRowData(NodeObjectInterface nodeObject)
     * @see TableValues#constructColumnNames(NodeObjectInterface nodeObject)
     */
    public TableColorsWithMissingValues(AbstractExpressionMatrix expressionMatrix,
                                        GOFrontEnd go, Component parent) throws
            InvalidNodeObjectTypeException {
        this(constructRowData(expressionMatrix),
             constructColumnNames(expressionMatrix),
             expressionMatrix.getMissingValue());
        this.goProperties = expressionMatrix.getGeneOntologyProperties();
        this.goFrontEnd = go;
        this.parent = parent;
    }

    /**
     * Creates a new colored table with data from the given expression matrix
     * with missing values.
     *
     * @param expressionMatrix the <code>DiscretizedExpressionMatrix</code>
     *                         with missing values from which the colored
     *                         table will be created
     * @param go the <code>GOFrontEnd</code>
     * @param parent the GUI's parent <code>Component</code>
     * @throws InvalidNodeObjectTypeException if <code>expressionMatrix</code>
     *                     is not of a valid object type
     * @see #TableColorsWithMissingValues(Object[][] rowData, Object[]
     *   columnNames)
     * @see TableValues#constructRowData(NodeObjectInterface nodeObject)
     * @see TableValues#constructColumnNames(NodeObjectInterface nodeObject)
     */
    public TableColorsWithMissingValues(DiscretizedExpressionMatrix expressionMatrix,
                                        GOFrontEnd go, Component parent) throws
            InvalidNodeObjectTypeException {
        this(constructRowData(expressionMatrix),
             constructColumnNames(expressionMatrix),
             expressionMatrix.getOriginalExpressionMatrix().getMissingValue());
        this.goProperties = expressionMatrix.getGeneOntologyProperties();
        this.goFrontEnd = go;
        this.parent = parent;
    }

    /**
     * Creates a new colored table with data from the given expression matrix
     * with missing values.
     *
     * @param expressionMatrix the <code>ExpressionMatrix</code> with missing
     *                         values from which the colored table will be created
     * @throws InvalidNodeObjectTypeException if <code>expressionMatrix</code>
     *                     is not of a valid object type
     * @see #TableColorsWithMissingValues(Object[][] rowData, Object[]
     *   columnNames)
     * @see TableValues#constructRowData(NodeObjectInterface nodeObject)
     * @see TableValues#constructColumnNames(NodeObjectInterface nodeObject)
     */
    public TableColorsWithMissingValues(AbstractExpressionMatrix expressionMatrix)
            throws InvalidNodeObjectTypeException {
        this(constructRowData(expressionMatrix),
             constructColumnNames(expressionMatrix),
             expressionMatrix.getMissingValue());
    }

    /**
     * Creates a new colored table with data from the given expression matrix
     * with missing values.
     *
     * @param expressionMatrix the <code>DiscretizedExpressionMatrix</code>
     *                         with missing values from which the colored
     *                         table will be created
     * @throws InvalidNodeObjectTypeException if <code>expressionMatrix</code>
     *                     is not of a valid object type
     * @see #TableColorsWithMissingValues(Object[][] rowData, Object[]
     *   columnNames)
     * @see TableValues#constructRowData(NodeObjectInterface nodeObject)
     * @see TableValues#constructColumnNames(NodeObjectInterface nodeObject)
     */
    public TableColorsWithMissingValues(
            DiscretizedExpressionMatrix expressionMatrix)
            throws InvalidNodeObjectTypeException {
        this(constructRowData(expressionMatrix),
             constructColumnNames(expressionMatrix),
             expressionMatrix.getOriginalExpressionMatrix().getMissingValue());
    }

    /**
     * Creates a new colored table with data from the given bicluster
     * with missing values.
     *
     * @param bicluster the <code>Bicluster</code> from which the colored
     *                  table will be created
     * @param go the <code>GOFrontEnd</code>
     * @param parent the GUI's parent <code>Component</code>
     * @throws InvalidNodeObjectTypeException if <code>expressionMatrix</code>
     *                     is not of a valid object type
     * @see #TableColorsWithMissingValues(Object[][] rowData, Object[]
     *   columnNames)
     * @see TableValues#constructRowData(NodeObjectInterface nodeObject)
     * @see TableValues#constructColumnNames(NodeObjectInterface nodeObject)
     */
    public TableColorsWithMissingValues(Bicluster bicluster,
                                        GOFrontEnd go, Component parent)
            throws InvalidNodeObjectTypeException {
        this(constructRowData(bicluster),
             constructColumnNames(bicluster),
             bicluster.getMissingValue());
        if (go != null) {
            this.goProperties = bicluster.computeGeneOntologyTerms(go, false);
            this.goFrontEnd = go;
        }
        this.parent = parent;
    }

    /**
     * Creates a new colored table with data from the given bicluster
     * with missing values.
     *
     * @param bicluster the <code>Bicluster</code> from which the colored
     *                  table will be created
     * @throws InvalidNodeObjectTypeException if <code>expressionMatrix</code>
     *                     is not of a valid object type
     * @see #TableColorsWithMissingValues(Object[][] rowData, Object[]
     *   columnNames)
     * @see TableValues#constructRowData(NodeObjectInterface nodeObject)
     * @see TableValues#constructColumnNames(NodeObjectInterface nodeObject)
     */
    public TableColorsWithMissingValues(Bicluster bicluster) throws
            InvalidNodeObjectTypeException {
        this(constructRowData(bicluster),
             constructColumnNames(bicluster),
             bicluster.getMissingValue());
    }

    /**
     * Creates a new colored table with the given row data and columns' names.
     *
     * @param rowData the <code>Object[][]</code> array with the data to fill
     *   the rows of the table
     * @param columnNames the <code>Object[][]</code> array with the data to
     *   fill the header of the table
     * @param missingValue the <code>float</code> value that marks missing values
     * @see #calcMeanDividerValues(Object[][] rowData)
     * @see TableColors#TableColors(Object[][] rowData, Object[] columnNames) /
     */
    private TableColorsWithMissingValues(Object[][] rowData,
                                         Object[] columnNames,
                                         float missingValue) {
        super(rowData, columnNames, false);
        this.missingValue = missingValue;
        this.calcMeanDividerValues(rowData);
    }

    /**
     * Overrides <code>TableColors</code>'s <code>prepareRenderer</code> method.
     * Prepares the renderer by querying the data model for the value and
     * selection state of the cell at <code>row</code>, <code>column</code>.
     * Returns the component (may be a <code>Component</code>
     * or a <code>JComponent</code>) under the event location.
     *
     * @param renderer  the <code>TableCellRenderer</code> to prepare
     * @param row       the row of the cell to render, where 0 is the first row
     * @param column    the column of the cell to render,
     *			where 0 is the first column
     * @return          the <code>Component</code> under the event location
     *
     * @see TableColors#prepareRenderer(TableCellRenderer renderer, int row, int column)
     */
    public Component prepareRenderer(TableCellRenderer renderer, int row,
                                     int column) {
        Component component = super.prepareRenderer(renderer, row, column);
        if (column != 0) {
            /**
             * this cell is not on the first column, i.e., contains a gene
             * expression value (not a gene name)
             */
            float value = ((Float)this.getValueAt(row, column)).floatValue();
            if (value == missingValue) {
                component.setBackground(HeatmapColorScheme.getMissingValueColor());
                component.setForeground(HeatmapColorScheme.getMissingValueColor());
            } else
            if (value == meanValue) {
                /**
                 * this cell's value equals the mean value, so it's painted black
                 */
                component.setBackground(HeatmapColorScheme.getMeanValueColor());
                component.setForeground(HeatmapColorScheme.getMeanValueColor());
            } else {
                /**
                 * this cell's value is different from the mean value; it'll
                 * be painted green or red; find the green or red color
                 * component <code>rgb</code>
                 */
                int rgb = Math.round(Math.abs(value - meanValue) / divider);

                /**
                 * limit the red/green color component, so that it is not
                 * higher than 255 nor lower than 0 (since rgb components'
                 * values always range between 0 and 255)
                 */
                if (rgb > 255) {
                    rgb = 255;
                } else
                if (rgb < 0) {
                    rgb = 0;
                }

                Color color;
                if (value > meanValue) {
                    /**
                     * the actual cell's value is higher than the mean value;
                     * so, the cell is colored red; red component value was
                     * calculated before:
                     * Red = <code>rgb</code>, Green = 0, Blue = 0
                     */
                    color = HeatmapColorScheme.getColorAboveMean(rgb);
                } else {
                    /**
                     * the actual cell's value is lower than the mean value;
                     * so, the cell is colored green; green component value was
                     * calculated before:
                     * Red = 0, Green = <code>rgb</code>, Blue = 0
                     */
                    color = HeatmapColorScheme.getColorBelowMean(rgb);
                }

                /**
                 * turn the prepared color brighter and set background and
                 * foreground colors with the prepared color
                 */
                for (int i = 0; i < 4; i++) {
                    color = color.brighter();
                }
                component.setBackground(color);
                component.setForeground(color);
            }
        } else
        /**
         * this cell is on the first column (it's one of those which
         * contain genes' names)
         */
        if (!isCellSelected(row, column)) {
            /**
             * this cell is on the first column and it is not selected by
             * the user; so, the background is set to default
             */
            component.setBackground(getBackground());
        }

        return component;
    }

    /**
     * Overrides <code>TableValues</code>'s <code>getToolTipText</code> method
     * in order to allow the renderer's tips to be used if they have text set.
     *
     * @param event MouseEvent the event that triggered the tool tip display
     * @return String the message set as tool tip for the pointed table cell
     * @see javax.swing.JTable#getToolTipText(MouseEvent event)
     */
    public String getToolTipText(MouseEvent event) {
        String tip = null;
        Point p = event.getPoint();
        int rowIndex = rowAtPoint(p);
        int colIndex = columnAtPoint(p);
        int realColumnIndex = convertColumnIndexToModel(colIndex);

        if (realColumnIndex == 0) {
            /**
             * cell is in the first column, so it contains the name of a gene
             * set the tex tip for this cell, something like: "Gene X"
             */
            tip = "Gene: " + getValueAt(rowIndex, 0);
        } else
        if ((rowIndex >= 0) && (rowIndex < this.getRowCount()) &&
            (realColumnIndex > 0) && (realColumnIndex < this.getColumnCount())) {
            /**
             * cell is in a column that is not the first one, so it contains
             * a float value (the gene expression value);
             * set the tip for this cell, something like:
             * "(gene_name, condition_name) = gene_expression_value"
             * if it's not a missing value, and:
             * "missing value"
             * it it is a missing value
             */
            if (((Float) getValueAt(rowIndex, realColumnIndex)).floatValue() ==
                missingValue) {
                tip = "missing value";
            } else {
                tip = "(" + getValueAt(rowIndex, 0) +
                      ", " + getColumnName(realColumnIndex) +
                      ") = " + getValueAt(rowIndex, realColumnIndex);
            }
        } else {
            tip = super.getToolTipText(event);
        }
        return tip;
    }

    /**
     * Calculates mean and divider values for the given row data, excluding
     * the value that marks cells with missing values. Mean and divider values
     * are used by <code>prepareRenderer</code> method to calculate the green
     * or red color component to paint the cell.
     * <p>
     * Mean value is calculated like this:<br/>
     * <b>meanValue = (minValue + maxValue) / 2</b><br/>
     * where minValue is the minimum value of all the expression matrix's values
     * and maxValue is the maximum value of all.
     * </p>
     * <p>
     * Divider value is calculated like this:<br/>
     * <b>divider = (meanValue-minValue) / 255</b><br/>
     * where minValue, maxValue and meanValue are the same mentioned above.
     * </p>
     *
     * @param rowData the <code>Object[][]</code> row data that includes all
     *                gene expression values, from which the mean and divider
     *                values are calculated
     */
    private void calcMeanDividerValues(Object[][] rowData) {
        float minValue;
        float maxValue;
        ;
        float value;
        int i = 0, j = 0;

        /**
         * find the first value that is not a missing value
         */
        for (i = 0; i < rowData.length; i++) {
            for (j = 1; j < rowData[0].length; i++) {
                if (((Float) (rowData[i][j])).floatValue() != missingValue) {
                    break;
                }
            }
            if (j != rowData[0].length) {
                break;
            }
        }
        if ((i == rowData.length) && (j == rowData[0].length)) {
            return;
        }
        minValue = ((Float) rowData[i][j]).floatValue();
        maxValue = minValue;

        /**
         * find minimum and maximum values of the row data values
         */
        for (Object[] row : rowData) {
            for (i = 1; i < row.length; i++) {
                value = ((Float) row[i]).floatValue();
                /**
                 * if value marks a missing value, ignore it;
                 * otherwise, check if it is a local maximum or minimum
                 */
                if (value != missingValue) {
                    if (value < minValue) {
                        minValue = value;
                    }
                    if (value > maxValue) {
                        maxValue = value;
                    }
                }
            }
        }

        /**
         * calculate mean and divider values
         */
        meanValue = (minValue + maxValue) / 2;
        divider = (meanValue - minValue) / 255;
    }

    /**
     * Returns the value used to mark cells which correspond to missing
     * values on the original gene expression data.
     *
     * @return the <code>float</code> that marks missing values
     */
    public float getMissingValue() {
        return missingValue;
    }
}
