# Supplementary material for: BiGGEsTS: integrated environment for biclustering analysis of time series gene expression data
Source: BMC Res Notes. 2009 Jul 7;2:124. doi: 10.1186/1756-0500-2-124 (PMC2720980; doi:10.1186/1756-0500-2-124)
Supplement: Additional file 3 — Source code of the BiGGEsTS software. The source code of BiGGEsTS. The archive contains two directories, named "biggests" and "smadeira", inside a main directory, named "src". Each of the directories contained in "biggests" and "smadeira" contains the source files of the classes included in the packages identified by the same names. The Javadoc documentation of the source code is available at the official website. [file 1756-0500-2-124-S3.zip › src/biggests/tables/TableFunctionGroup.java]

package biggests.tables;

import java.awt.*;
import java.awt.event.*;
import java.text.*;
import java.util.*;

import javax.swing.*;
import javax.swing.table.*;

import biggests.utils.*;
import smadeira.biclustering.*;
import smadeira.utils.BiologicalRelevanceSummary;

/**
 * <p>Title: Table of Functions for a Group of Biclusters</p>
 *
 * <p>Description: Defines a table for displaying data of function
 *                 analysis performed on a given a group of biclusters.<br/>
 *                 It contains the following information:<br/>
 *                 1st column - Bicluster ID<br/>
 *                 2nd column - Number of Genes<br/>
 *                 3rd column - Number of Conditions<br/>
 *                 4th column - Best p-value<br/>
 *                 5th column - Best corrected p-value<br/>
 *                 6th column - Number of significant functions<br/>
 *                 7th column - Number of highly significant functions<br/>
 *                 8th column - P-value user's threshold<br/>
 *                 9th column - Number of significant functions (user's threshold)<br/>
 * Note: if the bicluster group is a post-processed one, an an extra
 *       column is added at the beggining, holding the post-processed
 *       bicluster id.
 * </p>
 *
 * <p>Copyright:   Copyright (C) 2007  Joana Gon�alves
 *                 This program is free software; you can redistribute
 *                 it and/or modify it under the terms of the GNU General
 *                 Public License as published by the Free Software
 *                 Foundation; either version 3 of the License, or
 *                 any later version.
 *
 *                 This program is distributed in the hope that it will
 *                 be useful, but WITHOUT ANY WARRANTY; without even the
 *                 implied warranty of MERCHANTABILITY or FITNESS FOR A
 *                 PARTICULAR PURPOSE.  See the
 *                 <a href="http://www.gnu.org/licenses/gpl.html">
 *                 GNU General Public License</a> for more details.
 * </p>
 *
 * @author Joana P. Gon�alves
 */
/* ------------------------------------------------------------------------------------------------ ...<br/>
 * | Bicluster ID | #Genes | #Conditions | Best p-value | Best corr. p-value | #Signif. functions | ...<br/>
 * |----------------------------------------------------------------------------------------------| ...<br/>
 * |      1       |  136   |      6      | 0.0357434694 |   0.00082635340    |        3           | ...<br/>
 * |      2       |  862   |     17      | 0.7639486945 |         1.0        |        0           | ...<br/>
 * | ............ | ...... | ........... | ............ | .................. | .................. | ...<br/>
 * | ............ | ...... | ........... | ............ | .................. | .................. | ...<br/>
 * ------------------------------------------------------------------------------------------------ ...<br/>
 */
public class TableFunctionGroup extends JTable {
    /**
     * Default color to mark rows that contain biclusters with significant terms.
     */
    public static final Color SIGNIFICANT_COLOR = new Color(89, 255, 89);

    /**
     * Default color to user in even rows (when they are not selected).
     */
    public static final Color EVEN_ROWS_COLOR = new Color(228, 238, 250);

    /**
     * Default color to user in odd rows (when they are not selected).
     */
    public static final Color ODD_ROWS_COLOR = Color.WHITE;

    /**
     * States if this function table is for a post-processed bicluster group or not.
     */
    private boolean postProcessed;

    /**
     * Color to mark rows that contain biclusters with significant terms.
     */
    private Color significantColor;

    /**
     * Color to mark even rows (when they are not selected).
     */
    private Color evenRowsColor;

    /**
     * Color to mark odd rows (when they are not selected).
     */
    private Color oddRowsColor;

    /**
     * Creates a new function table from the data of a biclusters group object.
     *
     * @param biclustering the <code>Biclustering</code> from which the
     *                   function table is created
     * @param biologicalRelevanceSummary the <code>Hashtable</code> which
     *        contains the biological relevance summaries for all
     *        biclusters' group biclusters
     * @param postProcessed <code>boolean</code> <code>true</code> if
     *        <code>biclustering</code> is a post-processed biclusters
     *        group object
     * @throws InvalidNodeObjectTypeException when the type of the biclustering
     *                   object is not valid
     * @see #constructRowData(Biclustering biclustering)
     * @see #TableFunctionGroup(Object[][] rowData, Object[] columnNames))
     */
    public TableFunctionGroup(Biclustering biclustering,
            Hashtable<Integer,BiologicalRelevanceSummary>
            biologicalRelevanceSummary,
            boolean postProcessed) throws
            InvalidNodeObjectTypeException {
        this(constructRowData(biclustering, biologicalRelevanceSummary,
                              postProcessed),
             columnNames(postProcessed), postProcessed);
        this.postProcessed = postProcessed;
    }

    /**
     * Creates a new function table from the data of a biclusters group object.
     *
     * @param rowData the <code>Object[][]</code> row data (for all table
     *                cells except the ones from the table header)
     * @param columnNames the <code>Object[]</code> column names (for
     *                the table header)
     * @param postProcessed <code>boolean</code> <code>true</code> if
     *        <code>biclustering</code> is a post-processed biclusters
     *        group object
     * @see #TableFunctionGroup(TableSorterFunctionGroup tableSorterModel)
     * @see applicationgui.utils.TableSorter#TableSorter(TableModel tableModel)
     * @see javax.swing.table.DefaultTableModel#DefaultTableModel(Object[][] rowData, Object[] columnNames)
     */
    protected TableFunctionGroup(Object[][] rowData, Object[] columnNames,
                                 boolean postProcessed) {
        /**
         * create a new JTable with a table sorter model, which incorporates
         * the specified row data and column names
         */
        this(new TableSorterFunctionGroup(new DefaultTableModel(rowData,
                columnNames), postProcessed));
    }

    /**
     * Creates a new function table from the data of a biclusters group object.
     *
     * @param tableSorterModel the <code>TableSorter</code> model for the table
     * @see javax.swing.JTable#JTable(TableModel dm)
     */
    protected TableFunctionGroup(TableSorterFunctionGroup tableSorterModel) {
        /**
         * create a new JTable object with a table sorter model derived from the
         * given table model
         */
        super(tableSorterModel);

        /**
         * set table header of this TableValues as the table header of the
         * created table sorter model
         */
        ((TableSorterFunctionGroup)this.getModel()).setTableHeader(this.
                getTableHeader());

        this.getTableHeader().setReorderingAllowed(false);

        this.setDefaultRenderer(Float.class, new FloatCellRenderer());

        /**
         * set preferred size for all table's cells
         */
        Enumeration<TableColumn> e = this.getColumnModel().getColumns();
        while (e.hasMoreElements()) {
            e.nextElement().setPreferredWidth(150);
        }

        /**
         * set header font to bold style
         */
        JTableHeader tableHeader = this.getTableHeader();
        Font headerFont = tableHeader.getFont();
        tableHeader.setFont(new Font(headerFont.getName(), Font.BOLD,
                                     headerFont.getSize()));

        this.significantColor = this.SIGNIFICANT_COLOR;
        this.evenRowsColor = this.EVEN_ROWS_COLOR;
        this.oddRowsColor = this.ODD_ROWS_COLOR;
    }

    /**
     * Overrides <code>JTable</code>'s <code>prepareRenderer</code> method.
     * Prepares the renderer by querying the data model for the
     * value and selection state
     * of the cell at <code>row</code>, <code>column</code>.
     * Returns the component (may be a <code>Component</code>
     * or a <code>JComponent</code>) under the event location.
     *
     * @param renderer  the <code>TableCellRenderer</code> to prepare
     * @param row       the row of the cell to render, where 0 is the first row
     * @param column    the column of the cell to render,
     *			where 0 is the first column
     * @return          the <code>Component</code> under the event location
     * @see javax.swing.JTable#prepareRenderer(TableCellRenderer renderer, int row, int column)
     */
    public Component prepareRenderer(TableCellRenderer renderer, int row,
                                     int column) {
        /**
         * get the component prepared from JTable's prepareRenderer method
         */
        Component c = super.prepareRenderer(renderer, row, column);
        if (postProcessed) {
            if ((row % 2 == 0) && (!isCellSelected(row, column))) {
                /**
                 * cell is in row numbered even and is not selected
                 */
                int value = ((Integer)this.getValueAt(row, 9)).intValue();
                if (value > 0) {
                    /**
                     * signal a row which corresponds to a post-processed
                     * bicluster with significant functions
                     */
                    c.setBackground(this.significantColor);
                } else {
                    /**
                     * set the color of the cell to light blue
                     * (the color of even rows)
                     */
                    c.setBackground(this.evenRowsColor);
                }
            } else
            if (!isCellSelected(row, column)) {
                int value = ((Integer)this.getValueAt(row, 9)).intValue();
                if (value > 0) {
                    /**
                     * signal a row which corresponds to a post-processed
                     * bicluster with significant functions
                     */
                    c.setBackground(this.significantColor);
                } else {
                    /**
                     * cell is in a row numbered odd and is not selected
                     * set the color of the cell to default background
                     */
                    c.setBackground(this.oddRowsColor);
                }
            }
            return c;
        }

        if ((row % 2 == 0) && (!isCellSelected(row, column))) {
            /**
             * cell is in row numbered even and is not selected
             */
            int value = ((Integer)this.getValueAt(row, 8)).intValue();
            if (value > 0) {
                /**
                 * signal a row which corresponds to a bicluster with
                 * significant functions
                 */
                c.setBackground(this.significantColor);
            } else {
                /**
                 * set the color of the cell to light blue
                 * (the color of even rows)
                 */
                c.setBackground(this.evenRowsColor);
            }
        } else
        if (!isCellSelected(row, column)) {
            int value = ((Integer)this.getValueAt(row, 8)).intValue();
            if (value > 0) {
                /**
                 * signal a row which corresponds to a bicluster with
                 * significant functions
                 */
                c.setBackground(this.significantColor);
            } else {
                /**
                 * cell is in a row numbered odd and is not selected
                 * set the color of the cell to default background
                 */
                c.setBackground(this.oddRowsColor);
            }
        }
        return c;
    }

    /**
     * Overrides <code>JTable</code>'s <code>getToolTipText</code> method
     * in order to allow the renderer's tips to be used if they have text set.
     *
     * @param event MouseEvent the event that triggered the tool tip display
     * @return String the message set as tool tip for the pointed table cell
     * @see javax.swing.JTable#getToolTipText(MouseEvent event)
     */
    public String getToolTipText(MouseEvent event) {
        String tip = null;
        Point p = event.getPoint();
        int rowIndex = rowAtPoint(p);
        int colIndex = columnAtPoint(p);
        int realColumnIndex = convertColumnIndexToModel(colIndex);

        if (rowIndex < 0) {
            return "";
        }

        if (realColumnIndex == 0) {
            /**
             * cell is in the first column, so it contains
             * a bicluster or post-processed bicluster id;
             * set the text tip for this cell, something like:
             * "Bicluster ID 14" or "Post-Processed ID 14"
             */
            tip = completeColumnNames(postProcessed)[0] + " " +
                  getValueAt(rowIndex, 0);
        } else
        if ((realColumnIndex == 1) && postProcessed) {
            tip = completeColumnNames(postProcessed)[1] + " " +
                  getValueAt(rowIndex, 1);
        } else
        if ((rowIndex >= 0) && (rowIndex < this.getRowCount()) &&
            (realColumnIndex > 0) && (realColumnIndex < this.getColumnCount())) {
            /**
             * cell is in a column that is not the first one;
             * set the tip for this cell, something like:
             * "(Bicluster 14, Number of Significant Functions) = 3"
             */
            tip = "(" + completeColumnNames(postProcessed)[0] + " " +
                  getValueAt(rowIndex, 0) +
                  ", " + completeColumnNames(postProcessed)[realColumnIndex] +
                  ") = " + getValueAt(rowIndex, realColumnIndex);
        } else {
            tip = super.getToolTipText(event);
        }
        return tip;
    }

    /**
     * Overrides <code>JTable</code>'s <code>createDefaultTableHeader</code>
     * method.<br/>
     * Creates the default table header for a values' table, that is, a header
     * with specific text tool tips for this kind of table.
     *
     * @return an instance of <code>TableHeaderFunction</code>, i.e, a specific table
     *         header for a table of functions
     * @see javax.swing.JTable#columnModel
     * @see javax.swing.JTable#createDefaultTableHeader()
     * @see applicationgui.utils.TableHeader#TableHeader(TableColumnModel cm)
     */
    protected JTableHeader createDefaultTableHeader() {
        return new TableHeaderFunction(columnModel);
    }

    /**
     * Constructs the row data matrix with data retrieved from the biclustering
     * object.<br/>
     * <p>
     * The final structure of the row data is:<br/>
     * for GROUPS OF BICLUSTERS<br/>
     * 1st column - Bicluster ID<br/>
     * 2nd column - Number of Genes<br/>
     * 3rd column - Number of Conditions<br/>
     * 4th column - Best p-value<br/>
     * 5th column - Best corrected p-value<br/>
     * 6th column - Number of significant functions<br/>
     * 7th column - Number of highly significant functions<br/>
     * 8th column - P-value user's threshold
     * 9th column - Number of significant functions (user's threshold)
     *  <br/>
     * for POST-PROCESSED GROUPS OF BICLUSTERS<br/>
     * 1st column - Post-Processed ID<br/>
     * 2nd column - Bicluster ID<br/>
     * 3rd column - Number of Genes<br/>
     * 4th column - Number of Conditions<br/>
     * 5th column - Best p-value<br/>
     * 6th column - Best corrected p-value<br/>
     * 7th column - Number of significant functions<br/>
     * 8th column - Number of highly significant functions<br/>
     * 9th column - P-value user's threshold
     * 10th column - Number of significant functions (user's threshold)
     * </p>
     *
     * @param biclustering the <code>Biclustering</code> object which provides the
     *                   data needed to create the row data matrix
     * @param biologicalRelevanceSummary <code>Hashtable</code> contains
     *        the summary of function analysis results for all the
     *        biclusters in the group of biclusters (<code>biclustering</code>)
     * @param postProcessed <code>boolean</code> <code>true</code> if
     *        <code>biclustering</code> is a post-processed biclusters
     *        group object
     * @return the <code>Object[][]</code> row data matrix, ready to be used by
     *         <code>TableFunctionGroup</code>'s constructor
     * @throws InvalidNodeObjectTypeException when the type of the biclustering object is not valid
     */
    protected static Object[][] constructRowData(
            Biclustering biclustering,
            Hashtable<Integer,BiologicalRelevanceSummary> biologicalRelevanceSummary,
            boolean postProcessed) throws
            InvalidNodeObjectTypeException {
        Object[][] rowData = null;
        Bicluster[] biclusters = biclustering.getSetOfBiclusters();
        if (biclusters == null || biclusters.length == 0) {
            return null;
        }

        if (postProcessed) {
            rowData = new Object[biclusters.length][10];
            int i = 0;
            for (Bicluster bicluster : biclusters) {
                BiologicalRelevanceSummary summary =
                        biologicalRelevanceSummary.get(bicluster.getID());
                rowData[i][0] = Integer.valueOf(i + 1);
                rowData[i][1] = Integer.valueOf(bicluster.getID());
                rowData[i][2] = Integer.valueOf(bicluster.getNumberOfGenes());
                rowData[i][3] = Integer.valueOf(bicluster.getNumberOfConditions());
                rowData[i][4] = Float.valueOf((float) summary.getBestPvalue());
                rowData[i][5] = Float.valueOf((float) summary.getBestCorrectedPvalue());
                rowData[i][6] = Float.valueOf((float) summary.getNumberOfSignificantCorrectedTerms());
                rowData[i][7] = Float.valueOf((float) summary.getNumberOfHighlySignificantCorrectedTerms());
                rowData[i][8] = Float.valueOf((float) summary.getSignificanceUserThreshold());
                rowData[i][9] = Integer.valueOf(summary.getNumberOfUserThresholdSignificantCorrectedTerms());
                i++;
            }
            return rowData;
        }

        rowData = new Object[biclusters.length][9];
        int i = 0;
        for (Bicluster bicluster : biclusters) {
            BiologicalRelevanceSummary summary =
                    biologicalRelevanceSummary.get(bicluster.getID());
            rowData[i][0] = Integer.valueOf(bicluster.getID());
            rowData[i][1] = Integer.valueOf(bicluster.getNumberOfGenes());
            rowData[i][2] = Integer.valueOf(bicluster.getNumberOfConditions());
            rowData[i][3] = Float.valueOf((float) summary.getBestPvalue());
            rowData[i][4] = Float.valueOf((float) summary.getBestCorrectedPvalue());
            rowData[i][5] = Float.valueOf((float) summary.getNumberOfSignificantCorrectedTerms());
            rowData[i][6] = Float.valueOf((float) summary.getNumberOfHighlySignificantCorrectedTerms());
            rowData[i][7] = Float.valueOf((float) summary.getSignificanceUserThreshold());
            rowData[i][8] = Integer.valueOf(summary.getNumberOfUserThresholdSignificantCorrectedTerms());
            i++;
        }
        return rowData;
    }

    /**
     * Returns the abbreviated names for the columns of this functions table.
     *
     * The abbreviated column names for the header of this table of functions.<br/>
     * GROUP OF BICLUSTERS:<br/>
     * 1st column - Bicluster ID<br/>
     * 2nd column - # Genes<br/>
     * 3rd column - # Conditions<br/>
     * 4th column - Best p-value<br/>
     * 5th column - Best corrected p-value<br/>
     * 6th column - # Significant terms<br/>
     * 7th column - # Highly sig terms<br/>
     * 8th column - Significance threshold<br/>
     * 9th column - # Sig terms (threshold)<br/>
     *
     * POST-PROCESSED GROUP OF BICLUSTERS:<br/>
     * 1st column - Post-Processed ID<br/>
     * 2nd column - Parent ID<br/>
     * 3rd column - # Genes<br/>
     * 4th column - # Conditions<br/>
     * 5th column - Best p-value<br/>
     * 6th column - Best corrected p-value<br/>
     * 7th column - # Significant terms<br/>
     * 8th column - # Highly sig terms<br/>
     * 9th column - Significance threshold<br/>
     * 10th column - # Sig terms (threshold)<br/>
     *
     * @param postProcessed <code>boolean</code> <code>true</code> if
     *        <code>biclustering</code> is a post-processed biclusters
     *        group object
     * @return the <code>String[]</code> set of abbreviated columns names
     */
    public static String[] columnNames(boolean postProcessed) {
        if (postProcessed) {
            String[] cNames = {"Post-Processed ID",
                              "Parent ID",
                              "# Genes",
                              "# Time points",
                              "Best p-value",
                              "Best corrected p-value",
                              "# Significant terms",
                              "# Highly sig terms",
                              "Significance threshold",
                              "# Sig terms (threshold)"};
            return cNames;
        }
        String[] cNames = {"Bicluster ID",
                          "# Genes",
                          "# Time points",
                          "Best p-value",
                          "Best corrected p-value",
                          "# Significant terms",
                          "# Highly sig terms",
                          "Significance threshold",
                          "# Sig terms (threshold)"};
        return cNames;
    }

    /**
     * Returns the complete names of the columns of this functions table.
     *
     * Complete column names for the header of this table of functions:<br/>
     * BICLUSTERS GROUP:<br/>
     * 1st column - Bicluster ID<br/>
     * 2nd column - Number of Genes<br/>
     * 3rd column - Number of Conditions<br/>
     * 4th column - Best p-value<br/>
     * 5th column - Best corrected p-value<br/>
     * 6th column - Number of Significant Rerms<br/>
     * 7th column - Number of Highly Significant Rerms<br/>
     * 8th column - Significance threshold<br/>
     * 9th column - Number of Significant Terms (below significance threshold)<br/>
     *
     * POST-PROCESSED BICLUSTER GROUP:<br/>
     * 1st column - Post-Processed ID<br/>
     * 2nd column - Bicluster ID<br/>
     * 3rd column - Number of Genes<br/>
     * 4th column - Number of Conditions<br/>
     * 5th column - Best p-value<br/>
     * 6th column - Best corrected p-value<br/>
     * 7th column - Number of Significant Terms<br/>
     * 8th column - Number of Highly Significant Terms<br/>
     * 9th column - Significance threshold<br/>
     * 10th column - Number of Significant Terms (below significance threshold)<br/>
     *
     * @param postProcessed <code>boolean</code> <code>true</code> if
     *        <code>biclustering</code> is a post-processed biclusters
     *        group object
     * @return the <code>String[]</code> set of complete columns names
     */
    public static String[] completeColumnNames(boolean postProcessed) {
        if (postProcessed) {
            String[] ccNames = {"Post-Processed ID",
                               "Parent ID",
                               "Number of genes",
                               "Number of time points",
                               "Best p-value",
                               "Best corrected p-value",
                               "Number of significant terms",
                               "Number of highly significant terms",
                               "Significance threshold",
                               "Number of significant terms (below significance threshold)"};
            return ccNames;
        }

        String[] ccNames = {"Bicluster ID",
                           "Number of genes",
                           "Number of time points",
                           "Best p-value",
                           "Best corrected p-value",
                           "Number of significant terms",
                           "Number of highly significant terms",
                           "Significance threshold",
                           "Number of significant terms (below significance threshold)"};
        return ccNames;
    }

    /**
     * Returns the <code>Color</code> used to mark significant terms.
     *
     * @return Color used to mark significant terms
     */
    public Color getSignificantColor() {
        return significantColor;
    }

    /**
     * Returns the <code>Color</code> used to mark even rows that are not selected.
     *
     * @return Color used to mark even rows that are not selected
     */
    public Color getEvenRowsColor() {
        return evenRowsColor;
    }

    /**
     * Returns the <code>Color</code> used to mark odd rows that are not selected.
     *
     * @return Color used to mark odd rows that are not selected
     */
    public Color getOddRowsColor() {
        return oddRowsColor;
    }

    /**
     * Sets a new color to mark significant terms.
     *
     * @param newSignificantColor <code>Color</code> to mark
     * significant terms
     */
    public void setSignificantColor(Color newSignificantColor) {
        significantColor = newSignificantColor;
    }

    /**
     * Sets a new color to mark even rows that are not selected.
     *
     * @param newEvenRowsColor <code>Color</code> to mark even
     * rows that are not selected
     */
    public void setEvenRowsColor(Color newEvenRowsColor) {
        evenRowsColor = newEvenRowsColor;
    }

    /**
     * Sets a new color to mark odd rows that are not selected.
     *
     * @param newOddRowsColor <code>Color</code> to mark odd
     * rows that are not selected
     */
    public void setOddRowsColor(Color newOddRowsColor) {
        oddRowsColor = newOddRowsColor;
    }

    /**
     * <p>Title: <code>NumberCellRenderer</code>: A renderer for cells which
     *           contain numbers.</p>
     */
    protected static class NumberCellRenderer extends DefaultTableCellRenderer.
            UIResource {
        /**
         * Constructs a new <code>NumberCellRenderer</code> for a cell.
         *
         * @see javax.swing.table.DefaultTableCellRenderer#DefaultTableCellRenderer()
         */
        public NumberCellRenderer() {
            super();
            setHorizontalAlignment(JLabel.RIGHT);
        }
    }


    /**
     * <p>Title: <code>FloatCellRenderer</code>: A renderer for cells which
     *           contain float numbers.</p>
     */
    protected static class FloatCellRenderer extends NumberCellRenderer {
        /**
         * The formatter which is used to format the float value.
         */
        NumberFormat formatter;

        /**
         * Constructs a new <code>FloatCellRenderer</code>.
         */
        public FloatCellRenderer() {
            super();
        }

        /**
         * Overrides <code>DefaultTableCellRenderer</code>'s
         * <code>setValue</code> method. Formats the value of the cell to display.
         *
         * @param value the <code>Object</code> containing the float value
         */
        public void setValue(Object value) {
            if (formatter == null) {
                formatter = NumberFormat.getInstance(Locale.ENGLISH);
                formatter.setMaximumFractionDigits(8);
                formatter.setMinimumFractionDigits(8);
            }
            setText((value == null) ? "" : formatter.format(value));
        }
    }
}
