# Supplementary material for: BiGGEsTS: integrated environment for biclustering analysis of time series gene expression data
Source: BMC Res Notes. 2009 Jul 7;2:124. doi: 10.1186/1756-0500-2-124 (PMC2720980; doi:10.1186/1756-0500-2-124)
Supplement: Additional file 3 — Source code of the BiGGEsTS software. The source code of BiGGEsTS. The archive contains two directories, named "biggests" and "smadeira", inside a main directory, named "src". Each of the directories contained in "biggests" and "smadeira" contains the source files of the classes included in the packages identified by the same names. The Javadoc documentation of the source code is available at the official website. [file 1756-0500-2-124-S3.zip › src/biggests/tables/TableFunctionIndividual.java]

package biggests.tables;

import java.awt.*;
import java.awt.event.*;
import java.text.*;
import java.util.*;

import javax.swing.*;
import javax.swing.table.*;

import biggests.utils.*;
import smadeira.biclustering.*;
import smadeira.ontologizer.*;
import biggests.gui.BiggestsFrame;

/**
 * <p>Title: Function Table for an Individual Bicluster</p>
 *
 * <p>Description: Contains data about function analysis performed on
 *                 a given bicluster.</p>
 *
 * <p>Copyright:   Copyright (C) 2007  Joana Gon�alves
 *                 This program is free software; you can redistribute
 *                 it and/or modify it under the terms of the GNU General
 *                 Public License as published by the Free Software
 *                 Foundation; either version 3 of the License, or
 *                 any later version.
 *
 *                 This program is distributed in the hope that it will
 *                 be useful, but WITHOUT ANY WARRANTY; without even the
 *                 implied warranty of MERCHANTABILITY or FITNESS FOR A
 *                 PARTICULAR PURPOSE.  See the
 *                 <a href="http://www.gnu.org/licenses/gpl.html">
 *                 GNU General Public License</a> for more details.
 * </p>
 *
 * @author Joana Gon�alves
 */

public class TableFunctionIndividual extends JTable {
    /**
     * Default color for highly significant terms.
     */
    public static final Color HIGHLY_SIGNIFICANT_COLOR = new Color(89, 255, 89);

    /**
     * Default color for significant terms.
     */
    public static final Color SIGNIFICANT_COLOR = new Color(168, 255, 168);

    /**
     * Default color for even rows.
     */
    public static final Color EVEN_ROWS_COLOR = new Color(228, 238, 250);

    /**
     * Default color for odd rows.
     */
    public static final Color ODD_ROWS_COLOR = Color.WHITE;

    /**
     * P-value threshold to mark highly significant terms.
     */
    private float highlySignificantPValueThreshold;

    /**
     * P-value threshold to mark significant terms.
     */
    private float significantPValueThreshold;

    /**
     * Color to mark rows that contain highly significant terms.
     */
    private Color highlySignificantColor;

    /**
     * Color to mark rows that contain significant terms.
     */
    private Color significantColor;

    /**
     * Color to mark even rows (when they are not selected).
     */
    private Color evenRowsColor;

    /**
     * Color to mark odd rows (when they are not selected).
     */
    private Color oddRowsColor;

    /**
     * The genes names of the gene set (not the population set).
     */
    private String[] genesNames;

    /**
     * The GO Frontend with the GO graph of annotated terms.
     */
    private GOFrontEnd goFrontEnd;

    /**
     * This table's parent GUI component. It's used to specify the
     * location of the popup dialogs that display messages to the user.
     */
    private Component parent;

    /**
     * The abbreviated column names for the header of this table of functions.<br/>
     * 1st column - GO Term ID<br/>
     * 2nd column - GO Term Name<br/>
     * 3rd column - #A. Population G.<br/>
     * 4th column - #A. Set G.<br/>
     * 5th column - P-Value<br/>
     * 6th column - Corrected P-Value<br/>
     */
    private static final String[] columnNames = {"GO Term ID",
                                                "GO Term Name",
                                                "#A. Population G.",
                                                "#A. Set G.",
                                                "P-Value",
                                                "Corrected P-Value"};

    /**
     * The column names for the header of this table of functions.<br/>
     * 1st column - GO Term ID<br/>
     * 2nd column - GO Term Name<br/>
     * 3rd column - Annotated Population Genes<br/>
     * 4th column - Annotated Set Genes<br/>
     * 5th column - Hypergeometric P-Value<br/>
     * 6th column - Bonferroni Corrected P-Value<br/>
     */
    private static final String[] completeColumnNames = {"GO Term ID",
            "GO Term Name",
            "Annotated Population Genes",
            "Annotated Set Genes",
            "Hypergeometric P-Value",
            "Bonferroni Corrected P-Value"};

    /**
     * <p>
     * Creates a new table of functions from the data of a bicluster object.
     * A table of functions for a bicluster contains the following
     * information:<br/>
     * 1st column - GO Term ID<br/>
     * 2nd column - GO Term Name<br/>
     * 3rd column - Number of Genes in Population Annotated with the Term<br/>
     * 4th column - Number of Genes in Set Annotated with the Term<br/>
     * 5th column - Hypergeometric P-Value<br/>
     * 6th column - Bonferroni Corrected Hypergeometric P-Value<br/>
     * </p>
     *
     * <table border="1">
     * <tr><th>GO Term ID<th>GO Term Name<th>#Ann. Pop. Genes<th>#Ann. Set Genes<th>P-Value<th> Corrected P.Value
     * <tr><td>GO:0007275<td> development<td>37<td>2<td>0.0093..<td>1.0
     * <tr><td>GO:0051704<td>interaction...<td>16<td>1<td>0.0831..<td>1.0
     * <tr><td>...<td>...<td>...<td>...<td>...<td>...
     * </table>
     *
     * @param bicluster the <code>Bicluster</code> from which the
     *                   function table is created
     * @param goProperties the <code>GeneSetResult</code> for the given
     *        <code>bicluster</code>
     * @param go GOFrontEnd the GO frontend to the gene ontology for this
     *        table's population of genes
     * @param pValueThreshold the significancy threshold <code>float</code> p-value to
     *        color significant terms (GO terms are significant if their
     *        Bonferroni corrected hypergeometric p-value is below
     *        <code>pValueThreshold</code>
     * @param parent the GUI's parent <code>Component</code>
     * @throws InvalidNodeObjectTypeException when the type of the bicluster
     *                   object is not valid
     * @throws Exception if <code>bicluster</code> has no gene set result
     *                   with GO terms associated with it
     * @see #constructRowData(GeneSetResult goProperties, boolean onlyTerms)
     * @see #TableFunctionGroup(Object[][] rowData, Object[] columnNames))
     */
    /* --------------------------------------------------------------------------------------------------<br/>
     * | GO Term ID | GO Term Name   | #Ann. Pop. Genes | #Ann. Set Genes | P-Value | Corrected P-Value |<br/>
     * |------------------------------------------------------------------------------------------------|<br/>
     * | GO:0007275 | development    |        37        |         2       | 0.0093..|        1.0        |<br/>
     * | GO:0051704 | interaction... |        16        |         1       | 0.0831..|        1.0        |<br/>
     * | .......... | .............. | ................ | ............... | ........| ................. |<br/>
     * | .......... | .............. | ................ | ............... | ........| ................. |<br/>
     * --------------------------------------------------------------------------------------------------<br/>
     */
    public TableFunctionIndividual(Bicluster bicluster, GeneSetResult goProperties, GOFrontEnd go,
                                   float pValueThreshold, Component parent) throws
            InvalidNodeObjectTypeException, Exception {
        this(constructRowData(goProperties, false),
             columnNames, go, pValueThreshold);
        genesNames = bicluster.getGenesNames();
        this.parent = parent;
    }

    /**
     * Creates a new function table from the GO terms infotmation
     * in <code>matrix</code>. It contains the following information:<br/>
     * 1st column - GO Term ID<br/>
     * 2nd column - GO Term Name<br/>
     * 3rd column - Number of Genes in Population Annotated with the Term<br/>
     *
     * <table border="1">
     * <tr><th>GO Term ID<th>GO Term Name<th>#Ann. Pop. Genes<th>
     * <tr><td>GO:0007275<td> development<td>37
     * <tr><td>GO:0051704<td>interaction...<td>16
     * <tr><td>...<td>...<td>...
     * </table>
     *
     * @param matrix the <code>IMatrix</code> which contains the GO
     *        terms to present in the table
     * @param go GOFrontEnd the GO frontend to the gene ontology for this
     *        table's population of genes
     * @throws Exception if GO terms information does not exist
     * @see #TableFunctionIndividualTable(Object[][] rowData, Object[] columnNames)
     * @see #constructRowData(GeneSetResult goProperties, boolean onlyTerms)
     * @see #getActualColumnNames(boolean onlyTerms)
     */
    public TableFunctionIndividual(IMatrix matrix, GOFrontEnd go) throws
            Exception {
        this(constructRowData(matrix.getGeneOntologyProperties(), true),
             getActualColumnNames(true), go);
        genesNames = matrix.getGenesNames();
    }

    /**
     * Creates a new function table from the given GO terms.
     * A table of functions for a bicluster contains the following
     * information:<br/>
     * 1st column - GO Term ID<br/>
     * 2nd column - GO Term Name<br/>
     * 3rd column - Number of Genes in Population Annotated with the Term<br/>
     * 4th column - Number of Genes in Set Annotated with the Term<br/>
     * 5th column - Hypergeometric P-Value<br/>
     * 6th column - Bonferroni Corrected Hypergeometric P-Value<br/>
     *
     * <table border="1">
     * <tr><th>GO Term ID<th>GO Term Name<th>#Ann. Pop. Genes<th>#Ann. Set Genes<th>P-Value<th> Corrected P.Value
     * <tr><td>GO:0007275<td> development<td>37<td>2<td>0.0093..<td>1.0
     * <tr><td>GO:0051704<td>interaction...<td>16<td>1<td>0.0831..<td>1.0
     * <tr><td>...<td>...<td>...<td>...<td>...<td>...
     * </table>
     *
     * @param goProperties the <code>GeneSetResult</code> which contains the
     *                   GO terms annotated for the genes
     * @param go GOFrontEnd the GO frontend to the gene ontology for this
     *        table's population of genes
     * @param genesNames <code>String[]</code> the names of the genes in gene set
     * @param pValueThreshold the significancy threshold <code>float</code> p-value to
     *        color significant terms (GO terms are significant if their
     *        Bonferroni corrected hypergeometric p-value is below
     *        <code>pValueThreshold</code>
     * @throws InvalidNodeObjectTypeException when the type of the bicluster
     *                   object is not valid
     * @throws Exception if <code>goProperties</code> is empty
     * @see #constructRowData(Bicluster bicluster)
     * @see #TableFunctionIndividual(Object[][] rowData, Object[] columnNames))
     */
    /* --------------------------------------------------------------------------------------------------<br/>
     * | GO Term ID | GO Term Name   | #Ann. Pop. Genes | #Ann. Set Genes | P-Value | Corrected P-Value |<br/>
     * |------------------------------------------------------------------------------------------------|<br/>
     * | GO:0007275 | development    |        37        |         2       | 0.0093..|        1.0        |<br/>
     * | GO:0051704 | interaction... |        16        |         1       | 0.0831..|        1.0        |<br/>
     * | .......... | .............. | ................ | ............... | ........| ................. |<br/>
     * | .......... | .............. | ................ | ............... | ........| ................. |<br/>
     * --------------------------------------------------------------------------------------------------<br/>
     */
    public TableFunctionIndividual(GeneSetResult goProperties, GOFrontEnd go,
                                   String[] genesNames, float pValueThreshold) throws
            Exception {
        this(constructRowData(goProperties, false), columnNames, go,
             pValueThreshold);
        this.genesNames = genesNames;
    }

    /**
     * Creates a new function table from the given GO terms.
     * It contains the following information:<br/>
     * 1st column - GO Term ID<br/>
     * 2nd column - GO Term Name<br/>
     * 3rd column - Number of Genes in Population Annotated with the Term<br/>
     *
     * <table border="1">
     * <tr><th>GO Term ID<th>GO Term Name<th>#Ann. Pop. Genes<th>
     * <tr><td>GO:0007275<td> development<td>37
     * <tr><td>GO:0051704<td>interaction...<td>16
     * <tr><td>...<td>...<td>...
     * </table>
     *
     * @param goProperties the <code>GeneSetResult</code> which contains the
     *                   GO terms annotated for the genes
     * @param go GOFrontEnd the GO frontend to the gene ontology for this
     *        table's population of genes
     * @param genesNames <code>String[]</code> the names of the genes in gene set
     * @throws Exception if <code>goProperties</code> is empty
     * @see #constructRowData(GeneSetResult goProperties, boolean onlyTerms)
     * @see #getActualColumnNames(boolean onlyTerms)
     * @see #TableFunctionIndividual(Object[][] rowData, Object[] columnNames))
     */
    /* --------------------------------------------------------------------<br/>
     * | GO Term ID | GO Term Name   | #Ann. Pop. Genes | #Ann. Set Genes |<br/>
     * |------------------------------------------------------------------|<br/>
     * | GO:0007275 | development    |        37        |         2       |<br/>
     * | GO:0051704 | interaction... |        16        |         1       |<br/>
     * | .......... | .............. | ................ | ............... |<br/>
     * | .......... | .............. | ................ | ............... |<br/>
     * --------------------------------------------------------------------<br/>
     */
    public TableFunctionIndividual(GeneSetResult goProperties, GOFrontEnd go,
                                   String[] genesNames) throws Exception {
        this(constructRowData(goProperties, true), getActualColumnNames(true),
             go);
        this.genesNames = genesNames;
    }

    /**
     * Creates a new table of functions with terms and p-values data.
     * It contains the following information:<br/>
     * 1st column - GO Term ID<br/>
     * 2nd column - GO Term Name<br/>
     * 3rd column - Number of Genes in Population Annotated with the Term<br/>
     * 4th column - Number of Genes in Bicluster Annotated with the Term<br/>
     * 5th column - Hypergeometric P-Value<br/>
     * 6th column - Bonferroni Corrected Hypergeometric P-Value<br/>
     * GO terms with hypergeometric p-value lower than <code>pValueThreshold</code>
     * are colored differently.
     *
     * <table border="1">
     * <tr><th>GO Term ID<th>GO Term Name<th>#Ann. Pop. Genes<th>#Ann. Set Genes<th>P-Value<th> Corrected P.Value
     * <tr><td>GO:0007275<td> development<td>37<td>2<td>0.0093..<td>1.0
     * <tr><td>GO:0051704<td>interaction...<td>16<td>1<td>0.0831..<td>1.0
     * <tr><td>...<td>...<td>...<td>...<td>...<td>...
     * </table>
     *
     * @param rowData the <code>Object[][]</code> row data (for all table
     *                cells except the ones from the table header)
     * @param columnNames the <code>Object[]</code> column names (for
     *                the table header)
     * @param go GOFrontEnd the GO frontend to the gene ontology for this
     *        table's population of genes
     * @param pValueThreshold the significancy threshold <code>float</code> p-value to
     *        color significant terms (GO terms are significant if their
     *        Bonferroni corrected hypergeometric p-value is below
     *        <code>pValueThreshold</code>
     * @see #TableFunctionIndividual(TableSorterFunctionIndividual
     *      tableSorterModel, float pValueThreshold)
     * @see applicationgui.utils.TableSorter#TableSorter(TableModel tableModel)
     * @see javax.swing.table.DefaultTableModel#DefaultTableModel(Object[][]
     *      rowData, Object[] columnNames)
     * @throws Exception
     */
    /* --------------------------------------------------------------------------------------------------<br/>
     * | GO Term ID | GO Term Name   | #Ann. Pop. Genes | #Ann. Bic Genes | P-Value | Corrected P-Value |<br/>
     * |------------------------------------------------------------------------------------------------|<br/>
     * | GO:0007275 | development    |        37        |         2       | 0.0093..|        1.0        |<br/>
     * | GO:0051704 | interaction... |        16        |         1       | 0.0831..|        1.0        |<br/>
     * | .......... | .............. | ................ | ............... | ........| ................. |<br/>
     * | .......... | .............. | ................ | ............... | ........| ................. |<br/>
     * --------------------------------------------------------------------------------------------------<br/>
     */
    protected TableFunctionIndividual(
            Object[][] rowData, Object[] columnNames, GOFrontEnd go,
            float pValueThreshold) throws Exception {
        /**
         * create a new JTable with a table sorter model, which incorporates
         * the specified row data and column names
         */
        this(new TableSorterFunctionIndividual(new DefaultTableModel(rowData,
                columnNames)), go, pValueThreshold);
    }

    /**
     * Creates a new table of functions with GO terms and p-values data.
     * It contains the following information:<br/>
     * 1st column - GO Term ID<br/>
     * 2nd column - GO Term Name<br/>
     * 3rd column - Number of Genes in Population Annotated with the Term<br/>
     * 4th column - Number of Genes in Bicluster Annotated with the Term<br/>
     * 5th column - Hypergeometric P-Value<br/>
     * 6th column - Bonferroni Corrected Hypergeometric P-Value<br/>
     * GO terms with hypergeometric p-value lower than <code>pValueThreshold</code>
     * are colored differently.
     *
     * <table border="1">
     * <tr><th>GO Term ID<th>GO Term Name<th>#Ann. Pop. Genes<th>#Ann. Set Genes<th>P-Value<th> Corrected P.Value
     * <tr><td>GO:0007275<td> development<td>37<td>2<td>0.0093..<td>1.0
     * <tr><td>GO:0051704<td>interaction...<td>16<td>1<td>0.0831..<td>1.0
     * <tr><td>...<td>...<td>...<td>...<td>...<td>...
     * </table>
     *
     * @param rowData the <code>Object[][]</code> row data (for all table
     *                cells except the ones from the table header)
     * @param columnNames the <code>Object[]</code> column names (for
     *                the table header)
     * @param go GOFrontEnd the GO frontend to the gene ontology for this
     *        table's population of genes
     * @param highlySignificantPValueThreshold <code>float</code> the maximum
     *        Bonferroni corrected hypergeometric p-value to color highly
     *        significant GO terms; GO terms are highly significant if
     *        their Bonferroni corrected hypergeometric p-value is in
     *        [0, highlySignificantPValueThreshold[
     * @param significantPValueThreshold <code>float</code> the maximum
     *        p-value to color significant GO terms; GO terms are significant
     *        if their Bonferroni corrected hypergeometric p-value is in
     *        [highlySignificantPValueThreshold, significantPValueThreshold[
     * @see #TableFunctionIndividual(TableSorterFunctionIndividual
     *      tableSorterModel, float highlySignificantPValueThreshold,
     *      float significantPValueThreshold)
     * @see applicationgui.utils.TableSorter#TableSorter(TableModel tableModel)
     * @see javax.swing.table.DefaultTableModel#DefaultTableModel(Object[][]
     *      rowData, Object[] columnNames)
     * @throws Exception
     */
    /* --------------------------------------------------------------------------------------------------<br/>
     * | GO Term ID | GO Term Name   | #Ann. Pop. Genes | #Ann. Bic Genes | P-Value | Corrected P-Value |<br/>
     * |------------------------------------------------------------------------------------------------|<br/>
     * | GO:0007275 | development    |        37        |         2       | 0.0093..|        1.0        |<br/>
     * | GO:0051704 | interaction... |        16        |         1       | 0.0831..|        1.0        |<br/>
     * | .......... | .............. | ................ | ............... | ........| ................. |<br/>
     * | .......... | .............. | ................ | ............... | ........| ................. |<br/>
     * --------------------------------------------------------------------------------------------------<br/>
     */
    protected TableFunctionIndividual(Object[][] rowData,
                                      Object[] columnNames, GOFrontEnd go,
                                      float highlySignificantPValueThreshold,
                                      float significantPValueThreshold) throws
            Exception {
        this(new TableSorterFunctionIndividual(
                new DefaultTableModel(rowData, columnNames)), go,
             highlySignificantPValueThreshold,
             significantPValueThreshold);
    }

    /**
     * Creates a new table of functions from the given <code>rowData</code>
     * and <code>columnNames</code>
     * 1st column - GO Term ID<br/>
     * 2nd column - GO Term Name<br/>
     * 3rd column - Number of Genes in Population Annotated with the Term<br/>
     *
     * <table border="1">
     * <tr><th>GO Term ID<th>GO Term Name<th>#Ann. Pop. Genes
     * <tr><td>GO:0007275<td> development<td>37
     * <tr><td>GO:0051704<td>interaction...<td>16
     * <tr><td>...<td>...<td>...
     * </table>
     *
     * @param rowData Object[][]
     * @param columnNames Object[]
     * @param go GOFrontEnd the GO frontend to the gene ontology for this
     *        table's population of genes
     * @see applicationgui.utils.TableSorter#TableSorter(TableModel tableModel)
     * @see javax.swing.table.DefaultTableModel#DefaultTableModel(Object[][]
     *      rowData, Object[] columnNames)
     */
    /* --------------------------------------------------------------------<br/>
     * | GO Term ID | GO Term Name   | #Ann. Pop. Genes | #Ann. Set Genes |<br/>
     * |------------------------------------------------------------------|<br/>
     * | GO:0007275 | development    |        37        |         2       |<br/>
     * | GO:0051704 | interaction... |        16        |         1       |<br/>
     * | .......... | .............. | ................ | ............... |<br/>
     * | .......... | .............. | ................ | ............... |<br/>
     * --------------------------------------------------------------------<br/>
     */
    protected TableFunctionIndividual(Object[][] rowData, Object[] columnNames,
                                      GOFrontEnd go) {
        this(new TableSorterFunctionIndividual(new DefaultTableModel(rowData,
                columnNames)), go);
    }

    /**
     * Creates a new table of functions from the given
     * <code>tableSorterModel</code>.
     * The table contains the following information:<br/>
     * 1st column - GO Term ID<br/>
     * 2nd column - GO Term Name<br/>
     * 3rd column - Number of Genes in Population Annotated with this Term<br/>
     * 4th column - Number of Genes in Set Annotated with this Term<br/>
     * 5th column - Hypergeometric P-Value<br/>
     * 6th column - Bonferroni Corrected Hypergeometric P-Value<br/>
     *
     * <table border="1">
     * <tr><th>GO Term ID<th>GO Term Name<th>#Ann. Pop. Genes<th>#Ann. Set Genes<th>P-Value<th> Corrected P.Value
     * <tr><td>GO:0007275<td> development<td>37<td>2<td>0.0093..<td>1.0
     * <tr><td>GO:0051704<td>interaction...<td>16<td>1<td>0.0831..<td>1.0
     * <tr><td>...<td>...<td>...<td>...<td>...<td>...
     * </table>
     *
     * @param tableSorterModel the <code>TableSorterFunctionIndividual</code>
     *        model for the table
     * @param go GOFrontEnd the GO frontend to the gene ontology for this
     *        table's population of genes
     * @param pValueThreshold the significancy threshold <code>float</code>
     *        p-value to color significant terms (GO terms are significant
     *        if their Bonferroni corrected hypergeometric p-value is below
     *        <code>pValueThreshold</code>
     * @see javax.swing.JTable#JTable(TableModel dm)
     * @throws Exception
     */
    /* --------------------------------------------------------------------------------------------------<br/>
     * | GO Term ID | GO Term Name   | #Ann. Pop. Genes | #Ann. Bic Genes | P-Value | Corrected P-Value |<br/>
     * |------------------------------------------------------------------------------------------------|<br/>
     * | GO:0007275 | development    |        37        |         2       | 0.0093..|        1.0        |<br/>
     * | GO:0051704 | interaction... |        16        |         1       | 0.0831..|        1.0        |<br/>
     * | .......... | .............. | ................ | ............... | ........| ................. |<br/>
     * | .......... | .............. | ................ | ............... | ........| ................. |<br/>
     * --------------------------------------------------------------------------------------------------<br/>
     */
    protected TableFunctionIndividual(
            TableSorterFunctionIndividual tableSorterModel, GOFrontEnd go,
            float pValueThreshold) throws Exception {
        this(tableSorterModel, go, pValueThreshold, pValueThreshold);
    }

    /**
     * Creates a new table of functions for the given <code>tableSorterModel</code>.
     * The table contains the following information:<br/>
     * 1st column - GO Term ID<br/>
     * 2nd column - GO Term Name<br/>
     * 3rd column - Number of Genes in Population Annotated with this Term<br/>
     * 4th column - Number of Genes in Set Annotated with this Term<br/>
     * 5th column - Hypergeometric P-Value<br/>
     * 6th column - Bonferroni Corrected Hypergeometric P-Value<br/>
     *
     * <table border="1">
     * <tr><th>GO Term ID<th>GO Term Name<th>#Ann. Pop. Genes<th>#Ann. Set Genes<th>P-Value<th> Corrected P.Value
     * <tr><td>GO:0007275<td> development<td>37<td>2<td>0.0093..<td>1.0
     * <tr><td>GO:0051704<td>interaction...<td>16<td>1<td>0.0831..<td>1.0
     * <tr><td>...<td>...<td>...<td>...<td>...<td>...
     * </table>
     *
     * @param tableSorterModel the <code>TableSorterFunctionIndividual</code>
     *        model for the table
     * @param go GOFrontEnd the GO frontend to the gene ontology for this
     *        table's population of genes
     * @param highlySignificantPValueThreshold <code>float</code> the maximum
     *        Bonferroni corrected hypergeometric p-value to color highly
     *        significant GO terms; GO terms are highly significant if
     *        their Bonferroni corrected hypergeometric p-value is in
     *        [0, highlySignificantPValueThreshold[
     * @param significantPValueThreshold <code>float</code> the maximum
     *        p-value to color significant GO terms; GO terms are significant
     *        if their Bonferroni corrected hypergeometric p-value is in
     *        [highlySignificantPValueThreshold, significantPValueThreshold[
     * @throws Exception
     */
    protected TableFunctionIndividual(
            TableSorterFunctionIndividual tableSorterModel, GOFrontEnd go,
            float highlySignificantPValueThreshold,
            float significantPValueThreshold) throws Exception {
        /**
         * create a new JTable object with a table sorter model derived from the
         * given table model
         */
        super(tableSorterModel);
        this.goFrontEnd = go;

        this.addMouseListener(new TableFunctionIndividual_this_mouseAdapter(this));

        if (highlySignificantPValueThreshold > significantPValueThreshold) {
            throw new Exception("P-value threshold for highly significant " +
                                "gene ontology terms must be equal or " +
                                "higher than the p-value threshold for " +
                                "significant ones.");
        }

        /**
         * set table header of this TableValues as the table header of the
         * created table sorter model
         */
        ((TableSorterFunctionIndividual)this.getModel()).setTableHeader(this.
                getTableHeader());

        this.getTableHeader().setReorderingAllowed(false);

        this.setDefaultRenderer(Float.class, new FloatCellRenderer());

        /**
         * set preferred size for all table's cells
         */
        Enumeration<TableColumn> e = this.getColumnModel().getColumns();
        while (e.hasMoreElements()) {
            e.nextElement().setPreferredWidth(100);
        }

        this.getColumnModel().getColumn(1).setPreferredWidth(300);
        if (this.getColumnModel().getColumnCount() > 2) {
            this.getColumnModel().getColumn(5).setPreferredWidth(120);
        }

        /**
         * set header font to bold style
         */
        JTableHeader tableHeader = this.getTableHeader();
        Font headerFont = tableHeader.getFont();
        tableHeader.setFont(new Font(headerFont.getName(), Font.BOLD,
                                     headerFont.getSize()));

        this.highlySignificantPValueThreshold =
                highlySignificantPValueThreshold;
        this.significantPValueThreshold = significantPValueThreshold;
        this.highlySignificantColor = this.HIGHLY_SIGNIFICANT_COLOR;
        this.significantColor = this.SIGNIFICANT_COLOR;
        this.evenRowsColor = this.EVEN_ROWS_COLOR;
        this.oddRowsColor = this.ODD_ROWS_COLOR;
    }

    /**
     * Creates a new table of functions for the given
     * <code>tableSorterModel</code>.
     * The table contains the following information:<br/>
     * 1st column - GO Term ID<br/>
     * 2nd column - GO Term Name<br/>
     * 3rd column - Number of Genes in Population Annotated with this Term<br/>
     *
     * <table border="1">
     * <tr><th>GO Term ID<th>GO Term Name<th>#Ann. Pop. Genes
     * <tr><td>GO:0007275<td> development<td>37
     * <tr><td>GO:0051704<td>interaction...<td>16
     * <tr><td>...<td>...<td>...
     * </table>
     *
     * @param tableSorterModel <code>TableSorterFunctionIndividual</code>
     *        the model to build the table from
     * @param go GOFrontEnd the GO frontend to the gene ontology for this
     *        table's population of genes
     */
    protected TableFunctionIndividual(
            TableSorterFunctionIndividual tableSorterModel, GOFrontEnd go) {
        /**
         * create a new JTable object with a table sorter model derived from the
         * given table model
         */
        super(tableSorterModel);
        this.goFrontEnd = go;

        this.addMouseListener(new TableFunctionIndividual_this_mouseAdapter(this));

        /**
         * set table header of this TableValues as the table header of the
         * created table sorter model
         */
        ((TableSorterFunctionIndividual)this.getModel()).setTableHeader(this.
                getTableHeader());

        this.getTableHeader().setReorderingAllowed(false);

        /**
         * set preferred size for all table's cells
         */
        Enumeration<TableColumn> e = this.getColumnModel().getColumns();
        e.nextElement().setPreferredWidth(50);
        e.nextElement().setPreferredWidth(400);
        while (e.hasMoreElements()) {
            e.nextElement().setPreferredWidth(50);
        }

        /**
         * set header font to bold style
         */
        JTableHeader tableHeader = this.getTableHeader();
        Font headerFont = tableHeader.getFont();
        tableHeader.setFont(new Font(headerFont.getName(), Font.BOLD,
                                     headerFont.getSize()));

        this.evenRowsColor = this.EVEN_ROWS_COLOR;
        this.oddRowsColor = this.ODD_ROWS_COLOR;
    }

    /**
     * Overrides <code>JTable</code>'s <code>prepareRenderer</code> method.
     * Prepares the renderer by querying the data model for the
     * value and selection state
     * of the cell at <code>row</code>, <code>column</code>.
     * Returns the component (may be a <code>Component</code>
     * or a <code>JComponent</code>) under the event location.
     *
     * @param renderer  the <code>TableCellRenderer</code> to prepare
     * @param row       the row of the cell to render, where 0 is the first row
     * @param column    the column of the cell to render,
     *			where 0 is the first column
     * @return          the <code>Component</code> under the event location
     * @see javax.swing.JTable#prepareRenderer(TableCellRenderer renderer, int row, int column)
     */
    public Component prepareRenderer(TableCellRenderer renderer, int row,
                                     int column) {
        /**
         * get the component prepared from JTable's prepareRenderer method
         */
        Component c = super.prepareRenderer(renderer, row, column);

        if (this.getColumnModel().getColumnCount() != 3) {
            if (highlySignificantPValueThreshold == significantPValueThreshold) {
                if ((row % 2 == 0) && (!isCellSelected(row, column))) {
                    /**
                     * cell is in row numbered even and is not selected
                     */
                    float value = ((Float)this.getValueAt(row, 5)).floatValue();
                    if (value <= this.highlySignificantPValueThreshold) {
                        /**
                         * signal a row which corresponds to a GO Term with
                         * a significant corrected p-value
                         */
                        c.setBackground(this.highlySignificantColor);
                    } else {
                        /**
                         * cell is in an odd row, does not correspond to
                         * a significant term and it is not selected
                         */
                        c.setBackground(this.evenRowsColor);
                    }
                } else
                if (!isCellSelected(row, column)) {
                    /**
                     * cell is in row numbered odd and is not selected
                     */
                    float value = ((Float)this.getValueAt(row, 5)).floatValue();
                    if (value <= this.highlySignificantPValueThreshold) {
                        /**
                         * row is odd, corresponds to a GO Term with
                         * significant corrected p-value and it is not selected
                         */
                        c.setBackground(this.highlySignificantColor);
                    } else {
                        /**
                         * cell is in a row numbered odd, does not corresponde to
                         * a GO Term width significant p-value and is not selected
                         */
                        c.setBackground(this.oddRowsColor);
                    }
                }
            } else {
                if ((row % 2 == 0) && (!isCellSelected(row, column))) {
                    /**
                     * cell is in row numbered even and is not selected
                     */
                    float value = ((Float)this.getValueAt(row, 5)).floatValue();
                    if (value <= this.highlySignificantPValueThreshold) {
                        /**
                         * row is even, corresponds to a GO Term with
                         * a highly significant corrected p-value and
                         * it is not selected
                         */
                        c.setBackground(this.highlySignificantColor);
                    } else
                    if (value > this.highlySignificantPValueThreshold &&
                        value <= this.significantPValueThreshold) {
                        /**
                         * row is even, corresponds to a GO Term with
                         * a significant corrected p-value and it is not selected
                         */
                        c.setBackground(this.significantColor);
                    } else {
                        /**
                         * row is even and does not contain a significant term,
                         * nor it is selected
                         */
                        c.setBackground(this.evenRowsColor);
                    }
                } else
                if (!isCellSelected(row, column)) {
                    /**
                     * cell is in row numbered odd and is not selected
                     */
                    float value = ((Float)this.getValueAt(row, 5)).floatValue();
                    if (value <= this.highlySignificantPValueThreshold) {
                        /**
                         * row is odd, corresponds to a GO Term with
                         * a highly significant corrected p-value and
                         * is not selected
                         */
                        c.setBackground(this.highlySignificantColor);
                    } else
                    if (value > this.highlySignificantPValueThreshold &&
                        value <= this.significantPValueThreshold) {
                        /**
                         * row is odd, corresponds to a GO term with
                         * a significant corrected p-value and it is not selected
                         */
                        c.setBackground(this.significantColor);
                    } else {
                        /**
                         * cell is in a row numbered odd, does not corresponde to
                         * a GO Term width significant p-value and is not selected
                         */
                        c.setBackground(this.oddRowsColor);
                    }
                }
            }
        } else {
            if ((row % 2 == 0) && (!isCellSelected(row, column))) {
                /**
                 * cell is in row numbered even and is not selected
                 */
                c.setBackground(this.evenRowsColor);
            } else
            if (!isCellSelected(row, column)) {
                c.setBackground(this.oddRowsColor);
            }
        }
        return c;
    }

    /**
     * Overrides <code>JTable</code>'s <code>getToolTipText</code> method
     * in order to allow the renderer's tips to be used if they have text set.
     *
     * @param event MouseEvent the event that triggered the tool tip display
     * @return String the message set as tool tip for the pointed table cell
     * @see javax.swing.JTable#getToolTipText(MouseEvent event)
     */
    public String getToolTipText(MouseEvent event) {
        String tip = null;
        Point p = event.getPoint();
        int rowIndex = rowAtPoint(p);
        int colIndex = columnAtPoint(p);
        int realColumnIndex = convertColumnIndexToModel(colIndex);

        if (rowIndex < 0) {
            return "";
        }

        if (realColumnIndex == 0 || realColumnIndex == 1) {
            /**
             * cell is in the first column or second column, so it contains
             * the ID or the name of the GO Term, respectively;
             * set the tex tip for this cell, something like: "GO:0007264" or
             * "small GTPase mediated signal transduction"
             */
            tip = getValueAt(rowIndex, realColumnIndex).toString();
        } else
        if ((rowIndex >= 0) && (rowIndex < this.getRowCount()) &&
            (realColumnIndex > 0) && (realColumnIndex < this.getColumnCount())) {
            /**
             * cell is in a column that is not the first or the second one;
             * set the tip for this cell, something like:
             * "(GO:0007264, Corrected P-Value) = 0.02380094812477373"
             */
            tip = "(" + getValueAt(rowIndex, 0) +
                  ", " + this.completeColumnNames[realColumnIndex] +
                  ") = " + getValueAt(rowIndex, realColumnIndex);
        } else {
            tip = super.getToolTipText(event);
        }
        return tip;
    }

    /**
     * Overrides <code>JTable</code>'s <code>createDefaultTableHeader</code>
     * method.<br/>
     * Creates the default table header for a values' table, that is, a header
     * with specific text tool tips for this kind of table.
     *
     * @return an instance of <code>TableHeaderFunction</code>, i.e, a specific table
     *         header for a table of functions
     * @see javax.swing.JTable#columnModel
     * @see javax.swing.JTable#createDefaultTableHeader()
     * @see applicationgui.utils.TableHeader#TableHeader(TableColumnModel cm)
     */
    protected JTableHeader createDefaultTableHeader() {
        return new TableHeaderFunction(columnModel);
    }

    /**
     * Constructs the row data matrix with data retrieved from the bicluster
     * object.<br/>
     * <p>
     * The final structure of the row data is:<br/>
     * 1st column - GO Term ID<br/>
     * 2nd column - GO Term Name<br/>
     * 3rd column - Number of Genes in Population Annotated with this Term<br/>
     * 4th column - Number of Genes in Bicluster Annotated with this Term<br/>
     * 5th column - Hypergeometric P-Value<br/>
     * 6th column - Bonferroni Corrected Hypergeometric P-Value<br/>
     * </p>
     * <p>
     * <code>protected</code>: it's intended to be used only by the
     *                       <code>TableFunctionIndividual</code>'s constructor and
     *                       constructors of <code>TableFunctionIndividual</code>'s
     *                       subclasses.<br/>
     * <code>static</code>: because object <code>this</code> cannot be
     *                      referenced by the constructor before it is
     *                      actually created.
     * </p>
     *
     * @param goProperties the <code>GeneSetResult</code> which contains
     *                     the annotated GO terms
     * @param onlyTerms <code>boolean</code> <code>true</code> if the table
     *        should have only term information, no p-values;
     *        <code>false</code> otherwise
     * @return the <code>Object[][]</code> row data matrix, ready to be used by
     *         <code>TableFunctionIndividual</code>'s constructor
     * @throws Exception if gene set result is empty
     */
    protected static Object[][] constructRowData(GeneSetResult goProperties,
                                                 boolean onlyTerms) throws
            Exception {
        if (goProperties == null || goProperties.getNumberOfTerms() == 0) {
            throw new Exception("Gene set result is empty.");
        }

        if (onlyTerms) {
            Object[][] rowData = new Object[goProperties.getNumberOfTerms()][4];
            for (int i = 0; i < goProperties.getNumberOfTerms(); i++) {
                rowData[i][0] = goProperties.getTermID()[i];
                rowData[i][1] = goProperties.getTermName()[i];
                rowData[i][2] = Integer.valueOf(goProperties.
                                                getGenesInPopulationAnnotatedWithTerm()[
                                                i]);
            }

            return rowData;
        }

        Object[][] rowData = new Object[goProperties.getNumberOfTerms()][6];
        for (int i = 0; i < goProperties.getNumberOfTerms(); i++) {
            rowData[i][0] = goProperties.getTermID()[i];
            rowData[i][1] = goProperties.getTermName()[i];
            rowData[i][2] = Integer.valueOf(goProperties.
                                            getGenesInPopulationAnnotatedWithTerm()[
                                            i]);
            rowData[i][3] = Integer.valueOf(goProperties.
                                            getGenesInBiclusterAnnotatedWithTerm()[
                                            i]);
            rowData[i][4] = Float.valueOf((float) goProperties.getPValue()[
                                          i]);
            rowData[i][5] = Float.valueOf((float) goProperties.
                                          getCorrectedPValue()[i]);
        }
        return rowData;
    }

    /**
     * Returns the p-value threshold for highly significant gene ontology terms.
     *
     * @return float the p-value threshold for significant gene ontology terms
     */
    public float getHighlySignificantPValueThreshold() {
        return highlySignificantPValueThreshold;
    }

    /**
     * Returns the p-value threshold for significant gene ontology terms.
     *
     * @return float the p-value threshold for significant gene ontology terms
     */
    public float getSignificantPValueThreshold() {
        return significantPValueThreshold;
    }

    /**
     * Returns the <code>Color</code> used to mark highly significant terms.
     *
     * @return Color used to mark highly significant terms
     */
    public Color getHighlySignificantColor() {
        return highlySignificantColor;
    }

    /**
     * Returns the <code>Color</code> used to mark significant terms.
     *
     * @return Color used to mark significant terms
     */
    public Color getSignificantColor() {
        return significantColor;
    }

    /**
     * Returns the <code>Color</code> used to mark even rows that are not selected.
     *
     * @return Color used to mark even rows that are not selected
     */
    public Color getEvenRowsColor() {
        return evenRowsColor;
    }

    /**
     * Returns the <code>Color</code> used to mark odd rows that are not selected.
     *
     * @return Color used to mark odd rows that are not selected
     */
    public Color getOddRowsColor() {
        return oddRowsColor;
    }

    /**
     * Returns this table abbreviated columns names.
     *
     * @return the table <code>String[]</code> set of abbreviated columns names
     */
    public static String[] getColumnNames() {
        return columnNames;
    }

    /**
     * Returns this table complete columns names.
     *
     * @return the table <code>String[]</code> set of complete columns names
     */
    public static String[] getCompleteColumnNames() {
        return completeColumnNames;
    }

    /**
     * Returns the actual column names for the type of information
     * to be displayed. If <code>onlyTerms</code> is <code>true</code>,
     * columns names will be three (GO Term ID, GO Term Name, Number
     * of Genes in Population Annotated with the Term), otherwise will
     * be six (GO Term ID, GO Term Name, Number of Genes in Population
     * Annotated with the Term, Number of Genes in Set Annotated
     * with the Term, Hypergeometric P-Value, Bonferroni Corrected
     * Hypergeometric P-Value).
     *
     * @param onlyTerms <code>boolean</code> <code>true</code> if only
     * terms information should be displayed (no p-values information)
     * @return String[] the actual columns names
     */
    private static String[] getActualColumnNames(boolean onlyTerms) {
        if (onlyTerms) {
            String[] names = {columnNames[0], columnNames[1],
                             columnNames[2]};
            return names;
        }
        return columnNames;
    }

    /**
     * Returns the actual column names for this table. If this table
     * displays only terms information (no p-values), columns names
     * will be three (GO Term ID, GO Term Name, Number of Genes
     * in Population Annotated with the Term), otherwise will be six
     * (GO Term ID, GO Term Name, Number of Genes in Population
     * Annotated with the Term, Number of Genes in Set Annotated
     * with the Term, Hypergeometric P-Value, Bonferroni Corrected
     * Hypergeometric P-Value).
     *
     * @return String[] the actual columns names for this table
     */
    public String[] getActualColumnNames() {
        if (this.getModel().getColumnCount() == 3) {
            String[] names = {columnNames[0], columnNames[1],
                             columnNames[2]};
            return names;
        }
        return columnNames;
    }

    /**
     * Returns the actual complete, not abbreviated column names
     * for this table. If this table displays only terms information
     * (no p-values), columns names will be three (GO Term ID, GO Term
     * Name, Number of Genes in Population Annotated with the Term),
     * otherwise will be six (GO Term ID, GO Term Name, Number of
     * Genes in Population Annotated with the Term, Number of Genes in
     * Set Annotated with the Term, Hypergeometric P-Value, Bonferroni
     * Corrected Hypergeometric P-Value).
     *
     * @return String[] the actual columns names for this table
     */
    public String[] getActualCompleteColumnNames() {
        if (this.getModel().getColumnCount() == 3) {
            String[] names = {completeColumnNames[0], completeColumnNames[1],
                             completeColumnNames[2]};
            return names;
        }
        return completeColumnNames;
    }

    /**
     * Sets a new color to mark highly significant terms.
     *
     * @param newHighlySignificantColor <code>Color</code> to mark
     * highly significant terms
     */
    public void getHighlySignificantColor(Color newHighlySignificantColor) {
        highlySignificantColor = newHighlySignificantColor;
    }

    /**
     * Sets a new color to mark significant terms.
     *
     * @param newSignificantColor <code>Color</code> to mark
     * significant terms
     */
    public void setSignificantColor(Color newSignificantColor) {
        significantColor = newSignificantColor;
    }

    /**
     * Sets a new color to mark even rows that are not selected.
     *
     * @param newEvenRowsColor <code>Color</code> to mark even
     * rows that are not selected
     */
    public void setEvenRowsColor(Color newEvenRowsColor) {
        evenRowsColor = newEvenRowsColor;
    }

    /**
     * Sets a new color to mark odd rows that are not selected.
     *
     * @param newOddRowsColor <code>Color</code> to mark odd
     * rows that are not selected
     */
    public void setOddRowsColor(Color newOddRowsColor) {
        oddRowsColor = newOddRowsColor;
    }

    /**
     * Handles the event fired when the user clicks a row of this table.
     * Shows a popup window with the annotated genes for the clicked term.
     *
     * @param e <code>MouseEvent</code> the event fired when the user
     *        clicks a row of this table
     */
    public void this_mouseClicked(MouseEvent e) {
        if (goFrontEnd == null) {
            return;
        }

        Point p = e.getPoint();

        int viewRowIndex = this.rowAtPoint(p);

        int goTermID = Integer.parseInt(((String)this.getValueAt(viewRowIndex,
                0)).substring(3));

/*        String annotatedGenesNames = "";
        long time_init = System.currentTimeMillis();
        int count = 0;
        for (int i = 0; i < genesNames.length; i++) {
            if (goFrontEnd.termQueryFull(goTermID, genesNames[i])) {
                annotatedGenesNames += "\n" + genesNames[i];
                count++;
            }
        }
        System.out.println("OLD ALGORITHM: " + (System.currentTimeMillis()-time_init));
 */

        int[] numberOfAnnotatedGenes = new int[]{0};
        String annotatedGenes =
            goFrontEnd.queryGOTermIDForGenes(goTermID, genesNames, numberOfAnnotatedGenes);

        if (numberOfAnnotatedGenes[0] == 0) {
            JOptionPane.showMessageDialog(parent,
                                          "No genes annotated with term " +
                                          this.getValueAt(viewRowIndex, 0),
                                          "No genes annotated",
                                          JOptionPane.INFORMATION_MESSAGE);
            return;
        }
        JTextArea textArea = new JTextArea("GO Term ID: " +
                                           this.getValueAt(viewRowIndex, 0) +
                                           "\nAnnotated genes: " +
                                           numberOfAnnotatedGenes[0] +
                                           "\n" + annotatedGenes);
        textArea.setEditable(false);
        JScrollPane scroll = new JScrollPane(textArea);
        scroll.setPreferredSize(new Dimension(60, 250));
        scroll.getVerticalScrollBar().
                setUnitIncrement(BiggestsFrame.SCROLL_BAR_INCREMENT/2);
        JOptionPane.showMessageDialog(parent, scroll, "Annotated Genes",
                                      JOptionPane.INFORMATION_MESSAGE);
    }

    /**
     *
     * <p>Title: <code>NumberCellRenderer</code>: A renderer for cells which
     *           contain numbers.</p>
     *
     * <p>Description: </p>
     *
     * <p>Copyright:   Copyright (C) 2007  Joana Gon�alves
     *                 This program is free software; you can redistribute
     *                 it and/or modify it under the terms of the GNU General
     *                 Public License as published by the Free Software
     *                 Foundation; either version 2 of the License, or
     *                 any later version.
     *
     *                 This program is distributed in the hope that it will
     *                 be useful, but WITHOUT ANY WARRANTY; without even the
     *                 implied warranty of MERCHANTABILITY or FITNESS FOR A
     *                 PARTICULAR PURPOSE.  See the
     *                 <a href="http://www.gnu.org/copyleft/gpl.html">
     *                 GNU General Public License</a> for more details.
     * </p>
     *
     * @author Joana Gon�alves
     */
    protected static class NumberCellRenderer extends DefaultTableCellRenderer.
            UIResource {
        /**
         * Constructs a new <code>NumberCellRenderer</code> for a cell.
         *
         * @see javax.swing.table.DefaultTableCellRenderer#DefaultTableCellRenderer()
         */
        public NumberCellRenderer() {
            super();
            setHorizontalAlignment(JLabel.RIGHT);
        }
    }


    /**
     * <p>Title: <code>FloatCellRenderer</code>: A renderer for cells which
     *           contain float numbers.</p>
     *
     * <p>Description: </p>
     *
     * <p>Copyright:   Copyright (C) 2007  Joana Gon�alves
     *                 This program is free software; you can redistribute
     *                 it and/or modify it under the terms of the GNU General
     *                 Public License as published by the Free Software
     *                 Foundation; either version 2 of the License, or
     *                 any later version.
     *
     *                 This program is distributed in the hope that it will
     *                 be useful, but WITHOUT ANY WARRANTY; without even the
     *                 implied warranty of MERCHANTABILITY or FITNESS FOR A
     *                 PARTICULAR PURPOSE.  See the
     *                 <a href="http://www.gnu.org/copyleft/gpl.html">
     *                 GNU General Public License</a> for more details.
     * </p>
     *
     * @author Joana Gon�alves
     */
    protected static class FloatCellRenderer extends NumberCellRenderer {
        /**
         * The formatter which is used to format the float value.
         */
        NumberFormat formatter;

        /**
         * Constructs a new <code>FloatCellRenderer</code>.
         */
        public FloatCellRenderer() {
            super();
        }

        /**
         * Overrides <code>DefaultTableCellRenderer</code>'s
         * <code>setValue</code> method. Formats the value of the cell to display.
         *
         * @param value the <code>Object</code> containing the float value
         */
        public void setValue(Object value) {
            if (formatter == null) {
                formatter = NumberFormat.getInstance(Locale.ENGLISH);
                formatter.setMaximumFractionDigits(8);
                formatter.setMinimumFractionDigits(8);
            }
            setText((value == null) ? "" : formatter.format(value));
        }
    }
}


/**
 *
 * <p>Title: </p>
 *
 * <p>Description: </p>
 *
 * <p>Copyright:   Copyright (C) 2007  Joana Gon�alves
 *                 This program is free software; you can redistribute
 *                 it and/or modify it under the terms of the GNU General
 *                 Public License as published by the Free Software
 *                 Foundation; either version 2 of the License, or
 *                 any later version.
 *
 *                 This program is distributed in the hope that it will
 *                 be useful, but WITHOUT ANY WARRANTY; without even the
 *                 implied warranty of MERCHANTABILITY or FITNESS FOR A
 *                 PARTICULAR PURPOSE.  See the
 *                 <a href="http://www.gnu.org/copyleft/gpl.html">
 *                 GNU General Public License</a> for more details.
 * </p>
 *
 * @author Joana P. Gon�alves
 */
class TableFunctionIndividual_this_mouseAdapter extends MouseAdapter {
    private TableFunctionIndividual adaptee;
    TableFunctionIndividual_this_mouseAdapter(TableFunctionIndividual adaptee) {
        this.adaptee = adaptee;
    }

    public void mouseClicked(MouseEvent e) {
        adaptee.this_mouseClicked(e);
    }
}
