# Supplementary material for: BiGGEsTS: integrated environment for biclustering analysis of time series gene expression data
Source: BMC Res Notes. 2009 Jul 7;2:124. doi: 10.1186/1756-0500-2-124 (PMC2720980; doi:10.1186/1756-0500-2-124)
Supplement: Additional file 3 — Source code of the BiGGEsTS software. The source code of BiGGEsTS. The archive contains two directories, named "biggests" and "smadeira", inside a main directory, named "src". Each of the directories contained in "biggests" and "smadeira" contains the source files of the classes included in the packages identified by the same names. The Javadoc documentation of the source code is available at the official website. [file 1756-0500-2-124-S3.zip › src/biggests/tables/TableHeader.java]

package biggests.tables;

import java.awt.*;
import java.awt.event.*;

import javax.swing.table.*;

/**
 * <p>Title: Header for Tables</p>
 *
 * <p>Description: Defines a header for generic tables.</p>
 *
 * <p>Copyright:   Copyright (C) 2007  Joana Gon�alves
 *                 This program is free software; you can redistribute
 *                 it and/or modify it under the terms of the GNU General
 *                 Public License as published by the Free Software
 *                 Foundation; either version 3 of the License, or
 *                 any later version.
 *
 *                 This program is distributed in the hope that it will
 *                 be useful, but WITHOUT ANY WARRANTY; without even the
 *                 implied warranty of MERCHANTABILITY or FITNESS FOR A
 *                 PARTICULAR PURPOSE.  See the
 *                 <a href="http://www.gnu.org/licenses/gpl.html">
 *                 GNU General Public License</a> for more details.
 * </p>
 *
 * @author Joana P. Gon�alves
 */
public class TableHeader extends JTableHeader {
    /**
     *  Overrides <code>JTableHeader</code>'s constructor.<br/>
     *  Constructs a <code>TableHeader</code> with a default
     *  <code>TableColumnModel</code>.
     *
     * @see javax.swing.table.JTableHeader#JTableHeader()
     */
    public TableHeader() {
        super();
    }

    /**
     *  Overrides <code>JTableHeader</code>'s constructor.<br/>
     *  Constructs a <code>TableHeader</code> which is initialized with
     *  <code>cm</code> as the column model.  If <code>cm</code> is
     *  <code>null</code> this method will initialize the table header
     *  with a default <code>TableColumnModel</code>.
     *
     * @param cm	the column model for the table
     * @see javax.swing.table.JTableHeader#JTableHeader(TableColumnModel cm)
     */
    public TableHeader(TableColumnModel cm) {
        super(cm);
    }

    /**
     * Overrides <code>JTableHeader</code>'s getToolTipText method.<br/>
     * Allows the renderer's tips to be used if there is text set.
     *
     * @param  event  the location of the event identifies the proper
     *				renderer and, therefore, the proper tip
     * @return the tool tip for this component
     * @see javax.swing.table.JTableHeader#getToolTipText(MouseEvent event)
     */
    public String getToolTipText(MouseEvent event) {
        String tip = null;
        Point p = event.getPoint();
        int colIndex = columnModel.getColumnIndexAtX(p.x);
        if (colIndex == -1) {
            return "";
        }
        int realColumnIndex = columnModel.getColumn(colIndex).getModelIndex();
        if ((realColumnIndex > 0) &&
            (realColumnIndex < columnModel.getColumnCount())) {
            tip = "Condition: " +
                  columnModel.getColumn(realColumnIndex).getHeaderValue();
        } else {
            tip = super.getToolTipText(event);
        }
        return tip;
    }
}
