# Supplementary material for: BiGGEsTS: integrated environment for biclustering analysis of time series gene expression data
Source: BMC Res Notes. 2009 Jul 7;2:124. doi: 10.1186/1756-0500-2-124 (PMC2720980; doi:10.1186/1756-0500-2-124)
Supplement: Additional file 3 — Source code of the BiGGEsTS software. The source code of BiGGEsTS. The archive contains two directories, named "biggests" and "smadeira", inside a main directory, named "src". Each of the directories contained in "biggests" and "smadeira" contains the source files of the classes included in the packages identified by the same names. The Javadoc documentation of the source code is available at the official website. [file 1756-0500-2-124-S3.zip › src/biggests/tables/TablePreview.java]

package biggests.tables;

import java.awt.*;
import java.util.*;

import javax.swing.*;
import javax.swing.table.*;

/**
 * <p>Title: Preview Table</p>
 *
 * <p>Description:  A preview table displays: names of genes in the
 *                  first column, names of conditions in the header
 *                  (first row) and gene expression values in remaining
 *                  cells. More widely, the content can be:
 *                  - first few rows: conditions' names (more widely,
 *                  <code>String</code>s)<br/>
 *                  - first few columns: genes' names (more widely,
 *                  <code>String</code>s)<br/>
 *                  - all remaining cells: gene expression values (more widely,
 *                  <code>Float</code>s)<br/>
 * </p>
 *
 * <p>Copyright:   Copyright (C) 2007  Joana Gon�alves
 *                 This program is free software; you can redistribute
 *                 it and/or modify it under the terms of the GNU General
 *                 Public License as published by the Free Software
 *                 Foundation; either version 3 of the License, or
 *                 any later version.
 *
 *                 This program is distributed in the hope that it will
 *                 be useful, but WITHOUT ANY WARRANTY; without even the
 *                 implied warranty of MERCHANTABILITY or FITNESS FOR A
 *                 PARTICULAR PURPOSE.  See the
 *                 <a href="http://www.gnu.org/licenses/gpl.html">
 *                 GNU General Public License</a> for more details.
 * </p>
 *
 * @author Joana P. Gon�alves
 */
/*
 * Sample:
 * ---------------------------------------------------------------------<br/>
 * | Genes Names | Condition1 | Condition2 | Condition3 | .............|<br/>
 * |-------------------------------------------------------------------|<br/>
 * | Gene1       | 0.26394536 | .......... | .......... | ............ |<br/>
 * | Gene2       | -0.0107532 | .......... | .......... | ............ |<br/>
 * | Gene3       | .......... | .......... | .......... | ............ |<br/>
 * | Gene4       | .......... | .......... | .......... | ............ |<br/>
 * ---------------------------------------------------------------------
 */
public class TablePreview extends JTable {
    /**
     * Indexes of rows which contain names (possibly conditions' names).
     */
    private ArrayList<Integer> rowsWithNames;

    /**
     * Indexes of columns which contain names (possibly genes' names).
     */
    private ArrayList<Integer> columnsWithNames;

    /**
     * Creates a new preview table with the given row data and column names.
     *
     * @param rowData the <code>Object[][]</code> row data (for all table
     *                cells except the ones from the table header)
     * @param columnNames the <code>Object[]</code> column names (for
     *                the table header)
     * @param rowsWithNames the <code>ArrayList<Integer></code> with the
     *        indexes of the rows that contain only names (of conditions)
     * @param columnsWithNames  the <code>ArrayList<Integer></code> with the
     *        indexes of the columns that contain only names (of genes)
     * @see #TablePreview(TableModel tableModel, ArrayList<Integer> rowsWithNames, ArrayList<Integer> columnsWithNames)
     * @see javax.swing.table.DefaultTableModel#DefaultTableModel(Object[][] rowData, Object[] columnNames)
     */
    public TablePreview(Object[][] rowData, Object[] columnNames,
                        ArrayList<Integer> rowsWithNames,
            ArrayList<Integer> columnsWithNames) {
        /**
         * create a new JTable with a table sorter model, which incorporates
         * the specified row data and columns' names
         */
        this(new DefaultTableModel(rowData, columnNames), rowsWithNames,
             columnsWithNames);
    }

    /**
     * Creates a new preview table with the given row data and column names.
     *
     * @param tableModel the <code>TableModel</code> for the table
     * @param rowsWithNames the <code>ArrayList<Integer></code> with the
     *        indexes of the rows that contain only names (of conditions)
     * @param columnsWithNames  the <code>ArrayList<Integer></code> with the
     *        indexes of the columns that contain only names (of genes)
     * @see javax.swing.JTable#JTable(TableModel dm)
     */
    protected TablePreview(TableModel tableModel,
                           ArrayList<Integer> rowsWithNames,
            ArrayList<Integer> columnsWithNames) {

        /**
         * create a new JTable object with a table sorter model derived from the
         * given table model
         */
        super(tableModel);

        this.getTableHeader().setReorderingAllowed(false);

        /**
         * set autoresize (of columns' width) off
         */
        this.setAutoResizeMode(JTable.AUTO_RESIZE_OFF);

        /**
         * set header font to bold style
         */
        JTableHeader tableHeader = this.getTableHeader();
        Font headerFont = tableHeader.getFont();
        tableHeader.setFont(new Font(headerFont.getName(), Font.BOLD,
                                     headerFont.getSize()));

        this.rowsWithNames = rowsWithNames;
        this.columnsWithNames = columnsWithNames;
    }

    /**
     * Overrides <code>JTable</code>'s <code>prepareRenderer</code> method.
     * Prepares the renderer by querying the data model for the
     * value and selection state
     * of the cell at <code>row</code>, <code>column</code>.
     * Returns the component (may be a <code>Component</code>
     * or a <code>JComponent</code>) under the event location.
     *
     * @param renderer  the <code>TableCellRenderer</code> to prepare
     * @param row       the row of the cell to render, where 0 is the first row
     * @param column    the column of the cell to render,
     *			where 0 is the first column
     * @return          the <code>Component</code> under the event location
     * @see javax.swing.JTable#prepareRenderer(TableCellRenderer renderer, int row, int column)
     */
    public Component prepareRenderer(TableCellRenderer renderer, int row,
                                     int column) {
        /**
         * get the component prepared from JTable's prepareRenderer method
         */
        Component c = super.prepareRenderer(renderer, row, column);

        Integer r = Integer.valueOf(row);
        Integer col = Integer.valueOf(column);

        if (rowsWithNames.contains(r)) {
            if (columnsWithNames.contains(col)) {
                c.setBackground(new Color(192, 192, 192));
            } else {
                c.setBackground(new Color(128, 255, 128));
            }
        } else {
            if (columnsWithNames.contains(col)) {
                c.setBackground(new Color(255, 128, 128));
            } else {
                c.setBackground(new Color(255, 255, 128));
            }
        }
        return c;
    }
}
