# Supplementary material for: BiGGEsTS: integrated environment for biclustering analysis of time series gene expression data
Source: BMC Res Notes. 2009 Jul 7;2:124. doi: 10.1186/1756-0500-2-124 (PMC2720980; doi:10.1186/1756-0500-2-124)
Supplement: Additional file 3 — Source code of the BiGGEsTS software. The source code of BiGGEsTS. The archive contains two directories, named "biggests" and "smadeira", inside a main directory, named "src". Each of the directories contained in "biggests" and "smadeira" contains the source files of the classes included in the packages identified by the same names. The Javadoc documentation of the source code is available at the official website. [file 1756-0500-2-124-S3.zip › src/biggests/tables/TableSorter.java]

package biggests.tables;

import java.awt.*;
import java.awt.event.*;
import java.util.*;

import javax.swing.*;
import javax.swing.event.*;
import javax.swing.table.*;
import biggests.utils.Arrow;

/**
 * <p>Title: Table Sorter - a model for sorting tables</p>
 *
 * <p>Description:  TableSorter is a decorator for TableModels adding
 *                  sorting functionality to a supplied TableModel.
 *                  TableSorter does not store or copy the data in its
 *                  TableModel; instead it maintains a map from the row
 *                  indexes of the view to the row indexes of the model.
 *                  As requests are made of the sorter (like
 *                  getValueAt(row, col)) they are passed to the underlying
 *                  model after the row numbers have been translated via
 *                  the internal mapping array. This way, the TableSorter
 *                  appears to hold another copy of the table with the rows
 *                  in a different order.<br/>
 *
 *                  TableSorter registers itself as a listener to the
 *                  underlying model, just as the JTable itself would.
 *                  Events received from the model are examined, sometimes
 *                  manipulated (typically widened), and then passed on to
 *                  the TableSorter's listeners (typically the JTable).
 *                  If a change to the model has invalidated the order of
 *                  TableSorter's rows, a note of this is made and the
 *                  sorter will resort the rows the next time a value is
 *                  requested.<br/>
 *
 *                  When the tableHeader property is set, either by using
 *                  the setTableHeader() method or the two argument
 *                  constructor, the table header may be used as a complete
 *                  UI for TableSorter. The default renderer of the
 *                  tableHeader is decorated with a renderer that indicates
 *                  the sorting status of each column. In addition, a mouse
 *                  listener is installed with the following behavior:
 * <ul>
 * <li>             Mouse-click: Clears the sorting status of all other
 *                  columns and advances the sorting status of that column
 *                  through three values: {NOT_SORTED, ASCENDING, DESCENDING}
 *                  (then back to NOT_SORTED again).
 * <li>             SHIFT-mouse-click: Clears the sorting status of all
 *                  other columns and cycles the sorting status of the
 *                  column through the same three values, in the opposite
 *                  order: {NOT_SORTED, DESCENDING, ASCENDING}.
 * <li>             CONTROL-mouse-click and CONTROL-SHIFT-mouse-click: as
 *                  above except that the changes to the column do not
 *                  cancel the statuses of columns that are already sorting
 *                  - giving a way to initiate a compound sort.
 * </ul>
 *                  This is a long overdue rewrite of a class of the same
 *                  name that first appeared in the swing table demos in 1997.
 * </p>
 *
 * <p>Copyright:   Copyright (C) 2007  Joana Gon�alves
 *                 This program is free software; you can redistribute
 *                 it and/or modify it under the terms of the GNU General
 *                 Public License as published by the Free Software
 *                 Foundation; either version 3 of the License, or
 *                 any later version.
 *
 *                 This program is distributed in the hope that it will
 *                 be useful, but WITHOUT ANY WARRANTY; without even the
 *                 implied warranty of MERCHANTABILITY or FITNESS FOR A
 *                 PARTICULAR PURPOSE.  See the
 *                 <a href="http://www.gnu.org/licenses/gpl.html">
 *                 GNU General Public License</a> for more details.
 * </p>
 *
 * Version of 02/27/04
 *
 * @author Philip Milne
 * @author Brendon McLean
 * @author Dan van Enckevort
 * @author Parwinder Sekhon
 * @version 2.0
 */
public class TableSorter extends AbstractTableModel {
    /**
     * The table model.
     */
    protected TableModel tableModel;

    /**
     * The status that indicates that a specific column is sorted
     * in descending order.
     */
    public static final int DESCENDING = -1;

    /**
     * The status that indicates that a specific column is not sorted.
     */
    public static final int NOT_SORTED = 0;

    /**
     * The status that indicates that a specific column is sorted
     * in ascending order.
     */
    public static final int ASCENDING = 1;

    /**
     * Sorting directive.
     */
    private static Directive EMPTY_DIRECTIVE = new Directive( -1, NOT_SORTED);

    /**
     * The comparator for specific comparable objects.
     */
    public static final Comparator COMPARABLE_COMPARATOR = new Comparator() {
        public int compare(Object o1, Object o2) {
            return ((Comparable) o1).compareTo(o2);
        }
    };

    /**
     * The lexical comparator.
     */
    public static final Comparator LEXICAL_COMPARATOR = new Comparator() {
        public int compare(Object o1, Object o2) {
            return o1.toString().compareTo(o2.toString());
        }
    };

    /**
     * View to model indexes map.
     */
    private Row[] viewToModel;

    /**
     * Model to view indexes map.
     */
    private int[] modelToView;

    /**
     * The header of the table.
     * Set to protected access to be used by subclasses (by Joana Gon�alves
     * on 24-11-2006)
     */
    protected JTableHeader tableHeader;

    /**
     * The mouse listener of the table.
     * Set to protected access to be used by subclasses (by Joana Gon�alves
     * on 24-11-2006).
     */
    protected MouseListener mouseListener;

    /**
     * The table model listener.
     */
    private TableModelListener tableModelListener;

    /**
     * Hash map for the columns' comparators.
     * Set to protected access to be used by subclasses (by Joana Gon�alves
     * on 24-11-2006).
     */
    protected HashMap<Class, Comparator> columnComparators =
            new HashMap<Class, Comparator>();

    /**
     * The directives to sort columns.
     */
    private ArrayList<Directive> sortingColumns =
            new ArrayList<Directive>();

    /**
     * Creates a new <code>TableSorter</code> with default mouse and
     * table model listeners.
     */
    public TableSorter() {
        this.mouseListener = new MouseHandler();
        this.tableModelListener = new TableModelHandler();
    }

    /**
     * Creates a new <code>TableSorter</code> with the given table model.
     *
     * @param tableModel <code>TableModel</code> the model for this table
     */
    public TableSorter(TableModel tableModel) {
        this();
        setTableModel(tableModel);
    }

    /**
     * Creates a new <code>TableSorter</code> with the given table
     * model and header.
     *
     * @param tableModel the <code>TableModel</code>
     * @param tableHeader the <code>JTableHeader</code>
     */
    public TableSorter(TableModel tableModel, JTableHeader tableHeader) {
        this();
        setTableHeader(tableHeader);
        setTableModel(tableModel);
    }

    /**
     * Clears sorting state.
     */
    private void clearSortingState() {
        viewToModel = null;
        modelToView = null;
    }

    /**
     * Returns the table model.
     *
     * @return TableModel
     */
    public TableModel getTableModel() {
        return tableModel;
    }

    /**
     * Sets the table model.
     *
     * @param tableModel the <code>TableModel</code>
     */
    public void setTableModel(TableModel tableModel) {
        if (this.tableModel != null) {
            this.tableModel.removeTableModelListener(tableModelListener);
        }

        this.tableModel = tableModel;
        if (this.tableModel != null) {
            this.tableModel.addTableModelListener(tableModelListener);
        }

        clearSortingState();
        fireTableStructureChanged();
    }

    /**
     * Returns the table header.
     *
     * @return JTableHeader the header of the table
     */
    public JTableHeader getTableHeader() {
        return tableHeader;
    }

    /**
     * Sets the table header.
     *
     * @param tableHeader the new <code>JTableHeader</code>
     */
    public void setTableHeader(JTableHeader tableHeader) {
        if (this.tableHeader != null) {
            this.tableHeader.removeMouseListener(mouseListener);
            TableCellRenderer defaultRenderer = this.tableHeader.
                                                getDefaultRenderer();
            if (defaultRenderer instanceof SortableHeaderRenderer) {
                this.tableHeader.setDefaultRenderer(((SortableHeaderRenderer)
                        defaultRenderer).tableCellRenderer);
            }
        }
        this.tableHeader = tableHeader;
        if (this.tableHeader != null) {
            this.tableHeader.addMouseListener(mouseListener);
            this.tableHeader.setDefaultRenderer(
                    new SortableHeaderRenderer(this.tableHeader.
                                               getDefaultRenderer()));
        }
    }

    /**
     * Checks if the table is sorting.
     * Returns <code>true</code> if table is sorting,
     * <code>false</code> otherwise.
     *
     * @return boolean <code>true</code> if table is sorting,
     * <code>false</code> otherwise
     */
    public boolean isSorting() {
        return sortingColumns.size() != 0;
    }

    /**
     * Returns the sorting directive for the given <code>column</code>.
     *
     * @param column <code>int</code> the index of the column
     * @return Directive the sorting directive of the given column
     */
    private Directive getDirective(int column) {
        for (int i = 0; i < sortingColumns.size(); i++) {
            Directive directive = sortingColumns.get(i);
            if (directive.column == column) {
                return directive;
            }
        }
        return EMPTY_DIRECTIVE;
    }

    /**
     * Returns the sorting status of the given <code>column</code>:<br/>
     * <ul>
     * <li>DESCENDING
     * <li>NOT_SORTED
     * <li>ASCENDING
     * </ul>
     *
     * @param column <code>int</code> the index of the column
     * @return int the sorting status of the given column
     */
    public int getSortingStatus(int column) {
        return getDirective(column).direction;
    }

    /**
     * Called when sorting status changes. Clears sorting state, fires
     * the event table data changed and repaint the table header.
     */
    private void sortingStatusChanged() {
        clearSortingState();
        fireTableDataChanged();
        if (tableHeader != null) {
            tableHeader.repaint();
        }
    }

    /**
     * Sets the sorting status for a given <code>column</code>.
     *
     * @param column <code>int</code> the column to set sorting status
     * @param status <code>int</code> the new sorting status for the given column
     */
    public void setSortingStatus(int column, int status) {
        Directive directive = getDirective(column);
        if (directive != EMPTY_DIRECTIVE) {
            sortingColumns.remove(directive);
        }
        if (status != NOT_SORTED) {
            sortingColumns.add(new Directive(column, status));
        }
        sortingStatusChanged();
    }

    /**
     * Returns the Icon corresponding to the sorting status of the
     * given <code>column</code>. The icon will have the specified
     * <code>size</code>.
     *
     * @param column <code>int</code> the column to return the sorting
     *        status icon for
     * @param size <code>int</code> the size of the sorting status icon
     * @return Icon
     */
    protected Icon getHeaderRendererIcon(int column, int size) {
        Directive directive = getDirective(column);
        if (directive == EMPTY_DIRECTIVE) {
            return null;
        }
        return new Arrow(directive.direction == DESCENDING, size,
                         sortingColumns.indexOf(directive));
    }

    /**
     * Cancels sorting of all columns and fires sorting status changed event.
     */
    private void cancelSorting() {
        sortingColumns.clear();
        sortingStatusChanged();
    }

    /**
     * Sets the given <code>comparator</code> for the given objects'
     * <code>type</code>.
     *
     * @param type the <code>Class</code> of objects to use the given
     *        comparator with
     * @param comparator the appropriate <code>Comparator</code> for
     *        the objects of the specified <code>type</code>
     */
    public void setColumnComparator(Class type, Comparator comparator) {
        if (comparator == null) {
            columnComparators.remove(type);
        } else {
            columnComparators.put(type, comparator);
        }
    }

    /**
     * Returns the appropriate comparator for the objects in the
     * given <code>column</code>.
     *
     * @param column <code>int</code> the column for which the appropriate
     *        comparator should be returned
     * @return Comparator the appropriate comparator for the given
     *         <code>column</code>
     */
    protected Comparator getComparator(int column) {
        Class columnType = tableModel.getColumnClass(column);
        Comparator comparator = (Comparator) columnComparators.get(columnType);

        if (comparator != null) {
            return comparator;
        }
        if (Comparable.class.isAssignableFrom(columnType)) {
            return COMPARABLE_COMPARATOR;
        }
        return LEXICAL_COMPARATOR;
    }

    /**
     * Returns the view to model mapping.
     * getViewToModel()[viewIndex].modelIndex gives the modelIndex for
     * a known viewIndex.
     *
     * @return Row[] the view to model indexes mapping
     */
    private Row[] getViewToModel() {
        if (viewToModel == null) {
            int tableModelRowCount = tableModel.getRowCount();
            viewToModel = new Row[tableModelRowCount];
            for (int row = 0; row < tableModelRowCount; row++) {
                viewToModel[row] = new Row(row);
            }

            if (isSorting()) {
                Arrays.sort(viewToModel);
            }
        }
        return viewToModel;
    }

    /**
     * Returns the model index for a given <code>viewIndex</code>.
     *
     * @param viewIndex <code>int</code> the index that is shown in
     *        the table
     * @return int the model index: the index of the row in the table
     *        model, which may be different from the view index, if some
     *        column is being sorted
     */
    public int modelIndex(int viewIndex) {
        return getViewToModel()[viewIndex].modelIndex;
    }

    /**
     * Returns the model to view indexes mapping.
     * getModelToView[modelIndex] gives the view index for the given modelIndex.
     *
     * @return int[] the model to view indexes mapping
     */
    private int[] getModelToView() {
        if (modelToView == null) {
            int n = getViewToModel().length;
            modelToView = new int[n];
            for (int i = 0; i < n; i++) {
                modelToView[modelIndex(i)] = i;
            }
        }
        return modelToView;
    }

    /**
     * Returns the number of rows in the table model.
     *
     * @return int the number of rows in the table model
     */
    public int getRowCount() {
        return (tableModel == null) ? 0 : tableModel.getRowCount();
    }

    /**
     * Returns the number of columns in the table model.
     *
     * @return int the number of columns in the table model
     */
    public int getColumnCount() {
        return (tableModel == null) ? 0 : tableModel.getColumnCount();
    }

    /**
     * Returns the name of the given <code>column</code>.
     *
     * @param column <code>int</code> the index of the intended column
     * @return String the name of the given column
     */
    public String getColumnName(int column) {
        return tableModel.getColumnName(column);
    }

    /**
     * Returns the class of the column with index <code>column</code>.<br/>
     * Changed return class from <code>Class</code> to <code>Class<?></code> so
     * this method overrides <code>AbstractTableModel</code>'s
     * <code>getColumnClass</code> method (by Joana Gon�alves).
     *
     * @param column <code>int</code> value: the column being queried
     * @return the <code>Class</code> of the column at index <code>column</code>
     */
    public Class<?> getColumnClass(int column) {
        return tableModel.getColumnClass(column);
    }

    /**
     * Checks if the cell with the given <code>row</code> and
     * <code>column</code> indexes is editable.
     *
     * @param row <code>int</code> the row index of the cell
     * @param column <code>int</code> the column index of the cell
     * @return boolean <code>true</code> if the cell at (<code>row</code>,
     *         <code>column</code>) is editable, <code>false</code> otherwise
     */
    public boolean isCellEditable(int row, int column) {
        return tableModel.isCellEditable(modelIndex(row), column);
    }

    /**
     * Returns the element in the cell at <code>row</code> and
     * <code>column</code> indexes.
     *
     * @param row <code>int</code> the row index of the cell
     * @param column <code>int</code> the column index of the cell
     * @return Object the element in the cell at (<code>row</code>,
     *         <code>column</code>)
     */
    public Object getValueAt(int row, int column) {
        return tableModel.getValueAt(modelIndex(row), column);
    }

    /**
     * Sets the element of the cell with <code>row</code> and
     * <code>column</code>) indexes.
     *
     * @param aValue <code>Object</code> the new element for the cell
     * @param row <code>int</code> the row index of the cell
     * @param column <code>int</code> the column index of the cell
     */
    public void setValueAt(Object aValue, int row, int column) {
        tableModel.setValueAt(aValue, modelIndex(row), column);
    }

    /**
     * <p>Description: Implements an object that holds the index of a
     *                 specific row in a certain table model.</p>
     */
    private class Row implements Comparable {
        /**
         * The index of the row in a specific table model.
         */
        private int modelIndex;

        /**
         * Creates a new Row with the given model index.
         *
         * @param index <code>int</code> the index of the row in the
         *        specific table model
         */
        public Row(int index) {
            this.modelIndex = index;
        }

        /**
         * Compares this row to <code>o</code>.
         * Returns a negative integer, 0 or a positive integer if this row
         * is less than, equal to or greater than <code>o</code>.
         *
         * @param o the <code>Object</code> to be compared with this
         *        <code>Row</code>
         * @return int the result of the comparation
         */
        public int compareTo(Object o) {
            int row1 = modelIndex;
            int row2 = ((Row) o).modelIndex;

            for (Iterator it = sortingColumns.iterator(); it.hasNext(); ) {
                Directive directive = (Directive) it.next();
                int column = directive.column;
                Object o1 = tableModel.getValueAt(row1, column);
                Object o2 = tableModel.getValueAt(row2, column);

                int comparison = 0;
                // Define null less than everything, except null.
                if (o1 == null && o2 == null) {
                    comparison = 0;
                } else if (o1 == null) {
                    comparison = -1;
                } else if (o2 == null) {
                    comparison = 1;
                } else {
                    comparison = getComparator(column).compare(o1, o2);

                }
                if (comparison != 0) {
                    return directive.direction == DESCENDING ? -comparison :
                            comparison;
                }
            }
            return 0;
        }
    }


    /**
     * <p>Description: The table model handler.</p>
     */
    private class TableModelHandler implements TableModelListener {
        /**
         * Handles the tabled changed event and passes the event along.
         *
         * @param e <code>TableModelEvent</code> fired when a change
         *        in the table model happens
         */
        public void tableChanged(TableModelEvent e) {
            // If we're not sorting by anything, just pass the event along.
            if (!isSorting()) {
                clearSortingState();
                fireTableChanged(e);
                return;
            }

            // If the table structure has changed, cancel the sorting; the
            // sorting columns may have been either moved or deleted from
            // the model.
            if (e.getFirstRow() == TableModelEvent.HEADER_ROW) {
                cancelSorting();
                fireTableChanged(e);
                return;
            }

            // We can map a cell event through to the view without widening
            // when the following conditions apply:
            //
            // a) all the changes are on one row (e.getFirstRow() == e.getLastRow()) and,
            // b) all the changes are in one column (column != TableModelEvent.ALL_COLUMNS) and,
            // c) we are not sorting on that column (getSortingStatus(column) == NOT_SORTED) and,
            // d) a reverse lookup will not trigger a sort (modelToView != null)
            //
            // Note: INSERT and DELETE events fail this test as they have column == ALL_COLUMNS.
            //
            // The last check, for (modelToView != null) is to see if modelToView
            // is already allocated. If we don't do this check; sorting can become
            // a performance bottleneck for applications where cells
            // change rapidly in different parts of the table. If cells
            // change alternately in the sorting column and then outside of
            // it this class can end up re-sorting on alternate cell updates -
            // which can be a performance problem for large tables. The last
            // clause avoids this problem.
            int column = e.getColumn();
            if (e.getFirstRow() == e.getLastRow()
                && column != TableModelEvent.ALL_COLUMNS
                && getSortingStatus(column) == NOT_SORTED
                && modelToView != null) {
                int viewIndex = getModelToView()[e.getFirstRow()];
                fireTableChanged(new TableModelEvent(TableSorter.this,
                        viewIndex, viewIndex,
                        column, e.getType()));
                return;
            }

            // Something has happened to the data that may have invalidated the row order.
            clearSortingState();
            fireTableDataChanged();
            return;
        }
    }


    /**
     * <p>Description: Mouse Handler.</p>
     */
    private class MouseHandler extends MouseAdapter {
        /**
         * Handles the event fired when the mouse is clicked on the table.
         * Checks in which column was the mouse clicked, cancels sorting
         * in all columns and performs sorting only in the specified one.
         *
         * @param e <code>MouseEvent</code> fired when the mouse is clicked
         *        on the table
         */
        public void mouseClicked(MouseEvent e) {
            JTableHeader h = (JTableHeader) e.getSource();
            TableColumnModel columnModel = h.getColumnModel();
            int viewColumn = columnModel.getColumnIndexAtX(e.getX());
            /**
             * added by Joana P. Gon�alves
             */
            if (viewColumn == -1) {
                return;
            }

            int column = columnModel.getColumn(viewColumn).getModelIndex();
            if (column != -1) {
                int status = getSortingStatus(column);
                if (!e.isControlDown()) {
                    cancelSorting();
                }
                // Cycle the sorting states through {NOT_SORTED, ASCENDING, DESCENDING} or
                // {NOT_SORTED, DESCENDING, ASCENDING} depending on whether shift is pressed.
                status = status + (e.isShiftDown() ? -1 : 1);
                status = (status + 4) % 3 - 1; // signed mod, returning {-1, 0, 1}
                setSortingStatus(column, status);
            }
        }
    }


    /**
     * <p>Description: Implements a renderer for this table's cells.</p>
     */
    private class SortableHeaderRenderer implements TableCellRenderer {
        /**
         * The table cells' renderer.
         */
        private TableCellRenderer tableCellRenderer;

        /**
         * Creates a new SortableHeaderRenderer with the given
         * <code>tableCellRenderer</code>.
         *
         * @param tableCellRenderer <code>TableCellRenderer</code>
         */
        public SortableHeaderRenderer(TableCellRenderer tableCellRenderer) {
            this.tableCellRenderer = tableCellRenderer;
        }

        /**
         * Returns the renderer component for the cell at <code>row</code>
         * and <code>column</code> indexes.
         *
         * @param table <code>JTable</code the table
         * @param value <code>Object</code>
         * @param isSelected <code>boolean</code> indicates if cell is
         *        selected or not
         * @param hasFocus <code>boolean</code> indicates if cell has focus
         * @param row <code>int</code> the index of the cell's row
         * @param column <code>int</code> the index of the cell's column
         * @return Component the renderer component for the specified cell
         */
        public Component getTableCellRendererComponent(JTable table,
                Object value,
                boolean isSelected,
                boolean hasFocus,
                int row,
                int column) {
            Component c = tableCellRenderer.getTableCellRendererComponent(table,
                    value, isSelected, hasFocus, row, column);
            if (c instanceof JLabel) {
                JLabel l = (JLabel) c;
                l.setHorizontalTextPosition(JLabel.LEFT);
                int modelColumn = table.convertColumnIndexToModel(column);
                l.setIcon(getHeaderRendererIcon(modelColumn,
                                                l.getFont().getSize()));
            }
            return c;
        }
    }


    /**
     * <p>Description: A sorting directive.</p>
     */
    private static class Directive {
        /**
         * The column index.
         */
        private int column;

        /**
         * The sorting direction.
         */
        private int direction;

        /**
         * Creates a new sorting directive, for the given <code>column</code>
         * with the given <code>direction</code>.
         *
         * @param column <code>int</code> the index of the column
         * @param direction <code>int</code> the sorting direction
         */
        public Directive(int column, int direction) {
            this.column = column;
            this.direction = direction;
        }
    }
}
