# Supplementary material for: BiGGEsTS: integrated environment for biclustering analysis of time series gene expression data
Source: BMC Res Notes. 2009 Jul 7;2:124. doi: 10.1186/1756-0500-2-124 (PMC2720980; doi:10.1186/1756-0500-2-124)
Supplement: Additional file 3 — Source code of the BiGGEsTS software. The source code of BiGGEsTS. The archive contains two directories, named "biggests" and "smadeira", inside a main directory, named "src". Each of the directories contained in "biggests" and "smadeira" contains the source files of the classes included in the packages identified by the same names. The Javadoc documentation of the source code is available at the official website. [file 1756-0500-2-124-S3.zip › src/biggests/tables/TableSorterSymbols.java]

package biggests.tables;

import java.util.*;

import javax.swing.table.*;

/**
 * <p>Title: Table Sorter for Tables with Discrete Values</p>
 *
 * <p>Description: A table model which allows for column sorting.
 *                 This model implements table sorting for tables
 *                 with String values in the first column and
 *                 <code>char</code> values in the remaining ones.<br/>
 * </p>
 *
 * <p>Copyright:   Copyright (C) 2007  Joana Gon�alves
 *                 This program is free software; you can redistribute
 *                 it and/or modify it under the terms of the GNU General
 *                 Public License as published by the Free Software
 *                 Foundation; either version 3 of the License, or
 *                 any later version.
 *
 *                 This program is distributed in the hope that it will
 *                 be useful, but WITHOUT ANY WARRANTY; without even the
 *                 implied warranty of MERCHANTABILITY or FITNESS FOR A
 *                 PARTICULAR PURPOSE.  See the
 *                 <a href="http://www.gnu.org/licenses/gpl.html">
 *                 GNU General Public License</a> for more details.
 * </p>
 *
 * @author Joana P. Gon�alves
 */
public class TableSorterSymbols extends TableSorterVerticalHeader {
    /**
     * Constructs a new <code>TableSorterSymbols</code> model. This model
     * implements table sorting and a table header which writes vertical
     * oriented column names, as wel as sets common superclasses of columns'
     * elements.<br/>
     *
     * @see TableSorterVerticalHeader#TableSorterVerticalHeader()
     */
    public TableSorterSymbols() {
        super();
    }

    /**
     * Constructs a new <code>TableSorterSymbols</code> model from a
     * plain table model. This model implements table sorting and a table
     * header which writes vertical oriented column names, as wel as sets
     * common superclasses of columns' elements.<br/>
     *
     * @param tableModel        the <code>TableModel</code> which is the basic
     *                          data model for the table
     * @see TableSorterVerticalHeader#TableSorterVerticalHeader(TableModel tableModel)
     */
    public TableSorterSymbols(TableModel tableModel) {
        super(tableModel);
    }

    /**
     * Constructs a new <code>TableSorterSymbols</code> model from a plain table
     * model and a given table header. This model implements table sorting and
     * a table header which writes vertical oriented column names,
     * as wel as sets common superclasses of columns' elements.<br/>
     *
     * @param tableModel        the <code>TableModel</code> which is the basic
     *                          data model for the table
     * @param tableHeader       the <code>TableHeader</code> which is the
     *                          header for the table
     * @see TableSorterVerticalHeader#TableSorterVerticalHeader(TableModel tableModel, TableHeader tableHeader)
     */
    public TableSorterSymbols(TableModel tableModel, TableHeader tableHeader) {
        super(tableModel, tableHeader);
    }

    /**
     * Overrides <code>TableSorterValues</code>'s <code>getColumnClass</code>
     * method.<br/>
     * Returns the common superclass of the elements at the column with index
     * <code>column</code>.<br/>
     *
     * @param column   <code>int</code> value: the column being queried
     * @return         the common super<code>Class</code> of the column at
     *                 index <code>column</code>
     * @see            TableSorterValues#getColumnClass(int column)
     */
    public Class<?> getColumnClass(int column) {
        if (column == 0) {
            return (String.class);
        } else {
            return (Character.class);
        }
    }

    /**
     * Overrides <code>TableSorterValues</code>'s <code>getComparator</code>
     * method.<br/>
     * Returns the suitable comparator for the values of column number
     * <code>column</code>.
     *
     * @param column the <code>int</code> value which is the index of the column
     * @return the suitable <code>Comparator</code> for column <code>column</code>
     * @see TableValues#getComparator(int column)
     */
    protected Comparator getComparator(int column) {
        Class columnType = getColumnClass(column);
        Comparator comparator = (Comparator) columnComparators.get(columnType);

        if (comparator != null) {
            return comparator;
        }
        if (Comparable.class.isAssignableFrom(columnType)) {
            return COMPARABLE_COMPARATOR;
        }
        return LEXICAL_COMPARATOR;
    }
}
