# Supplementary material for: BiGGEsTS: integrated environment for biclustering analysis of time series gene expression data
Source: BMC Res Notes. 2009 Jul 7;2:124. doi: 10.1186/1756-0500-2-124 (PMC2720980; doi:10.1186/1756-0500-2-124)
Supplement: Additional file 3 — Source code of the BiGGEsTS software. The source code of BiGGEsTS. The archive contains two directories, named "biggests" and "smadeira", inside a main directory, named "src". Each of the directories contained in "biggests" and "smadeira" contains the source files of the classes included in the packages identified by the same names. The Javadoc documentation of the source code is available at the official website. [file 1756-0500-2-124-S3.zip › src/biggests/tables/TableSorterVerticalHeader.java]

package biggests.tables;

import java.awt.*;

import javax.swing.*;
import javax.swing.table.*;

import biggests.utils.*;

/**
 * <p>Title: <code>TableSorterVerticalHeader</code> model</p>
 *
 * <p>Description: This table model implements table sorting and also a table
 *                 header model which writes vertical oriented column names.</p>
 *
 * <p>Copyright:   Copyright (C) 2007  Joana Gon�alves
 *                 This program is free software; you can redistribute
 *                 it and/or modify it under the terms of the GNU General
 *                 Public License as published by the Free Software
 *                 Foundation; either version 3 of the License, or
 *                 any later version.
 *
 *                 This program is distributed in the hope that it will
 *                 be useful, but WITHOUT ANY WARRANTY; without even the
 *                 implied warranty of MERCHANTABILITY or FITNESS FOR A
 *                 PARTICULAR PURPOSE.  See the
 *                 <a href="http://www.gnu.org/licenses/gpl.html">
 *                 GNU General Public License</a> for more details.
 * </p>
 *
 * @author Joana Gon�alves
 */
public class TableSorterVerticalHeader extends TableSorterValues {
    /**
     * Constructs a new <code>ColorsTableSorter</code> model. This model
     * implements table sorting and a table header which writes vertical
     * oriented column names.<br/>
     *
     * @see TableSorterValues#TableSorterValues()
     */
    public TableSorterVerticalHeader() {
        super();
    }

    /**
     * Constructs a new <code>TableSorterVerticalHeader</code> model from a
     * plain table model. This model implements table sorting and a table
     * header which writes vertical oriented column names.
     *
     * @param tableModel        the <code>TableModel</code> which is the basic
     *                          data model for the table
     * @see TableSorterValues#TableSorterValues(TableModel tableModel)
     */
    public TableSorterVerticalHeader(TableModel tableModel) {
        super(tableModel);
    }

    /**
     * Constructs a new <code>TableSorterVerticalHeader</code> model from a plain table
     * model and a given table header. This model implements table sorting and
     * a table header which writes vertical oriented column names.
     *
     * @param tableModel        the <code>TableModel</code> which is the basic
     *                          data model for the table
     * @param tableHeader       the <code>TableHeader</code> which is the
     *                          header for the table
     * @see TableSorterValues#TableSorterValues(TableModel tableModel, TableHeader tableHeader)
     */
    public TableSorterVerticalHeader(TableModel tableModel,
                                     TableHeader tableHeader) {
        super(tableModel, tableHeader);
    }

    public void setTableHeader(JTableHeader tableHeader) {
        if (this.tableHeader != null) {
            this.tableHeader.removeMouseListener(mouseListener);
            TableCellRenderer defaultRenderer = this.tableHeader.
                                                getDefaultRenderer();
            if (defaultRenderer instanceof VerticalSortableHeaderRenderer) {
                this.tableHeader.setDefaultRenderer(((
                        VerticalSortableHeaderRenderer) defaultRenderer).
                        tableCellRenderer);
            }
        }
        this.tableHeader = tableHeader;
        if (this.tableHeader != null) {
            this.tableHeader.addMouseListener(mouseListener);
            this.tableHeader.setDefaultRenderer(
                    new VerticalSortableHeaderRenderer(this.tableHeader.
                    getDefaultRenderer()));
        }
    }

    /**
     * <p>Title: </p>
     *
     * <p>Description: </p>
     *
     * <p>Copyright: Copyright (c) 2006</p>
     *
     * <p>Company: </p>
     *
     * @author Joana P. Gon�alves
     */
    private class VerticalSortableHeaderRenderer implements TableCellRenderer {
        private TableCellRenderer tableCellRenderer;

        public VerticalSortableHeaderRenderer(TableCellRenderer
                                              tableCellRenderer) {
            this.tableCellRenderer = tableCellRenderer;
        }

        public Component getTableCellRendererComponent(JTable table,
                Object value,
                boolean isSelected,
                boolean hasFocus,
                int row,
                int column) {
            Component columnHeaderComponent =
                    tableCellRenderer.getTableCellRendererComponent(table,
                    value, isSelected, hasFocus, row, column);
            JLabel columnHeaderLabel;
            if (columnHeaderComponent instanceof JLabel) {
                columnHeaderLabel = (JLabel) columnHeaderComponent;
                if (column == 0) {
                    columnHeaderLabel.setLayout(new BorderLayout());
                    columnHeaderLabel.setHorizontalTextPosition(JLabel.LEFT);
                    columnHeaderLabel.setVerticalAlignment(JLabel.BOTTOM);
                    int modelColumn = table.convertColumnIndexToModel(column);
                    columnHeaderLabel.setIcon(getHeaderRendererIcon(
                            modelColumn, columnHeaderLabel.getFont().getSize()));
                    return columnHeaderComponent;
                }

                columnHeaderLabel.setLayout(new BorderLayout(0, 3));
/*                columnHeaderLabel.setIcon(new VerticalTextIcon(
                        columnHeaderLabel,
                        columnHeaderLabel.getText(),
                        VerticalTextIcon.ROTATE_LEFT));
 */
                int modelColumn = table.convertColumnIndexToModel(column);
                columnHeaderLabel.setIcon(new VerticalTextIconWithArrow(
                        getHeaderRendererIcon(
                                modelColumn,
                                columnHeaderLabel.getFont().getSize()),
                        columnHeaderLabel,
                        columnHeaderLabel.getText(),
                        VerticalTextIcon.ROTATE_LEFT));

                columnHeaderLabel.setText("");
                columnHeaderLabel.setVerticalAlignment(JLabel.BOTTOM);
            }
            return columnHeaderComponent;
        }
    }
}
