# Supplementary material for: BiGGEsTS: integrated environment for biclustering analysis of time series gene expression data
Source: BMC Res Notes. 2009 Jul 7;2:124. doi: 10.1186/1756-0500-2-124 (PMC2720980; doi:10.1186/1756-0500-2-124)
Supplement: Additional file 3 — Source code of the BiGGEsTS software. The source code of BiGGEsTS. The archive contains two directories, named "biggests" and "smadeira", inside a main directory, named "src". Each of the directories contained in "biggests" and "smadeira" contains the source files of the classes included in the packages identified by the same names. The Javadoc documentation of the source code is available at the official website. [file 1756-0500-2-124-S3.zip › src/biggests/tables/TableSymbols.java]

package biggests.tables;

import java.awt.*;
import java.awt.event.*;
import java.util.*;

import javax.swing.*;
import javax.swing.border.*;
import javax.swing.table.*;

import biggests.gui.*;
import biggests.utils.*;
import de.schlichtherle.io.*;
import smadeira.biclustering.*;
import smadeira.ontologizer.*;

/**
 * <p>Title: Table of Symbols</p>
 *
 * <p>Description:
 *                 <p>Defines a table of symbols with the following data:<br/>
 *                 - header -> conditions' names (more widely, <code>String</code>s)<br/>
 *                 - first column -> genes' names (more widely, <code>String</code>s)<br/>
 *                 - all other columns' cells -> gene expression symbols
 *                 (more widely, <code>char</code>acters)</p>
 *
 *                 <p>A table of symbols has a vertical text header and each
 *                 of its cells is colored according to the symbol that
 *                 holds in it.</p>
 *
 *                 <p>This table implements sorting functionality on
 *                 the columns, i.e., allows the reordering of the rows,
 *                 sorting them by a specific column cells' values in
 *                 ascending or descending order.</p>
 *                 </p>
 * </p>
 *
 * <p>Copyright:   Copyright (C) 2007  Joana Gon�alves
 *                 This program is free software; you can redistribute
 *                 it and/or modify it under the terms of the GNU General
 *                 Public License as published by the Free Software
 *                 Foundation; either version 3 of the License, or
 *                 any later version.
 *
 *                 This program is distributed in the hope that it will
 *                 be useful, but WITHOUT ANY WARRANTY; without even the
 *                 implied warranty of MERCHANTABILITY or FITNESS FOR A
 *                 PARTICULAR PURPOSE.  See the
 *                 <a href="http://www.gnu.org/licenses/gpl.html">
 *                 GNU General Public License</a> for more details.
 * </p>
 *
 * @author Joana P. Gon�alves
 */
public class TableSymbols extends TableValues {
    /**
     * The alphabet with all discretization symbols used in the
     * discretization technique that gave rise to the set of
     * discrete values that may appear in this symbols table.
     */
    protected char[] alphabet;

    /**
     * The set of colors. Each position contains a color that
     * corresponds to the symbol of the alphabet in the same position.
     */
    protected Color[] colors;

    /**
     * Creates a new table of symbols with data from the the given node object's
     * matrix. Each one of the matrix's cells is colored according to its
     * symbol. Colors are determined according to the number of symbols of the
     * matrix's alphabet.
     *
     * @param nodeObject the <code>NodeObjectInterface</code> from which the
     *                   colored table will be created
     * @param go the <code>GOFrontEnd</code>
     * @param parent the GUI's parent <code>Component</code>
     * @throws InvalidNodeObjectTypeException when the type of the node
     *                   object is not valid
     *
     * @see #TableSymbols(Object[][] rowData, Object[] columnNames)
     * @see #constructRowData(NodeObjectInterface nodeObject)
     * @see #constructColumnNames(NodeObjectInterface nodeObject)
     */
    /*
     * A colored table looks like this:<br/>
     * ---------------------------------------------------------------------<br/>
     * | Genes Names | C1 | C2 | C3 | .....................................|<br/>
     * |-------------------------------------------------------------------|<br/>
     * | Gene1       | o  | o  | o  | .................................... |<br/>
     * | Gene2       | o  | o  | o  | .................................... |<br/>
     * | Gene3       | o  | o  | o  | .................................... |<br/>
     * | Gene4       | o  | o  | o  | .................................... |br/>
     * ---------------------------------------------------------------------<br/>
     * where 'o' represents a colored cell. Conditions' names are written with
     * vertical orientation.
     */
    public TableSymbols(NodeObjectInterface nodeObject, GOFrontEnd go,
                        Component parent) throws InvalidNodeObjectTypeException {
        this(nodeObject);
        if (nodeObject instanceof DiscretizedExpressionMatrix) {
            goProperties = ((DiscretizedExpressionMatrix) nodeObject)
                           .getGeneOntologyProperties();
        } else
        if (nodeObject instanceof Biclustering) {
            goProperties = ((IMatrix) ((Biclustering) nodeObject).getMatrix()).
                           getGeneOntologyProperties();
        } else {
            if (go != null)
                goProperties = ((Bicluster) nodeObject).
                               computeGeneOntologyTerms(go, false);
        }
        this.goFrontEnd = go;
        this.parent = parent;
    }


    /**
     * Creates a new table of symbols with data from the the given node object's
     * matrix. Each one of the matrix's cells is colored according to its
     * symbol. Colors are determined according to the number of symbols of the
     * matrix's alphabet.
     *
     * @param nodeObject the <code>NodeObjectInterface</code> from which the
     *                   colored table will be created
     * @throws InvalidNodeObjectTypeException when the type of the node
     *                   object is not valid
     *
     * @see #TableSymbols(Object[][] rowData, Object[] columnNames)
     * @see #constructRowData(NodeObjectInterface nodeObject)
     * @see #constructColumnNames(NodeObjectInterface nodeObject)
     */
    /*
     * A colored table looks like this:<br/>
     * ---------------------------------------------------------------------<br/>
     * | Genes Names | C1 | C2 | C3 | .....................................|<br/>
     * |-------------------------------------------------------------------|<br/>
     * | Gene1       | o  | o  | o  | .................................... |<br/>
     * | Gene2       | o  | o  | o  | .................................... |<br/>
     * | Gene3       | o  | o  | o  | .................................... |<br/>
     * | Gene4       | o  | o  | o  | .................................... |br/>
     * ---------------------------------------------------------------------<br/>
     * where 'o' represents a colored cell. Conditions' names are written with
     * vertical orientation.
     */
    public TableSymbols(NodeObjectInterface nodeObject) throws
            InvalidNodeObjectTypeException {
        this(constructRowData(nodeObject), constructColumnNames(nodeObject));

        if (nodeObject instanceof DiscretizedExpressionMatrix) {
            DiscretizedExpressionMatrix discretizedExpressionMatrix =
                    (DiscretizedExpressionMatrix) nodeObject;
            this.alphabet = discretizedExpressionMatrix.getAlphabet();
        } else
        if (nodeObject instanceof CCC_Bicluster) {
            CCC_Bicluster bicluster = (CCC_Bicluster) nodeObject;
            this.alphabet = bicluster.getAlphabet();
        }
        this.initializeColors();
    }

    /**
     * Creates a new table of symbols with data from the the given node object's
     * matrix. Each one of the matrix's cells is colored according to its
     * symbol. Colors are determined according to the number of symbols of the
     * matrix's alphabet.<br/>
     *
     * This class is private because it does not set the required
     * alphabet and respective colors for a table of symbols. So,
     * it is only intended to be used by the public constructor
     * of <code>TableSymbols</code><br/>
     *
     * @param rowData the <code>Object[][]</code> array with the data to fill
     *                the rows of the table
     * @param columnNames the <code>Object[][]</code> array with the data to
     *                    fill the header of the table
     * @throws InvalidNodeObjectTypeException when the type of the node
     *                   object is not valid
     * @see TableValues#TableValues(TableSorter tableSorterModel)
     * @see javax.swing.table.DefaultTableModel#DefaultTableModel(Object[][] rowData, Object[] columnNames)
     */
    /*
     * A colored table looks like this:<br/>
     * ---------------------------------------------------------------------<br/>
     * | Genes Names | C1 | C2 | C3 | .....................................|<br/>
     * |-------------------------------------------------------------------|<br/>
     * | Gene1       | o  | o  | o  | .................................... |<br/>
     * | Gene2       | o  | o  | o  | .................................... |<br/>
     * | Gene3       | o  | o  | o  | .................................... |<br/>
     * | Gene4       | o  | o  | o  | .................................... |br/>
     * ---------------------------------------------------------------------<br/>
     * where 'o' represents a colored cell. Conditions' names are written with
     * vertical orientation.
     */
    protected TableSymbols(Object[][] rowData, Object[] columnNames) {
        super(new TableSorterSymbols(new DefaultTableModel(rowData,
                columnNames)));
        int size;
        if ((rowData[0].length - 1) > 45) {
            size = 12;
            this.setRowHeight(size);
        } else {
            size = 20;
        }

        Font currentFont = this.getFont();
        Font newFont = new Font(currentFont.getFontName(),
                                currentFont.getStyle(), 9);
        this.setFont(newFont);

        /**
         * find the maximum length of all columns' names
         */
        int maxColumnNameLength = ((String) columnNames[0]).length();
        int length;
        for (Object columnName : columnNames) {
            length = ((String) columnName).length();
            if (length > maxColumnNameLength) {
                maxColumnNameLength = length;
            }
        }

        /**
         * set table's header preferences
         */
        JTableHeader header = this.getTableHeader();
        header.setReorderingAllowed(false);
        header.setPreferredSize(new Dimension(size, maxColumnNameLength * 6));
        header.setFont(newFont);

        /**
         * set table header columns' preferences
         */
        Enumeration<TableColumn>
                tableColumns = header.getColumnModel().getColumns();
        header.setResizingAllowed(true);
        if (tableColumns.hasMoreElements()) {
            tableColumns.nextElement().setResizable(true);
        } while (tableColumns.hasMoreElements()) {
            tableColumns.nextElement().setResizable(false);
        }

        /**
         * set columns' preferred width
         */
        tableColumns = this.getColumnModel().getColumns();
        if (tableColumns.hasMoreElements()) {
            tableColumns.nextElement().setPreferredWidth(70);
        } while (tableColumns.hasMoreElements()) {
            tableColumns.nextElement().setPreferredWidth(size);
        }
    }

    /**
     * Initializes the array of colors to be used by prepareRenderer to
     * color cells, when the table has to be displayed. The <code>Color</code>
     * in <code>colors[i]</code> is the color that will fill the background
     * of the cells that contain the char symbol in <code>alphabet[i]</code>.
     */
    protected void initializeColors() {
        int interval;
        int middleIndex;
        int fraction;

        this.colors = new Color[this.alphabet.length];

        /**
         * get the middle index of the alphabet's array
         * this value is also:
         * the number of symbols that exist on each side
         * of the middle element (if the length of the alphabet's array is odd);
         * or
         * the exact half of the number of symbols in the alphabet (if the
         * length of the alphabet's array is even)
         */
        middleIndex = this.alphabet.length / 2;

        /**
         * calculate the interval, i.e., the increment value that will
         * differenciate the color red or green component value
         */
        interval = 255 / middleIndex;

        fraction = 255;
        /**
         * set the green colors, for the symbols with lower ASCII codes, which
         * represent lower gene expression values
         */
        for (int i = 0; i < middleIndex; i++) {
            this.colors[i] = HeatmapColorScheme.getColorBelowMean(fraction);
            fraction -= interval;
        }

        if ((this.alphabet.length % 2) != 0) {
            /**
             * if number of symbols is odd, then the symbol in the
             * middle gets the color black
             */
            this.colors[middleIndex] = HeatmapColorScheme.getMeanValueColor();

            fraction += interval;
            /**
             * since the number of symbols is odd and the middle value
             * is colored black, red colored symbols are on its right side
             * set the red colors for the symbols with higher ASCII codes,
             * which represent higher gene expression values
             */
            for (int i = middleIndex + 1; i < this.alphabet.length; i++) {
                this.colors[i] = HeatmapColorScheme.getColorAboveMean(fraction);
                fraction += interval;
            }
            return;
        }

        fraction += interval;
        /**
         * the number of symbols is even, so there is no black middle value
         * set the red colors for the symbols with higher ASCII codes,
         * which represent higher gene expression values
         */
        for (int i = middleIndex; i < this.alphabet.length; i++) {
            this.colors[i] = HeatmapColorScheme.getColorAboveMean(fraction);
            fraction += interval;
        }
    }

    /**
     * Overrides <code>TableValues</code>'s <code>prepareRenderer</code> method.
     * Prepares the renderer by querying the data model for the value and
     * selection state of the cell at <code>row</code>, <code>column</code>.
     * Returns the component (may be a <code>Component</code>
     * or a <code>JComponent</code>) under the event location.
     *
     * @param renderer  the <code>TableCellRenderer</code> to prepare
     * @param row       the row of the cell to render, where 0 is the first row
     * @param column    the column of the cell to render,
     *			where 0 is the first column
     * @return          the <code>Component</code> under the event location
     *
     * @see TableValues#prepareRenderer(TableCellRenderer renderer, int row, int column)
     */
    public Component prepareRenderer(TableCellRenderer renderer, int row,
                                     int column) {
        Component component = super.prepareRenderer(renderer, row, column);

        if (column != 0) {
            /**
             * this cell is not on the first column, i.e., contains a gene
             * expression symbol (not a gene name)
             */
            char symbol = ((Character)this.getValueAt(row, column)).charValue();
            for (int i = 0; i < this.alphabet.length; i++) {
                if (this.alphabet[i] == symbol) {
                    component.setBackground(this.colors[i]);
                    component.setForeground(this.colors[i]);
                    break;
                }
            }
        } else {
            if (!isCellSelected(row, column)) {
                /**
                 * this cell is on the first column and it is not selected by
                 * the user; so, the background is set to default
                 */
                component.setBackground(getBackground());
                component.setForeground(getForeground());
            }
        }
        return component;
    }

    /**
     * Constructs the row data matrix with symbolic data retrieved
     * from the node object's symbolic matrix.<br/>
     * <p>
     * The final structure of the row data is:<br/>
     * - the first column corresponds to the names of the genes<br/>
     * - the other cells of the matrix contain char values, which are the gene
     *   expression symbols under certain conditions
     * </p>
     * <p>
     * <code>protected</code>: it's intended to be used only by the
     *                       <code>TableSymbols</code> constructor and
     *                       constructors of <code>TableSymbols</code>'s
     *                       subclasses.<br/>
     * <code>static</code>: because object <code>this</code> cannot be
     *                      referrenced by the constructor before it is
     *                      actually created.
     * </p>
     * <p>
     * Valid node object classes are:<br/>
     *       <code>DiscretizedExpressionMatrix</code><br/>
     *       <code>CCC_Bicluster</code><br/>
     *       <code>E_CCC_Bicluster</code>
     * </p>
     *
     * @param nodeObject the <code>NodeObjectInterface</code> which provides the
     *                   data needed to create the row data matrix
     * @return the <code>Object[][]</code> row data matrix, ready to be used by
     *         <code>TableValues</code>'s constructor
     * @throws InvalidNodeObjectTypeException when the type of the node object is not valid
     */
    protected static Object[][] constructRowData(NodeObjectInterface nodeObject) throws
            InvalidNodeObjectTypeException {
        String[] geneNames = null;
        String[] conditionNames = null;
        char[][] symbolsMatrix = null;
        Object[][] rowData = null;

        if (nodeObject instanceof DiscretizedExpressionMatrix) {
            /**
             * node object is a discretized expression matrix
             */
            DiscretizedExpressionMatrix discretizedExpressionMatrix =
                    ((DiscretizedExpressionMatrix) nodeObject);

            /**
             * get gene and condition names
             */
            geneNames = discretizedExpressionMatrix.getOriginalExpressionMatrix().
                        getGenesNames();
            conditionNames = discretizedExpressionMatrix.getConditionsNames();

            /**
             * get the symbolic expression matrix
             */
            symbolsMatrix = discretizedExpressionMatrix.
                            getSymbolicExpressionMatrix();
        } else
        if ((nodeObject instanceof CCC_Bicluster) ||
            (nodeObject instanceof E_CCC_Bicluster)) {
            /**
             * node object is a bicluster or a post-processed bicluster with
             * symbolic data
             */
            CCC_Bicluster bicluster = (CCC_Bicluster) nodeObject;

            /**
             * get gene and condition names
             */
            geneNames = bicluster.getGenesNames();
            conditionNames = bicluster.getConditionsNames();

            /**
             * get the bicluster/post-processed bicluster symbolic matrix
             */
            symbolsMatrix = bicluster.getBiclusterSymbolicMatrix();
        } else {
            throw (new InvalidNodeObjectTypeException("Only discretized " +
                    "matrices and individual biclusters or post-processed " +
                    "biclusters that were constructed using discretized " +
                    "matrices are allowed."));
        }

        /**
         * construct row data matrix:
         * - first column cells have the gene names
         * - all other column cells contain gene expression symbols
         */
        if (symbolsMatrix[0].length == conditionNames.length - 1) {
            /**
             * this table corresponds to a bicluster which was constructed
             * from a discretized VBTP matrix; so, the names of the conditions
             * are one more than the number of data columns
             */
            rowData = new Object[geneNames.length][conditionNames.length];
            for (int i = 0; i < geneNames.length; i++) {
                rowData[i][0] = geneNames[i];
                for (int j = 1; j < conditionNames.length; j++) {
                    rowData[i][j] = symbolsMatrix[i][j - 1];
                }
            }
            return rowData;
        }

        rowData = new Object[geneNames.length][conditionNames.length + 1];
        for (int i = 0; i < geneNames.length; i++) {
            rowData[i][0] = geneNames[i];
            for (int j = 1; j < conditionNames.length + 1; j++) {
                rowData[i][j] = symbolsMatrix[i][j - 1];
            }
        }
        return rowData;
    }

    /**
     * Constructs the column names' array with symbolic data retrieved
     * from the node object's symbolic matrix.<br/>
     * <p>
     * The final structure of the column names' array is:<br/>
     * - the first cell contains the gene column name<br/>
     * - the remaining cells contain the condition names.
     * </p>
     * <p>
     * <code>protected</code>: it's intended to be used only by the
     *                       <code>TableValues</code>'s constructor and
     *                       <code>TableValues</code> subclasses'
     *                       constructors.<br/>
     * <code>static</code>: because object <code>this</code> cannot be
     *                      referrenced by the constructor before it is
     *                      actually created.
     * </p>
     * <p>
     * Valid node object classes are:<br/>
     *       <code>DiscretizedExpressionMatrix</code><br/>
     *       <code>CCC_Bicluster</code><br/>
     *       <code>E_CCC_Bicluster</code>
     * </p>
     *
     * @param nodeObject the <code>NodeObjectInterface</code> which provides the
     *                   data needed to create the column names' array
     * @return the <code>Object[]</code> array with the column names
     * @throws InvalidNodeObjectTypeException when the type of the node object is not valid
     */
    protected static Object[] constructColumnNames(NodeObjectInterface
            nodeObject) throws InvalidNodeObjectTypeException {
        String[] conditionNames = null;

        if (nodeObject instanceof DiscretizedExpressionMatrix) {
            /**
             * node object is a discretized expression matrix
             */
            DiscretizedExpressionMatrix discretizedExpressionMatrix = (
                    DiscretizedExpressionMatrix) nodeObject;

            /**
             * get the conditions' names of the expression (or preprocessed
             * expression) matrix from which the discretized matrix was derived
             */
            conditionNames = discretizedExpressionMatrix.getConditionsNames();
        } else
        if ((nodeObject instanceof CCC_Bicluster) ||
            (nodeObject instanceof E_CCC_Bicluster)) {
            /**
             * node object is a bicluster or a post-processed bicluster with
             * symbolic data
             */
            CCC_Bicluster bicluster = (CCC_Bicluster) nodeObject;

            /**
             * get the names of the conditions in the bicluster
             */
            conditionNames = bicluster.getConditionsNames();

            int[] conditionIndexes = bicluster.getColumnsIndexes();

            if (bicluster.getBiclusterSymbolicMatrix()[0].length ==
                conditionNames.length - 1) {
                /**
                 * this table corresponds to a bicluster constructed from a
                 * discretized VBTP matrix
                 */
                String[] columnNames = new String[conditionNames.length];
                columnNames[0] = "Genes Names";
                for (int i = 1; i < columnNames.length; i++) {
                    columnNames[i] = "TP" + conditionIndexes[i - 1] + "_TP" +
                                     conditionIndexes[i];
                }
                return columnNames;

            }
        } else {
            throw (new InvalidNodeObjectTypeException("Only discretized " +
                    "matrices and individual biclusters or post-processed " +
                    "biclusters that were constructer using discretized " +
                    "matrices are allowed."));
        }

        /**
         * construct the column names for this table:
         * - first cell contains a label for the first column (the column which
         * holds the genes' names) - "Genes Names"
         * - each of the other cells contain the name of the corresponding
         * condition
         */
        String[] columnNames = new String[conditionNames.length + 1];

        columnNames[0] = "Genes Names";
        for (int i = 1; i < columnNames.length; i++) {
            columnNames[i] = conditionNames[i - 1];
        }
        return columnNames;
    }

    /**
     * Exports this table to an image file. Allows the user to select
     * the image's filepath in a file chooser dialog and choose the image
     * format (PNG or JPG).
     */
    public void exportToImage() {
        if (parent == null) {
            return;
        }

        JFileChooser pathFileChooser = new JFileChooser();
        try {
            /**
             * initialize the file chooser with the intended file filters
             * (one for png files, and another for svg files)
             */
            if (parent instanceof BiggestsFrame) {
                pathFileChooser.addChoosableFileFilter(new FileFilterDirectory(
                        ((BiggestsFrame) parent).getPathsToFolders(), ".png"));
                pathFileChooser.addChoosableFileFilter(new FileFilterDirectory(
                        ((BiggestsFrame) parent).getPathsToFolders(), ".jpg"));
            } else {
                pathFileChooser.addChoosableFileFilter(new FileFilterExtension(
                        ".png"));
                pathFileChooser.addChoosableFileFilter(new FileFilterExtension(
                        ".jpg"));
            }
        } catch (Exception ex) {
            ex.printStackTrace();
        }

        /**
         * turn off accept all file filter
         */
        pathFileChooser.setAcceptAllFileFilterUsed(false);

        /**
         * show the save dialog to the user
         */
        int option = pathFileChooser.showSaveDialog(parent);

        if (option == JFileChooser.APPROVE_OPTION) {
            /**
             * user hit approve option; get the specified path for the file
             */
            String newPath = pathFileChooser.getSelectedFile().getPath();
            String extension = "";
            if (parent instanceof BiggestsFrame) {
                extension = ((FileFilterDirectory) pathFileChooser.
                             getFileFilter()).getValidFileExtension();
                newPath = ((FileFilterDirectory) pathFileChooser.
                           getFileFilter()).checkAndAddFileExtension(newPath);
            } else {
                extension = ((FileFilterExtension) pathFileChooser.
                             getFileFilter()).getValidFileExtension();
                newPath = ((FileFilterExtension) pathFileChooser.
                           getFileFilter()).checkAndAddFileExtension(newPath);
            }
            File newFile = new File(newPath);
            if (newFile.exists()) {
                if (newFile.isDirectory()) {
                    JOptionPane.showMessageDialog(parent,
                                                  "Unable to save image." +
                                                  "\nYou didn't specify a filename.",
                                                  "Filename missing",
                                                  JOptionPane.ERROR_MESSAGE);
                    return;
                }
                if (newFile.isFile()) {
                    int opt = JOptionPane.showOptionDialog(parent,
                            "The specified file already exists." +
                            "\nOverwrite?",
                            "Overwrite?",
                            JOptionPane.YES_NO_OPTION,
                            JOptionPane.QUESTION_MESSAGE,
                            null, null, JOptionPane.YES_OPTION);
                    if (opt == JOptionPane.NO_OPTION) {
                        /**
                         * the user does not want to overwrite the file
                         */
                        return;
                    }
                }
            }

            try {
                int locationX = this.getTableHeader().getLocation().x;
                int locationY = this.getTableHeader().getLocation().y;
                int borderWidth = 0;
                Color oldColor = this.getBackground();
                this.setBackground(Color.white);
                this.getTableHeader().setBackground(Color.white);
                this.getParent().setBackground(Color.white);
                if (this.getParent() instanceof JComponent) {
                    Border border = ((JComponent)this.getParent()).getBorder();
                    if (border != null) {
                        borderWidth = border.getBorderInsets(this.getParent()).
                                      left +
                                      border.getBorderInsets(this.getParent()).
                                      right;
                    }
                }
                try {
                    BiggestsIO.exportComponentToImage(this.getParent(),
                            locationX, locationY,
                            this.getWidth() + borderWidth,
                            this.getParent().getHeight() - locationY,
                            extension, newPath);
                } catch (Exception ex) {
                    BiggestsIO.exportComponentToImage(this.getParent(),
                            extension, newPath);
                }
                this.setBackground(oldColor);
                this.getTableHeader().setBackground(oldColor);
                this.getParent().setBackground(oldColor);
            } catch (Exception ex) {
                ex.printStackTrace();
                JOptionPane.showMessageDialog(parent, "Unable to export " +
                                              "expression matrix as image.",
                                              "Export as image failed",
                                              JOptionPane.ERROR_MESSAGE);
            }
        }
    }


    /**
     * Returns the alphabet with all discretization symbols used in the
     * discretization technique that gave rise to the set of
     * discrete values that may appear in this symbols table.
     *
     * @return <code>char[]</code> the set of symbols of discretization
     */
    public char[] getAlphabet() {
        return alphabet;
    }

    /**
     * Returns the set of colors used to color each of the table's cells.
     * Each position contains a color that
     * corresponds to the symbol of the alphabet in the same position.
     *
     * @return <code>Color[]</code> the set of <code>Color</code>s that
     *         correspond to the respective symbols of the alphabet
     */
    public Color[] getColors() {
        return colors;
    }

    /**
     * Handles a mouse click in this table of colors. If the click is
     * in the mouse's left button, calls <code>TableValues</code>
     * <code>this_mouseClicked</code> method to display the terms
     * annotated with the gene in the clicked row of the table.
     *
     * If the click is in the mouse's right button, shows 'Export to image'
     * popup menu.
     *
     * @param e the <code>MouseEvent</code> fired when the user clicks this table
     */
    public void this_mouseClicked(MouseEvent e) {
        if (e.getButton() == MouseEvent.BUTTON1) {
            super.this_mouseClicked(e);
        } else {
            JPopupMenu popup = new JPopupMenu();
            JMenuItem item = new JMenuItem("Export as image");
            item.addActionListener(new ItemHandler());
            popup.add(item);
            popup.show(this, e.getPoint().getLocation().x,
                       e.getPoint().getLocation().y);
        }
    }

    /**
     * <p>Description: Implements an ActionListener for 'Export as image'
     *                 context menu item.
     * </p>
     */
    private class ItemHandler implements ActionListener {
        public void actionPerformed(ActionEvent e) {
            exportToImage();
        }
    }
}
