# Supplementary material for: BiGGEsTS: integrated environment for biclustering analysis of time series gene expression data
Source: BMC Res Notes. 2009 Jul 7;2:124. doi: 10.1186/1756-0500-2-124 (PMC2720980; doi:10.1186/1756-0500-2-124)
Supplement: Additional file 3 — Source code of the BiGGEsTS software. The source code of BiGGEsTS. The archive contains two directories, named "biggests" and "smadeira", inside a main directory, named "src". Each of the directories contained in "biggests" and "smadeira" contains the source files of the classes included in the packages identified by the same names. The Javadoc documentation of the source code is available at the official website. [file 1756-0500-2-124-S3.zip › src/biggests/tables/TableSymbolsWithMissingValues.java]

package biggests.tables;

import java.awt.Color;
import smadeira.biclustering.Biclustering;
import smadeira.biclustering.Bicluster;
import smadeira.ontologizer.GOFrontEnd;
import biggests.utils.InvalidNodeObjectTypeException;
import java.awt.Component;
import smadeira.biclustering.DiscretizedExpressionMatrix;
import javax.swing.table.TableCellRenderer;
import smadeira.biclustering.CCC_Bicluster;
import biggests.utils.HeatmapColorScheme;

/**
 * <p>Title: Table of Symbols with Missing Values</p>
 *
 * <p>Description:
 *                 <p>Defines a table of symbols with the following data:<br/>
 *                 - header -> conditions' names (more widely, <code>String</code>s)<br/>
 *                 - first column -> genes' names (more widely, <code>String</code>s)<br/>
 *                 - all other columns' cells -> gene expression symbols
 *                 (more widely, <code>char</code>acters)</p>
 *
 *                 <p>A table of symbols has a vertical text header and each
 *                 of its cells is colored according to the symbol that
 *                 holds in it.</p>
 *
 *                 <p>This table implements sorting functionality on
 *                 the columns, i.e., allows the reordering of the rows,
 *                 sorting them by tha values of a given column in
 *                 ascending or descending order.</p>
 *                 </p>
 *                 <p>Specific for data with missing values, that is, some
 *                 erroneus values that are not part of the original data
 *                 and are marked by some <code>char</code> value.</p>
 * </p>
 *
 * <p>Copyright:   Copyright (C) 2007  Joana P. Gon�alves
 *                 This program is free software; you can redistribute
 *                 it and/or modify it under the terms of the GNU General
 *                 Public License as published by the Free Software
 *                 Foundation; either version 3 of the License, or
 *                 any later version.
 *
 *                 This program is distributed in the hope that it will
 *                 be useful, but WITHOUT ANY WARRANTY; without even the
 *                 implied warranty of MERCHANTABILITY or FITNESS FOR A
 *                 PARTICULAR PURPOSE.  See the
 *                 <a href="http://www.gnu.org/licenses/gpl.html">
 *                 GNU General Public License</a> for more details.
 * </p>
 *
 * @author Joana P. Gon�alves
 */
public class TableSymbolsWithMissingValues extends TableSymbols {
    /**
     * The value for marking missings.
     */
    private char missingValue;

    /**
     * Creates a new table of symbols with data from the the given
     * discretized expression matrix. Each one of the matrix's cells
     * is colored according to its symbol. Colors are determined
     * according to the number of symbols of the matrix's alphabet.
     * This table also displays the terms annotated with each gene
     * (when a specific table's row is clicked by the user).
     *
     * @param discreteMatrix the <code>DiscretizedExpressionMatrix</code>
     *                   from which the colored table will be created
     * @param go the <code>GOFrontEnd</code>
     * @param parent the GUI's parent <code>Component</code>
     * @throws InvalidNodeObjectTypeException if the type of the node
     *                   object is not valid
     *
     * @see #TableSymbols(Object[][] rowData, Object[] columnNames)
     * @see #constructRowData(NodeObjectInterface nodeObject)
     * @see #constructColumnNames(NodeObjectInterface nodeObject)
     */
    /*
     * A colored table looks like this:<br/>
     * ---------------------------------------------------------------------<br/>
     * | Genes Names | C1 | C2 | C3 | .....................................|<br/>
     * |-------------------------------------------------------------------|<br/>
     * | Gene1       | o  | o  | o  | .................................... |<br/>
     * | Gene2       | o  | o  | o  | .................................... |<br/>
     * | Gene3       | o  | o  | o  | .................................... |<br/>
     * | Gene4       | o  | o  | o  | .................................... |br/>
     * ---------------------------------------------------------------------<br/>
     * where 'o' represents a colored cell. Conditions' names are written with
     * vertical orientation.
     */
    public TableSymbolsWithMissingValues(DiscretizedExpressionMatrix discreteMatrix, GOFrontEnd go,
                        Component parent) throws InvalidNodeObjectTypeException {
        this(discreteMatrix);
        goProperties = discreteMatrix.getGeneOntologyProperties();
        this.goFrontEnd = go;
        this.parent = parent;
    }


    /**
     * Creates a new table of symbols with data from the the given
     * discretized expression matrix. Each one of the matrix's cells
     * is colored according to its symbol. Colors are determined
     * according to the number of symbols of the matrix's alphabet.
     *
     * @param discreteMatrix the <code>DiscretizedExpressionMatrix</code>
     *                   from which the colored table will be created
     * @throws InvalidNodeObjectTypeException when the type of the node
     *                   object is not valid
     *
     * @see #TableSymbols(Object[][] rowData, Object[] columnNames)
     * @see #constructRowData(NodeObjectInterface nodeObject)
     * @see #constructColumnNames(NodeObjectInterface nodeObject)
     */
    /*
     * A colored table looks like this:<br/>
     * ---------------------------------------------------------------------<br/>
     * | Genes Names | C1 | C2 | C3 | .....................................|<br/>
     * |-------------------------------------------------------------------|<br/>
     * | Gene1       | o  | o  | o  | .................................... |<br/>
     * | Gene2       | o  | o  | o  | .................................... |<br/>
     * | Gene3       | o  | o  | o  | .................................... |<br/>
     * | Gene4       | o  | o  | o  | .................................... |br/>
     * ---------------------------------------------------------------------<br/>
     * where 'o' represents a colored cell. Conditions' names are written with
     * vertical orientation.
     */
    public TableSymbolsWithMissingValues(DiscretizedExpressionMatrix discreteMatrix) throws
            InvalidNodeObjectTypeException {
        super(constructRowData(discreteMatrix),
              constructColumnNames(discreteMatrix));
        this.missingValue = discreteMatrix.getMissingValue();
        this.alphabet = discreteMatrix.getAlphabet();
        this.initializeColors();
    }

    /**
     * Creates a new table of symbols with data from the the given bicluster.
     * Each one of the matrix's cells is colored according to its
     * symbol. Colors are determined according to the number of symbols of the
     * bicluster's alphabet.
     * This table also displays the terms annotated with each gene
     * (when a specific table's row is clicked by the user).
     *
     * @param bicluster the <code>Bicluster</code> from which the
     *                   colored table will be created
     * @param go the <code>GOFrontEnd</code>
     * @param parent the GUI's parent <code>Component</code>
     * @throws InvalidNodeObjectTypeException when the type of the node
     *                   object is not valid
     *
     * @see #TableSymbols(Object[][] rowData, Object[] columnNames)
     * @see #constructRowData(NodeObjectInterface nodeObject)
     * @see #constructColumnNames(NodeObjectInterface nodeObject)
     */
    /*
     * A colored table looks like this:<br/>
     * ---------------------------------------------------------------------<br/>
     * | Genes Names | C1 | C2 | C3 | .....................................|<br/>
     * |-------------------------------------------------------------------|<br/>
     * | Gene1       | o  | o  | o  | .................................... |<br/>
     * | Gene2       | o  | o  | o  | .................................... |<br/>
     * | Gene3       | o  | o  | o  | .................................... |<br/>
     * | Gene4       | o  | o  | o  | .................................... |br/>
     * ---------------------------------------------------------------------<br/>
     * where 'o' represents a colored cell. Conditions' names are written with
     * vertical orientation.
     */
    public TableSymbolsWithMissingValues(CCC_Bicluster bicluster, GOFrontEnd go,
                        Component parent) throws InvalidNodeObjectTypeException {
        this(bicluster);
        if (go != null) {
            goProperties = bicluster.computeGeneOntologyTerms(go, false);
            this.goFrontEnd = go;
        }
        this.parent = parent;
    }


    /**
     * Creates a new table of symbols with data from the given bicluster's
     * matrix. Each one of the matrix's cells is colored according to its
     * symbol. Colors are determined according to the number of symbols of the
     * bicluster's alphabet.
     *
     * @param bicluster the <code>Bicluster</code> from which the
     *                   colored table will be created
     * @throws InvalidNodeObjectTypeException when the type of the node
     *                   object is not valid
     *
     * @see #TableSymbols(Object[][] rowData, Object[] columnNames)
     * @see #constructRowData(NodeObjectInterface nodeObject)
     * @see #constructColumnNames(NodeObjectInterface nodeObject)
     */
    /*
     * A colored table looks like this:<br/>
     * ---------------------------------------------------------------------<br/>
     * | Genes Names | C1 | C2 | C3 | .....................................|<br/>
     * |-------------------------------------------------------------------|<br/>
     * | Gene1       | o  | o  | o  | .................................... |<br/>
     * | Gene2       | o  | o  | o  | .................................... |<br/>
     * | Gene3       | o  | o  | o  | .................................... |<br/>
     * | Gene4       | o  | o  | o  | .................................... |br/>
     * ---------------------------------------------------------------------<br/>
     * where 'o' represents a colored cell. Conditions' names are written with
     * vertical orientation.
     */
    public TableSymbolsWithMissingValues(CCC_Bicluster bicluster) throws
            InvalidNodeObjectTypeException {
        super(constructRowData(bicluster), constructColumnNames(bicluster));
        this.missingValue = ((DiscretizedExpressionMatrix)bicluster.
                             getBiclusterSource().getMatrix()).
                            getMissingValue();
        this.alphabet = bicluster.getAlphabet();
        this.initializeColors();
    }

    /**
     * Overrides <code>TableValues</code>'s <code>prepareRenderer</code> method.
     * Prepares the renderer by querying the data model for the value and
     * selection state of the cell at <code>row</code>, <code>column</code>.
     * Returns the component (may be a <code>Component</code>
     * or a <code>JComponent</code>) under the event location.
     *
     * @param renderer  the <code>TableCellRenderer</code> to prepare
     * @param row       the row of the cell to render, where 0 is the first row
     * @param column    the column of the cell to render,
     *			where 0 is the first column
     * @return          the <code>Component</code> under the event location
     *
     * @see TableValues#prepareRenderer(TableCellRenderer renderer, int row, int column)
     */
    public Component prepareRenderer(TableCellRenderer renderer, int row,
                                     int column) {
        Component component = super.prepareRenderer(renderer, row, column);

        if (column != 0) {
            /**
             * this cell is not on the first column, i.e., contains a gene
             * expression symbol (not a gene name)
             */
            char symbol = ((Character)this.getValueAt(row, column)).charValue();
            for (int i = 0; i < this.alphabet.length; i++) {
                if (symbol == missingValue) {
                    component.setBackground(HeatmapColorScheme.getMissingValueColor());
                    component.setForeground(HeatmapColorScheme.getMissingValueColor());
                }
                if (this.alphabet[i] == symbol) {
                    component.setBackground(this.colors[i]);
                    component.setForeground(this.colors[i]);
                    break;
                }
            }
        } else {
            if (!isCellSelected(row, column)) {
                /**
                 * this cell is on the first column and it is not selected by
                 * the user; so, the background is set to default
                 */
                component.setBackground(getBackground());
                component.setForeground(getForeground());
            }
        }
        return component;
    }

    /**
     * Constructs the row data matrix with symbolic data retrieved
     * from the node object's symbolic matrix.<br/>
     * <p>
     * The final structure of the row data is:<br/>
     * - the first column corresponds to the names of the genes<br/>
     * - the other cells of the matrix contain char values, which are the gene
     *   expression symbols under certain conditions
     * </p>
     *
     * @param discreteMatrix the <code>DiscretizedExpressionMatrix</code>
     *                   which provides the data needed to create the
     *                   row data matrix
     * @return the <code>Object[][]</code> row data matrix, ready to be used by
     *         <code>TableValues</code>'s constructor
     * @throws InvalidNodeObjectTypeException when the type of the node object is not valid
     */
    protected static Object[][] constructRowData(DiscretizedExpressionMatrix discreteMatrix) throws
            InvalidNodeObjectTypeException {
        String[] geneNames = null;
        String[] conditionNames = null;
        char[][] symbolsMatrix = null;
        Object[][] rowData = null;

        /**
         * get gene and condition names
         */
        geneNames = discreteMatrix.getOriginalExpressionMatrix().
                    getGenesNames();
        conditionNames = discreteMatrix.getConditionsNames();

        /**
         * get the symbolic expression matrix
         */
        symbolsMatrix = discreteMatrix.
                        getSymbolicExpressionMatrix();

        /**
         * construct row data matrix:
         * - first column cells have the gene names
         * - all other column cells contain gene expression symbols
         */
        if (symbolsMatrix[0].length == conditionNames.length - 1) {
            /**
             * this table corresponds to a bicluster which was constructed
             * from a discretized VBTP matrix; so, the names of the conditions
             * are one more than the number of data columns
             */
            rowData = new Object[geneNames.length][conditionNames.length];
            for (int i = 0; i < geneNames.length; i++) {
                rowData[i][0] = geneNames[i];
                for (int j = 1; j < conditionNames.length; j++) {
                    rowData[i][j] = symbolsMatrix[i][j - 1];
                }
            }
            return rowData;
        }

        rowData = new Object[geneNames.length][conditionNames.length + 1];
        for (int i = 0; i < geneNames.length; i++) {
            rowData[i][0] = geneNames[i];
            for (int j = 1; j < conditionNames.length + 1; j++) {
                rowData[i][j] = symbolsMatrix[i][j - 1];
            }
        }
        return rowData;
    }

    /**
     * Constructs the column names' array with symbolic data retrieved
     * from the given discretized expression matrix.<br/>
     * <p>
     * The final structure of the column names' array is:<br/>
     * - the first cell contains the gene column name<br/>
     * - the remaining cells contain the condition names.
     * </p>
     *
     * @param discreteMatrix the <code>DiscretizedExpressionMatrix</code>
     *                   which provides the data needed to create the
     *                   column names' array
     * @return the <code>Object[]</code> array with the column names
     * @throws InvalidNodeObjectTypeException when the type of the node object is not valid
     */
    protected static Object[] constructColumnNames(DiscretizedExpressionMatrix
            discreteMatrix) throws InvalidNodeObjectTypeException {
        String[] conditionNames = null;

        /**
         * get the conditions' names of the expression (or preprocessed
         * expression) matrix from which the discretized matrix was derived
         */
        conditionNames = discreteMatrix.getConditionsNames();

        /**
         * construct the column names for this table:
         * - first cell contains a label for the first column (the column which
         * holds the genes' names) - "Genes Names"
         * - each of the other cells contain the name of the corresponding
         * condition
         */
        String[] columnNames = new String[conditionNames.length + 1];

        columnNames[0] = "Genes Names";
        for (int i = 1; i < columnNames.length; i++) {
            columnNames[i] = conditionNames[i - 1];
        }
        return columnNames;
    }
}
