# Supplementary material for: BiGGEsTS: integrated environment for biclustering analysis of time series gene expression data
Source: BMC Res Notes. 2009 Jul 7;2:124. doi: 10.1186/1756-0500-2-124 (PMC2720980; doi:10.1186/1756-0500-2-124)
Supplement: Additional file 3 — Source code of the BiGGEsTS software. The source code of BiGGEsTS. The archive contains two directories, named "biggests" and "smadeira", inside a main directory, named "src". Each of the directories contained in "biggests" and "smadeira" contains the source files of the classes included in the packages identified by the same names. The Javadoc documentation of the source code is available at the official website. [file 1756-0500-2-124-S3.zip › src/biggests/tables/TableValues.java]

package biggests.tables;

import java.awt.*;
import java.awt.event.*;
import java.text.*;
import java.util.*;

import javax.swing.*;
import javax.swing.table.*;

import biggests.utils.*;
import smadeira.biclustering.*;
import smadeira.ontologizer.*;
import ontologizer.GOTermID;

/**
 * <p>Title: Table of Values</p>
 *
 * <p>Description:
 *                 <p>Defines a table of values with the following data:<br/>
 *                 - header -> conditions' names (more widely, <code>String</code>s)<br/>
 *                 - first column -> genes' names (more widely, <code>String</code>s)<br/>
 *                 - all other columns' cells -> gene expression values
 *                 (more widely, <code>float</code> values)</p>
 *
 *                 <p>This is a simple table that shows the raw values that
 *                 are assigned when using one of the constructors and
 *                 implements sorting functionality on the columns, i.e.,
 *                 allows the reordering of the rows, sorting them by a
 *                 specific column's cells values in ascending or descending
 *                 order.</p>
 *                 </p>
 *
 * <p>Copyright:   Copyright (C) 2007  Joana Gon�alves
 *                 This program is free software; you can redistribute
 *                 it and/or modify it under the terms of the GNU General
 *                 Public License as published by the Free Software
 *                 Foundation; either version 3 of the License, or
 *                 any later version.
 *
 *                 This program is distributed in the hope that it will
 *                 be useful, but WITHOUT ANY WARRANTY; without even the
 *                 implied warranty of MERCHANTABILITY or FITNESS FOR A
 *                 PARTICULAR PURPOSE.  See the
 *                 <a href="http://www.gnu.org/licenses/gpl.html">
 *                 GNU General Public License</a> for more details.
 * </p>
 *
 * @author Joana P. Gon�alves
 */

public class TableValues extends JTable {
    protected GeneSetResult goProperties;
    /**
     *
     */
    protected GOFrontEnd goFrontEnd;

    protected Component parent;

    /**
     * Creates a new values table from the data of a node object. A table of
     * values contains the following data:<br/>
     * - header -> conditions' names<br/>
     * - first column -> genes' names<br/>
     * - all other columns' cells -> gene expression float values<br/>
     * This table also displays the terms annotated with each gene
     * (when a specific table's row is clicked by the user).
     *
     * @param nodeObject the <code>NodeObjectInterface</code> from which the
     *                   values table is created
     * @param go the <code>GOFrontEnd</code>
     * @param parent the GUI's parent <code>Component</code>
     * @throws InvalidNodeObjectTypeException if the type of the node
     *                   object is not valid
     * @see #constructRowData(NodeObjectInterface nodeObject)
     * @see #constructColumnNames(NodeObjectInterface nodeObject)
     * @see #TableValues(Object[][] rowData, Object[] columnNames))
     */
    /* ---------------------------------------------------------------------<br/>
     * | Genes Names | Condition1 | Condition2 | Condition3 | .............|<br/>
     * |-------------------------------------------------------------------|<br/>
     * | Gene1       | 0.26394536 | .......... | .......... | ............ |<br/>
     * | Gene2       | -0.0107532 | .......... | .......... | ............ |<br/>
     * | Gene3       | .......... | .......... | .......... | ............ |<br/>
     * | Gene4       | .......... | .......... | .......... | ............ |<br/>
     * ---------------------------------------------------------------------
     */
    public TableValues(NodeObjectInterface nodeObject, GOFrontEnd go,
                       Component parent) throws InvalidNodeObjectTypeException {
        this(constructRowData(nodeObject), constructColumnNames(nodeObject));
        this.goFrontEnd = go;
        if (nodeObject instanceof IMatrix) {
            goProperties = ((IMatrix) nodeObject).getGeneOntologyProperties();
        } else
        if (nodeObject instanceof Biclustering) {
            goProperties = ((IMatrix) ((Biclustering) nodeObject).getMatrix()).
                           getGeneOntologyProperties();
        } else {
            if (go != null)
                goProperties = ((Bicluster) nodeObject).
                               computeGeneOntologyTerms(go, false);
        }
        this.parent = parent;
    }


    /**
     * Creates a new values table from the data of a node object. A table of
     * values contains the following data:<br/>
     * - header -> conditions' names<br/>
     * - first column -> genes' names<br/>
     * - all other columns' cells -> gene expression float values<br/>
     *
     * @param nodeObject the <code>NodeObjectInterface</code> from which the
     *                   values table is created
     * @throws InvalidNodeObjectTypeException when the type of the node
     *                   object is not valid
     * @see #constructRowData(NodeObjectInterface nodeObject)
     * @see #constructColumnNames(NodeObjectInterface nodeObject)
     * @see #TableValues(Object[][] rowData, Object[] columnNames))
     */
    /* ---------------------------------------------------------------------<br/>
     * | Genes Names | Condition1 | Condition2 | Condition3 | .............|<br/>
     * |-------------------------------------------------------------------|<br/>
     * | Gene1       | 0.26394536 | .......... | .......... | ............ |<br/>
     * | Gene2       | -0.0107532 | .......... | .......... | ............ |<br/>
     * | Gene3       | .......... | .......... | .......... | ............ |<br/>
     * | Gene4       | .......... | .......... | .......... | ............ |<br/>
     * ---------------------------------------------------------------------
     */
    public TableValues(NodeObjectInterface nodeObject) throws
            InvalidNodeObjectTypeException {
        this(constructRowData(nodeObject), constructColumnNames(nodeObject));
    }

    /**
     * Creates a new values table with the given row data and column names. A
     * table of values contains the following data:<br/>
     * - header -> conditions' names (more widely, <code>String</code>s)<br/>
     * - first column -> genes' names (more widely, <code>String</code>s)<br/>
     * - all other columns' cells -> gene expression values (more widely,
     *   <code>float</code> values)<br/>
     *
     * @param rowData the <code>Object[][]</code> row data (for all table
     *                cells except the ones from the table header)
     * @param columnNames the <code>Object[]</code> column names (for
     *                the table header)
     * @see #TableValues(TableSorterValues tableSorterModel)
     * @see applicationgui.utils.TableSorter#TableSorter(TableModel tableModel)
     * @see javax.swing.table.DefaultTableModel#DefaultTableModel(Object[][] rowData, Object[] columnNames)
     */
    /* ---------------------------------------------------------------------<br/>
     * | Genes Names | Condition1 | Condition2 | Condition3 | .............|<br/>
     * |-------------------------------------------------------------------|<br/>
     * | Gene1       | 0.26394536 | .......... | .......... | ............ |<br/>
     * | Gene2       | -0.0107532 | .......... | .......... | ............ |<br/>
     * | Gene3       | .......... | .......... | .......... | ............ |<br/>
     * | Gene4       | .......... | .......... | .......... | ............ |<br/>
     * ---------------------------------------------------------------------
     */
    protected TableValues(Object[][] rowData, Object[] columnNames) {
        /**
         * create a new JTable with a table sorter model, which incorporates
         * the specified row data and column names
         */
        this(new TableSorterValues(new DefaultTableModel(rowData, columnNames)));
    }

    /**
     * Creates a new values table with the given row data and column names. A
     * table of values contains the following data:<br/>
     * - header -> conditions' names (more widely, <code>String</code>s)<br/>
     * - first column -> genes' names (more widely, <code>String</code>s)<br/>
     * - all other columns' cells -> gene expression values (more widely,
     *   <code>float</code> values)<br/>
     *
     * @param tableSorterModel the <code>TableSorter</code> model for the table
     * @see javax.swing.JTable#JTable(TableModel dm)
     */
    /* ---------------------------------------------------------------------<br/>
     * | Genes Names | Condition1 | Condition2 | Condition3 | .............|<br/>
     * |-------------------------------------------------------------------|<br/>
     * | Gene1       | 0.26394536 | .......... | .......... | ............ |<br/>
     * | Gene2       | -0.0107532 | .......... | .......... | ............ |<br/>
     * | Gene3       | .......... | .......... | .......... | ............ |<br/>
     * | Gene4       | .......... | .......... | .......... | ............ |<br/>
     * ---------------------------------------------------------------------
     */
    protected TableValues(TableSorterValues tableSorterModel) {
        /**
         * create a new JTable object with a table sorter model derived from the
         * given table model
         */
        super(tableSorterModel);
        this.addMouseListener(new TableValues_this_mouseAdapter(this));

        /**
         * set table header of this TableValues as the table header of the
         * created table sorter model
         */
        ((TableSorterValues)this.getModel()).setTableHeader(this.getTableHeader());

        this.getTableHeader().setReorderingAllowed(false);

        this.setDefaultRenderer(Float.class, new FloatCellRenderer());

        /**
         * set autoresize (of columns' width) off
         */
        this.setAutoResizeMode(JTable.AUTO_RESIZE_OFF);

        /**
         * set preferred size for all table's cells
         */
        Enumeration<TableColumn> e = this.getColumnModel().getColumns();
        while (e.hasMoreElements()) {
            e.nextElement().setPreferredWidth(100);
        }

        /**
         * set header font to bold style
         */
        JTableHeader tableHeader = this.getTableHeader();
        Font headerFont = tableHeader.getFont();
        tableHeader.setFont(new Font(headerFont.getName(), Font.BOLD,
                                     headerFont.getSize()));
    }

    /**
     * Overrides <code>JTable</code>'s <code>prepareRenderer</code> method.
     * Prepares the renderer by querying the data model for the
     * value and selection state
     * of the cell at <code>row</code>, <code>column</code>.
     * Returns the component (may be a <code>Component</code>
     * or a <code>JComponent</code>) under the event location.
     *
     * @param renderer  the <code>TableCellRenderer</code> to prepare
     * @param row       the row of the cell to render, where 0 is the first row
     * @param column    the column of the cell to render,
     *			where 0 is the first column
     * @return          the <code>Component</code> under the event location
     * @see javax.swing.JTable#prepareRenderer(TableCellRenderer renderer, int row, int column)
     */
    public Component prepareRenderer(TableCellRenderer renderer, int row,
                                     int column) {
        /**
         * get the component prepared from JTable's prepareRenderer method
         */
        Component c = super.prepareRenderer(renderer, row, column);

        if ((row % 2 == 0) && (!isCellSelected(row, column))) {
            /**
             * cell is in row numbered even and is not selected at the moment
             * set the color of the cell to light blue
             */
            c.setBackground(new Color(228, 238, 250));
        } else
        if (!isCellSelected(row, column)) {
            /**
             * cell is in a row numbered odd and is not selected at the moment
             * set the color of the cell to default background
             */
            c.setBackground(getBackground());
        }
        return c;
    }

    /**
     * Overrides <code>JTable</code>'s <code>getToolTipText</code> method
     * in order to allow the renderer's tips to be used if they have text set.
     *
     * @param event MouseEvent the event that triggered the tool tip display
     * @return String the message set as tool tip for the pointed table cell
     * @see javax.swing.JTable#getToolTipText(MouseEvent event)
     */
    public String getToolTipText(MouseEvent event) {
        String tip = null;
        Point p = event.getPoint();
        int rowIndex = rowAtPoint(p);
        int colIndex = columnAtPoint(p);
        int realColumnIndex = convertColumnIndexToModel(colIndex);

        if (rowIndex < 0) {
            return "";
        }

        if (realColumnIndex == 0) {
            /**
             * cell is in the first column, so it contains the name of a gene
             * set the tex tip for this cell, something like: "Gene X"
             */
            tip = "Gene: " + getValueAt(rowIndex, 0);
        } else
        if ((rowIndex >= 0) && (rowIndex < this.getRowCount()) &&
            (realColumnIndex > 0) && (realColumnIndex < this.getColumnCount())) {
            /**
             * cell is in a column that is not the first one, so it contains
             * a float value (the gene expression value);
             * set the tip for this cell, something like:
             * "(gene_name, condition_name) = gene_expression_value"
             */
            tip = "(" + getValueAt(rowIndex, 0) +
                  ", " + getColumnName(realColumnIndex) +
                  ") = " + getValueAt(rowIndex, realColumnIndex);
        } else {
            tip = super.getToolTipText(event);
        }
        return tip;
    }

    /**
     * Overrides <code>JTable</code>'s <code>createDefaultTableHeader</code>
     * method.<br/>
     * Creates the default table header for a values' table, that is, a header
     * with specific text tool tips for this kind of table.
     *
     * @return an instance of <code>TableHeader</code>, i.e, a specific table
     *         header for a table of values
     * @see javax.swing.JTable#columnModel
     * @see javax.swing.JTable#createDefaultTableHeader()
     * @see applicationgui.utils.TableHeader#TableHeader(TableColumnModel cm)
     */
    protected JTableHeader createDefaultTableHeader() {
        return new TableHeader(columnModel);
    }

    /**
     * Constructs the row data matrix with data retrieved from the node object.<br/>
     * <p>
     * The final structure of the row data is:<br/>
     * - the first column corresponds to the names of the genes<br/>
     * - the other cells of the matrix contain float values, which are the gene
     *   expression values under certain conditions
     * </p>
     * <p>
     * <code>protected</code>: it's intended to be used only by the
     *                       <code>TableValues</code> constructor and
     *                       constructors of <code>TableValues</code>'s
     *                       subclasses.<br/>
     * <code>static</code>: because object <code>this</code> cannot be
     *                      referrenced by the constructor before it is
     *                      actually created.
     * </p>
     *
     * @param nodeObject the <code>NodeObjectInterface</code> which provides the
     *                   data needed to create the row data matrix
     * @return the <code>Object[][]</code> row data matrix, ready to be used by
     *         <code>TableValues</code>'s constructor
     * @throws InvalidNodeObjectTypeException when the type of the node object is not valid
     */
    protected static Object[][] constructRowData(NodeObjectInterface nodeObject) throws
            InvalidNodeObjectTypeException {
        String[] geneNames = null;
        String[] conditionNames = null;
        float[][] valuesMatrix = null;
        Object[][] rowData = null;

        if (nodeObject instanceof ExpressionMatrix) {
            /**
             * node object is an expression or preprocessed expression matrix
             */
            ExpressionMatrix expressionMatrix = (ExpressionMatrix) nodeObject;

            /**
             * get genes and condition names for this matrix
             */
            geneNames = expressionMatrix.getGenesNames();
            conditionNames = expressionMatrix.getConditionsNames();

            /**
             * get the matrix itself, with the gene expression values
             */
            valuesMatrix = expressionMatrix.getGeneExpressionMatrix();
        } else
        if (nodeObject instanceof PreProcessedExpressionMatrix) {
            /**
             * node object is an expression or preprocessed expression matrix
             */
            PreProcessedExpressionMatrix preProcessedExpressionMatrix = (
                    PreProcessedExpressionMatrix) nodeObject;

            /**
             * get genes and condition names for this matrix
             */
            geneNames = preProcessedExpressionMatrix.getGenesNames();
            conditionNames = preProcessedExpressionMatrix.getConditionsNames();

            /**
             * get the matrix itself, with the gene expression values
             */
            valuesMatrix = preProcessedExpressionMatrix.getGeneExpressionMatrix();
        } else
        if (nodeObject instanceof DiscretizedExpressionMatrix) {
            /**
             * node object is a discretized expression matrix
             */
            AbstractExpressionMatrix originalExpressionMatrix =
                    ((DiscretizedExpressionMatrix) nodeObject).
                    getOriginalExpressionMatrix();

            /**
             * get gene and condition names
             */
            geneNames = originalExpressionMatrix.getGenesNames();
            conditionNames = originalExpressionMatrix.getConditionsNames();

            /**
             * get the expression or preprocessed matrix from which this
             * discretized matrix was constructed
             */
            valuesMatrix = originalExpressionMatrix.getGeneExpressionMatrix();
        } else
        if ((nodeObject instanceof Bicluster) ||
            (nodeObject instanceof CCC_Bicluster) ||
            (nodeObject instanceof E_CCC_Bicluster)) {
            /**
             * node object is a bicluster or a post-processed bicluster
             */
            Bicluster bicluster = (Bicluster) nodeObject;

            /**
             * get gene and condition names
             */
            geneNames = bicluster.getGenesNames();
            conditionNames = bicluster.getConditionsNames();

            /**
             * get the bicluster/post-processed bicluster expression matrix
             */
            valuesMatrix = bicluster.getBiclusterExpressionMatrix();
        } else {
            throw (new InvalidNodeObjectTypeException("Only original, " +
                    "preprocessed, discretized matrices and individual " +
                    "biclusters are allowed."));
        }

        /**
         * construct row data matrix:
         * - first column cells have the gene names
         * - all other column cells contain gene expression values
         */
        rowData = new Object[geneNames.length][conditionNames.length + 1];
        for (int i = 0; i < geneNames.length; i++) {
            rowData[i][0] = geneNames[i];
            for (int j = 1; j < conditionNames.length + 1; j++) {
                rowData[i][j] = Float.valueOf(valuesMatrix[i][j - 1]);
            }
        }
        return rowData;
    }

    /**
     * Constructs the column names' array with data retrieved from the node object.<br/>
     * <p>
     * The final structure of the column names' array is:<br/>
     * - the first cell contains the gene column name<br/>
     * - the remaining cells contain the condition names.
     * </p>
     * <p>
     * <code>protected</code>: it's intended to be used only by the
     *                       <code>TableValues</code>'s constructor and
     *                       <code>TableValues</code> subclasses'
     *                       constructors.<br/>
     * <code>static</code>: because object <code>this</code> cannot be
     *                      referrenced by the constructor before it is
     *                      actually created.
     * </p>
     *
     * @param nodeObject the <code>NodeObjectInterface</code> which provides the
     *                   data needed to create the column names' array
     * @return the <code>Object[]</code> array with the column names
     * @throws InvalidNodeObjectTypeException when the type of the node object is not valid
     */
    protected static Object[] constructColumnNames(NodeObjectInterface
            nodeObject) throws InvalidNodeObjectTypeException {
        String[] conditionNames = null;

        if (nodeObject instanceof ExpressionMatrix) {
            /**
             * node object is an expression or preprocessed expression matrix
             */
            ExpressionMatrix expressionMatrix = (ExpressionMatrix) nodeObject;

            /**
             * get the names of the conditions
             */
            conditionNames = expressionMatrix.getConditionsNames();
        } else
        if (nodeObject instanceof PreProcessedExpressionMatrix) {
            /**
             * node object is an expression or preprocessed expression matrix
             */
            PreProcessedExpressionMatrix preProcessedExpressionMatrix = (
                    PreProcessedExpressionMatrix) nodeObject;

            /**
             * get the names of the conditions
             */
            conditionNames = preProcessedExpressionMatrix.getConditionsNames();
        } else
        if (nodeObject instanceof DiscretizedExpressionMatrix) {
            /**
             * node object is a discretized expression matrix
             */
            DiscretizedExpressionMatrix discretizedExpressionMatrix = (
                    DiscretizedExpressionMatrix) nodeObject;

            /**
             * get the conditions' names of the expression (or preprocessed
             * expression) matrix from which the discretized matrix was derived
             */
            conditionNames = discretizedExpressionMatrix.
                             getOriginalExpressionMatrix().getConditionsNames();
        } else
        if ((nodeObject instanceof Bicluster) ||
            (nodeObject instanceof CCC_Bicluster) ||
            (nodeObject instanceof E_CCC_Bicluster)) {
            /**
             * node object is a bicluster (or post-processed bicluster)
             */
            Bicluster bicluster = (Bicluster) nodeObject;

            /**
             * get the names of the conditions in the bicluster
             */
            conditionNames = bicluster.getConditionsNames();
        } else {
            throw (new InvalidNodeObjectTypeException("Only original, " +
                    "preprocessed, discretized matrices and individual " +
                    "biclusters are allowed."));
        }

        /**
         * construct the column names for this table:
         * - first cell contains a label for the first column (the column which
         * holds the genes' names) - "Genes Names"
         * - each of the other cells contain the name of the corresponding
         * condition
         */
        String[] columnNames = new String[conditionNames.length + 1];

        columnNames[0] = "Genes Names";
        for (int i = 1; i < columnNames.length; i++) {
            columnNames[i] = conditionNames[i - 1];
        }
        return columnNames;
    }

    public void this_mouseClicked(MouseEvent e) {
        if (e.getButton() == MouseEvent.BUTTON1) {
            if (goFrontEnd == null || goProperties == null) {
                return;
            }

            Point p = e.getPoint();
            int viewRowIndex = this.rowAtPoint(p);

            String gene = (String)this.getValueAt(viewRowIndex, 0);
            String goTermIDsAndDescriptions = "";

/***************************************************************************
* THE COUNT IS THE NUMBER OF DIRECT ASSOCIATIONS
*/

            ArrayList<GOTermID> associations =
                    goFrontEnd.getGoAssociations().get(gene).
                    getAssociations();
            int count = associations.size();
            for (int i = 0; i < associations.size(); i++) {
                goTermIDsAndDescriptions += "\n" +
                        associations.get(i) + "\t" +
                        goFrontEnd.getGoTerms().getGOName(associations.get(i));
            }
/*************************************************************************
/* THE COUNT IS PERFORMED APPLYING THE TRUE PATH RULE
            int count = 0;
            for (int i = 0; i < goProperties.getNumberOfTerms(); i++) {
                if (goFrontEnd.termQueryFull(Integer.parseInt(goProperties.
                        getTermID()[i].substring(3)), gene)) {
                    goTermIDsAndDescriptions += "\n" +
                            goProperties.getTermID()[i] + "\t" +
                            goProperties.getTermName()[i];
                    count++;
                }
            }
 */

            JTextArea textArea;
            if (count == 0) {
                JOptionPane.showMessageDialog(parent,
                                              "No GO terms annotated with gene " +
                                              gene,
                                              "No GO terms annotated",
                                              JOptionPane.INFORMATION_MESSAGE);
                return;
            }
            textArea = new JTextArea("Gene: " + gene +
                                     "\nAnnotated GO Terms: " + count +
                                     "\n" + goTermIDsAndDescriptions);
            textArea.setEditable(false);
            JScrollPane scroll = new JScrollPane(textArea);
            scroll.setPreferredSize(new Dimension(450, 250));
            JOptionPane.showMessageDialog(parent, scroll, "Annotated GO Terms",
                                          JOptionPane.INFORMATION_MESSAGE);
        }
    }

    /**
     *
     * <p>Title: <code>NumberCellRenderer</code>: A renderer for cells which
     *           contain numbers.</p>
     *
     * <p>Description: </p>
     */
    protected static class NumberCellRenderer extends DefaultTableCellRenderer.
            UIResource {
        /**
         * Constructs a new <code>NumberCellRenderer</code> for a cell.
         *
         * @see javax.swing.table.DefaultTableCellRenderer#DefaultTableCellRenderer()
         */
        public NumberCellRenderer() {
            super();
            setHorizontalAlignment(JLabel.RIGHT);
        }
    }


    /**
     * <p>Title: <code>FloatCellRenderer</code>: A renderer for cells which
     *           contain float numbers.</p>
     *
     * <p>Description: </p>
     */
    protected static class FloatCellRenderer extends NumberCellRenderer {
        /**
         * The formatter which is used to format the float value.
         */
        NumberFormat formatter;

        /**
         * Constructs a new <code>FloatCellRenderer</code>.
         */
        public FloatCellRenderer() {
            super();
        }

        /**
         * Overrides <code>DefaultTableCellRenderer</code>'s
         * <code>setValue</code> method. Formats the value of the cell to display.
         *
         * @param value the <code>Object</code> containing the float value
         */
        public void setValue(Object value) {
            if (formatter == null) {
                formatter = NumberFormat.getInstance(Locale.ENGLISH);
                formatter.setMaximumFractionDigits(8);
                formatter.setMinimumFractionDigits(8);
            }
            setText((value == null) ? "" : formatter.format(value));
        }
    }
}


class TableValues_this_mouseAdapter extends MouseAdapter {
    private TableValues adaptee;
    TableValues_this_mouseAdapter(TableValues adaptee) {
        this.adaptee = adaptee;
    }

    public void mouseClicked(MouseEvent e) {
        adaptee.this_mouseClicked(e);
    }
}
