# Supplementary material for: BiGGEsTS: integrated environment for biclustering analysis of time series gene expression data
Source: BMC Res Notes. 2009 Jul 7;2:124. doi: 10.1186/1756-0500-2-124 (PMC2720980; doi:10.1186/1756-0500-2-124)
Supplement: Additional file 3 — Source code of the BiGGEsTS software. The source code of BiGGEsTS. The archive contains two directories, named "biggests" and "smadeira", inside a main directory, named "src". Each of the directories contained in "biggests" and "smadeira" contains the source files of the classes included in the packages identified by the same names. The Javadoc documentation of the source code is available at the official website. [file 1756-0500-2-124-S3.zip › src/biggests/tables/TableValuesWithMissingValues.java]

package biggests.tables;

import java.awt.*;
import java.awt.event.*;

import javax.swing.table.*;

import biggests.utils.*;
import smadeira.biclustering.*;
import smadeira.ontologizer.*;

/**
 * <p>Title: Table of values with missing values</p>
 *
 * <p>Description:
 *                 <p>Defines a table of values with the following data:<br/>
 *                 - header -> conditions' names (more widely, <code>String</code>s)<br/>
 *                 - first column -> genes' names (more widely, <code>String</code>s)<br/>
 *                 - all other columns' cells -> gene expression values
 *                 (more widely, <code>float</code> values)</p>
 *
 *                 <p>This is a simple table that shows the raw values that
 *                 are assigned when using one of the constructors and
 *                 implements sorting functionality on the columns, i.e.,
 *                 allows the reordering of the rows, sorting them by the
 *                 values of a specific column in ascending or descending
 *                 order.</p>
 *
 *                 <p>Specific for data with missing values, that is, some
 *                 erroneus values that are not part of the original data
 *                 and are marked by some float value.</p>
 * </p>
 *
 * <p>Copyright:   Copyright (C) 2007  Joana Gon�alves
 *                 This program is free software; you can redistribute
 *                 it and/or modify it under the terms of the GNU General
 *                 Public License as published by the Free Software
 *                 Foundation; either version 3 of the License, or
 *                 any later version.
 *
 *                 This program is distributed in the hope that it will
 *                 be useful, but WITHOUT ANY WARRANTY; without even the
 *                 implied warranty of MERCHANTABILITY or FITNESS FOR A
 *                 PARTICULAR PURPOSE.  See the
 *                 <a href="http://www.gnu.org/licenses/gpl.html">
 *                 GNU General Public License</a> for more details.
 * </p>
 *
 * @author Joana P. Gon�alves
 */
public class TableValuesWithMissingValues extends TableValues {
    /**
     * The value used to fill missing values.
     */
    float missingValue;

    /**
     * Creates a new values table from the data of an expression matrix with
     * missing values. A table of values contains the following data:<br/>
     * - header -> conditions' names<br/>
     * - first column -> genes' names<br/>
     * - all other column's cells -> gene expression float values<br/>
     * This table also displays the terms annotated with each gene
     * (when a specific table's row is clicked by the user).
     *
     * @param expressionMatrix the <code>ExpressionMatrix</code> with missing
     *                         values from which the table of values is created
     * @param go the <code>GOFrontEnd</code>
     * @param parent the GUI's parent <code>Component</code>
     * @throws InvalidNodeObjectTypeException when the type of the node
     *                   object is not valid (normally this is not a problem,
     *                   since an object of type <code>ExpressionMatrix</code>
     *                   is considered to be a valid type for a node object
     * @throws Exception
     * @see #TableValuesWithMissingValues(Object[][] rowData, Object[] columnNames))
     * @see TableValues#constructRowData(NodeObjectInterface nodeObject)
     * @see TableValues#constructColumnNames(NodeObjectInterface nodeObject)
     */
    /* ---------------------------------------------------------------------<br/>
     * | Genes Names | Condition1 | Condition2 | Condition3 | .............|<br/>
     * |-------------------------------------------------------------------|<br/>
     * | Gene1       | 0.26394536 | .......... | .......... | ............ |<br/>
     * | Gene2       | -0.0107532 | .......... | .......... | ............ |<br/>
     * | Gene3       | .......... | .......... | .......... | ............ |<br/>
     * | Gene4       | .......... | .......... | .......... | ............ |<br/>
     * ---------------------------------------------------------------------
     */
    public TableValuesWithMissingValues(IMatrix expressionMatrix,
                                        GOFrontEnd go, Component parent) throws
            InvalidNodeObjectTypeException, Exception {
        super(constructRowData(expressionMatrix),
              constructColumnNames(expressionMatrix));
        this.goProperties = expressionMatrix.getGeneOntologyProperties();
        this.goFrontEnd = go;
        if ((expressionMatrix instanceof AbstractExpressionMatrix &&
            !((AbstractExpressionMatrix)expressionMatrix).hasMissingValues()) ||
            (expressionMatrix instanceof DiscretizedExpressionMatrix &&
             !((DiscretizedExpressionMatrix)expressionMatrix).
             getOriginalExpressionMatrix().hasMissingValues())) {
            throw (new Exception(
                    "Only expression matrices with missing values are allowed."));
        }
        if (expressionMatrix instanceof AbstractExpressionMatrix) {
            missingValue = ((AbstractExpressionMatrix)expressionMatrix).
                           getMissingValue();
        }
        else {
            missingValue = ((DiscretizedExpressionMatrix)expressionMatrix).
                           getOriginalExpressionMatrix().getMissingValue();
        }
        this.parent = parent;
    }

    /**
     * Creates a new values table from the data of an expression matrix with
     * missing values. A table of values contains the following data:<br/>
     * - header -> conditions' names<br/>
     * - first column -> genes' names<br/>
     * - all other column's cells -> gene expression float values<br/>
     *
     * @param expressionMatrix the <code>ExpressionMatrix</code> with missing
     *                         values from which the table of values is created
     * @throws InvalidNodeObjectTypeException when the type of the node
     *                   object is not valid (normally this is not a problem,
     *                   since an object of type <code>ExpressionMatrix</code>
     *                   is considered to be a valid type for a node object
     * @throws Exception
     * @see #TableValuesWithMissingValues(Object[][] rowData, Object[] columnNames))
     * @see TableValues#constructRowData(NodeObjectInterface nodeObject)
     * @see TableValues#constructColumnNames(NodeObjectInterface nodeObject)
     */
    /* ---------------------------------------------------------------------<br/>
     * | Genes Names | Condition1 | Condition2 | Condition3 | .............|<br/>
     * |-------------------------------------------------------------------|<br/>
     * | Gene1       | 0.26394536 | .......... | .......... | ............ |<br/>
     * | Gene2       | -0.0107532 | .......... | .......... | ............ |<br/>
     * | Gene3       | .......... | .......... | .......... | ............ |<br/>
     * | Gene4       | .......... | .......... | .......... | ............ |<br/>
     * ---------------------------------------------------------------------
     */
    public TableValuesWithMissingValues(IMatrix expressionMatrix) throws
            InvalidNodeObjectTypeException, Exception {
        super(constructRowData(expressionMatrix),
              constructColumnNames(expressionMatrix));
        if ((expressionMatrix instanceof AbstractExpressionMatrix &&
            !((AbstractExpressionMatrix)expressionMatrix).hasMissingValues()) ||
            (expressionMatrix instanceof DiscretizedExpressionMatrix &&
             !((DiscretizedExpressionMatrix)expressionMatrix).
             getOriginalExpressionMatrix().hasMissingValues())) {
            throw (new Exception(
                    "Only expression matrices with missing values are allowed."));
        }
        if (expressionMatrix instanceof AbstractExpressionMatrix) {
            missingValue = ((AbstractExpressionMatrix)expressionMatrix).
                           getMissingValue();
        }
        else {
            missingValue = ((DiscretizedExpressionMatrix)expressionMatrix).
                           getOriginalExpressionMatrix().getMissingValue();
        }
    }

    /**
     * Creates a new values table from the data of a bicluster with
     * missing values. A table of values contains the following data:<br/>
     * - header -> conditions' names<br/>
     * - first column -> genes' names<br/>
     * - all other column's cells -> gene expression float values<br/>
     * This table also displays the terms annotated with each gene
     * (when a specific table's row is clicked by the user).
     *
     * @param bicluster the <code>Bicluster</code> with missing
     *                         values from which the table of values is created
     * @param go the <code>GOFrontEnd</code>
     * @param parent the GUI's parent <code>Component</code>
     * @throws InvalidNodeObjectTypeException when the type of the node
     *                   object is not valid (normally this is not a problem,
     *                   since an object of type <code>ExpressionMatrix</code>
     *                   is considered to be a valid type for a node object
     * @throws Exception
     * @see #TableValuesWithMissingValues(Object[][] rowData, Object[] columnNames))
     * @see TableValues#constructRowData(NodeObjectInterface nodeObject)
     * @see TableValues#constructColumnNames(NodeObjectInterface nodeObject)
     */
    /* ---------------------------------------------------------------------<br/>
     * | Genes Names | Condition1 | Condition2 | Condition3 | .............|<br/>
     * |-------------------------------------------------------------------|<br/>
     * | Gene1       | 0.26394536 | .......... | .......... | ............ |<br/>
     * | Gene2       | -0.0107532 | .......... | .......... | ............ |<br/>
     * | Gene3       | .......... | .......... | .......... | ............ |<br/>
     * | Gene4       | .......... | .......... | .......... | ............ |<br/>
     * ---------------------------------------------------------------------
     */
    public TableValuesWithMissingValues(Bicluster bicluster,
                                        GOFrontEnd go, Component parent) throws
            InvalidNodeObjectTypeException, Exception {
        super(constructRowData(bicluster),
              constructColumnNames(bicluster));
        if (go != null) {
            this.goProperties = bicluster.computeGeneOntologyTerms(go, false);
            this.goFrontEnd = go;
        }
        IMatrix matrix = (IMatrix)bicluster.getBiclusterSource().getMatrix();
        if ((matrix instanceof AbstractExpressionMatrix &&
            !((AbstractExpressionMatrix)matrix).hasMissingValues()) ||
            (matrix instanceof DiscretizedExpressionMatrix &&
             !((DiscretizedExpressionMatrix)matrix).
             getOriginalExpressionMatrix().hasMissingValues())) {
            throw (new Exception(
                    "Only expression matrices with missing values are allowed."));
        }
        if (matrix instanceof AbstractExpressionMatrix) {
            missingValue = ((AbstractExpressionMatrix)matrix).
                           getMissingValue();
        }
        else {
            missingValue = ((DiscretizedExpressionMatrix)matrix).
                           getOriginalExpressionMatrix().getMissingValue();
        }
        this.parent = parent;
    }

    /**
     * Creates a new values table from the data of a bicluster with
     * missing values. A table of values contains the following data:<br/>
     * - header -> conditions' names<br/>
     * - first column -> genes' names<br/>
     * - all other column's cells -> gene expression float values<br/>
     *
     * @param bicluster the <code>Bicluster</code> with missing
     *                         values from which the table of values is created
     * @throws InvalidNodeObjectTypeException when the type of the node
     *                   object is not valid (normally this is not a problem,
     *                   since an object of type <code>ExpressionMatrix</code>
     *                   is considered to be a valid type for a node object
     * @throws Exception
     * @see #TableValuesWithMissingValues(Object[][] rowData, Object[] columnNames))
     * @see TableValues#constructRowData(NodeObjectInterface nodeObject)
     * @see TableValues#constructColumnNames(NodeObjectInterface nodeObject)
     */
    /* ---------------------------------------------------------------------<br/>
     * | Genes Names | Condition1 | Condition2 | Condition3 | .............|<br/>
     * |-------------------------------------------------------------------|<br/>
     * | Gene1       | 0.26394536 | .......... | .......... | ............ |<br/>
     * | Gene2       | -0.0107532 | .......... | .......... | ............ |<br/>
     * | Gene3       | .......... | .......... | .......... | ............ |<br/>
     * | Gene4       | .......... | .......... | .......... | ............ |<br/>
     * ---------------------------------------------------------------------
     */
    public TableValuesWithMissingValues(Bicluster bicluster) throws
            InvalidNodeObjectTypeException, Exception {
        super(constructRowData(bicluster),
              constructColumnNames(bicluster));
        IMatrix matrix = (IMatrix)bicluster.getBiclusterSource().getMatrix();
        if ((matrix instanceof AbstractExpressionMatrix &&
            !((AbstractExpressionMatrix)matrix).hasMissingValues()) ||
            (matrix instanceof DiscretizedExpressionMatrix &&
             !((DiscretizedExpressionMatrix)matrix).
             getOriginalExpressionMatrix().hasMissingValues())) {
            throw (new Exception(
                    "Only expression matrices with missing values are allowed."));
        }
        if (matrix instanceof AbstractExpressionMatrix) {
            missingValue = ((AbstractExpressionMatrix)matrix).
                           getMissingValue();
        }
        else {
            missingValue = ((DiscretizedExpressionMatrix)matrix).
                           getOriginalExpressionMatrix().getMissingValue();
        }
    }

    /**
     * Overrides <code>TableValues</code>'s <code>prepareRenderer</code> method.
     * Prepares the renderer by querying the data model for the
     * value and selection state
     * of the cell at <code>row</code>, <code>column</code>.
     * Returns the component (may be a <code>Component</code>
     * or a <code>JComponent</code>) under the event location.
     *
     * @param renderer  the <code>TableCellRenderer</code> to prepare
     * @param row       the row of the cell to render, where 0 is the first row
     * @param column    the column of the cell to render,
     *			where 0 is the first column
     * @return          the <code>Component</code> under the event location
     * @see TableValues#prepareRenderer(TableCellRenderer renderer, int row, int column)
     */
    public Component prepareRenderer(TableCellRenderer renderer, int row,
                                     int column) {
        /**
         * get the component prepared from TableValues's prepareRenderer method
         */
        Component c = super.prepareRenderer(renderer, row, column);

        if (column > 0) {
            float value = ((Float)this.getValueAt(row, column)).floatValue();
            if (value == this.missingValue) {
                Color color = new Color(0, 0, 100);
                c.setBackground(color);
                c.setForeground(color);
            } else
            if ((row % 2 == 0) && (!isCellSelected(row, column))) {
                /**
                 * cell is in row numbered even and is not selected at the moment
                 * set the color of the cell to light blue
                 */
                c.setBackground(new Color(228, 238, 250));
                c.setForeground(getForeground());
            } else
            if (!isCellSelected(row, column)) {
                /**
                 * cell is in a row numbered odd and is not selected at the moment
                 * set the color of the cell to default background
                 */
                c.setBackground(getBackground());
                c.setForeground(getForeground());

            }
        }
        return c;
    }

    /**
     * Overrides <code>TableValues</code>'s <code>getToolTipText</code> method
     * in order to allow the renderer's tips to be used if they have text set.
     *
     * @param event MouseEvent the event that triggered the tool tip display
     * @return String the message set as tool tip for the pointed table cell
     * @see javax.swing.JTable#getToolTipText(MouseEvent event)
     */
    public String getToolTipText(MouseEvent event) {
        String tip = null;
        Point p = event.getPoint();
        int rowIndex = rowAtPoint(p);
        int colIndex = columnAtPoint(p);
        int realColumnIndex = convertColumnIndexToModel(colIndex);

        if (realColumnIndex == 0) {
            /**
             * cell is in the first column, so it contains the name of a gene
             * set the tex tip for this cell, something like: "Gene X"
             */
            tip = "Gene: " + getValueAt(rowIndex, 0);
        } else
        if ((rowIndex >= 0) && (rowIndex < this.getRowCount()) &&
            (realColumnIndex > 0) && (realColumnIndex < this.getColumnCount())) {
            /**
             * cell is in a column that is not the first one, so it contains
             * a float value (the gene expression value);
             * set the tip for this cell, something like:
             * "(gene_name, condition_name) = gene_expression_value"
             * if it's not a missing value, and:
             * "missing value"
             * it it is a missing value
             */
            if (((Float) getValueAt(rowIndex, realColumnIndex)).floatValue() ==
                missingValue) {
                tip = "missing value";
            } else {
                tip = "(" + getValueAt(rowIndex, 0) +
                      ", " + getColumnName(realColumnIndex) +
                      ") = " + getValueAt(rowIndex, realColumnIndex);
            }
        } else {
            tip = super.getToolTipText(event);
        }
        return tip;
    }
}
