# Supplementary material for: BiGGEsTS: integrated environment for biclustering analysis of time series gene expression data
Source: BMC Res Notes. 2009 Jul 7;2:124. doi: 10.1186/1756-0500-2-124 (PMC2720980; doi:10.1186/1756-0500-2-124)
Supplement: Additional file 3 — Source code of the BiGGEsTS software. The source code of BiGGEsTS. The archive contains two directories, named "biggests" and "smadeira", inside a main directory, named "src". Each of the directories contained in "biggests" and "smadeira" contains the source files of the classes included in the packages identified by the same names. The Javadoc documentation of the source code is available at the official website. [file 1756-0500-2-124-S3.zip › src/biggests/tree/Dataset.java]

package biggests.tree;

import java.io.*;

import biggests.utils.*;

/**
 * <p>Title: Dataset</p>
 *
 * <p>Description: Defines a dataset information object, which holds all the
 *                 relevant information about a specific dataset loaded.</p>
 *
 * <p>Copyright:   Copyright (C) 2007  Joana Gon�alves
 *                 This program is free software; you can redistribute
 *                 it and/or modify it under the terms of the GNU General
 *                 Public License as published by the Free Software
 *                 Foundation; either version 3 of the License, or
 *                 any later version.
 *
 *                 This program is distributed in the hope that it will
 *                 be useful, but WITHOUT ANY WARRANTY; without even the
 *                 implied warranty of MERCHANTABILITY or FITNESS FOR A
 *                 PARTICULAR PURPOSE.  See the
 *                 <a href="http://www.gnu.org/licenses/gpl.html">
 *                 GNU General Public License</a> for more details.
 * </p>
 *
 * @author Joana P. Gon�alves
 */

public class Dataset implements Serializable {
    public static final long serialVersionUID = -9150182590356849832L;

    /**
     * The name of the dataset.
     */
    private String name;

    /**
     * The id value of the dataset.
     */
    private int id;

    /**
     * The last id given to a preprocessed node information
     * object within the current dataset.
     */
    private int lastPreprocessedId;

    /**
     * The last id given to a discretized node information object
     * within the current dataset.
     */
    private int lastDiscretizedId;

    /**
     * The last id given to a bicluster group node information object
     * within the current dataset.
     */
    private int lastBiclusterGroupId;

    /**
     * The last id given to a post-processed group node information
     * object within the current dataset.
     */
    private int lastPostprocessedGroupId;

    /**
     * Constructs a new <code>Dataset</code> object with the given id.
     *
     * @param id int the given id
     */
    public Dataset(int id) {
        this.name = "Dataset";
        this.id = id;
        lastPreprocessedId = -1;
        lastDiscretizedId = -1;
        lastBiclusterGroupId = -1;
        lastPostprocessedGroupId = -1;
    }

    /**
     * Generates a new id value (within this dataset) for a new node
     * information object with the specified data type.
     *
     * @param nodeObjectType int the type of the node object:<br/>
     *      <code>NodeInfo.PREPROCESSED</code><br/>
     *      <code>NodeInfo.DISCRETIZED</code><br/>
     *      <code>NodeInfo.BICLUSTER_GROUP</code><br/>
     *      <code>NodeInfo.POSTPROCESSED_GROUP</code><br/>
     * @param update <code>boolean</code> <code>true</code> to update the
     *               number of nodes created in the tree for this
     *               <code>nodeObjectType</code> so far; <code>false</code>
     *               if one only wants to know which id is next, without
     *               inserting a new node in the tree
     * @return int the new id value
     * @throws InvalidNodeObjectTypeException when the node object type is not valid
     */
    public int generateNewNodeObjectTypeId(int nodeObjectType, boolean update) throws
            InvalidNodeObjectTypeException {
        /**
         * calculate the new id based on the type of the node object
         */
        if (update) {
            switch (nodeObjectType) {
            case NodeInfo.PREPROCESSED:
                lastPreprocessedId++;
                return (lastPreprocessedId);
            case NodeInfo.DISCRETIZED:
                lastDiscretizedId++;
                return (lastDiscretizedId);
            case NodeInfo.BICLUSTER_GROUP:
                lastBiclusterGroupId++;
                return (lastBiclusterGroupId);
            case NodeInfo.POSTPROCESSED_GROUP:
                lastPostprocessedGroupId++;
                return (lastPostprocessedGroupId);
            default:
                throw (new InvalidNodeObjectTypeException(
                        "Only preprocessed, discretized, bicluster groups " +
                        "and post-processed groups are allowed"));
            }
        }
        switch (nodeObjectType) {
        case NodeInfo.PREPROCESSED:
            return (lastPreprocessedId + 1);
        case NodeInfo.DISCRETIZED:
            return (lastDiscretizedId + 1);
        case NodeInfo.BICLUSTER_GROUP:
            return (lastBiclusterGroupId + 1);
        case NodeInfo.POSTPROCESSED_GROUP:
            return (lastPostprocessedGroupId + 1);
        default:
            throw (new InvalidNodeObjectTypeException(
                    "Only preprocessed, discretized, bicluster groups " +
                    "and post-processed groups are allowed"));
        }
    }

    /**
     * Returns the name of this dataset. Usually the name is only Dataset.
     *
     * @return the <code>String</code> holding the name of the dataset
     */
    public String getName() {
        return name;
    }

    /**
     * Returns the dataset id.
     *
     * @return <code>int</code> the dataset id
     */
    public int getId() {
        return id;
    }

    /**
     * Returns the last id given to a preprocessed node information object
     * within the current dataset.
     *
     * @return <code>int</code> the last id given to a preprocessed node
     * information object within the current dataset
     */
    public int getLastPreprocessedId() {
        return lastPreprocessedId;
    }

    /**
     * Returns the last id given to a discretized node information object
     * within the current dataset.
     *
     * @return <code>int</code> the last id given to a discretized node
     * information object within the current dataset
     */
    public int getLastDiscretizedId() {
        return lastDiscretizedId;
    }

    /**
     * Returns the last id given to a bicluster group node information object
     * within the current dataset.
     *
     * @return <code>int</code> the last id given to a bicluster group node information object
     * within the current dataset
     */
    public int getLastBiclusterGroupId() {
        return lastBiclusterGroupId;
    }

    /**
     * Returns the last id given to a post-processed group node information
     * object within the current dataset.
     *
     * @return <code>int</code> the last id given to a post-processed group
     * node information object within the current dataset
     */
    public int getLastPostprocessedGroupId() {
        return lastPostprocessedGroupId;
    }

    /**
     * Overrides <code>toString()</code> method from class <code>Object</code>.
     * Returns a formatted string with the contents that will appear in
     * the tree as node name.
     *
     * @return String the dataset node name in the tree
     */
    public String toString() {
        return (name + " " + id);
    }
}
