# Supplementary material for: BiGGEsTS: integrated environment for biclustering analysis of time series gene expression data
Source: BMC Res Notes. 2009 Jul 7;2:124. doi: 10.1186/1756-0500-2-124 (PMC2720980; doi:10.1186/1756-0500-2-124)
Supplement: Additional file 3 — Source code of the BiGGEsTS software. The source code of BiGGEsTS. The archive contains two directories, named "biggests" and "smadeira", inside a main directory, named "src". Each of the directories contained in "biggests" and "smadeira" contains the source files of the classes included in the packages identified by the same names. The Javadoc documentation of the source code is available at the official website. [file 1756-0500-2-124-S3.zip › src/biggests/tree/DatasetTree.java]

package biggests.tree;

import java.io.*;
import java.util.*;

import javax.swing.*;
import javax.swing.tree.*;

import biggests.utils.*;
import smadeira.biclustering.*;

/**
 * <p>Title: Dataset Tree</p>
 *
 * <p>Description: The dynamic tree which contains the gene expression
 *                 datasets, matrices and biclusters. Allows one to add
 *                 specific nodes to it.</p>
 *
 * <p>Copyright:   Copyright (C) 2007  Joana Gon�alves
 *                 This program is free software; you can redistribute
 *                 it and/or modify it under the terms of the GNU General
 *                 Public License as published by the Free Software
 *                 Foundation; either version 3 of the License, or
 *                 any later version.
 *
 *                 This program is distributed in the hope that it will
 *                 be useful, but WITHOUT ANY WARRANTY; without even the
 *                 implied warranty of MERCHANTABILITY or FITNESS FOR A
 *                 PARTICULAR PURPOSE.  See the
 *                 <a href="http://www.gnu.org/licenses/gpl.html">
 *                 GNU General Public License</a> for more details.
 * </p>
 *
 * @author Joana P. Gon�alves
 */
public class DatasetTree extends JTree implements Serializable {
    public static final long serialVersionUID = 3882987169020172801L;

    /**
     * The root of the datasets tree, i.e., the "Datasets" node.
     */
    private DefaultMutableTreeNode root;

    /**
     * Constructs a dataset tree with a single (mutable) tree node
     * (called "Datasets").
     */
    public DatasetTree() {
        super(new DefaultMutableTreeNode("Datasets"));
        root = (DefaultMutableTreeNode)super.getModel().getRoot();
    }

    /**
     * Adds the loaded dataset to the dataset tree and creates all additional
     * nodes for preprocessed, discretized, biclustered and post-processed
     * matrices of the dataset.<br/>
     *
     * Also shows the newly created node's path in the tree if
     * <code>showPathOfNewNode</code> is set to true.<br/>
     *
     * The node information object can be of type:<br/>
     *       <code>NodeInfo.ORIGINAL</code><br/>
     *
     *
     * @param originalNodeInfo the <code>NodeInfo</code> object of the new dataset
     * @return the <code>TreePath</code> of the new node
     * @throws InvalidNodeObjectTypeException if the type of the node object is not valid
     */
    public TreePath addLoadedDataset(NodeInfo originalNodeInfo) throws
            InvalidNodeObjectTypeException {
        /**
         * check if the given <code>NodeInfo</code> object contains an
         * original node object
         */
        int nodeObjectType = originalNodeInfo.getNodeObjectType();
        if (nodeObjectType != NodeInfo.ORIGINAL) {
            throw (new InvalidNodeObjectTypeException(
                    "Only original node information objects allowed."));
        }

        /**
         * create the new dataset
         */
        DefaultMutableTreeNode dataset =
                new DefaultMutableTreeNode(new Dataset(generateNewDatasetId()));

        /**
         * create additional nodes for the original matrix (expression matrix
         * loaded from the specified txt file), preprocessed and discretized
         * matrices and biclusters and post-processed biclusters of the dataset
         */
        dataset.add(new DefaultMutableTreeNode(originalNodeInfo));
        dataset.add(new DefaultMutableTreeNode("Preprocessed Matrices"));
        dataset.add(new DefaultMutableTreeNode("Discretized Matrices"));
        dataset.add(new DefaultMutableTreeNode("Biclusters"));
        dataset.add(new DefaultMutableTreeNode("Post-Processed Biclusters"));

        /**
         * add the newly created dataset node to the dataset tree
         */
        root.add(dataset);

        /**
         * reload the tree, so that all the new nodes get visible
         */
        ((DefaultTreeModel)this.getModel()).reload();

        Object[] path = {root, dataset, dataset.getChildAt(0)};

        return (new TreePath(path));
    }

    /**
     * Adds a new node to the datasets tree, associated with a node information object.<br/>
     *
     * Also shows the newly created node's path in the tree if
     * <code>showPathOfNewNode</code> is set to true.<br/>
     *
     * The node information object can be of type:<br/>
     *       <code>NodeInfo.PREPROCESSED</code><br/>
     *       <code>NodeInfo.DISCRETIZED</code><br/>
     *       <code>NodeInfo.BICLUSTER_GROUP</code><br/>
     *       <code>NodeInfo.POSTPROCESSED_GROUP</code>
     *
     * @param nodeInfo NodeInfo the node information object associated with the tree node
     * @param selectionPath TreePath the tree selection path
     * @return the <code>TreePath</code> of the new node
     * @throws InvalidNodeObjectTypeException when the type of the node object is not valid
     */
    public TreePath addNewNode(NodeInfo nodeInfo, TreePath selectionPath) throws
            InvalidNodeObjectTypeException {
        int nodeObjectType = nodeInfo.getNodeObjectType();
        DefaultMutableTreeNode dataset = (DefaultMutableTreeNode) selectionPath.
                                         getPath()[1];
        DefaultMutableTreeNode folder = new DefaultMutableTreeNode();

        switch (nodeObjectType) {
        case NodeInfo.PREPROCESSED:
            folder = ((DefaultMutableTreeNode) dataset.getChildAt(1));
            folder.add(new DefaultMutableTreeNode(nodeInfo));
            break;
        case NodeInfo.DISCRETIZED:
            folder = ((DefaultMutableTreeNode) dataset.getChildAt(2));
            folder.add(new DefaultMutableTreeNode(nodeInfo));
            break;
        case NodeInfo.BICLUSTER_GROUP:

            /**
             * create a new tree node for the biclusters group, with its
             * corresponding information node object
             */
            DefaultMutableTreeNode newBiclustersGroup = new
                    DefaultMutableTreeNode(nodeInfo);

            /**
             * get the set of single biclusters in the biclusters group
             */
            Bicluster[] setOfBiclusters = ((Biclustering) nodeInfo.
                                           getNodeObject()).getSetOfBiclusters();

            /**
             * add each single bicluster (creating its corresponding node
             * information object) in the biclusters group to the created
             * biclusters group tree node
             */
            for (Bicluster bic : setOfBiclusters) {
                newBiclustersGroup.add(new DefaultMutableTreeNode(
                        new NodeInfo(bic,
                                     NodeInfo.BICLUSTER_SINGLE,
                                     selectionPath,
                                     this,
                                     nodeInfo,
                                     null,
                                     null)));
            }

            /**
             * add the created biclusters group tree node to its corresponding
             * dataset in the tree
             */
            folder = ((DefaultMutableTreeNode) dataset.getChildAt(3));
            folder.add(newBiclustersGroup);
            break;
        case NodeInfo.POSTPROCESSED_GROUP:

            /**
             * create a new tree node for the post-processed biclusters group,
             * with its corresponding information node object
             */
            DefaultMutableTreeNode newPostProcessedGroup =
                    new DefaultMutableTreeNode(nodeInfo);

            /**
             * get the set of single post-processed biclusters in the
             * post-processed biclusters group
             */
            Bicluster[] setOfPostProcessedBiclusters =
                    ((Biclustering) nodeInfo.getNodeObject()).
                    getSetOfBiclusters();

            /**
             * add each single post-processed bicluster (creating its
             * corresponding node information object) in the post-processed
             * biclusters group to the created post-processed biclusters group
             * tree node
             */
            for (int j = 0; j < setOfPostProcessedBiclusters.length; j++) {
                Bicluster pos = setOfPostProcessedBiclusters[j];

                NodeInfo parentGroupNodeInfo = nodeInfo.getParentNodeInfo();

                newPostProcessedGroup.add(new DefaultMutableTreeNode(
                        new NodeInfo(pos,
                                     NodeInfo.POSTPROCESSED_SINGLE,
                                     selectionPath,
                                     this,
                                     parentGroupNodeInfo,
                                     null,
                                     null, j)));
            }

            /**
             * add the created post-processed biclusters group
             * tree node to its corresponding dataset in the tree
             */
            folder = ((DefaultMutableTreeNode) dataset.getChildAt(4));
            folder.add(newPostProcessedGroup);
            break;

        default:
            throw (new InvalidNodeObjectTypeException(
                    "Only preprocessed, discretized, bicluster group and post-processed groups allowed"));
        }
        ((DefaultTreeModel)this.getModel()).reload();

        Object[] pathAfterAddingNewNode = {root, dataset, folder,
                                          folder.getLastChild()};
        return new TreePath(pathAfterAddingNewNode);
    }

    /**
     * Adds the loaded dataset to the dataset tree and creates all additional
     * nodes for preprocessed, discretized, biclustered and post-processed
     * matrices of the dataset.<br/>
     *
     * Also shows the newly created node's path in the tree.<br/>
     *
     * The node information object can be of type:<br/>
     *       <code>NodeInfo.ORIGINAL</code><br/>
     *
     * @param originalNodeInfo the <code>NodeInfo</code> object of the new dataset
     * @param setNewPath the <code>boolean</code> which indicates if new
     *                          node's path is to display in the tree<br/>
     *                          true - display new node's path<br/>
     *                          false - do not display new node's path<br/>
     *
     * @throws InvalidNodeObjectTypeException when the type of the
     *                         <code>NodeInfo</code> is not valid
     * @see #addLoadedDataset(NodeInfo originalNodeInfo)
     */
    public void addLoadedDataset(NodeInfo originalNodeInfo, boolean setNewPath) throws
            InvalidNodeObjectTypeException {
        if (setNewPath) {
            this.setSelectionPath(addLoadedDataset(originalNodeInfo));
        } else {
            this.addLoadedDataset(originalNodeInfo);
        }
    }

    /**
     * Adds a new node to the datasets tree, associated with a node information object.
     * Also shows the newly created node's path in the tree.
     *
     * The node information object can be of type:<br/>
     *       <code>NodeInfo.PREPROCESSED</code><br/>
     *       <code>NodeInfo.DISCRETIZED</code><br/>
     *       <code>NodeInfo.BICLUSTER_GROUP</code><br/>
     *       <code>NodeInfo.POSTPROCESSED_GROUP</code>
     *
     * @param nodeInfo NodeInfo the node information object associated with the tree node
     * @param selectionPath TreePath the tree selection path
     * @param setNewPath the <code>boolean</code> which indicates if new
     *                          node's path is to display in the tree<br/>
     *                          true - display new node's path<br/>
     *                          false - do not display new node's path<br/>
     * @throws InvalidNodeObjectTypeException when the type of the node object is not valid
     * @see #addNewNode(NodeInfo nodeInfo, TreePath selectionPath)
     */
    public void addNewNode(NodeInfo nodeInfo, TreePath selectionPath,
                           boolean setNewPath) throws
            InvalidNodeObjectTypeException {
        if (setNewPath) {
            this.setSelectionPath(addNewNode(nodeInfo, selectionPath));
        } else {
            this.addNewNode(nodeInfo, selectionPath);
        }
    }

    /**
     * Reloads the tree model, so all (new) nodes get visible.
     */
    public void reload() {
        ((DefaultTreeModel)this.getModel()).reload();
    }

    /**
     * Returns the root node of the dataset tree.
     *
     * @return DefaultMutableTreeNode the root node of the dataset
     */
    public DefaultMutableTreeNode getRoot() {
        return root;
    }

    /**
     * Returns the next id for a new <code>NodeInfo</code> object to be
     * created in the dataset of the given selected path. The next id depends on:
     * <br/>
     *     - the dataset in which the node information object will be included
     *     (accessible through the selected path)
     * <br/>
     *     - the data type of the node information object to be created
     *
     * @param nodeObjectType int the type of the node object (so we know in which
     * group of node information objects we have to look for the next id):<br/>
     *    <code>NodeInfo.PREPROCESSED</code><br/>
     *    <code>NodeInfo.DISCRETIZED</code><br/>
     *    <code>NodeInfo.BICLUSTER_GROUP</code><br/>
     *    <code>NodeInfo.POSTPROCESSED_GROUP</code><br/>
     * @param selectionPath TreePath the selected path
     * @param update <code>boolean</code> <code>true</code> to update the
     *               number of nodes created in the tree for this
     *               <code>nodeObjectType</code> so far; <code>false</code>
     *               if one only wants to know which id is next, without
     *               inserting a new node in the tree
     * @return int the new id for a new <code>NodeInfo<code/> object
     * @throws InvalidNodeObjectTypeException if the type of the node object is not valid
     */
    public int generateNewNodeInfoId(int nodeObjectType, TreePath selectionPath,
                                     boolean update) throws
            InvalidNodeObjectTypeException {
        if (nodeObjectType != NodeInfo.PREPROCESSED &&
            nodeObjectType != NodeInfo.DISCRETIZED &&
            nodeObjectType != NodeInfo.BICLUSTER_GROUP &&
            nodeObjectType != NodeInfo.POSTPROCESSED_GROUP) {
            throw (new InvalidNodeObjectTypeException(
                    "Only preprocessed, discretized, bicluster groups and post-processed groups are allowed"));
        }

        /**
         * get all the path nodes of the given selectionPath
         */
        Object[] path = selectionPath.getPath();

        /**
         * get the dataset of the given selection path
         */
        Dataset d = (Dataset) ((DefaultMutableTreeNode) path[1]).getUserObject();

        /**
         * order (from the given dataset) and return a new id for the given
         * node object type
         */
        return (d.generateNewNodeObjectTypeId(nodeObjectType, update));
    }

    /**
     * Generates a dataset id for a new <code>Dataset</code> object.
     *
     * @return int the new dataset id
     */
    public int generateNewDatasetId() {
        int maxId = -1, id;

        /**
         * get the set of all datasets in the tree
         */
        Enumeration e = root.children();

        /**
         * find the maximum id value for the datasets set
         */
        while (e.hasMoreElements()) {
            id = ((Dataset) ((DefaultMutableTreeNode) e.nextElement()).
                  getUserObject()).getId();
            if (id > maxId) {
                maxId = id;
            }
        }

        /**
         * return the new id, which is the maximum id found plus 1
         */
        return (maxId + 1);
    }

    /**
     * Looks for a <code>NodeInfo</code> object of a bicluster or
     * post-processed bicluster object with a specific <code>id</code>.
     * Returns the corresponding <code>NodeInfo</code> object if search
     * succeeds and null otherwise.
     *
     * @param setOfBiclustersNodes <code>Enumeration</code> with the set of
     * bicluster nodes where to look for the bicluster node information
     * object with the given <code>id</code>; each element of the
     * <code>setOfBiclustersNodes</code> has type
     * <code>DefaultMutableTreeNode</code> and contains a <code>NodeInfo</code>
     * object which, in turn, contains a bicluster or post-processed
     * bicluster object
     * @param id the <code>int</code> of the bicluster to search for
     * @return NodeInfo the node information object which contains the
     * bicluster with the given <code>id</code>; null if bicluster was not found
     */
    public NodeInfo findBiclusterNodeByIDinSetOfBiclustersNodes(
            Enumeration setOfBiclustersNodes,
            int id) {
        while (setOfBiclustersNodes.hasMoreElements()) {
            NodeInfo biclusterNodeInfo = (NodeInfo) ((
                    DefaultMutableTreeNode)
                    setOfBiclustersNodes.nextElement()).
                                         getUserObject();
            if (biclusterNodeInfo.getId() == id) {
                return biclusterNodeInfo;
            }
        }
        return null;
    }
}
