# Supplementary material for: BiGGEsTS: integrated environment for biclustering analysis of time series gene expression data
Source: BMC Res Notes. 2009 Jul 7;2:124. doi: 10.1186/1756-0500-2-124 (PMC2720980; doi:10.1186/1756-0500-2-124)
Supplement: Additional file 3 — Source code of the BiGGEsTS software. The source code of BiGGEsTS. The archive contains two directories, named "biggests" and "smadeira", inside a main directory, named "src". Each of the directories contained in "biggests" and "smadeira" contains the source files of the classes included in the packages identified by the same names. The Javadoc documentation of the source code is available at the official website. [file 1756-0500-2-124-S3.zip › src/biggests/tree/NodeInfo.java]

package biggests.tree;

import java.io.*;
import java.util.*;

import javax.swing.text.*;
import javax.swing.tree.*;

import biggests.utils.*;
import smadeira.biclustering.*;

/**
 * <p>Title: Node Information Object</p>
 *
 * <p>Description: Contains information about the content of a
 *                 specific node in the dataset tree.</p>
 *
 * <p>Copyright:   Copyright (C) 2007  Joana Gon�alves
 *                 This program is free software; you can redistribute
 *                 it and/or modify it under the terms of the GNU General
 *                 Public License as published by the Free Software
 *                 Foundation; either version 3 of the License, or
 *                 any later version.
 *
 *                 This program is distributed in the hope that it will
 *                 be useful, but WITHOUT ANY WARRANTY; without even the
 *                 implied warranty of MERCHANTABILITY or FITNESS FOR A
 *                 PARTICULAR PURPOSE.  See the
 *                 <a href="http://www.gnu.org/licenses/gpl.html">
 *                 GNU General Public License</a> for more details.
 * </p>
 *
 * @author Joana P. Gon�alves
 */

public class NodeInfo implements Serializable {
    public static final long serialVersionUID = 7553487355938947549L;

    /**
     * The original node object type.
     */
    public static final int ORIGINAL = 0;

    /**
     * The preprocessed node object type.
     */
    public static final int PREPROCESSED = 1;

    /**
     * The discretized node object type.
     */
    public static final int DISCRETIZED = 2;

    /**
     * The bicluster group node object type.
     */
    public static final int BICLUSTER_GROUP = 3;

    /**
     * The single bicluster node object type.
     */
    public static final int BICLUSTER_SINGLE = 5;

    /**
     * The post-processed group node object type.
     */
    public static final int POSTPROCESSED_GROUP = 4;

    /**
     * The post-processed single node object type.
     */
    public static final int POSTPROCESSED_SINGLE = 6;

    /**
     * The float values matrix data type.
     */
    public static final boolean VALUES = false;

    /**
     * The symbol values matrix data type.
     */
    public static final boolean SYMBOLS = true;

    /**
     * The name to be displayed with the id, as the tree node name.
     */
    private String name;

    /**
     * Id number to be displayed with the name, as the tree node name.
     */
    private int id;

    /**
     * Id number corresponding to the original bicluster id before
     * post-processing operation.
     */
    private int fakeID;

    /**
     * Node object type.<br/>
     * One of the following:<br/>
     *    <code>NodeInfo.ORIGINAL</code><br/>
     *    <code>NodeInfo.PREPROCESSED</code><br/>
     *    <code>NodeInfo.DISCRETIZED</code><br/>
     *    <code>NodeInfo.BICLUSTER_GROUP</code><br/>
     *    <code>NodeInfo.BICLUSTER_SINGLE</code><br/>
     *    <code>NodeInfo.POSTPROCESSED_GROUP</code><br/>
     *    <code>NodeInfo.POSTPROCESSED_SINGLE</code><br/>
     */
    private int nodeObjectType;

    /**
     * Type of data used in the matrix of the node object.<br/>
     * One of the two:<br/>
     *     <code>VALUES</code><br/>
     *     <code>SYMBOLS</code><br/>
     */
    private boolean dataType;

    /**
     * Type of genes' names.<br/>
     * <code>true</code> - genes' names are gene IDs (gene ontology names)<br/>
     * <code>false</code> - genes' names are probeset IDs (IDs used in the mRNA measurements<br/>
     */
    private boolean geneID;

    /**
     * The node object.
     */
    private NodeObjectInterface nodeObject;

    /**
     * Parent node information object.
     */
    private NodeInfo parentNodeInfo;

    /**
     * Information strings.
     */
    private ArrayList<String> infoStrings;

    /**
     * Information styles;
     */
    private ArrayList<String> infoStyles;

    /**
     * Constructs an object of type <code>NodeInfo</code> (with all the information about
     * a certain node, including a pointer for the node object itself.
     *
     * @param nodeObject NodeObjectInterface the node object
     * @param nodeObjectType int the type of the node object:<br/>
     *    <code>NodeInfo.ORIGINAL</code><br/>
     *    <code>NodeInfo.PREPROCESSED</code><br/>
     *    <code>NodeInfo.DISCRETIZED</code><br/>
     *    <code>NodeInfo.BICLUSTER_GROUP</code><br/>
     *    <code>NodeInfo.BICLUSTER_SINGLE</code><br/>
     *    <code>NodeInfo.POSTPROCESSED_GROUP</code><br/>
     *    <code>NodeInfo.POSTPROCESSED_SINGLE</code><br/>
     * @param selectionPath TreePath the selected path
     * @param tree DatasetTree the dataset tree
     * @param parent the parent <code>NodeInfo</code> of this <code>NodeInfo</code> object's
     * parent group (only for post-processed biclusters <code>NodeInfo</code> objects)
     * @param infoStrings the information <code>String[]</code>
     * @param infoStyles the styles <code>String[]</code>
     * @param index <code>int</code> the index of the bicluster in the array
     *              of biclusters (it applies only to post-processed biclusters
     * @throws InvalidNodeObjectTypeException if the type of the node object is not valid
     */
    public NodeInfo(NodeObjectInterface nodeObject
                    , int nodeObjectType
                    , TreePath selectionPath
                    , DatasetTree tree
                    , NodeInfo parent
                    , ArrayList<String> infoStrings
                    , ArrayList<String> infoStyles
                    , int index) throws InvalidNodeObjectTypeException {
        this.fakeID = -1;
        parentNodeInfo = parent;
        if (nodeObject instanceof ExpressionMatrix) {
            this.geneID = ((ExpressionMatrix) nodeObject).getGeneIdentifier().
                          equals(
                                  "Gene ID");
        } else {
            if (parentNodeInfo != null) {
                this.geneID = parentNodeInfo.geneID;
            }
        }
        this.infoStrings = infoStrings;
        this.infoStyles = infoStyles;

        /**
         * give a name and id according to the type of the node object
         */
        switch (nodeObjectType) {
        case ORIGINAL:
            if (!(nodeObject instanceof ExpressionMatrix)) {
                throw (new InvalidNodeObjectTypeException(
                        "nodeObjectType doesn't match the type of the object node"));
            }

            name = "Original";
            id = 0;
            dataType = VALUES;
            break;
        case PREPROCESSED:
            if (!(nodeObject instanceof PreProcessedExpressionMatrix)) {
                throw (new InvalidNodeObjectTypeException(
                        "nodeObjectType doesn't match the type of the object node"));
            }

            name = "Preprocessed";
            id = tree.generateNewNodeInfoId(nodeObjectType, selectionPath, true);
            dataType = VALUES;
            break;
        case DISCRETIZED:
            if (!(nodeObject instanceof DiscretizedExpressionMatrix)) {
                throw (new InvalidNodeObjectTypeException(
                        "nodeObjectType doesn't match the type of the object node"));
            }

            name = "Discretized";
            id = tree.generateNewNodeInfoId(nodeObjectType, selectionPath, true);
            dataType = SYMBOLS;
            break;
        case BICLUSTER_GROUP:
            if (!((nodeObject instanceof Biclustering) ||
                  (nodeObject instanceof CC_TSB_Biclustering) ||
                  (nodeObject instanceof CCC_Biclustering) ||
                  (nodeObject instanceof E_CCC_Biclustering))) {
                throw (new InvalidNodeObjectTypeException(
                        "nodeObjectType doesn't match the type of the object node"));
            }

            name = "Biclusters Group";
            id = tree.generateNewNodeInfoId(nodeObjectType, selectionPath, true);

            if ((nodeObject instanceof CCC_Biclustering) ||
                (nodeObject instanceof E_CCC_Biclustering)) {
                dataType = SYMBOLS;
            } else
            if ((nodeObject instanceof Biclustering) ||
                (nodeObject instanceof CC_TSB_Biclustering)) {
                dataType = VALUES;
            }
            break;
        case POSTPROCESSED_GROUP:
            if (!((nodeObject instanceof Biclustering) ||
                  (nodeObject instanceof CC_TSB_Biclustering) ||
                  (nodeObject instanceof CCC_Biclustering) ||
                  (nodeObject instanceof E_CCC_Biclustering))) {
                throw (new InvalidNodeObjectTypeException(
                        "nodeObjectType doesn't match with the type of the object node"));
            }

            name = "Post-Processed Group";
            id = tree.generateNewNodeInfoId(nodeObjectType, selectionPath, true);

            if ((nodeObject instanceof CCC_Biclustering) ||
                (nodeObject instanceof E_CCC_Biclustering)) {
                dataType = SYMBOLS;
            } else
            if ((nodeObject instanceof Biclustering) ||
                (nodeObject instanceof CC_TSB_Biclustering)) {
                dataType = VALUES;
            }
            break;
        case BICLUSTER_SINGLE:
            if (!((nodeObject instanceof Bicluster) ||
                  (nodeObject instanceof CCC_Bicluster) ||
                  (nodeObject instanceof E_CCC_Bicluster))) {
                throw (new InvalidNodeObjectTypeException(
                        "nodeObjectType doesn't match with the type of the object node"));
            }

            name = "Bicluster";
            id = ((Bicluster) nodeObject).getID();

            if ((nodeObject instanceof CCC_Bicluster) ||
                (nodeObject instanceof E_CCC_Bicluster)) {
                dataType = SYMBOLS;
            } else
            if (nodeObject instanceof Bicluster) {
                dataType = VALUES;
            }
            break;
        case POSTPROCESSED_SINGLE:
            if (!((nodeObject instanceof Bicluster) ||
                  (nodeObject instanceof CCC_Bicluster) ||
                  (nodeObject instanceof E_CCC_Bicluster))) {
                throw (new InvalidNodeObjectTypeException(
                        "nodeObjectType doesn't match with the type of the object node"));
            }

            name = "Post";
            id = ((Bicluster) nodeObject).getID();
            fakeID = index + 1;

            if ((nodeObject instanceof CCC_Bicluster) ||
                (nodeObject instanceof E_CCC_Bicluster)) {
                dataType = SYMBOLS;
            } else
            if (nodeObject instanceof Bicluster) {
                dataType = VALUES;
            }
            break;
        default:

            /**
             * The value for nodeObjectType is not valid, because it is not one
             * of the following:
             *      NodeInfo.ORIGINAL
             *      NodeInfo.PREPROCESSED
             *      NodeInfo.DISCRETIZED
             *      NodeInfo.BICLUSTER_GROUP
             *      NodeInfo.BICLUSTER_SINGLE
             *      NodeInfo.POSTPROCESSED_GROUP
             *      NodeInfo.POSTPROCESSED_SINGLE
             */
            throw (new InvalidNodeObjectTypeException(
                    "Only original, preprocessed, discretized, bicluster and post-processed groups, single biclusters and post-processed biclusters are allowed"));
        }

        this.nodeObject = nodeObject;
        this.nodeObjectType = nodeObjectType;
    }

    /**
     * Constructs an object of type <code>NodeInfo</code> (with all the information about
     * a certain node, including a pointer for the node object itself.
     *
     * @param nodeObject NodeObjectInterface the node object
     * @param nodeObjectType int the type of the node object:<br/>
     *    <code>NodeInfo.ORIGINAL</code><br/>
     *    <code>NodeInfo.PREPROCESSED</code><br/>
     *    <code>NodeInfo.DISCRETIZED</code><br/>
     *    <code>NodeInfo.BICLUSTER_GROUP</code><br/>
     *    <code>NodeInfo.BICLUSTER_SINGLE</code><br/>
     *    <code>NodeInfo.POSTPROCESSED_GROUP</code><br/>
     *    <code>NodeInfo.POSTPROCESSED_SINGLE</code><br/>
     * @param selectionPath TreePath the selected path
     * @param tree DatasetTree the dataset tree
     * @param parent the parent <code>NodeInfo</code> of this <code>NodeInfo</code> object
     * @param infoStrings the information <code>String[]</code>
     * @param infoStyles the styles <code>String[]</code>
     * @throws InvalidNodeObjectTypeException if the type of the node object is not valid
     */
    public NodeInfo(NodeObjectInterface nodeObject
                    , int nodeObjectType
                    , TreePath selectionPath
                    , DatasetTree tree
                    , NodeInfo parent
                    , ArrayList<String> infoStrings
                    , ArrayList<String> infoStyles) throws
            InvalidNodeObjectTypeException {
        this(nodeObject, nodeObjectType, selectionPath, tree, parent,
             infoStrings, infoStyles, -1);
    }

    /**
     * Returns the name of this node information object.
     *
     * @return the <code>String</code> name of this node information object
     */
    public String getName() {
        return name;
    }

    /**
     * Returns the number id of the <code>NodeInfo<code/> object.
     *
     * @return int the number id
     */
    public int getId() {
        return id;
    }

    /**
     * Returns the node object type.<br/>
     * One of the following:<br/>
     *      <code>NodeInfo.ORIGINAL</code><br/>
     *      <code>NodeInfo.PREPROCESSED</code><br/>
     *      <code>NodeInfo.DISCRETIZED</code><br/>
     *      <code>NodeInfo.BICLUSTER_GROUP</code><br/>
     *      <code>NodeInfo.BICLUSTER_SINGLE</code><br/>
     *      <code>NodeInfo.POSTPROCESSED_GROUP</code><br/>
     *      <code>NodeInfo.POSTPROCESSED_SINGLE</code><br/>
     *
     * @return int the node object type
     */
    public int getNodeObjectType() {
        return nodeObjectType;
    }

    /**
     * Returns the node object data type value.<br/>
     * One of the following:<br/>
     *      <code>NodeInfo.VALUES</code><br/>
     *      <code>NodeInfo.SYMBOLS</code><br/>
     *
     * @return boolean the data type of the node object
     */
    public boolean getDataType() {
        return dataType;
    }

    /**
     * Returns genes' names type.
     * <code>true</code> - genes' names are gene IDs (gene ontology names)<br/>
     * <code>false</code> - genes' names are probeset IDs (IDs used in the mRNA measurements<br/>
     *
     * @return boolean the type of genes' names
     */
    public boolean isGeneID() {
        return geneID;
    }

    /**
     * Returns the node object associated with the current node information object.
     *
     * @return NodeObjectInterface the node object
     */
    public NodeObjectInterface getNodeObject() {
        return nodeObject;
    }

    /**
     * Returns parent node information object.
     *
     * @return NodeInfo parent node information object
     */
    public NodeInfo getParentNodeInfo() {
        return parentNodeInfo;
    }

    /**
     * Returns information strings.
     *
     * @return String[] information strings
     */
    public ArrayList<String> getInfoStrings() {
        if (nodeObjectType == BICLUSTER_SINGLE ||
            nodeObjectType == POSTPROCESSED_SINGLE) {
            Bicluster bic = (Bicluster) nodeObject;
            ArrayList<String> infoStrings = new ArrayList<String>();

/*            float pValue_Threshold = bic.getBiclusterSource().
                                     getGO_pValues_userThreshold();
 */
            String organism = null;
            IMatrix matrix = (IMatrix) bic.getBiclusterSource().getMatrix();
            if (matrix instanceof AbstractExpressionMatrix) {
                organism = ((AbstractExpressionMatrix) matrix).getOrganism();
            } else {
                organism = ((DiscretizedExpressionMatrix) matrix).
                           getOriginalExpressionMatrix().getOrganism();
            }

            String datatype;
            if (dataType == NodeInfo.SYMBOLS) {
                datatype = "discrete symbols";
            } else {
                datatype = "floating point values";
            }

            infoStrings.add("Number of genes: ");
            infoStrings.add(bic.getNumberOfGenes() + "\n");
            infoStrings.add("Number of time points: ");
            infoStrings.add(bic.getNumberOfConditions() + "\n");
            infoStrings.add("Size: ");
            infoStrings.add(bic.computeSIZE() + "\n\n");

            infoStrings.add("Datatype: ");
            infoStrings.add(datatype + "\n");
            infoStrings.add("Organism: ");
            infoStrings.add(organism + "\n\n");

/*            infoStrings.add("Average column variance: ");
            infoStrings.add(bic.computeACV() + "\n");
            infoStrings.add("Average row variance: ");
            infoStrings.add(bic.computeARV() + "\n");
            infoStrings.add("Mean squared residue: ");
            infoStrings.add(bic.computeMSR() + "\n");
            infoStrings.add("Variance: ");
            infoStrings.add(bic.computeVAR() + "\n\n");

            if (dataType == NodeInfo.SYMBOLS) {
                infoStrings.add("Pattern p-value: ");
                infoStrings.add(((CCC_Bicluster)bic).
                                getBiclusterPattern_pValue(1) + "\n");
                infoStrings.add("Pattern w/ columns p-value: ");
                infoStrings.add(((CCC_Bicluster)bic).
                                getBiclusterPatternWithColumns_pValue(1) + "\n\n");
            }
 */

/*            if (bic.getGeneOntologyTerms() != null) {
                infoStrings.add("Function analysis\n");
                infoStrings.add("   best p-value: ");
                infoStrings.add(bic.getBest_GO_pValue() + "\n");
                infoStrings.add("   best Bonferroni corrected p-value: ");
                infoStrings.add(bic.
                                       getBest_GO_BonferroniCorrected_pValue() +
                                       "\n");
                infoStrings.add("   number of significant functions: ");
                infoStrings.add(bic.
                                       getSignificant_GO_BonferroniCorrected_pValues_UserThreshold(
                        pValue_Threshold) + "\n");
            }
 */

            return infoStrings;
        }
        return infoStrings;
    }

    /**
     * Returns information styles.
     *
     * @return ArrayList<String> information styles
     */
    public ArrayList<String> getInfoStyles() {
        if (nodeObjectType == BICLUSTER_SINGLE ||
            nodeObjectType == POSTPROCESSED_SINGLE) {
            Bicluster bic = (Bicluster) nodeObject;
            ArrayList<String> infoStyles = new ArrayList<String>();

            infoStyles.add("bold");
            infoStyles.add("regular");
            infoStyles.add("bold");
            infoStyles.add("regular");
            infoStyles.add("bold");
            infoStyles.add("regular");

            infoStyles.add("bold");
            infoStyles.add("regular");
            infoStyles.add("bold");
            infoStyles.add("regular");

            infoStyles.add("bold");
            infoStyles.add("regular");
            infoStyles.add("bold");
            infoStyles.add("regular");
            infoStyles.add("bold");
            infoStyles.add("regular");
            infoStyles.add("bold");
            infoStyles.add("regular");

            if (dataType == NodeInfo.SYMBOLS) {
                infoStyles.add("bold");
                infoStyles.add("regular");
                infoStyles.add("bold");
                infoStyles.add("regular");
            }

/*            if (bic.getGeneOntologyTerms() != null) {
                infoStyles.add("bold");
                infoStyles.add("regular");
                infoStyles.add("regular");
                infoStyles.add("regular");
                infoStyles.add("regular");
                infoStyles.add("regular");
                infoStyles.add("regular");
            }
 */

            return infoStyles;
        }
        return infoStyles;
    }

    /**
     * Returns the ID of the post-processed bicluster.
     *
     * @return int the ID of the post-processed bicluster
     */
    public int getFakeID() {
        return fakeID;
    }

    /**
     * Sets information strings.
     *
     * @param strings information <code>ArrayList<String></code>
     */
    public void setInfoStrings(ArrayList<String> strings) {
        infoStrings = strings;
    }

    /**
     * Sets information styles.
     *
     * @param styles information <code>ArrayList<String></code> styles
     */
    public void setInfoStyles(ArrayList<String> styles) {
        infoStyles = styles;
    }

    /**
     * Returns a styled document containing information about this node.
     *
     * @return StyledDocument containing information about this node
     * @throws BadLocationException if strings or styles could not be found
     */
    public StyledDocument getInfo() throws BadLocationException {
        StyledDocument document = new DefaultStyledDocument();
        addStylesToDocument(document);

        if (nodeObjectType != NodeInfo.POSTPROCESSED_SINGLE) {
            document.insertString(document.getLength(),
                                  this.toString() + "\n\n",
                                  document.getStyle("bold"));
        }
        else {
            document.insertString(document.getLength(),
                                  "Post-Processed Bicluster " + fakeID + "   (" +
                                  id + ")\n\n",
                                  document.getStyle("bold"));
            document.insertString(document.getLength(),
                                  "Post-processed bicluster id: ",
                                  document.getStyle("bold"));
            document.insertString(document.getLength(),
                                  fakeID + "\n",
                                  document.getStyle("regular"));
            document.insertString(document.getLength(),
                                  "Corresponding parent id: ",
                                  document.getStyle("bold"));
            document.insertString(document.getLength(),
                                  id + "\n\n",
                                  document.getStyle("regular"));
            document.insertString(document.getLength(),
                                  "Parent group node:\n", document.getStyle("bold"));
            document.insertString(document.getLength(),
                                  "   " + parentNodeInfo.toString() + "\n",
                                  document.getStyle("regular"));
        }

        if (parentNodeInfo != null &&
            nodeObjectType != NodeInfo.POSTPROCESSED_SINGLE) {
            document.insertString(document.getLength(),
                                  "Parent node: ", document.getStyle("bold"));
            document.insertString(document.getLength(),
                                  parentNodeInfo.toString() + "\n",
                                  document.getStyle("regular"));
        }
        ArrayList<String> infoStrings = this.getInfoStrings();
        ArrayList<String> infoStyles = this.getInfoStyles();
        if (infoStrings != null && infoStyles != null) {
            for (int i = 0; i < infoStrings.size(); i++) {
                document.insertString(document.getLength(),
                                      infoStrings.get(i),
                                      document.getStyle(infoStyles.get(i)));
            }
        }
        return document;
    }

    /**
     * Finds a specific information string.
     *
     * @param s the information <code>String</code> to look for
     * @return int the index of the information string in the array
     *         (-1 if it couldn't find it)
     */
    public int findInfoString(String s) {
        for (int i = 0; i < s.length(); i++) {
            if (infoStrings.get(i).equals(s)) {
                return i;
            }
        }
        return -1;
    }

    /**
     * Adds a set of common styles to <code>StyledDocument</code> <code>doc</code>
     *
     * @param doc the <code>StyledDocument</code> to add styles to
     */
    protected void addStylesToDocument(StyledDocument doc) {
        //Initialize some styles.
        Style def = StyleContext.getDefaultStyleContext().
                    getStyle(StyleContext.DEFAULT_STYLE);

        Style regular = doc.addStyle("regular", def);
        StyleConstants.setFontFamily(def, "SansSerif");

        Style s = doc.addStyle("italic", regular);
        StyleConstants.setItalic(s, true);

        s = doc.addStyle("bold", regular);
        StyleConstants.setBold(s, true);

        s = doc.addStyle("small", regular);
        StyleConstants.setFontSize(s, 10);

        s = doc.addStyle("large", regular);
        StyleConstants.setFontSize(s, 16);
    }

    /**
     * Overrides the default <code>toString</code> method. Returns a formatted
     * string with the name to display in the corresponding dataset tree node.
     *
     * @return String the name of the node object, which is displayed in the datasets tree
     */
    public String toString() {
        if (fakeID != -1) {
            return name + " " + fakeID + "        (" + id + ")";
        } else {
            return name + " " + id;
        }
    }
}
