# Supplementary material for: BiGGEsTS: integrated environment for biclustering analysis of time series gene expression data
Source: BMC Res Notes. 2009 Jul 7;2:124. doi: 10.1186/1756-0500-2-124 (PMC2720980; doi:10.1186/1756-0500-2-124)
Supplement: Additional file 3 — Source code of the BiGGEsTS software. The source code of BiGGEsTS. The archive contains two directories, named "biggests" and "smadeira", inside a main directory, named "src". Each of the directories contained in "biggests" and "smadeira" contains the source files of the classes included in the packages identified by the same names. The Javadoc documentation of the source code is available at the official website. [file 1756-0500-2-124-S3.zip › src/biggests/utils/Arrow.java]

package biggests.utils;

import javax.swing.Icon;
import java.awt.Component;
import java.awt.Color;
import java.awt.Graphics;

/**
 * <p>Title: Arrow</p>
 *
 * <p>Description: Class that implements an Icon. Actually it is an
 *                 arrow representing the sorting status.</p>
 *
 * <p>Copyright: Copyright (c) 2008</p>
 *
 *
 * @author Joana P. Gon�alves
 * @version 1.0
 */
public class Arrow implements Icon {
    /**
     * The sorting status.
     */
    private boolean descending;

    /**
     * The size of the icon.
     */
    private int size;

    /**
     * The priority.
     */
    private int priority;

    /**
     * Creates a new arrow for the given sorting status, with the given
     * <code>size</code> and <code>priority</code>.
     *
     * @param descending <code>boolean</code> the sorting status
     * @param size <code>int</code> the size of the icon
     * @param priority <code>int</code> the priority
     */
    public Arrow(boolean descending, int size, int priority) {
        this.descending = descending;
        this.size = size;
        this.priority = priority;
    }

    /**
     * Paints the arrow.
     *
     * @param c the <code>Component</code> where the arrow will be painted
     * @param g the <code>Graphics</code> to draw the arrow
     * @param x <code>int</code> the x-coordinate
     * @param y <codeint</code> the y-coordinate
     */
    public void paintIcon(Component c, Graphics g, int x, int y) {
        Color color = c == null ? Color.GRAY : c.getBackground();
        // In a compound sort, make each succesive triangle 20%
        // smaller than the previous one.
        int dx = (int) (size / 2 * Math.pow(0.8, priority));
        int dy = descending ? dx : -dx;
        // Align icon (roughly) with font baseline.
        y = y + 5 * size / 6 + (descending ? -dy : 0);
        int shift = descending ? 1 : -1;
        g.translate(x, y);

        // Right diagonal.
        g.setColor(color.darker());
        g.drawLine(dx / 2, dy, 0, 0);
        g.drawLine(dx / 2, dy + shift, 0, shift);

        // Left diagonal.
        g.setColor(color.brighter());
        g.drawLine(dx / 2, dy, dx, 0);
        g.drawLine(dx / 2, dy + shift, dx, shift);

        // Horizontal line.
        if (descending) {
            g.setColor(color.darker().darker());
        } else {
            g.setColor(color.brighter().brighter());
        }
        g.drawLine(dx, 0, 0, 0);

        g.setColor(color);
        g.translate( -x, -y);
    }

    /**
     * Returns the width of the arrow icon.
     *
     * @return int the width of the arrow
     */
    public int getIconWidth() {
        return size;
    }

    /**
     * Returns the height of the arrow icon.
     *
     * @return int the height of the arrow
     */
    public int getIconHeight() {
        return size;
    }
}
