# Supplementary material for: BiGGEsTS: integrated environment for biclustering analysis of time series gene expression data
Source: BMC Res Notes. 2009 Jul 7;2:124. doi: 10.1186/1756-0500-2-124 (PMC2720980; doi:10.1186/1756-0500-2-124)
Supplement: Additional file 3 — Source code of the BiGGEsTS software. The source code of BiGGEsTS. The archive contains two directories, named "biggests" and "smadeira", inside a main directory, named "src". Each of the directories contained in "biggests" and "smadeira" contains the source files of the classes included in the packages identified by the same names. The Javadoc documentation of the source code is available at the official website. [file 1756-0500-2-124-S3.zip › src/biggests/utils/BiggestsInstall.java]

package biggests.utils;

import de.schlichtherle.io.File;
import biggests.gui.BiggestsFrame;
import java.net.URL;
import javax.swing.JFileChooser;
import javax.swing.JOptionPane;
import javax.swing.JFrame;
import java.io.ObjectOutputStream;
import java.io.FileOutputStream;
import java.io.ObjectInputStream;
import de.schlichtherle.io.FileInputStream;

/**
 * <p>Title: BiGGEsTS Install</p>
 *
 * <p>Description: Provides methods for installing the necessary
 *                 files for BiGGEsTS to execute properly.</p>
 *
 * <p>Copyright:   Copyright (C) 2008  Joana P. Gon�alves
 *                 This program is free software; you can redistribute
 *                 it and/or modify it under the terms of the GNU General
 *                 Public License as published by the Free Software
 *                 Foundation; either version 3 of the License, or
 *                 any later version.
 *
 *                 This program is distributed in the hope that it will
 *                 be useful, but WITHOUT ANY WARRANTY; without even the
 *                 implied warranty of MERCHANTABILITY or FITNESS FOR A
 *                 PARTICULAR PURPOSE.  See the
 *                 <a href="http://www.gnu.org/licenses/gpl.html">
 *                 GNU General Public License</a> for more details.
 * </p>
 *
 * @author Joana P. Gon�alves
 */
public class BiggestsInstall {
    /**
     * Creates a new instance of BiGGEsTS Install.
     */
    public void BiggestsInstall() {

    }

    /**
     * Installs Graphviz dot executable or checks and sets the given
     * dot filepath. Installs GO files.
     *
     * @param args String[] the arguments: only the first argument is
     *        used, if it exists; it is used as the Graphviz dot
     *        executable file path in the filesystem
     */
    public static void main(String [] args) {
        BiggestsInstall bi = new BiggestsInstall();

        if (args != null && args.length != 0) {
            if ((args[0].charAt(0) == '"') &&
                (args[0].charAt(args[0].length()-1) == '"')) {
                args[0] = args[0].substring(1, args[0].length()-2);
            }

            File file = new File(args[0]);
            if (file.exists() && file.isFile()) {
                System.out.println("Graphviz dot is available at: " + file.getAbsolutePath());
                writeDOTPathFile(file);
            }
            else {
                JFrame frame = new JFrame();
                frame.setSize(400, 400);
                frame.setVisible(true);
                int op = JOptionPane.showConfirmDialog(frame,
                                              "The dot path you provided " +
                                             "is not valid.\n" +
                                             "Browse the file system?",
                                             "Invalid path to dot",
                                             JOptionPane.YES_NO_OPTION,
                                             JOptionPane.WARNING_MESSAGE);
                if (op == JOptionPane.YES_OPTION) {
                    JFileChooser fileChooser = new JFileChooser();
                    String currDir= System.getProperty("user.dir");
                    fileChooser.setCurrentDirectory(new File(currDir));
                    int o = fileChooser.showOpenDialog(frame);
                    if (o == JFileChooser.APPROVE_OPTION) {
                        file = new File(fileChooser.
                                        getSelectedFile().getAbsolutePath());
                        frame.dispose();
                        if (file.exists() && file.isFile()) {
                            System.out.println("Graphviz dot is available at: "
                                               + file.getAbsolutePath());
                            writeDOTPathFile(file);
                        }
                        else {
                            System.out.println("No installation of Graphviz dot provided.");
                        }
                    }
                    else {
                        frame.setVisible(false);
                        frame.dispose();
                    }
                }
                else {
                    frame.dispose();
                    System.out.println(
                            "No installation of Graphviz dot provided.");
                }
            }
            try {
                System.out.println("Installing GO files...");
                bi.installGOFiles();
                System.out.println("....done");
            }
            catch (Exception e) {
                System.out.println("Failed to install GO files.");
                e.printStackTrace();
            }
            return;
        }
        else {
            String osName = System.getProperty("os.name").toLowerCase();
            if (!isWindows(osName) &&
                !isMacOS(osName)) {
                System.out.println("No installation of Graphviz dot provided.");
                return;
            }
        }

        try {
            System.out.println("Installing dot...");
            bi.installDOT();
            System.out.println("....done");
        }
        catch(Exception e) {
            System.out.println("Failed to install dot.");
            e.printStackTrace();
        }
        try {
            System.out.println("Installing GO files...");
            bi.installGOFiles();
            System.out.println("....done");
        }
        catch (Exception e) {
            System.out.println("Failed to install GO files.");
            e.printStackTrace();
        }
    }

    /**
     * Sets the path to Graphviz dot file executable. If the path
     * to the Graphviz dot is found on the corresponding file, sets
     * the path to Graphviz dot in BiGGEsTS.
     * If<br/>
     * - Graphviz dot is not installed and<br/>
     * - BiGGEsTS is running on Windows or Mac OS and<br/>
     * - Graphviz dot is available in the jar file as a resource<br/>
     * Then<br/>
     * - installs Graphviz dot<br/>
     * - sets the path to Graphviz dot file<br/>
     */
    public static void initDOT() {
        File dotPathFile = new File("pathToDOT.ptd");
        try {
            if (dotPathFile.exists() && dotPathFile.isFile()) {
                ObjectInputStream ois = new ObjectInputStream(new
                        FileInputStream(dotPathFile));
                String path = (String)ois.readObject();
                ois.close();
                File dot = new File(path);
                if (dot.exists() && dot.isFile()) {
                    BiggestsFrame.setPathToDOT(path);
                    return;
                }
            }
        }
        catch (Exception e) {
            System.out.println("Graphviz dot not found.");
        }
        String osName = System.getProperty("os.name").toLowerCase();
        if (isWindows(osName) || isMacOS(osName)) {
            try {
                System.out.println("Installing dot...");
                installDOT();
                System.out.println("....done");
            }
            catch (Exception e) {
                System.out.println("Graphviz dot was not installed.");
            }
        }
    }

    /**
     * Initializes the path to dot binary file, according
     * to the operating system BiGGEsTS is running on.
     *
     * @throws Exception if Graphviz files cannot be found in
     *         the proper resources location or the Graphviz
     *         dot path in the filesystem (after installation)
     *         cannot be written to a binary file (to be read
     *         later by executions of BiGGEsTS)
     */
    public static void installDOT() throws Exception {
        String osName = System.getProperty("os.name").toLowerCase();
        String dotName;
        String middle;
        String sysDIR;
        String resDIR;

        if (isWindows(osName)) {
            sysDIR = "graphviz-win";
            resDIR = "res/graphviz-win";
            middle = "";
            dotName = "dot.exe";
            installDOTWindowsOrMacOS(sysDIR, resDIR, middle,
                                     dotName, osName);
        }
        else
/*        if (isLinux(osName)) {
            resDIR = "res/graphviz-linux";
            sysDIR = File.separator + "usr";
            middle = File.separator + "bin";
            dotName = "dot";
            installDOTLinux(resDIR, sysDIR,
                            middle, dotName);
        }
        else
 */
        if (isMacOS(osName)) {
            sysDIR = "graphviz-mac";
            resDIR = "res/graphviz-mac";
            middle = File.separator + "MacOS";
            dotName = "dot";
            installDOTWindowsOrMacOS(sysDIR, resDIR, middle,
                                     dotName, osName);
        }
        else {
            System.out.println("Graphviz dot was not installed.");
            return;
        }

        File file = new File(sysDIR + middle + File.separator + dotName);
        writeDOTPathFile(file);
        BiggestsFrame.setPathToDOT(sysDIR + middle +
                                   File.separator + dotName);
    }

    /**
     * Stores the path to Graphviz dot on a binary file, to be read
     * later each time BiGGEsTS is executed.
     *
     * @param file File the file corresponding to Graphviz dot executable
     */
    private static void writeDOTPathFile(File file) {
        try {
            File dotPathFile = new File("pathToDOT.ptd");
            ObjectOutputStream oos = new ObjectOutputStream(
                    new FileOutputStream(dotPathFile));
            oos.writeObject(file.getAbsolutePath());
            oos.close();
        }
        catch(Exception e) {
            System.out.println("Error retrieving dot file.");
        }
    }

    /**
     * Checks if osName corresponds to Windows.
     * Assumes that osName was obtained via
     * System.getProperty("os.name") and is lowercase.
     *
     * @param osName String the name of the operating system
     *        as returned by System.getProperty("os.name") method
     *        and set to lowercase
     * @return boolean <code>true</code> if osName identifies
     *         Windows operating system, <code>false</code> otherwise
     */
    private static boolean isWindows(String osName) {
        return osName.startsWith("windows");
    }

    /**
     * Checks if osName corresponds to Mac OS or similar.
     * Assumes that osName was obtained via
     * System.getProperty("os.name") and is lowercase.
     *
     * @param osName String the name of the operating system
     *        as returned by System.getProperty("os.name") method
     *        and set to lowercase
     * @return boolean <code>true</code> if osName identifies
     *         Mac OS operating system, <code>false</code> otherwise
     */
    private static boolean isMacOS(String osName) {
        return (osName.startsWith("mac os") ||
                osName.startsWith("macos") ||
                osName.startsWith("rhapsody") ||
                osName.startsWith("darwin"));
    }

    /**
     * Checks if osName corresponds to Linux.
     * Assumes osName was obtained via
     * System.getProperty("os.name") and is lowercase.
     *
     * @param osName String the name of the operating system
     *        as returned by System.getProperty("os.name") method
     *        and set to lowercase
     * @return boolean <code>true</code> if osName identifies
     *         Linux operating system, <code>false</code> otherwise
     */
    private static boolean isLinux(String osName) {
        return (osName.startsWith("linux"));
    }

    /**
     * Installs Graphviz dot on Windows or Mac OS. If on Mac OS, dot
     * file permissions are also set to 755. Assumes that the required
     * files can be accessed as resources from the jar file.
     *
     * @param sysDIR String the directory for installing Graphviz dot
     *        in the file system
     * @param resDIR String the directory where to find the resources
     *        of the jar file
     * @param middle String intermediate directory of files in both
     *        file system and jar resources
     * @param dotName String the name of the Graphviz dot executable file
     * @param osName String the name of the operating system as
     *        returned by System.getProperty("os.name") method and
     *        set to lowercase
     * @throws Exception if Graphviz dot files cannot be found in
     *         the proper resources location or Graphviz cannot be
     *         installed in the file system, by failure on either
     *         extracting the files from the jar file or writing
     *         them on the proper file system location
     */
    private static void installDOTWindowsOrMacOS(String sysDIR, String resDIR,
                                          String middle, String dotName,
                                          String osName) throws Exception {
        File file = new File(sysDIR + middle + File.separator + dotName);
        File dir = new File(sysDIR);
        if (file.exists() && file.isFile()){
            return;
        }
        if (!file.exists()) {
            if (!dir.exists()) {
                dir.mkdirs();
            }
            else
            if (!dir.isDirectory()) {
                dir.delete();
                dir.mkdirs();
            }
        }
        dir.copyAllFrom(new File(
            getResourceAbsPath(resDIR +
                               middle.replace(File.separatorChar, '/') +
                               "/" + dotName)
            .replace(middle + File.separator + dotName, "")));
        if (!isWindows(osName)) {
            setFilePermissions(new File(sysDIR + middle +
                                        File.separator + dotName));
        }
    }

    /**
     * Installs Graphviz dot executable on Linux. Additionally,
     * sets dot file permissions to 755.
     *
     * @param sysDIR String the directory for installing Graphviz dot
     *        in the file system
     * @param resDIR String the directory where to find the resources
     *        of the jar file
     * @param middle String intermediate directory of files in both
     *        file system and jar resources
     * @param dotName String the name of the Graphviz dot executable file
     * @throws Exception if Graphviz files cannot be found in their
     *         correct resources paths
     */
/*    private void installDOTLinux(String resDIR, String sysDIR,
                                 String middle, String dotName)
            throws Exception {
        File file = new File(sysDIR + middle + File.separator + dotName);
        File dirBin = new File(sysDIR + File.separator + "bin" + File.separator);
        File dirLib = new File(sysDIR + File.separator + "lib" + File.separator);
        File dirSha = new File(sysDIR + File.separator + "share" + File.separator);
        dirBin.copyAllFrom(new File(
            getResourceAbsPath(resDIR + "/bin/" + dotName)
            .replace(dotName, "")));
        dirLib.copyAllFrom(new File(
            getResourceAbsPath(resDIR + "/lib/libcdt.so.4.0.0")
            .replace("libcdt.so.4.0.0", "")));
        dirSha.copyAllFrom(new File(
            getResourceAbsPath(resDIR + "/share/graphviz/lefty/box.lefty")
            .replace("graphviz/lefty/box.lefty", "")));
        setFilePermissions(new File(
            sysDIR + middle +
            File.separator + dotName));
    }
 */

    /**
     * Sets file permissions of file <code>file</code> to 755.
     *
     * @param file the <code>File</code> to set permissions for
     */
    private static void setFilePermissions(File file) {
        Runtime runtime = Runtime.getRuntime();
        String[] commands = {"chmod", "755", file.getAbsolutePath()};

        try {
            Process process = runtime.exec(commands);
            process.waitFor();
        } catch (Exception ex) {
            System.out.println("Failed to set dot permissions.");
        }
    }

    /**
     * Gets the absolute file system path of a resource.
     *
     * @param path String the path of a resource (in the context
     *        of the jar file)
     * @return String the absolute path of the resource in the file system
     * @throws Exception if resource cannot be found in the given resource path
     */
    private static String getResourceAbsPath(String path) throws Exception {
        ClassLoader cl = BiggestsInstall.class.getClassLoader();
        File file = new File(cl.getResource(path).toURI());
        return file.getAbsolutePath();
    }

    /**
     * Installs GO files.
     *
     * @throws Exception if GO files cannot be found in the
     *         correspondent resource path, cannot be extracted
     *         from their resources location or cannot be written
     *         in the proper file system location
     */
    private void installGOFiles() throws Exception {
        File dir = new File("GO_Files");
        File obo = new File("GO_Files" + File.separator + "gene_ontology.obo");
        File go_zip = new File("go-files.zip");

        if (!go_zip.exists() || obo.exists())
            return;

        if (go_zip.exists()) {
            if (!dir.exists())
                dir.mkdir();
            else
            if (!dir.isDirectory()) {
                dir.delete();
                dir.mkdir();
            }
            dir.copyAllFrom(go_zip);
            go_zip.deleteAll();
        }
    }
}
