# Supplementary material for: BiGGEsTS: integrated environment for biclustering analysis of time series gene expression data
Source: BMC Res Notes. 2009 Jul 7;2:124. doi: 10.1186/1756-0500-2-124 (PMC2720980; doi:10.1186/1756-0500-2-124)
Supplement: Additional file 3 — Source code of the BiGGEsTS software. The source code of BiGGEsTS. The archive contains two directories, named "biggests" and "smadeira", inside a main directory, named "src". Each of the directories contained in "biggests" and "smadeira" contains the source files of the classes included in the packages identified by the same names. The Javadoc documentation of the source code is available at the official website. [file 1756-0500-2-124-S3.zip › src/biggests/utils/FileFilterExtension.java]

package biggests.utils;

import java.io.*;

import javax.swing.filechooser.FileFilter;

/**
 * <p>Title: File Filter by extension.</p>
 *
 * <p>Description: Defines a file filter which filters the files which
 *                 are shown to and can be selected by the user in a
 *                 file chooser dialog.
 *                 Valid files are chosen according to a pecific file
 *                 extension.</p>
 *
 * <p>Copyright:   Copyright (C) 2007  Joana Gon�alves
 *                 This program is free software; you can redistribute
 *                 it and/or modify it under the terms of the GNU General
 *                 Public License as published by the Free Software
 *                 Foundation; either version 3 of the License, or
 *                 any later version.
 *
 *                 This program is distributed in the hope that it will
 *                 be useful, but WITHOUT ANY WARRANTY; without even the
 *                 implied warranty of MERCHANTABILITY or FITNESS FOR A
 *                 PARTICULAR PURPOSE.  See the
 *                 <a href="http://www.gnu.org/licenses/gpl.html">
 *                 GNU General Public License</a> for more details.
 * </p>
 *
 * @author Joana P. Gon�alves
 */

public class FileFilterExtension extends FileFilter {
    /**
     * File extension of the files shown (no other file extension
     * files are allowed).
     */
    private String validFileExtension;

    /**
     * Creates a new extension file filter, to filter files based on their
     * extensions.
     *
     * @param extension the <code>String</code> file extension to be filtered
     * @throws Exception when the file extension is not valid
     */
    public FileFilterExtension(String extension) throws Exception {
        if (!extension.startsWith(".")) {
            throw new Exception(extension + " is not a valid file extension.");
        }

        validFileExtension = extension;
    }

    /**
     * Checks if a certain file is acceptable under the filter conditions.
     * Returns <code>true</code> if <code>file</code> is accepted, or
     * <code>false</code> otherwise.
     *
     * @param file the <code>File</code> to check
     * @return a <code>boolean</code> which is <code>true</code> if the file
     *         is accepted or <code>false</code> otherwise     */
    public boolean accept(File file) {
        if (file.isDirectory()) {
            return true;
        }

        String name = file.getName().toLowerCase();
        return (name.endsWith(validFileExtension));
    }

    /**
     * Returns the description of this file filter.
     *
     * @return the <code>String</code> description of this file filter
     */
    public String getDescription() {
        return (validFileExtension.substring(1).toUpperCase() +
                " Files (*" + validFileExtension + ")");
    }

    /**
     * Returns this file filter valid file extension.
     *
     * @return the <code>String</code> valid file extension for this file filter
     */
    public String getValidFileExtension() {
        return validFileExtension;
    }

    /**
     * Checks if <code>filePath</code> has the required file
     * extension on it. If not, adds the file extension to the
     * path and returns the new path.
     *
     * @param filePath <code>String</code> the file path to check
     * @return String the file path with the valid file extension
     */
    public String checkAndAddFileExtension(String filePath) {
        if (!filePath.toLowerCase().endsWith(validFileExtension)) {
            return filePath + validFileExtension;
        }
        return filePath;
    }
}
