# Supplementary material for: BiGGEsTS: integrated environment for biclustering analysis of time series gene expression data
Source: BMC Res Notes. 2009 Jul 7;2:124. doi: 10.1186/1756-0500-2-124 (PMC2720980; doi:10.1186/1756-0500-2-124)
Supplement: Additional file 3 — Source code of the BiGGEsTS software. The source code of BiGGEsTS. The archive contains two directories, named "biggests" and "smadeira", inside a main directory, named "src". Each of the directories contained in "biggests" and "smadeira" contains the source files of the classes included in the packages identified by the same names. The Javadoc documentation of the source code is available at the official website. [file 1756-0500-2-124-S3.zip › src/biggests/utils/HeatmapColorScheme.java]

package biggests.utils;

import java.awt.Color;
import javax.swing.JComponent;

/**
 * <p>Title: </p>
 *
 * <p>Description: </p>
 *
 * <p>Copyright: Copyright (c) 2006</p>
 *
 * <p>Company: </p>
 *
 * @author not attributable
 * @version 1.0
 */
public class HeatmapColorScheme {
    public static final int RED_GREEN_SCHEME = 0;
    public static final int YELLOW_BLUE_SCHEME = 1;

    private static int heatmapColorScheme = RED_GREEN_SCHEME;

    public static int getHeatmapColorScheme() {
        return heatmapColorScheme;
    }

    public static void setHeatmapColorScheme(int heatmapColorScheme) {
        if (heatmapColorScheme != RED_GREEN_SCHEME &&
            heatmapColorScheme != YELLOW_BLUE_SCHEME)
            return;
        HeatmapColorScheme.heatmapColorScheme = heatmapColorScheme;
    }

    public static Color getMissingValueColor() {
        if (heatmapColorScheme == RED_GREEN_SCHEME) {
            return Color.yellow;
        }
        else if (heatmapColorScheme == YELLOW_BLUE_SCHEME) {
            return Color.white;
        }
        return null;
    }

    public static Color getMeanValueColor() {
        return Color.black;
    }

    public static Color getColorBelowMean(int component) {
        if (heatmapColorScheme == RED_GREEN_SCHEME) {
            return new Color(0, component, 0);
        }
        else if (heatmapColorScheme == YELLOW_BLUE_SCHEME) {
            return new Color(0, 0, component);
        }
        return null;
    }

    public static Color getColorAboveMean(int component) {
        if (heatmapColorScheme == RED_GREEN_SCHEME) {
            return new Color(component, 0, 0);
        }
        else if (heatmapColorScheme == YELLOW_BLUE_SCHEME) {
            return new Color(component, component, 0);
        }
        return null;
    }

    public static Color getBackgroundHighlightColor() {
        if (heatmapColorScheme == RED_GREEN_SCHEME) {
            return Color.green;
        }
        else if (heatmapColorScheme == YELLOW_BLUE_SCHEME) {
            return Color.blue;
        }
        return null;
    }

    public static Color getForegroundHighlightColor() {
        if (heatmapColorScheme == RED_GREEN_SCHEME) {
            return Color.black;
        }
        else if (heatmapColorScheme == YELLOW_BLUE_SCHEME) {
            return Color.white;
        }
        return null;
    }

    public static void setBackAndForegroundHighlightColors(JComponent component) {
        switch(heatmapColorScheme) {
        case RED_GREEN_SCHEME:
            component.setBackground(Color.green);
            component.setForeground(Color.black);
            break;
        case YELLOW_BLUE_SCHEME:
            component.setBackground(Color.blue);
            component.setForeground(Color.white);
            break;
        }
    }
}
