# Supplementary material for: BiGGEsTS: integrated environment for biclustering analysis of time series gene expression data
Source: BMC Res Notes. 2009 Jul 7;2:124. doi: 10.1186/1756-0500-2-124 (PMC2720980; doi:10.1186/1756-0500-2-124)
Supplement: Additional file 3 — Source code of the BiGGEsTS software. The source code of BiGGEsTS. The archive contains two directories, named "biggests" and "smadeira", inside a main directory, named "src". Each of the directories contained in "biggests" and "smadeira" contains the source files of the classes included in the packages identified by the same names. The Javadoc documentation of the source code is available at the official website. [file 1756-0500-2-124-S3.zip › src/biggests/utils/JVMInfo.java]

package biggests.utils;

import de.schlichtherle.io.File;
import java.io.PrintWriter;

/**
 * <p>Title: JVM Info</p>
 *
 * <p>Description: Provides methods to get information about the JVM in
 *                 which this code is being executed.</p>
 *
 * <p>Copyright:   Copyright (C) 2008  Joana P. Gon�alves
 *                 This program is free software; you can redistribute
 *                 it and/or modify it under the terms of the GNU General
 *                 Public License as published by the Free Software
 *                 Foundation; either version 3 of the License, or
 *                 any later version.
 *
 *                 This program is distributed in the hope that it will
 *                 be useful, but WITHOUT ANY WARRANTY; without even the
 *                 implied warranty of MERCHANTABILITY or FITNESS FOR A
 *                 PARTICULAR PURPOSE.  See the
 *                 <a href="http://www.gnu.org/licenses/gpl.html">
 *                 GNU General Public License</a> for more details.
 * </p>
 *
 * @author Joana P. Gon�alves
 */
public class JVMInfo {
    /**
     * The main method.
     *
     * @param args String[]
     */
    public static void main(String[] args) {
        writeJVMBitsToFile();
    }

    /**
     * Writes the number of bits of the JVM to a text file
     * named bits.txt in the current directory. The value
     * written to the text file is either 32 or 64.
     */
    public static void writeJVMBitsToFile(){
        PrintWriter pw = null;
        try {
            File file = new File("bits.txt");
            pw = new PrintWriter(file);
            String bits = System.getProperty("sun.arch.data.model", "?");
            if (bits.equals("64")) {
                pw.print("64");
            } else
            if (bits.equals("32")) {
                pw.print("32");
            } else
            if (bits.equals("?")) {
                // probably sun.arch.data.model isn't available
                // maybe not a Sun JVM?
                // try with the vm.name property
                if (System.getProperty("java.vm.name")
                    .toLowerCase().indexOf("64") >= 0) {
                    pw.print("64");
                } else {
                    // probably 32bit
                    pw.print("32");
                }
            }
        }
        catch (Exception e) {
            System.out.println("Error writing bits to file.");
        }
        finally {
            try {
                if (pw != null) {
                    pw.close();
                }
            }
            catch (Exception ex) {
                System.out.println("Error writing bits to file.");
            }
        }
    }
}
