# Supplementary material for: BiGGEsTS: integrated environment for biclustering analysis of time series gene expression data
Source: BMC Res Notes. 2009 Jul 7;2:124. doi: 10.1186/1756-0500-2-124 (PMC2720980; doi:10.1186/1756-0500-2-124)
Supplement: Additional file 3 — Source code of the BiGGEsTS software. The source code of BiGGEsTS. The archive contains two directories, named "biggests" and "smadeira", inside a main directory, named "src". Each of the directories contained in "biggests" and "smadeira" contains the source files of the classes included in the packages identified by the same names. The Javadoc documentation of the source code is available at the official website. [file 1756-0500-2-124-S3.zip › src/biggests/utils/ProgressBarFrame.java]

package biggests.utils;

import java.awt.*;
import java.awt.event.*;

import javax.swing.*;

import biggests.gui.*;

/**
 * <p>Title: Progress Bar Frame</p>
 *
 * <p>Description: Dialog for displaying an indeterminate progress bar.</p>
 *
 * <p>Copyright:   Copyright (C) 2007  Joana Gon�alves
 *                 This program is free software; you can redistribute
 *                 it and/or modify it under the terms of the GNU General
 *                 Public License as published by the Free Software
 *                 Foundation; either version 3 of the License, or
 *                 any later version.
 *
 *                 This program is distributed in the hope that it will
 *                 be useful, but WITHOUT ANY WARRANTY; without even the
 *                 implied warranty of MERCHANTABILITY or FITNESS FOR A
 *                 PARTICULAR PURPOSE.  See the
 *                 <a href="http://www.gnu.org/licenses/gpl.html">
 *                 GNU General Public License</a> for more details.
 * </p>
 *
 * @author Joana P. Gon�alves
 */
public class ProgressBarFrame extends JDialog {
    /**
     * The progress bar.
     */
    private JProgressBar progressBar;

    /**
     * Message history of computation's progress.
     */
    private JTextArea messageHistory;

    /**
     * Abort/Cancel button.
     */
    private JButton cancelButton;

    /**
     * Working thread.
     */
    private Thread workingThread;

    /**
     * Creates a new <code>ProgressBarFrame</code> dialog.
     *
     * @param parent the parent <code>Frame</code> of the application
     * @param workingThread Thread
     * @param initialMessage <code>String</code> the initial message of the progress bar
     * @param messageHistory <code>boolean</code> <code>true</code>
     *        if message history should be displayed, <code>false</code>
     *        otherwise
     */
    public ProgressBarFrame(Frame parent,
                            Thread workingThread,
                            String initialMessage,
                            boolean messageHistory) {
        super(parent);
        try {
            setDefaultCloseOperation(DO_NOTHING_ON_CLOSE);
            jbInit(parent, workingThread, initialMessage, messageHistory);
        } catch (Exception exception) {
            exception.printStackTrace();
        }
    }

    /**
     * Component initialization.
     *
     * @param parent the parent <code>Frame</code> of the application
     * @param workingThread Thread
     * @param initialMessage <code>String</code> the initial message of the progress bar
     * @param messageHistory boolean
     * @throws Exception if components could not be initialized
     */
    private void jbInit(Frame parent,
                        Thread workingThread,
                        String initialMessage,
                        boolean messageHistory) throws Exception {
        this.workingThread = workingThread;

        final ProgressBarFrame progressFrame = this;
        progressBar = new JProgressBar(0, 100) {
            public void setString(String message) {
                super.setString(message);
                progressFrame.addMessageToMessageHistory(message);
            }
        };
        progressBar.setString(initialMessage);
        progressBar.setStringPainted(true);
        progressBar.setIndeterminate(false);

        JPanel contentPane = (JPanel) getContentPane();
        contentPane.setBorder(BorderFactory.createEmptyBorder(20, 20, 20, 20));
        this.addWindowListener(new ProgressBarFrame_this_windowAdapter(this));
        contentPane.add(progressBar, BorderLayout.NORTH);

        int height = 0;
        if (messageHistory) {
            this.messageHistory = new JTextArea("  " + initialMessage + "\n");
            this.messageHistory.setFont(new Font("Arial", Font.PLAIN, 11));
            JScrollPane scroll = new JScrollPane(this.messageHistory);
            contentPane.add(scroll, BorderLayout.CENTER);
            height = 200;
        }

        cancelButton = new JButton("Cancel");
        cancelButton.addActionListener(new
                                      ProgressBarFrame_cancelButton_actionAdapter(this));
        contentPane.add(cancelButton, BorderLayout.SOUTH);
        setSize(400, height + 150);

        setTitle("Progress...");
        Dimension size = this.getSize();
        Dimension parentSize = parent.getSize();
        Point loc = parent.getLocation();
        setLocation((parentSize.width - size.width) / 2 + loc.x,
                    (parentSize.height - size.height) / 2 + loc.y);
        setVisible(true);
    }

    /**
     * Returns the progress bar.
     *
     * @return JProgressBar the progress bar
     */
    public JProgressBar getProgressBar() {
        return progressBar;
    }

    /**
     * Sets the message displayed by the progress bar.
     *
     * @param s <code>String</code> the new message for the progress bar
     */
    public void setString(String s) {
        progressBar.setString(s);
    }

    /**
     * Adds a new message to message history.
     * @param message String
     */
    public void addMessageToMessageHistory(String message) {
        if (messageHistory != null) {
            messageHistory.setText(messageHistory.getText() + "  " + message +
                                   "\n");
        }
        this.setVisible(true);
    }

    /**
     * Returns the message displayed by the progress bar.
     *
     * @return <code>String</code> the current message displayed by the progress bar
     */
    public String getString() {
        return progressBar.getString();
    }

    /**
     * Returns message history.
     *
     * @return String
     */
    public String getMessageHistory() {
        return messageHistory.getText();
    }

    /**
     * When using the cancel button, handles a user's click on this button.
     *
     * @param e <code>ActionEvent</code> the click event
     */
    public void cancelButton_actionPerformed(ActionEvent e) {
        if (workingThread instanceof ThreadDownloadGOFiles) {
            BiggestsIO.setStop(true);
            return;
        }
        this.getParent().setEnabled(true);
        workingThread.stop();
        JOptionPane.showMessageDialog(this, "Operation aborted.",
                                      "Operation aborted",
                                      JOptionPane.WARNING_MESSAGE);
        this.dispose();
    }

    public void this_windowClosing(WindowEvent e) {

    }
}


class ProgressBarFrame_this_windowAdapter extends WindowAdapter {
    private ProgressBarFrame adaptee;
    ProgressBarFrame_this_windowAdapter(ProgressBarFrame adaptee) {
        this.adaptee = adaptee;
    }

    public void windowClosing(WindowEvent e) {
        adaptee.this_windowClosing(e);
    }
}


/**
 * <p>Title: </p>
 *
 * <p>Description: </p>
 */
class ProgressBarFrame_cancelButton_actionAdapter implements ActionListener {
    private ProgressBarFrame adaptee;
    ProgressBarFrame_cancelButton_actionAdapter(ProgressBarFrame adaptee) {
        this.adaptee = adaptee;
    }

    public void actionPerformed(ActionEvent e) {
        adaptee.cancelButton_actionPerformed(e);
    }
}
