# Supplementary material for: BiGGEsTS: integrated environment for biclustering analysis of time series gene expression data
Source: BMC Res Notes. 2009 Jul 7;2:124. doi: 10.1186/1756-0500-2-124 (PMC2720980; doi:10.1186/1756-0500-2-124)
Supplement: Additional file 3 — Source code of the BiGGEsTS software. The source code of BiGGEsTS. The archive contains two directories, named "biggests" and "smadeira", inside a main directory, named "src". Each of the directories contained in "biggests" and "smadeira" contains the source files of the classes included in the packages identified by the same names. The Javadoc documentation of the source code is available at the official website. [file 1756-0500-2-124-S3.zip › src/biggests/utils/VerticalTextIcon.java]

package biggests.utils;

import java.awt.*;
import java.beans.*;

import javax.swing.*;

/**
 * <p>Title: Vertical Text Icon</p>
 *
 * <p>Description: VerticalTextIcon is an Icon implementation which draws
 *                 a short string vertically. It's useful for JTabbedPanes
 *                 with LEFT or RIGHT tabs but can be used in any component
 *                 which supports Icons, such as JLabel or JButton.
 *
 *                 You can provide a hint to indicate whether to rotate the
 *                 string to the left or right, or not at all, and it checks
 *                 to make sure that the rotation is legal for the given string
 *                 (for example, Chinese/Japanese/Korean scripts have special
 *                 rules when drawn vertically and should never be rotated).
 * </p>
 *
 * <p>Copyright:   Copyright (C) 2007  Joana P. Gon�alves
 *                 This program is free software; you can redistribute
 *                 it and/or modify it under the terms of the GNU General
 *                 Public License as published by the Free Software
 *                 Foundation; either version 3 of the License, or
 *                 any later version.
 *
 *                 This program is distributed in the hope that it will
 *                 be useful, but WITHOUT ANY WARRANTY; without even the
 *                 implied warranty of MERCHANTABILITY or FITNESS FOR A
 *                 PARTICULAR PURPOSE.  See the
 *                 <a href="http://www.gnu.org/licenses/gpl.html">
 *                 GNU General Public License</a> for more details.
 * </p>
 *
 * @author not attributable
 * @version 1.0
 */
public class VerticalTextIcon implements Icon, PropertyChangeListener {
    /**
     * The label to rotate.
     */
    protected String fLabel;

    /**
     * The label parsed into one-char strings.
     */
    protected String[] fCharStrings; // for efficiency, break the fLabel into one-char strings to be passed to drawString

    /**
     * The characters widths.
     */
    protected int[] fCharWidths; // Roman characters should be centered when not rotated (Japanese fonts are monospaced)

    /**
     * The position of the characters.
     */
    protected int[] fPosition; // Japanese half-height characters need to be shifted when drawn vertically

    /**
     * The width and height of the label, character height and descent.
     */
    protected int fWidth, fHeight, fCharHeight, fDescent; // Cached for speed

    /**
     * The rotation of the label.
     */
    protected int fRotation;

    /**
     * The component in which the label will be drawn.
     */
    protected Component fComponent;

    /**
     * The normal position.
     */
    public static final int POSITION_NORMAL = 0;

    /**
     * The top right position.
     */
    public static final int POSITION_TOP_RIGHT = 1;

    /**
     * The far top right position.
     */
    public static final int POSITION_FAR_TOP_RIGHT = 2;

    /**
     * The default rotation.
     */
    public static final int ROTATE_DEFAULT = 0x00;

    /**
     * The no rotation option.
     */
    public static final int ROTATE_NONE = 0x01;

    /**
     * The left rotation option.
     */
    public static final int ROTATE_LEFT = 0x02;

    /**
     * The right rotation option.
     */
    public static final int ROTATE_RIGHT = 0x04;

    // The small kana characters and Japanese punctuation that draw in the top right quadrant:
    // small a, i, u, e, o, tsu, ya, yu, yo, wa  (katakana only) ka ke
    /**
     * The set of characters to draw in top right.
     */
    private static final String sDrawsInTopRight =
            "\u3041\u3043\u3045\u3047\u3049\u3063\u3083\u3085\u3087\u308E" + // hiragana
            "\u30A1\u30A3\u30A5\u30A7\u30A9\u30C3\u30E3\u30E5\u30E7\u30EE\u30F5\u30F6"; // katakana
    /**
     * The set of characters to draw in far top right.
     */
    private static final String sDrawsInFarTopRight = "\u3001\u3002"; // comma, full stop

    /**
     * Default CJK's rotation.
     */
    public static final int DEFAULT_CJK = ROTATE_NONE;

    /**
     * Valid roman's rotations.
     */
    public static final int LEGAL_ROMAN = ROTATE_NONE | ROTATE_LEFT |
                                          ROTATE_RIGHT;

    /**
     * Default roman rotation.
     */
    public static final int DEFAULT_ROMAN = ROTATE_RIGHT;

    /**
     * Valid must rotate rotations.
     */
    public static final int LEGAL_MUST_ROTATE = ROTATE_LEFT | ROTATE_RIGHT;

    /**
     * Default must rotate rotation.
     */
    public static final int DEFAULT_MUST_ROTATE = ROTATE_LEFT;

    /**
     * Ninety degrees rotation.
     */
    public static final double NINETY_DEGREES = Math.toRadians(90.0);

    /**
     * Buffer size.
     */
    public static final int kBufferSpace = 5;


    /**
     * Creates a <code>VerticalTextIcon</code> for the specified
     * <code>component</code> with the specified <code>label</code>.
     * It sets the orientation to the default for the string.
     *
     * @param component the <code>Component</code> to create the label for
     * @param label the String <code>label</code> for the given
     *        <code>component</code>
     * @see #verifyRotation
     */
    public VerticalTextIcon(Component component, String label) {
        this(component, label, ROTATE_DEFAULT);
    }

    /**
     * Creates a <code>VerticalTextIcon</code> for the specified
     * <code>component</code> with the specified <code>label</code>.
     * It sets the orientation to the provided value if it's legal
     * for the string.
     *
     * @param component the <code>Component</code> to create the label for
     * @param label the String <code>label</code> for the given
     *        <code>component</code>
     * @param rotateHint int the value for text rotation
     * @see #verifyRotation
     */
    public VerticalTextIcon(Component component, String label, int rotateHint) {
        fComponent = component;
        fLabel = label;
        fRotation = verifyRotation(label, rotateHint);
        calcDimensions();
        fComponent.addPropertyChangeListener(this);
    }

    /**
     * Sets the <code>fLabel</code> to the given <code>label</code> string,
     * updating the orientation as needed and invalidating the layout if
     * the size changes.
     *
     * @param label String
     * @see #verifyRotation
     */
    public void setLabel(String label) {
        fLabel = label;
        fRotation = verifyRotation(label, fRotation); // Make sure the current rotation is still legal
        recalcDimensions();
    }

    /**
     * Checks for changes to the font on the <code>fComponent</code>
     * so that it can invalidate the layout if the size changes.
     *
     * @param e the <code>PropertyChangeEvent</code>
     */
    public void propertyChange(PropertyChangeEvent e) {
        String prop = e.getPropertyName();
        if ("font".equals(prop)) {
            recalcDimensions();
        }
    }

    /**
     * Recalculates the dimensions. If they've changed, invalidates the
     * <code>fComponent</code>.
     */
    void recalcDimensions() {
        int wOld = getIconWidth();
        int hOld = getIconHeight();
        calcDimensions();
        if (wOld != getIconWidth() || hOld != getIconHeight()) {
            fComponent.invalidate();
        }
    }

    /**
     * Calculates the dimensions of the <code>fComponent</code>.
     */
    void calcDimensions() {
        FontMetrics fm = fComponent.getFontMetrics(fComponent.getFont());
        fCharHeight = fm.getAscent() + fm.getDescent();
        fDescent = fm.getDescent();
        if (fRotation == ROTATE_NONE) {
            int len = fLabel.length();
            char data[] = new char[len];
            fLabel.getChars(0, len, data, 0);
            // if not rotated, width is that of the widest char in the string
            fWidth = 0;
            // we need an array of one-char strings for drawString
            fCharStrings = new String[len];
            fCharWidths = new int[len];
            fPosition = new int[len];
            char ch;
            for (int i = 0; i < len; i++) {
                ch = data[i];
                fCharWidths[i] = fm.charWidth(ch);
                if (fCharWidths[i] > fWidth) {
                    fWidth = fCharWidths[i];
                }
                fCharStrings[i] = new String(data, i, 1);
                // small kana and punctuation
                if (sDrawsInTopRight.indexOf(ch) >= 0) { // if ch is in sDrawsInTopRight
                    fPosition[i] = POSITION_TOP_RIGHT;
                } else if (sDrawsInFarTopRight.indexOf(ch) >= 0) {
                    fPosition[i] = POSITION_FAR_TOP_RIGHT;
                } else {
                    fPosition[i] = POSITION_NORMAL;
                }
            }
            // and height is the font height * the char count, + one extra leading at the bottom
            fHeight = fCharHeight * len + fDescent;
        } else {
            // if rotated, width is the height of the string
            fWidth = fCharHeight;
            // and height is the width, plus some buffer space
            fHeight = fm.stringWidth(fLabel) + 2 * kBufferSpace;
        }
    }

    /**
     * Draws the icon at the specified location. Icon implementations
     * may use the Component argument to get properties useful for
     * painting, e.g. the foreground or background color.
     *
     * @param c the <code>Component</code> to draw
     * @param g the <code>Graphics</code> where to draw the <code>component</code>
     * @param x int the x-coordinate of the <code>component</code>'s location
     * @param y int the y-coordinate of the <code>component</code>'s location
     */
    public void paintIcon(Component c, Graphics g, int x, int y) {
        // We don't insist that it be on the same Component
        g.setColor(c.getForeground());
        g.setFont(c.getFont());
        if (fRotation == ROTATE_NONE) {
            int yPos = y + fCharHeight;
            for (int i = 0; i < fCharStrings.length; i++) {
                // Special rules for Japanese - "half-height" characters (like ya, yu, yo in combinations)
                // should draw in the top-right quadrant when drawn vertically
                // - they draw in the bottom-left normally
                int tweak;
                switch (fPosition[i]) {
                case POSITION_NORMAL:

                    // Roman fonts should be centered. Japanese fonts are always monospaced.
                    g.drawString(fCharStrings[i],
                                 x + ((fWidth - fCharWidths[i]) / 2), yPos);
                    break;
                case POSITION_TOP_RIGHT:
                    tweak = fCharHeight / 3; // Should be 2, but they aren't actually half-height
                    g.drawString(fCharStrings[i], x + (tweak / 2), yPos - tweak);
                    break;
                case POSITION_FAR_TOP_RIGHT:
                    tweak = fCharHeight - fCharHeight / 3;
                    g.drawString(fCharStrings[i], x + (tweak / 2), yPos - tweak);
                    break;
                }
                yPos += fCharHeight;
            }
        } else if (fRotation == ROTATE_LEFT) {
            g.translate(x + fWidth, y + fHeight);
            ((Graphics2D) g).rotate( -NINETY_DEGREES);
            g.drawString(fLabel, kBufferSpace, -fDescent);
            ((Graphics2D) g).rotate(NINETY_DEGREES);
            g.translate( -(x + fWidth), -(y + fHeight));
        } else if (fRotation == ROTATE_RIGHT) {
            g.translate(x, y);
            ((Graphics2D) g).rotate(NINETY_DEGREES);
            g.drawString(fLabel, kBufferSpace, -fDescent);
            ((Graphics2D) g).rotate( -NINETY_DEGREES);
            g.translate( -x, -y);
        }

    }

    /**
     * Returns the icon's width.
     *
     * @return an int specifying the fixed width of the icon.
     */
    public int getIconWidth() {
        return fWidth;
    }

    /**
     * Returns the icon's height.
     *
     * @return an int specifying the fixed height of the icon.
     */
    public int getIconHeight() {
        return fHeight;
    }

    /**
     * Returns the best rotation for the string:<br/>
     * - <code>ROTATE_NONE</code><br/>
     * - <code>ROTATE_LEFT</code><br/>
     * - <code>ROTATE_RIGHT</code><br/>
     *
     * This is public static so you can use it to test a string without
     * creating a VerticalTextIcon.
     * <p>
     * from http://www.unicode.org/unicode/reports/tr9/tr9-3.html:<br/>
     * When setting text using the Arabic script in vertical lines,
     * it is more common to employ a horizontal baseline that
     * is rotated by 90� counterclockwise so that the characters
     * are ordered from top to bottom. Latin text and numbers
     * may be rotated 90� clockwise so that the characters
     * are also ordered from top to bottom.
     * </p>
     * <p>
     * Rotation rules<br/>
     * - Roman can rotate left, right, or none - default right (counterclockwise)<br/>
     * - CJK can't rotate<br/>
     * - Arabic must rotate - default left (clockwise)
     * </p>
     * <p>
     * from the online edition of _The Unicode Standard, Version 3.0_, file ch10.pdf page 4:<br/>
     * Ideographs are found in three blocks of the Unicode Standard:<br/>
     * U+4E00-U+9FFF<br/>
     * U+3400-U+4DFF<br/>
     * U+F900-U+FAFF
     * </p>
     * Hiragana is U+3040-U+309F, katakana is U+30A0-U+30FF
     * <p>
     * from http://www.unicode.org/unicode/faq/writingdirections.html:<br/>
     * East Asian scripts are frequently written in vertical lines
     * which run from top-to-bottom and are arrange columns either
     * from left-to-right (Mongolian) or right-to-left (other scripts).
     * Most characters use the same shape and orientation when displayed
     * horizontally or vertically, but many punctuation characters
     * will change their shape when displayed vertically.
     * </p>
     * <p>
     * Letters and words from other scripts are generally rotated through
     * ninety degree angles so that they, too, will read from top to bottom.
     * That is, letters from left-to-right scripts will be rotated clockwise
     * and letters from right-to-left scripts counterclockwise, both
     * through ninety degree angles.
     * </p>
     * <p>
     * Unlike the bidirectional case, the choice of vertical layout
     * is usually treated as a formatting style; therefore,
     * the Unicode Standard does not define default rendering behavior
     * for vertical text nor provide directionality controls designed to override such behavior
     * </p>
     *
     * @param label String the string that we want to apply the rotation to
     * @param rotateHint int the kind of rotation that we want to apply to the string
     * @return int the kind of rotation that was applied, or another value if the hint wasn't legal
     */
    public static int verifyRotation(String label, int rotateHint) {
        boolean hasCJK = false;
        boolean hasMustRotate = false; // Arabic, etc

        int len = label.length();
        char data[] = new char[len];
        char ch;
        label.getChars(0, len, data, 0);
        for (int i = 0; i < len; i++) {
            ch = data[i];
            if ((ch >= '\u4E00' && ch <= '\u9FFF') ||
                (ch >= '\u3400' && ch <= '\u4DFF') ||
                (ch >= '\uF900' && ch <= '\uFAFF') ||
                (ch >= '\u3040' && ch <= '\u309F') ||
                (ch >= '\u30A0' && ch <= '\u30FF')) {
                hasCJK = true;
            }
            if ((ch >= '\u0590' && ch <= '\u05FF') || // Hebrew
                (ch >= '\u0600' && ch <= '\u06FF') || // Arabic
                (ch >= '\u0700' && ch <= '\u074F')) { // Syriac
                hasMustRotate = true;
            }
        }
        // If you mix Arabic with Chinese, you're on your own
        if (hasCJK) {
            return DEFAULT_CJK;
        }

        int legal = hasMustRotate ? LEGAL_MUST_ROTATE : LEGAL_ROMAN;
        if ((rotateHint & legal) > 0) {
            return rotateHint;
        }

        // The hint wasn't legal, or it was zero
        return hasMustRotate ? DEFAULT_MUST_ROTATE : DEFAULT_ROMAN;
    }
}
