# Supplementary material for: BiGGEsTS: integrated environment for biclustering analysis of time series gene expression data
Source: BMC Res Notes. 2009 Jul 7;2:124. doi: 10.1186/1756-0500-2-124 (PMC2720980; doi:10.1186/1756-0500-2-124)
Supplement: Additional file 3 — Source code of the BiGGEsTS software. The source code of BiGGEsTS. The archive contains two directories, named "biggests" and "smadeira", inside a main directory, named "src". Each of the directories contained in "biggests" and "smadeira" contains the source files of the classes included in the packages identified by the same names. The Javadoc documentation of the source code is available at the official website. [file 1756-0500-2-124-S3.zip › src/smadeira/biclustering/AbstractExpressionMatrix.java]

package smadeira.biclustering;

import java.io.*;

import javax.swing.text.*;
import javax.swing.text.html.*;

import ontologizer.*;
import smadeira.ontologizer.*;

/**
 * <p>Title: Abstract Expression Matrix</p>
 *
 * <p>Description: Defines an abstract expression matrix.</p>
 *
 * <p>Copyright:   Copyright (C) 2007  Joana P. Gon�alves, Sara C. Madeira
 *                 This program is free software; you can redistribute
 *                 it and/or modify it under the terms of the GNU General
 *                 Public License as published by the Free Software
 *                 Foundation; either version 3 of the License, or
 *                 any later version.
 *
 *                 This program is distributed in the hope that it will
 *                 be useful, but WITHOUT ANY WARRANTY; without even the
 *                 implied warranty of MERCHANTABILITY or FITNESS FOR A
 *                 PARTICULAR PURPOSE.  See the
 *                 <a href="http://www.gnu.org/licenses/gpl.html">
 *                 GNU General Public License</a> for more details.
 * </p>
 *
 * @author Sara C. Madeira
 * @version 1.0
 */
public abstract class AbstractExpressionMatrix
    implements IMatrix, Cloneable, Serializable, NodeObjectInterface {
  public static final long serialVersionUID = -9066290990679020970L;

  // FIELDS

  /**
   * Gene names.
   */
  protected String[] genesNames;

  /**
   * Condition names.
   */
  protected String[] conditionsNames;

  /**
   * Gene expression matrix: real valued matrix with N rows (genes)
   * and M columns (conditions) (NxM).
   */
  protected float[][] geneExpressionMatrix;

  /**
   * True if the gene expression matrix has missing values.
   */
  protected boolean hasMissingValues;

  /**
   * Value used to fill the missing values
   */
  protected float missingValue;

  /**
   *
   */
  protected boolean GoTermsComputed;

  /** Object of class GeneSetResult
     geneOntologyTerms.getNumberOfTerms() --> number of GO terms annotating the genes in the bicluster
     geneOntologyTerms.termID[i] --> ID of term i
     geneOntologyTerms.termName[] --> name of term i
     geneOntologyTermspValue[] --> pValue of term i (computed using the hyper-geometric distribution)
     geneOntologyTerms.correctedPValue[] --> corrected pValue of term i (corrected using Bonferroni correction for multiple testing)
   */
  protected GeneSetResult geneOntologyTerms;

  // #####################################################################################################################

  /**
   * Default constructor.
   */
  public AbstractExpressionMatrix() {
    this.geneExpressionMatrix = new float[0][0];
    this.genesNames = new String[0];
    this.conditionsNames = new String[0];
    this.hasMissingValues = false;
  }

  // #####################################################################################################################

  /**
   *
   * @param expressionMatrix float[][]
   * @param missingValue int
   */
  public AbstractExpressionMatrix(float[][] expressionMatrix,
                                  float missingValue) {
    this.geneExpressionMatrix = expressionMatrix;
    this.missingValue = missingValue;
    this.hasMissingValues = true;
    this.genesNames = new String[this.getNumberOfGenes()];
    for (int i = 0; i < this.getNumberOfGenes(); i++) {
      this.genesNames[i] = new String("Gene_" + (i + 1));
    }
    this.conditionsNames = new String[this.getNumberOfConditions()];
    for (int i = 0; i < this.getNumberOfConditions(); i++) {
      this.conditionsNames[i] = new String("Condition_" + (i + 1));
    }
  }

  //###############################################################################################################################
//###############################################################################################################################

  /**
   *
   * @return boolean
   */
  public boolean getGoTermsComputed() {
    return this.GoTermsComputed;
  }

  /**
   *
   * @return GeneSetResult
   */
  public GeneSetResult getGeneOntologyProperties() {
    return this.geneOntologyTerms;
  }

  /**
   *
   * @return String
   */
  public abstract String getOrganism();

  /**
   *
   * @return String
   */
  public abstract String getDataType();

  /**
   *
   * @return String
   */
  public abstract String getGeneIdentifier();

  //###############################################################################################################################
  //###############################################################################################################################

  /**
   *
   * @param pathTo_GeneOntologyFile String
   * @param pathTo_GeneAssociationFile String
   * @param goTermAssocs boolean
   * @return GOFrontEnd
   * @throws Exception
   */
  public GOFrontEnd computeGeneOntologyTerms(String pathTo_GeneOntologyFile,
                                             String pathTo_GeneAssociationFile,
                                             boolean goTermAssocs) throws
      Exception {
    if (!this.GoTermsComputed) {
      GOFrontEnd go = new GOFrontEnd(this.genesNames, pathTo_GeneOntologyFile,
                                     pathTo_GeneAssociationFile);
      this.computeGeneOntologyTerms(go, goTermAssocs);
      return go;
    }
    else {
      return null;
    }
  }

  //###############################################################################################################################
  //###############################################################################################################################

  /**
   *
   * @param go GOFrontEnd
   * @param goTermAssocs boolean
   * @throws Exception
   */
  public void computeGeneOntologyTerms(GOFrontEnd go, boolean goTermAssocs) {

    if (!this.GoTermsComputed) {
      this.geneOntologyTerms = go.calculateGeneSet(this.genesNames,
          "EXPRESSION MATRIX", goTermAssocs);
      this.GoTermsComputed = true;
    }
  }

  //###############################################################################################################################
  //###############################################################################################################################

  /**
   * Creates .dot file with GO graph with terms enriched after Bonferroni correction.
   *
   * @param go GOFrontEnd
   * @param pathToDirectoryForResults String
   * @param dotFileName String
   * @param GO_pValues_userThreshold float
   * @throws Exception
   */
  public void printGraphWithGeneOntologyTerms_ToFile(GOFrontEnd go,
      String pathToDirectoryForResults, String dotFileName,
      float GO_pValues_userThreshold) throws Exception {
    if (GO_pValues_userThreshold <= 0) {
      throw new Exception("GO_pValues_userThreshold must be in ]0,1]");
    }

    File dotOutFile;
    if (pathToDirectoryForResults != null) {
      // CREATE DIRECTORY TO STORE THE RESULTS
      File dirForResults = new File(pathToDirectoryForResults);
      boolean exists = (dirForResults).exists();
      if (!exists) {
        dirForResults.mkdirs();
      }
      dotOutFile = new File(pathToDirectoryForResults, dotFileName);
    }
    else {
      dotOutFile = new File(dotFileName);
    }

    if (this.getSignificant_GO_BonferroniCorrected_pValues_UserThreshold(
        GO_pValues_userThreshold) > 0) {
      StudySetResult studySetResult = go.calculateStudySet(this.getGenesNames(),
          "EXPRESSION MATRIX");
      studySetResult.writeDOT(go.getGoTerms(), go.getGoGraph(), dotOutFile,
                              GO_pValues_userThreshold, true, null);
    }
  }

  //###############################################################################################################################

  /**
   * Number of (Bonferroni corrected) pValues, computed using the hypergeometric distribution and the Gene Ontology,
   * that are statistical significant (CCC-Bicluster is biologically significant). That is, number of
   * pValues < user predefined threshold.
   *
   * @param GO_pValues_userThreshold float User provided threshold used to consider a term as significantly enriched.
   * @return int
   */
  public int getSignificant_GO_BonferroniCorrected_pValues_UserThreshold(float
      GO_pValues_userThreshold) {
    if (!this.GoTermsComputed) {
      System.out.println("GO terms not computed!");
      return 0;
    }
    int significant_GO_BonferroniCorrected_pValues_userThreshold = 0;
    for (int i = 0; i < this.geneOntologyTerms.getNumberOfTerms(); i++) {
      if (this.geneOntologyTerms.getCorrectedPValue()[i] <
          GO_pValues_userThreshold) {
        significant_GO_BonferroniCorrected_pValues_userThreshold++;
      }
    }
    return (significant_GO_BonferroniCorrected_pValues_userThreshold);
  }

  //###############################################################################################################################
  // #####################################################################################################################

  /**
   *
   * @param missingValue float
   * @return boolean
   */
  protected boolean checkIfMatrixHasMissingValues(float missingValue) {
    for (int i = 0; i < this.getNumberOfGenes(); i++) {
      for (int j = 0; j < this.getNumberOfConditions(); j++) {
        if (this.getGeneExpressionMatrix()[i][j] == missingValue) {
          return (true);
        }
      }
    }
    return (false);
  }

  // SETS

  /**
   *
   * @param genesNames String[]
   */
  public void setGenesNames(String[] genesNames) {
    this.genesNames = genesNames;
  }

  /**
   *
   * @param conditionsNames String[]
   */
  public void setConditionsNames(String[] conditionsNames) {
    this.conditionsNames = conditionsNames;
  }

  /**
   *
   * @param geneExpressionMatrix float[][]
   */
  public void setGeneExpressionMatrix(float[][] geneExpressionMatrix) {
    this.geneExpressionMatrix = geneExpressionMatrix;
  }

  /**
   *
   * @param missingFlag boolean
   */
  public void setHasMissingValues(boolean missingFlag) {
    this.hasMissingValues = missingFlag;
  }

  // GETS

  /**
   *
   * @return int
   */
  public int getNumberOfGenes() {
    return (this.geneExpressionMatrix.length);
  }

  /**
   *
   * @return int
   */
  public int getNumberOfConditions() {
    return (this.geneExpressionMatrix[0].length);
  }

  /**
   *
   * @return String[]
   */
  public String[] getGenesNames() {
    return (this.genesNames);
  }

  /**
   *
   * @return String[]
   */
  public String[] getConditionsNames() {
    return (this.conditionsNames);
  }

  /**
   *
   * @return float[][]
   */
  public float[][] getGeneExpressionMatrix() {
    return (this.geneExpressionMatrix);
  }

  /**
   *
   * @return boolean
   */
  public boolean hasMissingValues() {
    return (this.hasMissingValues);
  }

  /**
   *
   * @return float
   */
  public float getMissingValue() {
    return (this.missingValue);
  }

  // ################################################ WRITE AND READ EXPRESSION MATRIX #################################

  /**
   * Writes the gene expression matrix to a .txt file. The values in the expression matrix are separated
   * by one of the following characters: '\t' (tab), ';' ',' or ' '.
   *
   * @param fileName String Name of the file to whom the gene expression matrix will be written.
   *
   * @param separator Character used to separate the values in the expression matrix.
   *
   * @throws Exception
   */
  public void writeExpressionMatrixToFileTXT(String fileName, char separator) throws
      Exception {

    // EXCEPTION!!!
    // 1) separator can only be '\t', ';' ',' or ' '
    // 2) the file type is .txt

    if (separator != '\t' && separator != ' ' && separator != ';') {
      throw new Exception(
          "INVALID SEPARATOR: separator can only be '\t', ';' ',' or ' '");
    }

    if (!fileName.substring(fileName.length() - 4).equals(new String(".txt"))) {
      throw new Exception("INVALID FILE TYPE: file type can only be '.txt'");
    }

    PrintWriter out = new PrintWriter(new BufferedWriter(new FileWriter(
        fileName)));

    // First line = condition name
    if (this.conditionsNames != null) {
      out.print("CONDITIONS");
      out.print(separator);
      for (int j = 0; j < this.getNumberOfConditions(); j++) {
        out.print(this.conditionsNames[j] + separator);
      }
      out.println();
    }

    if (this.geneExpressionMatrix != null && this.genesNames != null) {

      for (int i = 0; i < this.getNumberOfGenes(); i++) {
        out.print(this.genesNames[i] + separator);
        for (int j = 0; j < this.getNumberOfConditions(); j++) {
          if (this.geneExpressionMatrix[i][j] == Integer.MIN_VALUE) { //missing value
            out.print("" + separator + separator);
          }
          else {
            out.print("" + this.geneExpressionMatrix[i][j] + separator);
          }
        }
        out.println();
      }
    }
    out.close();
  }

  /**
   * Writes a gene expression matrix to a .txt file. The values in the expression matrix are separated
   * by one of the following characters: '\t' (tab), ';' ',' or ' '.
   *
   * @param fileName String Name of the file to whom the gene expression matrix will be written.
   * @param separator Character used to separate the values in the expression matrix.
   * @param geneExpressionMatrix float[][] Matrix with the expression values.
   * @param genesNames String[] Array with the gene names.
   * @param conditionsNames String[] Array with the condition names.
   *
   * @throws Exception
   */
  public static void writeExpressionMatrixToFileTXT(String fileName,
      char separator,
      float[][] geneExpressionMatrix, String[] genesNames,
      String[] conditionsNames) throws Exception {

    if (separator != '\t' && separator != ' ' && separator != ';') {
      throw new Exception(
          "INVALID SEPARATOR: separator can only be '\t', ';' ',' or ' '");
    }

    if (!fileName.substring(fileName.length() - 4).equals(new String(".txt"))) {
      throw new Exception("INVALID FILE TYPE: file type can only be '.txt'");
    }

    int numberOfGenes = genesNames.length;
    int numberOfConditions = conditionsNames.length;

    PrintWriter out = new PrintWriter(new BufferedWriter(new FileWriter(
        fileName)));

    // First line = condition name
    if (conditionsNames != null) {
      out.print("CONDITIONS");
      out.print(separator);
      for (int j = 0; j < numberOfConditions; j++) {
        out.print(conditionsNames[j] + separator);
      }
      out.println();
    }

    if (geneExpressionMatrix != null && genesNames != null) {

      for (int i = 0; i < numberOfGenes; i++) {
        out.print(genesNames[i] + separator);
        for (int j = 0; j < numberOfConditions; j++) {
          if (geneExpressionMatrix[i][j] == Integer.MIN_VALUE) { //missing value
            out.print("" + separator + separator);
          }
          else {
            out.print("" + geneExpressionMatrix[i][j] + separator);
          }

        }
        out.println();
      }
    }
    out.close();
  }

  /**
   * Writes the gene expression matrix to a .pgm file. The values in the expression matrix are
   * separated by one of the following characters: '\t' (tab), ';' ',' or ' '. The values in the
   * expression matrix (real-valued) are converted intovalues in the interval [0,65536].
   * (65536 is the maximum gray value in ASCII decimal).
   *
   * @param fileName String Name of the file to whom the gene expression matrix will be written.
   *
   * @param separator Character used to separate the values in the expression matrix.
   *
   * @throws Exception
   */
  public void writeExpressionMatrixToFilePGM(String fileName, char separator) throws
      Exception {

    // EXCEPTION!!!
    // 1) separator can only be '\t', ';' ',' or ' '
    // 2) the file type is .txt
    // 3) the real values converted from the matrix must not be greater than 65536

    if (separator != '\t' || separator != ' ' || separator != ';') {
      throw new Exception(
          "INVALID SEPARATOR: separator can only be '\t', ';' ',' or ' '");
    }

    if (!fileName.substring(fileName.length() - 5).equals(new String(".txt"))) {
      throw new Exception("INVALID FILE TYPE: file type can only be '.txt'");
    }

    // P2 => ASCII VALUES
    // P5 => BINARY VALUES
    // # = COMMENTS
    /* PGM FILE EXAMPLE
        P2 #ASCII VALUES
        24 7 #NUMBER_OF_ROWS NUMBER_OF_COLUMNS
        15   #MAX_VALUE
        #CONDITION_NAMES = ...
        #GENE NAMES = ...
        0  0  0  0  0  0  0  0  0  0  0  0  0  0  0  0  0  0  0  0  0  0  0  0
        0  3  3  3  3  0  0  7  7  7  7  0  0 11 11 11 11  0  0 15 15 15 15  0
        0  3  0  0  0  0  0  7  0  0  0  0  0 11  0  0  0  0  0 15  0  0 15  0
        0  3  3  3  0  0  0  7  7  7  0  0  0 11 11 11  0  0  0 15 15 15 15  0
        0  3  0  0  0  0  0  7  0  0  0  0  0 11  0  0  0  0  0 15  0  0  0  0
        0  3  0  0  0  0  0  7  7  7  7  0  0 11 11 11 11  0  0 15  0  0  0  0
        0  0  0  0  0  0  0  0  0  0  0  0  0  0  0  0  0  0  0  0  0  0  0  0
     */

    PrintWriter out = new PrintWriter(new BufferedWriter(new FileWriter(
        fileName)));

    out.println("P2\t#ASCII VALUES");
    out.println(this.getNumberOfGenes() + "\t" + this.getNumberOfConditions() +
                "\t#NUMBER_OF_ROWS NUMBER_OF_COLUMNS");
    out.println("65536\t#MAX_VALUE");

    out.print("#CONDITION_NAMES =");
    if (this.conditionsNames != null) {
      out.print(separator);
      for (int j = 0; j < this.getNumberOfConditions(); j++) {
        out.print(this.conditionsNames[j] + separator);
      }
      out.println();
    }
    out.print("#GENE NAMES =");
    if (this.genesNames != null) {
      out.print(separator);
      for (int i = 0; i < this.getNumberOfGenes(); i++) {
        out.print(this.genesNames[i] + separator);
      }
      out.println();
    }

    // EXPRESSION MATRIX

    // CONVERT FLOAT
    //!!!!!!!!
    if (this.geneExpressionMatrix != null) {
      // compute max_a_ij and min_a_ij
      float min_a_ij = this.geneExpressionMatrix[0][0];
      float max_a_ij = this.geneExpressionMatrix[0][0];
      for (int i = 0; i < this.getNumberOfGenes(); i++) {
        for (int j = 0; j < this.getNumberOfConditions(); j++) {
          if (this.geneExpressionMatrix[i][j] > max_a_ij) {
            max_a_ij = this.geneExpressionMatrix[i][j];
          }
          if (this.geneExpressionMatrix[i][j] < min_a_ij) {
            min_a_ij = this.geneExpressionMatrix[i][j];
          }
        }
        out.println();
      }
      // transform a_ij to the interval [0,65536] and write values into the file
      int[][] new_geneExpressionMatrix = new int[this.getNumberOfGenes()][this.
          getNumberOfConditions()];
      for (int i = 0; i < this.getNumberOfGenes(); i++) {
        for (int j = 0; j < this.getNumberOfConditions(); j++) {
          new_geneExpressionMatrix[i][j] = (int)
              Math.round(
                  (this.geneExpressionMatrix[i][j] - min_a_ij) * 65536 /
                  (max_a_ij - min_a_ij));
          out.print(new_geneExpressionMatrix[i][j] + separator);
        }
        out.println();
      }
    }
  }

  /**
   * Writes the genes names to a file.
   *
   * @param fileName String Name of the file to whom the gene names will be written.
   *
   * @throws IOException
   */
  public void writeGenesToFileTXT(String fileName) throws IOException {

    PrintWriter out = new PrintWriter(new BufferedWriter(new FileWriter(
        fileName)));

    if (this.genesNames != null) {

      for (int i = 0; i < this.getNumberOfGenes(); i++) {
        out.println("" + this.genesNames[i]);
      }
      out.close();
    }
  }

  //................................................................

  /**
   *
   * @return Object
   */
  public Object clone() {
    AbstractExpressionMatrix o = null;
    try {
      o = (AbstractExpressionMatrix)super.clone();
    }
    catch (CloneNotSupportedException e) {
      System.err.println("AbstractExpressionMatrix can't clone");
    }
    o.genesNames = this.genesNames.clone();
    o.conditionsNames = this.conditionsNames.clone();
    o.geneExpressionMatrix = this.geneExpressionMatrix.clone();
    o.hasMissingValues = this.hasMissingValues;
    o.missingValue = this.missingValue;
    return o;
  }

  /**
   *
   * TO BE IMPLEMENTED !!!!!!
   *
   * @return StyledDocument
   */
  public StyledDocument info() {

    StyledDocument doc = new DefaultStyledDocument();
    StyledDocument doc2 = new HTMLDocument();

    // ...

    return (doc);
  }
} // END CLASS
