# Supplementary material for: BiGGEsTS: integrated environment for biclustering analysis of time series gene expression data
Source: BMC Res Notes. 2009 Jul 7;2:124. doi: 10.1186/1756-0500-2-124 (PMC2720980; doi:10.1186/1756-0500-2-124)
Supplement: Additional file 3 — Source code of the BiGGEsTS software. The source code of BiGGEsTS. The archive contains two directories, named "biggests" and "smadeira", inside a main directory, named "src". Each of the directories contained in "biggests" and "smadeira" contains the source files of the classes included in the packages identified by the same names. The Javadoc documentation of the source code is available at the official website. [file 1756-0500-2-124-S3.zip › src/smadeira/biclustering/Abstract_CC_Biclustering.java]

package smadeira.biclustering;

import java.io.*;
import java.util.*;

/**
 * <p>Title: Abstract CC (Coherent Column) Biclustering</p>
 *
 * <p>Description: Defines a coherent column group of biclusters.</p>
 *
 * <p>Copyright:   Copyright (C) 2007  Joana P. Gon�alves, Sara C. Madeira
 *                 This program is free software; you can redistribute
 *                 it and/or modify it under the terms of the GNU General
 *                 Public License as published by the Free Software
 *                 Foundation; either version 3 of the License, or
 *                 any later version.
 *
 *                 This program is distributed in the hope that it will
 *                 be useful, but WITHOUT ANY WARRANTY; without even the
 *                 implied warranty of MERCHANTABILITY or FITNESS FOR A
 *                 PARTICULAR PURPOSE.  See the
 *                 <a href="http://www.gnu.org/licenses/gpl.html">
 *                 GNU General Public License</a> for more details.
 * </p>
 *
 * @author smcosta
 *
 */
public abstract class Abstract_CC_Biclustering
    extends Biclustering<IMatrix>
    implements
    Cloneable, Serializable, NodeObjectInterface {
  public static final long serialVersionUID = -5179122054415647591L;

  /**
   * Current bicluster expression matrix.
   */
  protected float[][] A;

  /**
   * Indexes of the genes in A.
   */
  protected ArrayList<Integer> X;

  /**
   * Indexes of the conditions in A.
   */
  protected ArrayList<Integer> Y;

  /**
   * The maximum acceptable mean squared residue.
   */
  protected float delta;

  /**
   * A parameter for multiple node deletion.
   */
  protected float alpha;

  /**
   * Indexes of the genes in the bicluster (I,J).
   */
  protected ArrayList<Integer> I;

  /**
   * Indexes of the conditions in the bicluster (I,J).
   */
  protected ArrayList<Integer> J;

  /**
   * MSR(I,J)
   * Minimum Squared Residue
   */
  protected float H;

  /**
   * Mean of all the elements in the bicluster.
   */
  protected float a_IJ;

  /**
   * Mean of all the elements in each line
   */
  protected ArrayList<Float> a_iJ;

  /**
   * Mean of all the elemtents in each column
   */
  protected ArrayList<Float> a_Ij;

  /**
   * Number of biclusters to extract.
   */
  protected int numberOfBiclustersToExtract;

  /**
   *
   * Constructor
   *
   * @param m AbstractExpressionMatrix
   * @param delta float
   * @param alpha float
   * @param numberOfBiclustersToExtract int
   * @throws java.lang.Exception
   */
  public Abstract_CC_Biclustering(AbstractExpressionMatrix m, float delta,
                                  float alpha, int numberOfBiclustersToExtract) throws
      Exception {

    if (m.hasMissingValues) {
      throw new Exception("This algorithm does not support missing values: \n please remove the genes with missing values or fill them before applying the algorithm.");
    }

    this.matrix = m;
    this.delta = delta;
    this.alpha = alpha;
    this.numberOfBiclustersToExtract = numberOfBiclustersToExtract;

    this.A = new float[this.matrix.getNumberOfGenes()][this.matrix
        .getNumberOfConditions()];

    for (int i = 0; i < this.matrix.getNumberOfGenes(); i++) {
      for (int j = 0; j < this.matrix.getNumberOfConditions(); j++) {
        this.A[i][j] = this.matrix.getGeneExpressionMatrix()[i][j];
      }
    }
    this.X = new ArrayList(this.matrix.getNumberOfGenes());
    this.I = new ArrayList(this.matrix.getNumberOfGenes());
    this.Y = new ArrayList(this.matrix.getNumberOfConditions());
    this.J = new ArrayList(this.matrix.getNumberOfConditions());

    for (int i = 0; i < this.matrix.getNumberOfGenes(); i++) {
      X.add(i, new Integer(i));
      I.add(i, new Integer(i));
    }

    for (int j = 0; j < this.matrix.getNumberOfConditions(); j++) {
      Y.add(j, new Integer(j));
      J.add(j, new Integer(j));
    }
    // compute a_IJ
    this.compute_a_IJ();
    // compute a_iJ
    this.compute_a_iJ();
    // compute a_Ij
    this.compute_a_Ij();
    // compute MSR(I,J)
    this.update_H();
  }

  /**
   *
   * @return float
   */
  public float getDelta() {
    return this.delta;
  }

  /**
   *
   * @return float
   */
  public float getAlpha() {
    return this.alpha;
  }

  /**
   *
   * @return int
   */
  public int getnumberOfBiclustersToExtract() {
    return this.numberOfBiclustersToExtract;
  }

  /**
   *
   * Abstract methods
   *
   */

  protected abstract void insertRow();

  protected abstract void insertColumn();

  protected abstract void deleteColumn();

  /**
   * Mask bicluster with random values.
   */
  protected void replaceBiclusterWithRandomValues() {
    float min_a_ij;
    float max_a_ij;
    // uniform distribution between min(A_ij) and max(A_ij)
    min_a_ij = this.A[0][0];
    max_a_ij = this.A[0][0];
    for (int i = 0; i < this.A.length; i++) {
      for (int j = 0; j < this.A[0].length; j++) {
        if (this.A[i][j] < min_a_ij) {
          min_a_ij = this.A[i][j];
        }

        if (this.A[i][j] > max_a_ij) {
          max_a_ij = this.A[i][j];
        }
      }
    }
    // uniform distribution between 0 and 800 for Cheng and Church data
    // min_a_ij = 0;
    // max_a_ij = 800;
    // mask bicluster
    Random r = new Random(); // random number generator
    for (int i = 0; i < I.size(); i++) {
      for (int j = 0; j < J.size(); j++) {
        float randomNumber = (max_a_ij - min_a_ij) * r.nextFloat()
            + min_a_ij;
        this.A[I.get(i).intValue()][J.get(j).intValue()] = randomNumber;
      }
    }
  }

  /**
   * Computes MSR - mean squared residue (BRUTE FORCE!!).
   */
  protected void update_H() {
    this.H = 0;
    // compute a_IJ
    this.compute_a_IJ();
    // compute a_iJ
    this.compute_a_iJ();
    // compute a_Ij
    this.compute_a_Ij();
    // compute MSR
    for (int i = 0; i < this.I.size(); i++) {
      for (int j = 0; j < this.J.size(); j++) {
        float r_a_ij = this.A[this.I.get(i).intValue()][this.J.get(j)
            .intValue()]
            - a_iJ.get(i).floatValue()
            - a_Ij.get(j).floatValue()
            + a_IJ;
        this.H = this.H + (float) Math.pow(r_a_ij, 2);
      }
    }
    this.H = this.H / (this.I.size() * this.J.size());
  }

  /**
   * Computes a_IJ.
   */
  protected void compute_a_IJ() {
    float sum_a_ij = 0;
    for (int i = 0; i < this.I.size(); i++) {
      for (int j = 0; j < this.J.size(); j++) {
        sum_a_ij = sum_a_ij
            + this.A[this.I.get(i).intValue()][this.J.get(j)
            .intValue()];
      }
    }
    this.a_IJ = sum_a_ij / (this.I.size() * this.J.size());
  }

  /**
   * Compute a_iJ
   *
   */
  protected void compute_a_iJ() {
    this.a_iJ = new ArrayList(this.I.size());
    for (int i = 0; i < this.I.size(); i++) {
      this.a_iJ.add(i, new Float(0));
      for (int j = 0; j < this.J.size(); j++) {
        float a = ( (Float) a_iJ.get(i)).floatValue();
        float b = A[this.I.get(i).intValue()][this.J.get(j).intValue()];
        this.a_iJ.set(i, new Float(a + b));
      }
      this.a_iJ.set(i,
                    new Float(a_iJ.get(i).floatValue() / this.J.size()));
    }
  }

  /**
   * Computes a_Ij
   */
  protected void compute_a_Ij() {
    this.a_Ij = new ArrayList(this.J.size());
    for (int j = 0; j < this.J.size(); j++) {
      this.a_Ij.add(j, new Float(0));
      for (int i = 0; i < this.I.size(); i++) {
        float a = ( (Float) a_Ij.get(j)).floatValue();
        float b = this.A[this.I.get(i).intValue()][this.J.get(j)
            .intValue()];
        this.a_Ij.set(j, new Float(a + b));
      }
      this.a_Ij.set(j,
                    new Float(a_Ij.get(j).floatValue() / this.I.size()));
    }
  }

  /**
   * Multiple Row Deletion.
   *
   */
  protected void deleteRow() {
    ArrayList rowsToDelete = new ArrayList(0);

    for (int i = 0; i < this.I.size(); i++) {
//      System.out.println("TRYING TO DELETE ROW #"
//                         + ( (Integer)this.I.get(i)).intValue());
      // COMPUTE RATIO i
      float ratio_i;
      float sum_j = 0;
      for (int j = 0; j < this.J.size(); j++) {
        float a = this.A[this.I.get(i).intValue()][this.J.get(j)
            .intValue()];
        float b = this.a_iJ.get(i).floatValue();
        float c = this.a_Ij.get(j).floatValue();
        sum_j = sum_j + (float) Math.pow(a - b - c + this.a_IJ, 2);
      }
      ratio_i = (1 / this.H) * (1 / (float)this.J.size()) * sum_j;
      if (ratio_i > alpha) {
//        System.out.println("DELETING ROW #" + this.I.get(i).intValue());
        rowsToDelete.add(new Integer(i));
      }
    }
    this.I.removeAll(rowsToDelete);
  }

}
