# Supplementary material for: BiGGEsTS: integrated environment for biclustering analysis of time series gene expression data
Source: BMC Res Notes. 2009 Jul 7;2:124. doi: 10.1186/1756-0500-2-124 (PMC2720980; doi:10.1186/1756-0500-2-124)
Supplement: Additional file 3 — Source code of the BiGGEsTS software. The source code of BiGGEsTS. The archive contains two directories, named "biggests" and "smadeira", inside a main directory, named "src". Each of the directories contained in "biggests" and "smadeira" contains the source files of the classes included in the packages identified by the same names. The Javadoc documentation of the source code is available at the official website. [file 1756-0500-2-124-S3.zip › src/smadeira/biclustering/Bicluster.java]

package smadeira.biclustering;

import java.io.*;
import java.util.*;

import javax.swing.text.*;
import javax.swing.text.html.*;

import ontologizer.*;
import smadeira.ontologizer.*;
import smadeira.utils.BiologicalRelevanceSummary;
import org.jfree.chart.ChartUtilities;
import smadeira.utils.PanelExpressionChart;

/**
 * <p>Title: Bicluster</p>
 *
 * <p>Description: Defines a bicluster.</p>
 *
 * <p>Copyright:   Copyright (C) 2007  Joana P. Gon�alves, Sara C. Madeira
 *                 This program is free software; you can redistribute
 *                 it and/or modify it under the terms of the GNU General
 *                 Public License as published by the Free Software
 *                 Foundation; either version 3 of the License, or
 *                 any later version.
 *
 *                 This program is distributed in the hope that it will
 *                 be useful, but WITHOUT ANY WARRANTY; without even the
 *                 implied warranty of MERCHANTABILITY or FITNESS FOR A
 *                 PARTICULAR PURPOSE.  See the
 *                 <a href="http://www.gnu.org/licenses/gpl.html">
 *                 GNU General Public License</a> for more details.
 * </p>
 *
 * @author Sara C. Madeira
 * @version 1.0
 */
public class Bicluster
    implements Cloneable, Serializable, Comparable, NodeObjectInterface {
  public static final long serialVersionUID = -9199570643148022643L;

  // FIELDS

  /**
   * Object Biclustering where the bicluster was generated.
   */
  protected Biclustering biclusterSource;

  /**
   * Bicluster ID.
   */
  protected int ID;

  /**
   * Indexes start at 1 at not at 0.
   */
  protected int[] rowsIndexes;

  /**
   * Indexes start at 1 at not at 0.
   */
  protected int[] columnsIndexes;

//###############################################################################################################################
//###############################################################################################################################

  /**
   *
   */
  protected Bicluster() {
  }

  /**
   *
   * @param biclusterSource Biclustering
   * @param ID int
   * @param rows int[]
   * @param columns int[]
   */
  public Bicluster(Biclustering biclusterSource, int ID, int[] rows,
                   int[] columns) {
    this.biclusterSource = biclusterSource;
    this.rowsIndexes = rows;
    this.columnsIndexes = columns;
    this.ID = ID;
  }

//###############################################################################################################################
//###############################################################################################################################


  /**
   *
   * @return float
   */
  public float getMissingValue(){
  return ((DiscretizedExpressionMatrix)this.biclusterSource.matrix)
      .getMissingValue();
}
  /**
   *
   * @return int
   */
  public int getID() {
    return (this.ID);
  }

  /**
   *
   * @return Biclustering
   */
  public Biclustering getBiclusterSource() {
    return (this.biclusterSource);
  }

  /**
   *
   * @return int
   */
  public int getNumberOfGenes() {
    return (this.rowsIndexes.length);
  }

  /**
   *
   * @return int
   */
  public int getNumberOfConditions() {
    return (this.columnsIndexes.length);
  }

  /**
   *
   * @return int[]
   */
  public int[] getRowsIndexes() {
    return (this.rowsIndexes);
  }

  /**
   *
   * @return String[]
   */
  public String[] getGenesNames() {
    String[] genesNames = new String[this.getNumberOfGenes()];
    for (int i = 0; i < this.getNumberOfGenes(); i++) {
      genesNames[i] = ( (IMatrix)this.biclusterSource.getMatrix()).
          getGenesNames()[this.getRowsIndexes()[i] - 1];
    }
    return (genesNames);
  }

  /**
   *
   * @return int[]
   */
  public int[] getColumnsIndexes() {
    return (this.columnsIndexes);
  }

  /**
   *
   * @return String[]
   */
  public String[] getConditionsNames() {
    String[] conditionsNames = new String[this.getNumberOfConditions()];
    for (int j = 0; j < this.getNumberOfConditions(); j++) {
      conditionsNames[j] = ( (IMatrix)this.biclusterSource.getMatrix()).
          getConditionsNames()[this.getColumnsIndexes()[j] - 1];
    }
    return (conditionsNames);
  }

  /**
   *
   * @return float[][]
   */
  public float[][] getBiclusterExpressionMatrix() {
    float[][] matrix = new float[this.getNumberOfGenes()][this.
        getNumberOfConditions()];
    for (int i = 0; i < this.getNumberOfGenes(); i++) {
      for (int j = 0; j < this.getNumberOfConditions(); j++) {
        matrix[i][j] = ( (IMatrix)this.biclusterSource.getMatrix()).
            getGeneExpressionMatrix()[this.getRowsIndexes()[i] -
            1][this.getColumnsIndexes()[j] - 1];
      }
    }
    return (matrix);
  }

  /**
   *
   * @return int
   */
  public int computeSIZE() {
    return (this.getNumberOfConditions() * this.getNumberOfGenes());
  }

  /**
   *
   * @param geneOntologyTerms GeneSetResult
   * @return double
   */
  public double computeBest_GO_pValue(GeneSetResult geneOntologyTerms) {
    double best_GO_pValue = 1.0;

    for (int i = 0; i < geneOntologyTerms.getNumberOfTerms(); i++) {
      if (geneOntologyTerms.getPValue()[i] < best_GO_pValue) {
        best_GO_pValue = geneOntologyTerms.getPValue()[i];
      }
    }
    return (best_GO_pValue);
  }

  /**
   *
   * @param geneOntologyTerms GeneSetResult
   * @return double
   */
  public double computeBest_GO_BonferroniCorrected_pValue(GeneSetResult
      geneOntologyTerms) {
    double best_GO_BonferroniCorrected_pValue = 1.0;
    for (int i = 0; i < geneOntologyTerms.getNumberOfTerms(); i++) {
      if (geneOntologyTerms.getCorrectedPValue()[i] <
          best_GO_BonferroniCorrected_pValue) {
        best_GO_BonferroniCorrected_pValue = geneOntologyTerms.
            getCorrectedPValue()[i];
      }
    }
    return (best_GO_BonferroniCorrected_pValue);
  }

  /**
   * Number of (not corrected) pValues, computed using the hypergeometric distribution and the Gene Ontology,
   * that are statistical significant (CCC-Bicluster is biologically significant). That is, number of
   * pValues < user predefined threshold.
   *
   * @param geneOntologyTerms GeneSetResult
   * @param GO_pValues_userThreshold float
   * @return int
   */
  public int computeSignificant_GO_pValues_UserThreshold(GeneSetResult
      geneOntologyTerms, float GO_pValues_userThreshold) {

    int significant_GO_pValues_userThreshold = 0;
    for (int i = 0; i < geneOntologyTerms.getNumberOfTerms(); i++) {
      if (geneOntologyTerms.getPValue()[i] < GO_pValues_userThreshold) {
        significant_GO_pValues_userThreshold++;
      }
    }
    return (significant_GO_pValues_userThreshold);
  }

  /**
   * Number of (Bonferroni corrected) pValues, computed using the hypergeometric distribution and the Gene Ontology,
   * that are statistical significant (CCC-Bicluster is biologically significant). That is, number of
   * pValues < user predefined threshold.
   *
   * @param geneOntologyTerms GeneSetResult
   * @param GO_pValues_userThreshold float User provided threshold used to consider a term as significantly enriched.
   * @return int
   */
  public int computeSignificant_GO_BonferroniCorrected_pValues_UserThreshold(
      GeneSetResult geneOntologyTerms, float GO_pValues_userThreshold) {
    int significant_GO_BonferroniCorrected_pValues_userThreshold = 0;
    for (int i = 0; i < geneOntologyTerms.getNumberOfTerms(); i++) {
      if (geneOntologyTerms.getCorrectedPValue()[i] < GO_pValues_userThreshold) {
        significant_GO_BonferroniCorrected_pValues_userThreshold++;
      }
    }
    return (significant_GO_BonferroniCorrected_pValues_userThreshold);
  }

  /**
   * Number of Not Corrected pValues < 0.01.
   *
   * @param geneOntologyTerms GeneSetResult
   * @return int
   */
  public int computeHighlySignificant_GO_pValues(GeneSetResult
                                                 geneOntologyTerms) {
    int significant_GO_pValues = 0;
    for (int i = 0; i < geneOntologyTerms.getNumberOfTerms(); i++) {
      if (geneOntologyTerms.getPValue()[i] < 0.01) {
        significant_GO_pValues++;
      }
    }
    return (significant_GO_pValues);
  }

  /**
   * Number of (Bonferroni Corrected) pValues < 0.01.
   *
   * @param geneOntologyTerms GeneSetResult
   * @return int
   */
  public int computeHighlySignificant_GO_BonferroniCorrected_pValues(
      GeneSetResult geneOntologyTerms) {
    int significant_GO_pValues = 0;
    for (int i = 0; i < geneOntologyTerms.getNumberOfTerms(); i++) {
      if (geneOntologyTerms.getCorrectedPValue()[i] < 0.01) {
        significant_GO_pValues++;
      }
    }
    return (significant_GO_pValues);
  }

  /**
   * Number of (not corrected) pValues, computed using the hypergeometric distribution and the Gene Ontology,
   * that are statistical significant (CCC-Bicluster is biologically significant). That is, number of
   * 0.01 <= pValues < 0.05 user predefined threshold
   *
   * @param geneOntologyTerms GeneSetResult
   * @return int
   */
  public int computeSignificant_GO_pValues(GeneSetResult geneOntologyTerms) {
    int significant_GO_pValues = 0;
    for (int i = 0; i < geneOntologyTerms.getNumberOfTerms(); i++) {
      if (geneOntologyTerms.getPValue()[i] >= 0.01 &&
          geneOntologyTerms.getPValue()[i] < 0.05) {
        significant_GO_pValues++;
      }
    }
    return (significant_GO_pValues);
  }

  /**
   * Number of (Bonferroni corrected) pValues, computed using the hypergeometric distribution and the Gene Ontology,
   * that are statistical significant (CCC-Bicluster is biologically significant). That is, number of
   * 0.01 <= pValues < 0.05 user predefined threshold.
   *
   * @param geneOntologyTerms GeneSetResult
   * @return int
   */
  public int computeSignificant_GO_BonferroniCorrected_pValues(GeneSetResult
      geneOntologyTerms) {
    int significant_GO_pValues = 0;
    for (int i = 0; i < geneOntologyTerms.getNumberOfTerms(); i++) {
      if (geneOntologyTerms.getCorrectedPValue()[i] >= 0.01 &&
          geneOntologyTerms.getCorrectedPValue()[i] < 0.05) {
        significant_GO_pValues++;
      }
    }
    return (significant_GO_pValues);
  }

  //###############################################################################################################################
  //###############################################################################################################################

  /**
   * Computes bicluster variance.
   *
   * @return float
   */
  public float computeVAR() {
    float a_IJ;
    float sum_a_ij = 0;
    float VAR = 0;
    for (int i = 0; i < this.getNumberOfGenes(); i++) {
      for (int j = 0; j < this.getNumberOfConditions(); j++) {
        sum_a_ij = sum_a_ij + this.getBiclusterExpressionMatrix()[i][j];
      }
    }
    a_IJ = sum_a_ij / (this.getNumberOfGenes() * this.getNumberOfConditions());

    for (int i = 0; i < this.getNumberOfGenes(); i++) {
      for (int j = 0; j < this.getNumberOfConditions(); j++) {
        VAR = VAR +
            (float) Math.pow(this.getBiclusterExpressionMatrix()[i][j] - a_IJ,
                             2);
      }
    }
    return (VAR / (this.getNumberOfGenes() * this.getNumberOfConditions()));
  }

//###############################################################################################################################

  /**
   * Computes bicluster average row variance.
   *
   * @return float
   */
  public float computeARV() {
    float[] a_iJ = new float[this.getNumberOfGenes()];
    float ARV = 0;

    for (int i = 0; i < this.getNumberOfGenes(); i++) {
      a_iJ[i] = 0;
      for (int j = 0; j < this.getNumberOfConditions(); j++) {
        a_iJ[i] = a_iJ[i] + this.getBiclusterExpressionMatrix()[i][j];
      }
      a_iJ[i] = a_iJ[i] / this.getNumberOfConditions();
    }

    for (int i = 0; i < this.getNumberOfGenes(); i++) {
      for (int j = 0; j < this.getNumberOfConditions(); j++) {
        ARV = ARV +
            (float) Math.pow(this.getBiclusterExpressionMatrix()[i][j] - a_iJ[i],
                             2);
      }
    }
    return (ARV / (this.getNumberOfGenes() * this.getNumberOfConditions()));
  }

//###############################################################################################################################

  /**
   * Computes bicluster average column variance.
   *
   * @return float
   */
  public float computeACV() {
    float[] a_Ij = new float[this.getNumberOfConditions()];
    float ACV = 0;

    for (int j = 0; j < this.getNumberOfConditions(); j++) {
      a_Ij[j] = 0;
      for (int i = 0; i < this.getNumberOfGenes(); i++) {
        a_Ij[j] = a_Ij[j] + this.getBiclusterExpressionMatrix()[i][j];
      }
      a_Ij[j] = a_Ij[j] / this.getNumberOfGenes();
    }

    for (int i = 0; i < this.getNumberOfGenes(); i++) {
      for (int j = 0; j < this.getNumberOfConditions(); j++) {
        ACV = ACV +
            (float) Math.pow(this.getBiclusterExpressionMatrix()[i][j] - a_Ij[j],
                             2);
      }
    }
    return (ACV / (this.getNumberOfGenes() * this.getNumberOfConditions()));
  }

//###############################################################################################################################

  /**
   * Computes bicluster mean squared residue.
   *
   * @return float
   */
  public float computeMSR() {
    float a_IJ;
    float sum_a_ij = 0;
    float[] a_iJ = new float[this.getNumberOfGenes()];
    float[] a_Ij = new float[this.getNumberOfConditions()];
    float MSR = 0;

    for (int i = 0; i < this.getNumberOfGenes(); i++) {
      for (int j = 0; j < this.getNumberOfConditions(); j++) {
        sum_a_ij = sum_a_ij + this.getBiclusterExpressionMatrix()[i][j];
      }
    }
    a_IJ = sum_a_ij / (this.getNumberOfGenes() * this.getNumberOfConditions());

    for (int i = 0; i < this.getNumberOfGenes(); i++) {
      a_iJ[i] = 0;
      for (int j = 0; j < this.getNumberOfConditions(); j++) {
        a_iJ[i] = a_iJ[i] + this.getBiclusterExpressionMatrix()[i][j];
      }
      a_iJ[i] = a_iJ[i] / this.getNumberOfConditions();
    }

    for (int j = 0; j < this.getNumberOfConditions(); j++) {
      a_Ij[j] = 0;
      for (int i = 0; i < this.getNumberOfGenes(); i++) {
        a_Ij[j] = a_Ij[j] + this.getBiclusterExpressionMatrix()[i][j];
      }
      a_Ij[j] = a_Ij[j] / this.getNumberOfGenes();
    }

    for (int i = 0; i < this.getNumberOfGenes(); i++) {
      for (int j = 0; j < this.getNumberOfConditions(); j++) {
        float r_a_ij = this.getBiclusterExpressionMatrix()[i][j] - a_iJ[i] -
            a_Ij[j] +
            a_IJ;
        MSR = MSR + (float) Math.pow(r_a_ij, 2);
      }
    }
    MSR = MSR / (this.getNumberOfGenes() * this.getNumberOfConditions());
    return (MSR);
  }

  //###############################################################################################################################
  //###############################################################################################################################

  /**
   * GO Terms are computed using the 3 ontologies: Biological Process,
   * @param pathToGeneOntologyFile String
   * @param pathToGeneAssociationFile String
   * @param goTermAssocs boolean Compute GOTermsAssociations (which genes are anotated by each GO term).
   * @return GeneSetResult
   * Object of class GeneSetResult
   *    geneOntologyTerms.getNumberOfTerms() --> number of GO terms annotating the genes in the bicluster
   *    geneOntologyTerms.termID[i] --> ID of term i
   *    geneOntologyTerms.termName[] --> name of term i
   *    geneOntologyTermspValue[] --> pValue of term i (computed using the hyper-geometric distribution)
   *    geneOntologyTerms.correctedPValue[] --> corrected pValue of term i (corrected using Bonferroni correction for multiple testing)
   */
  public GeneSetResult computeGeneOntologyTerms(String pathToGeneOntologyFile,
                                                String pathToGeneAssociationFile,
                                                boolean goTermAssocs) {
    GOFrontEnd go = new GOFrontEnd( ( (IMatrix)this.biclusterSource.getMatrix()).
                                   getGenesNames(),
                                   pathToGeneOntologyFile,
                                   pathToGeneAssociationFile);
    return this.computeGeneOntologyTerms(go, goTermAssocs);
  }

  //###############################################################################################################################
  //###############################################################################################################################

  /**
   * Filter GO given a the specified ontology.
   *
   * @param pathTo_GeneOntologyFile String
   * @param pathTo_GeneAssociationFile String
   * @param goTermAssocs boolean Compute GOTermsAssociations (which genes are anotated by each GO term).
   * @param ontology char Filter gene ontology terms to a given ontology:
   * 'B' - BIOLOGICAL PROCESS
   * 'C' - CELLULAR COMPONENT
   * 'M' - METABOLIC FUNCTION
   *
   * @return GeneSetResult Object of class GeneSetResult
   *    geneOntologyTerms.getNumberOfTerms() --> number of GO terms annotating the genes in the bicluster
   *    geneOntologyTerms.termID[i] --> ID of term i
   *    geneOntologyTerms.termName[] --> name of term i
   *    geneOntologyTermspValue[] --> pValue of term i (computed using the hyper-geometric distribution)
   *    geneOntologyTerms.correctedPValue[] --> corrected pValue of term i (corrected using Bonferroni correction for multiple testing)
   *
   * @throws Exception
   */
  public GeneSetResult computeGeneOntologyTerms(String pathTo_GeneOntologyFile,
                                                String pathTo_GeneAssociationFile,
                                                boolean goTermAssocs, char ontology) throws Exception{

    if (ontology != 'B' && ontology != 'C' && ontology != 'M'){
      throw new Exception("WRONG PARAMETER: ontology CAN ONLY BE one of the following: \n 'B' - BIOLOGICAL PROCESS \n 'C' - CELLULAR COMPONENT or 'M' - METABOLIC FUNCTION");
    }

    GOFrontEnd go = new GOFrontEnd(((IMatrix)this.biclusterSource.getMatrix()).
                                   getGenesNames(),
                                   pathTo_GeneOntologyFile,
                                   pathTo_GeneAssociationFile);
    if(ontology == 'B'){
      go.setFilterByTermNamespace(ontologizer.GOTerm.Namespace.BIOLOGICAL_PROCESS);
    }
    else{
      if(ontology == 'C'){
        go.setFilterByTermNamespace(ontologizer.GOTerm.Namespace.CELLUAR_COMPONENT);
      }
      else{
          go.setFilterByTermNamespace(ontologizer.GOTerm.Namespace.MOLECULAR_FUNCTION);
      }
    }
    return this.computeGeneOntologyTerms(go, goTermAssocs);
  }

  //###############################################################################################################################
  //###############################################################################################################################

  /**
   * Compute GO terms in the 3 ontologies.
   *
   * @param go GOFrontEnd
   * @param goTermAssocs boolean
   *
   * @return GeneSetResult Object of class GeneSetResult
   *    geneOntologyTerms.getNumberOfTerms() --> number of GO terms annotating the genes in the bicluster
   *    geneOntologyTerms.termID[i] --> ID of term i
   *    geneOntologyTerms.termName[] --> name of term i
   *    geneOntologyTermspValue[] --> pValue of term i (computed using the hyper-geometric distribution)
   *    geneOntologyTerms.correctedPValue[] --> corrected pValue of term i (corrected using Bonferroni correction for multiple testing)
   */
  public GeneSetResult computeGeneOntologyTerms(GOFrontEnd go, boolean goTermAssocs) {
      return (go.calculateGeneSet(this.getGenesNames(), "BICLUSTER_" + this.ID, goTermAssocs));
  }

  //###############################################################################################################################
  //###############################################################################################################################

  /**
   * Filter GO not in the specified ontology.
   *
   * @param go GOFrontEnd
   * @param goTermAssocs boolean
   * @param ontology char Filter gene ontology terms to a given ontology:
   * 'B' - BIOLOGICAL PROCESS
   * 'C' - CELLULAR COMPONENT
   * 'M' - METABOLIC FUNCTION
   *
   * @return GeneSetResult Object of class GeneSetResult
   *    geneOntologyTerms.getNumberOfTerms() --> number of GO terms annotating the genes in the bicluster
   *    geneOntologyTerms.termID[i] --> ID of term i
   *    geneOntologyTerms.termName[] --> name of term i
   *    geneOntologyTermspValue[] --> pValue of term i (computed using the hyper-geometric distribution)
   *    geneOntologyTerms.correctedPValue[] --> corrected pValue of term i (corrected using Bonferroni correction for multiple testing)
   *
   * @throws Exception
   */
  public GeneSetResult computeGeneOntologyTerms(GOFrontEnd go,
                                                boolean goTermAssocs,
                                                char ontology) throws Exception{

    if (ontology != 'B' && ontology != 'C' && ontology != 'M'){
      throw new Exception("WRONG PARAMETER: ontology CAN ONLY BE one of the following: \n 'B' - BIOLOGICAL PROCESS \n 'C' - CELLULAR COMPONENT or 'M' - METABOLIC FUNCTION");
    }

    if(ontology == 'B'){
      go.setFilterByTermNamespace(ontologizer.GOTerm.Namespace.BIOLOGICAL_PROCESS);
    }
    else{
      if(ontology == 'C'){
        go.setFilterByTermNamespace(ontologizer.GOTerm.Namespace.CELLUAR_COMPONENT);
      }
      else{
          go.setFilterByTermNamespace(ontologizer.GOTerm.Namespace.MOLECULAR_FUNCTION);
      }
    }

    return (go.calculateGeneSet(this.getGenesNames(), "BICLUSTER_" + this.ID, goTermAssocs));
  }

  //###############################################################################################################################
  //###############################################################################################################################

  /**
   * Computes the following information:
   * Bicluster ID
   * Best p-value
   * Best (Bonferroni corrected) p-value
   * # significant terms --> 0.01 <= (Bonferroni corrected) p-value < 0.05
   * # highly significant terms --> (Bonferroni corrected)p-value < 0.01
   * # significant terms according to user threshold --> (Bonferroni corrected) p-value < GO_pValues_userThreshold
   * @param geneOntologyTerms GeneSetResult
   * @param GO_pValues_userThreshold float
   * @return BiologicalRelevanceSummary
   */
  public BiologicalRelevanceSummary computeBiologicalRelevanceSummary(GeneSetResult geneOntologyTerms, float GO_pValues_userThreshold) {
    return new BiologicalRelevanceSummary(this.computeBest_GO_pValue(geneOntologyTerms),
                                          this.computeBest_GO_BonferroniCorrected_pValue(geneOntologyTerms),
                                          this.computeSignificant_GO_BonferroniCorrected_pValues(geneOntologyTerms),
                                          this.computeHighlySignificant_GO_BonferroniCorrected_pValues(geneOntologyTerms),
                                          GO_pValues_userThreshold,
                                          this.computeSignificant_GO_BonferroniCorrected_pValues_UserThreshold(geneOntologyTerms, GO_pValues_userThreshold));
  }

  //###############################################################################################################################
  //###############################################################################################################################

  /**
   * Prints the following information:
   * Bicluster ID
   * Best p-value
   * Best (Bonferroni corrected) p-value
   * # significant terms --> 0.01 <= (Bonferroni corrected) p-value < 0.05
   * # highly significant terms --> (Bonferroni corrected)p-value < 0.01
   * # significant terms according to user threshold --> (Bonferroni corrected) p-value < GO_pValues_userThreshold
   *
   * @param geneOntologyTerms GeneSetResult
   * @param GO_pValues_userThreshold float
   */
  public void printBiologicalRelevanceSummary(GeneSetResult geneOntologyTerms, float GO_pValues_userThreshold) {
    BiologicalRelevanceSummary bio = this.computeBiologicalRelevanceSummary(geneOntologyTerms, GO_pValues_userThreshold);
    System.out.println("Bicluster ID" + "\t" + "Best p-value" + "\t" +
                       "Best (Bonferroni corrected) p-value" +
                       "# significant terms --> 0.01 <= (Bonferroni corrected) p-value < 0.05" +
                       "\t" +
                       "# highly significant terms --> (Bonferroni corrected)p-value < 0.01" +
                       "\t" +
                       "# significant terms according to user threshold --> (Bonferroni corrected) p-value < GO_pValues_userThreshold");
    System.out.println(this.ID + "\t" + bio.getBestPvalue() + "\t" +
                       bio.getBestCorrectedPvalue() + "\t" +
                       bio.getNumberOfSignificantCorrectedTerms() + "\t" +
                       bio.getNumberOfHighlySignificantCorrectedTerms() + "\t" +
                       bio.getNumberOfUserThresholdSignificantCorrectedTerms());
  }
  //###############################################################################################################################

  /**
   *
   * @param geneOntologyTerms GeneSetResult
   * @param GO_pValues_userThreshold float
   * @return String
   */
  public String getBiologicalRelevanceSummary(GeneSetResult geneOntologyTerms, float GO_pValues_userThreshold) {
    BiologicalRelevanceSummary bio = this.computeBiologicalRelevanceSummary(geneOntologyTerms,
                                          GO_pValues_userThreshold);
    return (this.ID + "\t" + bio.getBestPvalue() + "\t" +
                       bio.getBestCorrectedPvalue() + "\t" +
                       bio.getNumberOfSignificantCorrectedTerms() + "\t" +
                       bio.getNumberOfHighlySignificantCorrectedTerms() + "\t" +
                       bio.getNumberOfUserThresholdSignificantCorrectedTerms());
  }


  //###############################################################################################################################

  /**
   * Prints the following information to file:
   * Bicluster ID
   * Best p-value
   * Best (Bonferroni corrected) p-value
   * # significant terms --> 0.01 <= (Bonferroni corrected) p-value < 0.05
   * # highly significant terms --> (Bonferroni corrected)p-value < 0.01
   * # significant terms according to user threshold --> (Bonferroni corrected) p-value < GO_pValues_userThreshold
   *
   * @param pathToDirectory String
   * @param filename String
   * @param geneOntologyTerms GeneSetResult
   * @param GO_pValues_userThreshold float
   * @throws IOException
   */
  public void printBiologicalRelevanceSummary_ToFile(String pathToDirectory, String filename,
      GeneSetResult geneOntologyTerms, float GO_pValues_userThreshold) throws IOException{

    PrintWriter fileOut;
    if (pathToDirectory != null) {
      // CREATE DIRECTORY TO STORE THE RESULTS
      File dirForResults = new File(pathToDirectory);
      boolean exists = (dirForResults).exists();
      if (!exists) {
        dirForResults.mkdirs();
      }
      if(filename != null){
        fileOut = new PrintWriter(new BufferedWriter(new FileWriter(new
            File(pathToDirectory, filename))), true);
      }
      else{
        fileOut = new PrintWriter(new BufferedWriter(new FileWriter(new
            File(pathToDirectory, "GO_Summary.txt"))), true);
      }
    }
    else {
      if(filename != null){
        fileOut = new PrintWriter(new BufferedWriter(new FileWriter(new File(filename))), true);
      }
      else{
        fileOut = new PrintWriter(new BufferedWriter(new FileWriter(new File("GO_Summary.txt"))), true);
      }
    }

    BiologicalRelevanceSummary bio = this.computeBiologicalRelevanceSummary(geneOntologyTerms,GO_pValues_userThreshold);
    fileOut.println("ID" + "\t" + "Best p-value" + "\t" + "Best p-value (Bonferroni corrected)" + "\t" + "# significant terms --> 0.01 <= (Bonferroni corrected) p-value < 0.05" + "\t" +
                    "# highly significant terms --> (Bonferroni corrected)p-value < 0.01" + "\t" +
                    "# significant terms according to user threshold --> (Bonferroni corrected) p-value < GO_pValues_userThreshold");

    fileOut.println(this.ID + "\t" + bio.getBestPvalue() + "\t" +
                       bio.getBestCorrectedPvalue() + "\t" +
                       bio.getNumberOfSignificantCorrectedTerms() + "\t" +
                       bio.getNumberOfHighlySignificantCorrectedTerms() + "\t" +
                       bio.getNumberOfUserThresholdSignificantCorrectedTerms());
    fileOut.close();
  }

  //###############################################################################################################################
  //###############################################################################################################################

  /**
   * Creates .dot file with GO graph with terms enriched after Bonferroni correction.
   *
   * @param pathToGeneOntologyFile String
   * @param pathToGeneAssociationFile String
   * @param pathToDirectory String
   * @param filename String
   * @param GO_pValues_userThreshold float
   * @throws Exception
   */
  public void printGraphWithGeneOntologyTerms_ToFile(String
      pathToGeneOntologyFile, String pathToGeneAssociationFile,
      String pathToDirectory, String filename, float GO_pValues_userThreshold) throws
      Exception {
    if (GO_pValues_userThreshold <= 0) {
      throw new Exception("GO_pValues_userThreshold must be in ]0,1]");
    }

    GOFrontEnd go = new GOFrontEnd( ( (IMatrix)this.biclusterSource.getMatrix()).
                                   getGenesNames(),
                                   pathToGeneOntologyFile,
                                   pathToGeneAssociationFile);
    GeneSetResult geneOntologyTerms = this.computeGeneOntologyTerms(go, false);

    if (this.computeSignificant_GO_BonferroniCorrected_pValues_UserThreshold(
        geneOntologyTerms, GO_pValues_userThreshold) > 0) {
      this.printGraphWithGeneOntologyTerms_ToFile(go,
                                                  pathToDirectory, filename,
                                                  GO_pValues_userThreshold);
    }
  }

  //###############################################################################################################################
  //###############################################################################################################################

  /**
   * Creates .dot file with GO graph with terms enriched after Bonferroni correction.
   *
   * @param go GOFrontEnd
   * @param pathToDirectory String
   * @param filename String
   * @param GO_pValues_userThreshold float
   * @throws Exception
   */
  public void printGraphWithGeneOntologyTerms_ToFile(GOFrontEnd go,
      String pathToDirectory, String filename, float GO_pValues_userThreshold) throws Exception {
    if (GO_pValues_userThreshold <= 0) {
      throw new Exception("GO_pValues_userThreshold must be in ]0,1]");
    }

    File dotOutFile;
    if (pathToDirectory != null) {
      // CREATE DIRECTORY TO STORE THE RESULTS
      File dirForResults = new File(pathToDirectory);
      boolean exists = (dirForResults).exists();
      if (!exists) {
        dirForResults.mkdirs();
      }
      if(filename == null){
        dotOutFile = new File(pathToDirectory, "BICLUSTER_" + this.getID() + "_GO_Graph.dot");
      }
      else{
        dotOutFile = new File(pathToDirectory, filename);
      }
    }
    else {
      if(filename == null){
        dotOutFile = new File("BICLUSTER_" + this.getID() + "_GO_Graph.dot");
      }
      else{
        dotOutFile = new File(filename);
      }
    }

    GeneSetResult geneOntologyTerms = this.computeGeneOntologyTerms(go, false);
    if (this.computeSignificant_GO_BonferroniCorrected_pValues_UserThreshold(
        geneOntologyTerms, GO_pValues_userThreshold) > 0) {
      StudySetResult studySetResult = go.calculateStudySet(this.getGenesNames(),
          "BICLUSTER_" + this.ID);
      studySetResult.writeDOT(go.getGoTerms(), go.getGoGraph(), dotOutFile,
                              GO_pValues_userThreshold, true, null);
    }
  }

//###############################################################################################################################
//###############################################################################################################################

  /**
   * PRINTS TABLE WITH BIOLOGICAL FUNCTIONS AND P-VALUES COMPUTED WITH ONTOLOGIZER.
   *
   * @param geneOntologyTerms GeneSetResult
   */
  public void printTableWithGeneOntologyTerms(GeneSetResult geneOntologyTerms) {

    System.out.println("TERM ID" + "\t" +
                       "TERM NAME" + "\t" +
                       "#GENES IN POPULATION" + "\t" +
                       "GENES IN POPULATION ANNOTATED WITH THIS TERM" + "\t" +
                       "#GENES IN BICLUSTER" + "\t" +
                       "GENES IN BICLUSTER ANNOTATED WITH THIS TERM" + "\t" +
                       "HYPERGEOMETRIC P-VALUE" + "\t" +
                       "BONFERRONI CORRECTED HYPERGEOMETRIC P-VALUE");
    for (int i = 0; i < geneOntologyTerms.getNumberOfTerms(); i++) {
      System.out.println(geneOntologyTerms.getTermID()[i] + "\t" +
                         geneOntologyTerms.getTermName()[i] + "\t" +
                         geneOntologyTerms.getPopulationGeneCount() + "\t" +
                         geneOntologyTerms.
                         getGenesInPopulationAnnotatedWithTerm()[i] + "\t" +
                         getNumberOfGenes() + "\t" +
                         geneOntologyTerms.getGenesInBiclusterAnnotatedWithTerm()[
                         i] + "\t" +
                         geneOntologyTerms.getPValue()[i] + "\t" +
                         geneOntologyTerms.getCorrectedPValue()[i]);
    }
  }

  //###############################################################################################################################
  //###############################################################################################################################

  /**
   * PRINTS TABLE WITH BIOLOGICAL FUNCTIONS AND P-VALUES COMPUTED WITH ONTOLOGIZER TO FILE.
   *
   * @param geneOntologyTerms GeneSetResult
   * @param pathToDirectory String
   * @param filename String
   * @param GO_pValues_userThreshold float
   * @param useCorrectedPValues boolean
   * @throws IOException
   */
  public void printTableWithGeneOntologyTerms_ToFile(GeneSetResult
      geneOntologyTerms, String pathToDirectory, String filename,
      float GO_pValues_userThreshold,
      boolean useCorrectedPValues) throws IOException {

    PrintWriter fileOut;
    if (pathToDirectory != null) {
      // CREATE DIRECTORY TO STORE THE RESULTS
      File dirForResults = new File(pathToDirectory);
      boolean exists = (dirForResults).exists();
      if (!exists) {
        dirForResults.mkdirs();
      }
      if(filename == null){
        fileOut = new PrintWriter(new BufferedWriter(new FileWriter(new
            File(pathToDirectory, "BICLUSTER_" + this.ID + "_GO_Table.txt"))), true);
      }
      else{
        fileOut = new PrintWriter(new BufferedWriter(new FileWriter(new
            File(pathToDirectory, filename))), true);
      }
    }
    else {
      if(filename == null){
        fileOut = new PrintWriter(new BufferedWriter(new FileWriter(new File("BICLUSTER_" + this.ID + "_GO_Table.txt"))), true);
      }
      else{
        fileOut = new PrintWriter(new BufferedWriter(new FileWriter(new File(filename))), true);
      }
    }

    fileOut.println("TERM ID" + "\t" +
                    "TERM NAME" + "\t" +
                    "#GENES IN POPULATION" + "\t" +
                    "GENES IN POPULATION ANNOTATED WITH THIS TERM" + "\t" +
                    "#GENES IN BICLUSTER" + "\t" +
                    "GENES IN BICLUSTER ANNOTATED WITH THIS TERM" + "\t" +
                    "HYPERGEOMETRIC P-VALUE" + "\t" +
                    "BONFERRONI CORRECTED HYPERGEOMETRIC P-VALUE");
    for (int i = 0; i < geneOntologyTerms.getNumberOfTerms(); i++) {
      if ( (geneOntologyTerms.getCorrectedPValue()[i] <
            GO_pValues_userThreshold && useCorrectedPValues) ||
          (geneOntologyTerms.getPValue()[i] < GO_pValues_userThreshold &&
           !useCorrectedPValues)) {
        fileOut.println(geneOntologyTerms.getTermID()[i] + "\t" +
                        geneOntologyTerms.getTermName()[i] + "\t" +
                        geneOntologyTerms.getPopulationGeneCount() + "\t" +
                        geneOntologyTerms.getGenesInPopulationAnnotatedWithTerm()[
                        i] + "\t" +
                        getNumberOfGenes() + "\t" +
                        geneOntologyTerms.getGenesInBiclusterAnnotatedWithTerm()[
                        i] + "\t" +
                        geneOntologyTerms.getPValue()[i] + "\t" +
                        geneOntologyTerms.getCorrectedPValue()[i]);
      }
    }
    fileOut.close();
  }

  //###############################################################################################################################
  //###############################################################################################################################

  /**
   * PRINTS GENES TO FILE.
   *
   * @param pathToDirectory String
   * @param filename String
   * @throws IOException
   */
  public void printGenes_ToFile(String pathToDirectory, String filename) throws
      IOException {
    PrintWriter fileOut;
    if (pathToDirectory != null) {
      // CREATE DIRECTORY TO STORE THE RESULTS
      File dirForResults = new File(pathToDirectory);
      boolean exists = (dirForResults).exists();
      if (exists) {
        System.out.println( "THE DIRECTORY TO STORE THE RESULTS ALREADY EXISTS!");
      }
      else {
//        System.out.println("CREATING THE DIRECTORY TO STORE THE RESULTS...");
        boolean success = (new File(pathToDirectory)).mkdirs();
        if (!success) {
          System.out.println(
              "CREATION OF DIRECTORY TO STORE THE RESULTS FAILED!");
        }
      }

      fileOut = new PrintWriter(new BufferedWriter(new FileWriter(new
          File(pathToDirectory, filename))), true);
    }
    else {
      fileOut = new PrintWriter(new BufferedWriter(new FileWriter(filename)), true);
    }

    for (int i = 0; i < this.getNumberOfGenes(); i++) {
      fileOut.println(this.getGenesNames()[i]);
    }
    fileOut.close();
  }

  //###############################################################################################################################
  //###############################################################################################################################

  /**
   *
   * @param pathToDirectory String
   * @param filename String
   * @param width int
   * @param height int
   * @param normalize boolean
   * @param legend boolean
   */
  public void printColorChartGeneExpressionAllConditions_ToFile(String pathToDirectory, String filename, int width, int height, boolean normalize, boolean legend){
  File fileOut;
    if (pathToDirectory != null) {
      // CREATE DIRECTORY TO STORE THE RESULTS
      File dirForResults = new File(pathToDirectory);
      boolean exists = (dirForResults).exists();
      if (exists) {
//        System.out.println("THE DIRECTORY TO STORE THE RESULTS ALREADY EXISTS!");
      }
      else {
        System.out.println("CREATING THE DIRECTORY TO STORE THE RESULTS...");
        boolean success = (new File(pathToDirectory)).mkdirs();
        if (!success) {
          System.out.println(
              "CREATION OF DIRECTORY TO STORE THE RESULTS FAILED!");
        }
      }
      if(filename != null){
        fileOut = new File(pathToDirectory, filename);
      }
      else{
        fileOut = new File(pathToDirectory, "BICLUSTER_" + this.ID + "_ExpressionPatternChart.png");
      }
    }
    else {
      if(filename != null){
        fileOut = new File(filename);
      }
      else{
        fileOut = new File("BICLUSTER_" + this.ID + "_ExpressionPatternChart.png");
      }
    }

    PanelExpressionChart panel = null;
    try {
      panel = PanelExpressionChart.createExpressionAllTimePointsChart(this, width, height, normalize, legend);
      ChartUtilities.saveChartAsPNG(fileOut, panel.getChart(), width, height);
    }
    catch (Exception e) {
      e.printStackTrace();
    }
  }

  //###############################################################################################################################
  //###############################################################################################################################

  /**
   *
   * @param pathToDirectory String
   * @param filename String
   * @param width int
   * @param height int
   * @param normalize boolean
   * @param legend boolean
   */
  public void printColorChartGeneExpressionBiclusterConditions_ToFile(String pathToDirectory, String filename, int width, int height, boolean normalize, boolean legend){
    File fileOut;
    if (pathToDirectory != null) {
      // CREATE DIRECTORY TO STORE THE RESULTS
      File dirForResults = new File(pathToDirectory);
      boolean exists = (dirForResults).exists();
      if (exists) {
//        System.out.println("THE DIRECTORY TO STORE THE RESULTS ALREADY EXISTS!");
      }
      else {
        System.out.println("CREATING THE DIRECTORY TO STORE THE RESULTS...");
        boolean success = (new File(pathToDirectory)).mkdirs();
        if (!success) {
          System.out.println(
              "CREATION OF DIRECTORY TO STORE THE RESULTS FAILED!");
        }
      }
      fileOut = new File(pathToDirectory, filename);
    }
    else {
      fileOut = new File(filename);
    }

    PanelExpressionChart panel = null;
    boolean miniature = false;
    try {
      panel = PanelExpressionChart.createExpressionBiclusterTimePointsChart(this, width, height, normalize, miniature, legend);
      ChartUtilities.saveChartAsPNG(fileOut, panel.getChart(), width, height);
    }
    catch (Exception e) {
      e.printStackTrace();
    }
  }

  //###############################################################################################################################
  //###############################################################################################################################

  /**
   *
   * @param o Object
   * @return boolean
   */
  public boolean equals(Object o) {
    if (this == null || o == null || ! (o instanceof Bicluster)) {
      return false;
    }
    if (!this.biclusterSource.equals( ( (Bicluster) o).biclusterSource)) {
      return false;
    }
    if (this.getNumberOfGenes() != ( (Bicluster) o).getNumberOfGenes()) {
      return false;
    }
    if (this.getNumberOfConditions() != ( (Bicluster) o).getNumberOfConditions()) {
      return false;
    }
    BitSet conditions = new BitSet(this.getNumberOfConditions());
    BitSet conditions_o = new BitSet(this.getNumberOfConditions());
    for (int i = 0; i < this.getNumberOfConditions(); i++) {
      conditions.set(this.rowsIndexes[i]);
      conditions_o.set( ( (Bicluster) o).rowsIndexes[i]);
    }
    BitSet genes = new BitSet(this.getNumberOfGenes());
    BitSet genes_o = new BitSet(this.getNumberOfGenes());
    for (int i = 0; i < this.getNumberOfGenes(); i++) {
      genes.set(this.rowsIndexes[i]);
      genes_o.set( ( (Bicluster) o).rowsIndexes[i]);
    }
    return (conditions.equals(conditions_o) && genes.equals(genes_o));
  }

//###############################################################################################################################
  /**
   *
   * @return int
   */
  public int hashCode() {
    int hash = 17;
    if (this.rowsIndexes != null) {
      BitSet conditions = new BitSet(this.getNumberOfConditions());
      for (int i = 0; i < this.getNumberOfConditions(); i++) {
        conditions.set(this.rowsIndexes[i]);
      }
      hash = 37 * conditions.hashCode();
    }
    if (this.rowsIndexes != null) {
      BitSet genes = new BitSet(this.getNumberOfGenes());
      for (int i = 0; i < this.getNumberOfGenes(); i++) {
        genes.set(this.rowsIndexes[i]);
      }
      hash = 37 * genes.hashCode();
    }
    return hash;
  }

  //###############################################################################################################################

  /**
   *
   * @param o1 Object
   * @return int
   */
  public int compareTo(Object o1) {
    return ( ( (Integer) (this.ID)).compareTo( ( (Integer) ( (Bicluster) o1).ID)));
  }

  /**
   *
   * @return Object
   */
  public Object clone() {
    Bicluster o = null;
    try {
      o = (Bicluster)super.clone();
    }
    catch (CloneNotSupportedException e) {
      System.err.println("Bicluster can't clone");
    }
    o.ID = this.ID;
    return o;
  }

  //###############################################################################################################################
  //###############################################################################################################################

  /**
   *
   * @return String
   */
  public String toString() {
    String s = new String();
    s = s + "#BICLUSTER_" + this.getID() + "\t" +
        "CONDITIONS= " + this.getNumberOfConditions() + "\t" +
        "FIRST-LAST= " + this.columnsIndexes[0] + "-" +
        this.columnsIndexes[this.getNumberOfConditions() - 1] +
        "\t" +
        "GENES= " + this.getNumberOfGenes() + "\n";

    float[][] biclusterExpressionMatrix = this.getBiclusterExpressionMatrix();
    for (int g = 0; g < this.getNumberOfGenes(); g++) {
      s = s + this.getGenesNames()[g] + "\t";
      for (int c = 0; c < this.getNumberOfConditions(); c++) {
        s = s + biclusterExpressionMatrix[g][c] + "\t";
      }
      s = s + "\n";
    }
    return s;
  }

  /**
    *
    * @return String
    */
   public String summaryToString() {
     String s = new String();
     s = s + "#BICLUSTER_" + this.getID() + "\t" +
         "CONDITIONS= " + this.getNumberOfConditions() + "\t" +
         "FIRST-LAST= " + this.columnsIndexes[0] + "-" +
         this.columnsIndexes[this.getNumberOfConditions() - 1] +
         "\t" +
         "GENES= " + this.getNumberOfGenes() + "\n";
     return s;
   }


  //###############################################################################################################################
  //###############################################################################################################################

  /**
   *
   * TO BE IMPLEMENTED !!!!!!
   *
   * @return StyledDocument
   */
  public StyledDocument info() {

    StyledDocument doc = new DefaultStyledDocument();
    StyledDocument doc2 = new HTMLDocument();

    // ...

    return (doc);
  }

} // END CLASS
