# Supplementary material for: BiGGEsTS: integrated environment for biclustering analysis of time series gene expression data
Source: BMC Res Notes. 2009 Jul 7;2:124. doi: 10.1186/1756-0500-2-124 (PMC2720980; doi:10.1186/1756-0500-2-124)
Supplement: Additional file 3 — Source code of the BiGGEsTS software. The source code of BiGGEsTS. The archive contains two directories, named "biggests" and "smadeira", inside a main directory, named "src". Each of the directories contained in "biggests" and "smadeira" contains the source files of the classes included in the packages identified by the same names. The Javadoc documentation of the source code is available at the official website. [file 1756-0500-2-124-S3.zip › src/smadeira/biclustering/Biclustering.java]

package smadeira.biclustering;

import java.io.*;
import java.util.*;

import javax.swing.text.*;
import javax.swing.text.html.*;

import smadeira.ontologizer.*;
import smadeira.utils.*;
import ontologizer.GOTerm;
import javax.swing.JProgressBar;

/**
 * <p>Title: Biclustering</p>
 *
 * <p>Description: Defines a group of biclusters.</p>
 *
 * <p>Copyright:   Copyright (C) 2007  Joana P. Gon�alves, Sara C. Madeira
 *                 This program is free software; you can redistribute
 *                 it and/or modify it under the terms of the GNU General
 *                 Public License as published by the Free Software
 *                 Foundation; either version 3 of the License, or
 *                 any later version.
 *
 *                 This program is distributed in the hope that it will
 *                 be useful, but WITHOUT ANY WARRANTY; without even the
 *                 implied warranty of MERCHANTABILITY or FITNESS FOR A
 *                 PARTICULAR PURPOSE.  See the
 *                 <a href="http://www.gnu.org/licenses/gpl.html">
 *                 GNU General Public License</a> for more details.
 * </p>
 *
 * @author Sara C. Madeira
 * @version 1.0
 */
public abstract class Biclustering<T> extends TimeConsumingTasks
    implements Cloneable, Serializable, NodeObjectInterface {
  public static final long serialVersionUID = -3874323059294088573L;

  // FIELDS

  /**
   * Matrix used in the biclustering algorithm.
   */
  protected T matrix;

  /**
   * Set of biclusters.
   */
  protected ArrayList<Bicluster> setOfBiclusters;

  //#####################################################################################################################
  //#####################################################################################################################

  /**
   * Default Constructor.
   */
  public Biclustering() {
    this.setOfBiclusters = new ArrayList<Bicluster> (0);
  }

  //#####################################################################################################################
  //#####################################################################################################################

  /**
   *
   * @throws Exception
   */
  public abstract void computeBiclusters() throws Exception;

  //#####################################################################################################################
  //#####################################################################################################################

  /**
   *
   * @return IMatrix
   */
  public T getMatrix() {
    return (this.matrix);
  }

  /**
   *
   * @return int
   */
  public int getNumberOfBiclusters() {
    if (this.setOfBiclusters != null) {
      return (this.setOfBiclusters.size());
    }
    else {
      return (0);
    }
  }

  //#####################################################################################################################

  /**
   *
   * @return Bicluster[]
   */
  public Bicluster[] getSetOfBiclusters() {
    Bicluster[] biclusters = new Bicluster[this.setOfBiclusters.size()];
    return (this.setOfBiclusters.toArray(biclusters));
  }

  //#####################################################################################################################

  /**
   *
   * @return ArrayList
   */
  public ArrayList<Bicluster> getBiclusters() {
    return (this.setOfBiclusters);
  }

  //#####################################################################################################################

  /**
   *
   * @param b Bicluster[]
   */
  public void setSetOfBiclusters(Bicluster[] b) {
    this.setOfBiclusters = new ArrayList<Bicluster> (0);
    for (int i = 0; i < b.length; i++) {
      this.setOfBiclusters.add(i, b[i]);
    }
  }

  //#####################################################################################################################

  /**
   *
   * @param b ArrayList
   */
  public void setBiclusters(ArrayList<Bicluster> b) {
    this.setOfBiclusters = b;
  }

  //#####################################################################################################################
  //#####################################################################################################################

  /**
   * Deletes repeated biclusters.
   * A bicluster is repeated if there is another one in the set with the same conditions and genes.
   */
  protected void deleteRepeatedBiclusters() {
    //HashMap(int�initialCapacity, float�loadFactor) �
    HashMap<Integer, Bicluster>
        hashtree = new LinkedHashMap<Integer,
        Bicluster> (this.getNumberOfBiclusters(),
                    (float) 0.75);
    for (int i = 0; i < this.setOfBiclusters.size(); i++) {
      Bicluster bic = this.setOfBiclusters.get(i);
      int hashCode = bic.hashCode();
      if (hashtree.containsKey(hashCode)) {
        Bicluster object = hashtree.get(hashCode); // get object that has this key
        if (!object.equals(bic)) {
          // THERE IS NOT A BICLUSTER IN THE HASHTREE THAT REPRESENTS THE SAME BICLUSTER
          hashtree.put(hashCode, bic);
        }
      }
      else {
        // THERE IS NOT A BICLUSTER IN THE HASHTREE THAT REPRESENTS THE SAME BICLUSTER
        hashtree.put(hashCode, bic);
      }
    }
    this.setOfBiclusters = new ArrayList<Bicluster> (0);
    this.setOfBiclusters.addAll(hashtree.values());
  }

  //#####################################################################################################################
  //#####################################################################################################################

  /**
   *
   * @param pathTo_GeneOntologyFile String
   * @param pathTo_GeneAssociationFile String
   * @return GOFrontEnd
   */
  public GOFrontEnd computeGoFrontEnd(String pathTo_GeneOntologyFile,
                                      String pathTo_GeneAssociationFile) {
    GOFrontEnd go = new GOFrontEnd( ( (IMatrix)this.matrix).getGenesNames(),
                                   pathTo_GeneOntologyFile,
                                   pathTo_GeneAssociationFile);
    return go;
  }

  //#####################################################################################################################

  /**
   *
   * @param pathTo_GeneOntologyFile String
   * @param pathTo_GeneAssociationFile String
   * @param ontology char Filter gene ontology terms to a given ontology:
   * 'B' - BIOLOGICAL PROCESS
   * 'C' - CELLULAR COMPONENT
   * 'M' - METABOLIC FUNCTION
   * @return GOFrontEnd
   * @throws Exception
   */
  public GOFrontEnd computeGoFrontEnd(String pathTo_GeneOntologyFile,
                                      String pathTo_GeneAssociationFile,
                                      char ontology) throws Exception {
    if (ontology != 'B' && ontology != 'C' && ontology != 'M') {
      throw new Exception("WRONG PARAMETER: ontology CAN ONLY BE one of the following: \n 'B' - BIOLOGICAL PROCESS \n 'C' - CELLULAR COMPONENT or 'M' - METABOLIC FUNCTION");
    }

    GOFrontEnd go = new GOFrontEnd( ( (IMatrix)this.getMatrix()).
                                   getGenesNames(),
                                   pathTo_GeneOntologyFile,
                                   pathTo_GeneAssociationFile);
    if (ontology == 'B') {
      go.setFilterByTermNamespace(ontologizer.GOTerm.Namespace.
                                  BIOLOGICAL_PROCESS);
    }
    else {
      if (ontology == 'C') {
        go.setFilterByTermNamespace(ontologizer.GOTerm.Namespace.
                                    CELLUAR_COMPONENT);
      }
      else {
        go.setFilterByTermNamespace(ontologizer.GOTerm.Namespace.
                                    MOLECULAR_FUNCTION);
      }
    }
    return go;
  }

  //#####################################################################################################################
  //#####################################################################################################################

  /**
   * PRINTS TABLE WITH BIOLOGICAL FUNCTIONS AND P-VALUES COMPUTED WITH ONTOLOGIZER TO FILE - FOR EACH BICLUSTER.

   * @param go GOFrontEnd
   * @param pathToDirectory String
   * @param GO_pValues_userThreshold float
   * @param useCorrectedPValues boolean
   * @param numBiclustersToAnalyze int
   * @throws IOException
   */
  public void printTablesWithGeneOntologyTerms_ToFiles(GOFrontEnd go,
      String pathToDirectory, float GO_pValues_userThreshold,
      boolean useCorrectedPValues, int numBiclustersToAnalyze) throws
      IOException {

    if (this.getNumberOfBiclusters() > 0) {
      int toPrint = numBiclustersToAnalyze;
      if (numBiclustersToAnalyze > this.getNumberOfBiclusters()) {
        toPrint = this.getNumberOfBiclusters();
      }

      for (int i = 0; i < toPrint; i++) {
        GeneSetResult geneSetResult = this.setOfBiclusters.get(i).
            computeGeneOntologyTerms(go, false);
        Bicluster b = this.setOfBiclusters.get(i);
        b.printTableWithGeneOntologyTerms_ToFile(geneSetResult, pathToDirectory,
                                                 "BICLUSTER_" + b.ID +
                                                 "_GO_Table.txt",
                                                 GO_pValues_userThreshold,
                                                 useCorrectedPValues);
      }
    }
  }

  //#####################################################################################################################
  //#####################################################################################################################

  /**
   * PRINTS GRAPH WITH ENRICHED BIOLOGICAL FUNCTIONS AND P-VALUES COMPUTED WITH ONTOLOGIZER TO FILE - FOR EACH BICLUSTER.
   * ENRICHMENT IS ALWAYS CONSIDERED IF THE P-VALUE PASSES THE STATISTICAL TEST AFTER bONFERRONI CORRECTION.
   *
   * @param go GOFrontEnd
   * @param pathToDirectory String
   * @param GO_pValues_userThreshold float
   * @param numBiclustersToAnalyze int
   * @throws Exception
   */
  public void printGraphWithGeneOntologyTerms_ToFiles(GOFrontEnd go,
      String pathToDirectory, float GO_pValues_userThreshold,
      int numBiclustersToAnalyze) throws Exception {

    if (this.getNumberOfBiclusters() > 0) {
      int toPrint = numBiclustersToAnalyze;
      if (numBiclustersToAnalyze > this.getNumberOfBiclusters()) {
        toPrint = this.getNumberOfBiclusters();
      }

      for (int i = 0; i < toPrint; i++) {
        Bicluster b = this.setOfBiclusters.get(i);
        b.printGraphWithGeneOntologyTerms_ToFile(go, pathToDirectory,
                                                 "BICLUSTER_" + b.ID +
                                                 "_GO_Graph.dot",
                                                 GO_pValues_userThreshold);
      }
    }
  }

  //#####################################################################################################################
  //#####################################################################################################################

  /**
   * PRINTS GENES TO FILE - FOR EACH BICLUSTER.
   *
   * @param pathToDirectory String
   * @throws IOException
   */
  public void printGenes_ToFiles(String pathToDirectory) throws
      IOException {
    for (int i = 0; i < this.getNumberOfBiclusters(); i++) {
      this.setOfBiclusters.get(i).printGenes_ToFile(pathToDirectory,
          new String("genes_BICLUSTER_" + this.setOfBiclusters.get(i).getID() +
                     ".txt"));
    }
  }

  //#####################################################################################################################
  //#####################################################################################################################

  /**
   * PRINTS DATA NEEDED TO PLOT BICLUSTER EXPRESSION PATTERNS IN GNUPLOT - FOR EACH BICLUSTER.
   *
   * CREATES THE FOLLOWING PAIRS OF FILES:
   *
   * BICLUSTER_ID.dat BICLUSTER_ID.gplot
   * BICLUSTER_ID_all.dat BICLUSTER_ID_all.gplot
   *
   * EACH ROW ON BICLUSTER_ID.dat IS A COLUMN OF THE BICLUSTER EXPRESSION MATRIX
   *
   * EXAMPLE OF BICLUSTER_ID.gplot TO PLOT EXPRESSION PATTERN OF THE FIRST TWO GENES IN A BICLUSTER WITH COLUMNS 1-8:
   *
   * set term postscript eps
   * set size 0.5,0.5
   * set output "BICLUSTER_1893.eps"
   * set xlabel "Time-Points"
   * set ylabel "Normalized Expression Value"
   * set xtics ("1" 0, "2" 1, "3" 2, "4" 3, "5" 4, "6" 5, "7" 6, "8" 7)
   * set nokey
   * plot \
   *        "BICLUSTER_1893.dat" using 1 with lines,\
   *        "BICLUSTER_1893.dat" using 2 with lines
   *
   * GENERATE GRAPHIC WITH:
   *
   * gnuplot BICLUSTER_1893.gplot
   *
   * @param pathToResultsDirectory String
   * @param setOfBiclusters Bicluster[][]
   * @param numBiclustersToAnalyse int
   * @param originalGeneExpressionMatrix float[][]
   * @param normalizedGeneExpressionMatrix float[][]
   * @param printNormalizedExpression boolean
   * @throws IOException
   */
  public static void printExpression_ToFiles(String pathToResultsDirectory,
                                             Bicluster[] setOfBiclusters,
                                             float[][]
                                             originalGeneExpressionMatrix,
                                             float[][]
                                             normalizedGeneExpressionMatrix,
                                             int numBiclustersToAnalyse,
                                             boolean printNormalizedExpression) throws
      IOException {
    float[][] geneExpressionMatrix;
    if (printNormalizedExpression) {
      geneExpressionMatrix = normalizedGeneExpressionMatrix;
    }
    else {
      geneExpressionMatrix = originalGeneExpressionMatrix;
    }

    if (pathToResultsDirectory != null) {
      // CREATE DIRECTORY TO STORE THE RESULTS
      File dirForResults = new File(pathToResultsDirectory);
      boolean exists = (dirForResults).exists();
      if (exists) {
//        System.out.println("THE DIRECTORY TO STORE THE RESULTS ALREADY EXISTS!");
      }
      else {
        System.out.println("CREATING THE DIRECTORY TO STORE THE RESULTS...");
        boolean success = (new File(pathToResultsDirectory)).mkdirs();
        if (!success) {
          System.out.println(
              "CREATION OF DIRECTORY TO STORE THE RESULTS FAILED!");
        }
      }
    }

    // PRINT DATA TO PRINT BICLUSTER EXPRESSION PLOTS IN GNUPLOT
    System.out.println(
        "PRINTING DATA NEEDED TO PLOT BICLUSTER EXPRESSION PATTERNS IN GNUPLOT...");

    for (int k = 0; k < numBiclustersToAnalyse; k++) {
      Bicluster b = setOfBiclusters[k];
      // PRINT FILE BICLUSTER_ID.dat

      // print bicluster expression matrix transposed
      // each column is the set of expression values of gene_i in the columns in the bicluster

      String filename;
      if (printNormalizedExpression) {
        filename = new String("BICLUSTER_" + b.getID() + "_N.dat");
      }
      else {
        filename = new String("BICLUSTER_" + b.getID() + ".dat");
      }
      PrintWriter fileOut;
      if (pathToResultsDirectory != null) {
        fileOut = new PrintWriter(new BufferedWriter(new FileWriter(new
            File(pathToResultsDirectory, filename))), true);
      }
      else {
        fileOut = new PrintWriter(new BufferedWriter(new FileWriter(filename)), true);
      }

      for (int j = 0; j < b.getNumberOfConditions(); j++) {
        for (int i = 0; i < b.getNumberOfGenes(); i++) {
          fileOut.print(geneExpressionMatrix[b.getRowsIndexes()[i] -
                        1][b.getColumnsIndexes()[j] - 1] + "\t");
        }
        fileOut.println();
      }
      fileOut.close();

      // PRINT FILE BICLUSTER_ID_all.dat

      //print expression of columns in the bicluster transposed
      // each column is the set of expression values of gene_i in all columns in the expression matrix
      if (printNormalizedExpression) {
        filename = new String("BICLUSTER_" + b.getID() + "_all_N.dat");
      }
      else {
        filename = new String("BICLUSTER_" + b.getID() + "_all.dat");
      }

      if (pathToResultsDirectory != null) {
        fileOut = new PrintWriter(new BufferedWriter(new FileWriter(new File(
            pathToResultsDirectory, filename))), true);
      }
      else {
        fileOut = new PrintWriter(new BufferedWriter(new FileWriter(filename)), true);
      }

      for (int j = 0; j < geneExpressionMatrix[0].length; j++) {
        for (int i = 0; i < b.getNumberOfGenes(); i++) {
          fileOut.print("" + geneExpressionMatrix[b.getRowsIndexes()[i] - 1][j] +
                        "\t");
        }
        fileOut.println();
      }
      fileOut.close();

      // PRINT FILE BICLUSTER_ID.gplot
      if (printNormalizedExpression) {
        filename = new String("BICLUSTER_" + b.getID() + "_N.gplot");
      }
      else {
        filename = new String("BICLUSTER_" + b.getID() + ".gplot");
      }

      if (pathToResultsDirectory != null) {
        fileOut = new PrintWriter(new BufferedWriter(new FileWriter(new File(
            pathToResultsDirectory, filename))), true);
      }
      else {
        fileOut = new PrintWriter(new BufferedWriter(new FileWriter(filename)), true);
      }

      fileOut.println("set term postscript eps");
      fileOut.println("set size 0.5,0.5");
      if (printNormalizedExpression) {
        fileOut.println("set output " + '"' + "BICLUSTER_" + b.getID() +
                        "_N.eps" + '"');
      }
      else {
        fileOut.println("set output " + '"' + "BICLUSTER_" + b.getID() + ".eps" +
                        '"');
      }
      fileOut.println("set xlabel " + '"' + "Bicluster Time-Points" + '"');
      if (printNormalizedExpression) {
        fileOut.println("set ylabel " + '"' + "Normalized Expression Value" +
                        '"');
      }
      else {
        fileOut.println("set ylabel " + '"' + "Expression Value" + '"');
      }
      String xtics = new String();
      int index = 0;
      int firstColumn = b.getColumnsIndexes()[0];
      for (int c = firstColumn; c < firstColumn + b.getNumberOfConditions(); c++) {
        if (index != 0) {
          xtics = xtics + ",";
        }
        xtics = xtics + '"' + c + '"' + ' ' + index;
        index++;
      }
      fileOut.println("set xtics (" + xtics + ")");
      fileOut.println("set nokey");
      fileOut.println("plot \\");
      String datFile;
      if (printNormalizedExpression) {
        datFile = new String("BICLUSTER_" + b.getID() + "_N.dat");
      }
      else {
        datFile = new String("BICLUSTER_" + b.getID() + ".dat");
      }
      for (int g = 1; g <= b.getNumberOfGenes(); g++) {
        String plot = '"' + datFile + '"' + " using " + g + " with lines";
        if (g != b.getNumberOfGenes()) {
          plot = plot + ",\\";
        }
        fileOut.println(plot);
      }
      fileOut.close();

      // PRINT FILE BICLUSTER_ID_all.gplot
      if (printNormalizedExpression) {
        filename = new String("BICLUSTER_" + b.getID() + "_all_N.gplot");
      }
      else {
        filename = new String("BICLUSTER_" + b.getID() + "_all.gplot");
      }

      if (pathToResultsDirectory != null) {
        fileOut = new PrintWriter(new BufferedWriter(new FileWriter(new File(
            pathToResultsDirectory, filename))), true);
      }
      else {
        fileOut = new PrintWriter(new BufferedWriter(new FileWriter(filename)), true);
      }

      fileOut.println("set term postscript eps");
      fileOut.println("set size 0.5,0.5");
      if (printNormalizedExpression) {
        fileOut.println("set output " + '"' + "BICLUSTER_" + b.getID() +
                        "_all_N.eps" + '"');
      }
      else {
        fileOut.println("set output " + '"' + "BICLUSTER_" + b.getID() +
                        "_all.eps" + '"');
      }
      fileOut.println("set xlabel " + '"' + "All Time-Points" + '"');
      if (printNormalizedExpression) {
        fileOut.println("set ylabel " + '"' + "Normalized Expression Value" +
                        '"');
      }
      else {
        fileOut.println("set ylabel " + '"' + "Expression Value" + '"');
      }
      xtics = new String();
      for (int c = 0; c < geneExpressionMatrix[0].length; c++) {
        if (c != 0) {
          xtics = xtics + ",";
        }
        xtics = xtics + '"' + (c + 1) + '"' + ' ' + c;
      }
      fileOut.println("set xtics (" + xtics + ")");
      fileOut.println("set nokey");
      fileOut.println("plot \\");
      if (printNormalizedExpression) {
        datFile = new String("BICLUSTER_" + b.getID() + "_all_N.dat");
      }
      else {
        datFile = new String("BICLUSTER_" + b.getID() + "_all.dat");
      }
      for (int g = 1; g <= b.getNumberOfGenes(); g++) {
        String plot = '"' + datFile + '"' + " using " + g + " with lines";
        if (g != b.getNumberOfGenes()) {
          plot = plot + ",\\";
        }
        fileOut.println(plot);
      }
      fileOut.close();
    }
  }

  //#####################################################################################################################
  //#####################################################################################################################

  /**
   *
   * @param pathToResultsDirectory String
   * @param width int
   * @param height int
   * @param normalizeExpression boolean
   * @param legend boolean
   * @param numBiclustersToAnalyze int
   */
  public void printColorChartGeneExpressionBiclusterConditions_ToFiles(String
      pathToResultsDirectory,
      int width, int height, boolean normalizeExpression, boolean legend,
      int numBiclustersToAnalyze) {
    if (this.getNumberOfBiclusters() > 0) {
      int toPrint = numBiclustersToAnalyze;
      if (numBiclustersToAnalyze > this.getNumberOfBiclusters()) {
        toPrint = this.getNumberOfBiclusters();
      }
      for (int k = 0; k < toPrint; k++) {
        Bicluster b = this.getBiclusters().get(k);
        b.printColorChartGeneExpressionBiclusterConditions_ToFile(
            pathToResultsDirectory,
            "BICLUSTER_" + b.getID() + "_ExpressionChart.png", width, height,
            normalizeExpression, legend);
      }

    }
    else {
      System.out.println("THERE ARE NO BICLUSTER: IMPOSSIBLE TO PRINT CHARTS");
    }

  }

  //#####################################################################################################################
  //#####################################################################################################################

  /**
   *
   * @param pathToDirectory String
   * @param width int
   * @param height int
   * @param normalizeExpression boolean
   * @param legend boolean
   * @param numBiclustersToAnalyze int
   */
  public void printColorChartGeneExpressionAllConditions_ToFiles(String
      pathToDirectory,
      int width, int height, boolean normalizeExpression, boolean legend,
      int numBiclustersToAnalyze) {
    if (this.getNumberOfBiclusters() > 0) {
      int toPrint = numBiclustersToAnalyze;
      if (numBiclustersToAnalyze > this.getNumberOfBiclusters()) {
        toPrint = this.getNumberOfBiclusters();
      }
      for (int k = 0; k < toPrint; k++) {
        Bicluster b = this.getBiclusters().get(k);
        b.printColorChartGeneExpressionAllConditions_ToFile(pathToDirectory,
            "BICLUSTER_" + b.getID() + "_ExpressionChartAllConditions.png",
            width, height, normalizeExpression, legend);
      }
    }
    else {
      System.out.println("THERE ARE NO BICLUSTER: IMPOSSIBLE TO PRINT CHARTS");
    }
  }

  //#####################################################################################################################
  //#####################################################################################################################

  /**
   * Returns an Hashtable with the following information for each bicluster:
   * Bicluster ID - key
   * Best p-value
   * Best (Bonferroni corrected) p-value
   * # significant terms --> 0.01 <= (Bonferroni corrected) p-value < 0.05
   * # highly significant terms --> (Bonferroni corrected)p-value < 0.01
   * # significant terms according to user threshold --> (Bonferroni corrected) p-value < GO_pValues_userThreshold
   *
   * @param pathToGeneOntologyFile String
   * @param pathToGeneAssociationFile String
   * @param GO_pValues_userThreshold float
   * @return Hashtable
   * @throws Exception
   */
  public Hashtable computeBiologicalRelevanceUsingOntologizer(String
      pathToGeneOntologyFile,
      String pathToGeneAssociationFile,
      float GO_pValues_userThreshold) throws Exception {
    GOFrontEnd go = new GOFrontEnd( ( (IMatrix)this.matrix).getGenesNames(),
                                   pathToGeneOntologyFile,
                                   pathToGeneAssociationFile);
    return this.computeBiologicalRelevanceUsingOntologizer(go,
        GO_pValues_userThreshold);
  }

  //#####################################################################################################################

  /**
   * Returns an Hashtable with the following information for each bicluster:
   * Bicluster ID - key
   * Best p-value
   * Best (Bonferroni corrected) p-value
   * # significant terms --> 0.01 <= (Bonferroni corrected) p-value < 0.05
   * # highly significant terms --> (Bonferroni corrected)p-value < 0.01
   * # significant terms according to user threshold --> (Bonferroni corrected) p-value < GO_pValues_userThreshold
   *
   * @param go GOFrontEnd
   * @param GO_pValues_userThreshold float
   * @return Hashtable
   * @throws Exception
   */
  public Hashtable<Integer, BiologicalRelevanceSummary>
      computeBiologicalRelevanceUsingOntologizer(GOFrontEnd go,
                                                 float GO_pValues_userThreshold) throws
      Exception {

    if (this.getNumberOfBiclusters() > 0) {
      Hashtable<Integer, BiologicalRelevanceSummary>
          hashtable = new Hashtable<Integer,
          BiologicalRelevanceSummary> (this.getNumberOfBiclusters(),
                                       (float) 0.75);

      // Bicluster ID - key
      // Best p-value
      // Best (Bonferroni corrected) p-value
      // # significant terms --> 0.01 <= (Bonferroni corrected) p-value < 0.05
      // # highly significant terms --> (Bonferroni corrected)p-value < 0.01
      // # significant terms according to user threshold --> (Bonferroni corrected) p-value < GO_pValues_userThreshold

      this.setSubtaskValues(this.getNumberOfBiclusters());
      for (int i = 0; i < this.getNumberOfBiclusters(); i++) {
        GeneSetResult geneOntologyTerms_i = this.getBiclusters().get(i).
            computeGeneOntologyTerms(go, false);
        BiologicalRelevanceSummary summary = this.setOfBiclusters.get(i).
            computeBiologicalRelevanceSummary(geneOntologyTerms_i,
                                              GO_pValues_userThreshold);
        hashtable.put(this.setOfBiclusters.get(i).getID(), summary);
        // no problems with colisions since IDs are unique
        this.incrementSubtaskPercentDone();
      }
      this.updatePercentDone();
      return hashtable;
    }
    else {
      return null;
    }
  }

  //#####################################################################################################################
  //#####################################################################################################################

  /**
   * Prints the following information for each bicluster:
   * Bicluster ID
   * Best p-value
   * Best (Bonferroni corrected) p-value
   * # significant terms --> 0.01 <= (Bonferroni corrected) p-value < 0.05
   * # highly significant terms --> (Bonferroni corrected)p-value < 0.01
   * # significant terms according to user threshold --> (Bonferroni corrected) p-value < GO_pValues_userThreshold
   *
   * @param go GOFrontEnd
   * @param pathToDirectory String
   * @param filename String
   * @param GO_pValues_userThreshold float
   * @param numBiclustersToAnalyze int
   * @throws IOException
   */
  public void printBiologicalRelevanceSummary_ToFile(GOFrontEnd go,
      String pathToDirectory, String filename,
      float GO_pValues_userThreshold, int numBiclustersToAnalyze) throws
      IOException {

    if (this.getNumberOfBiclusters() > 0) {

      PrintWriter fileOut;
      if (pathToDirectory != null) {
        // CREATE DIRECTORY TO STORE THE RESULTS
        File dirForResults = new File(pathToDirectory);
        boolean exists = (dirForResults).exists();
        if (!exists) {
          dirForResults.mkdirs();
        }
        if (filename != null) {
          fileOut = new PrintWriter(new BufferedWriter(new FileWriter(new
              File(pathToDirectory, filename))), true);
        }
        else {
          fileOut = new PrintWriter(new BufferedWriter(new FileWriter(new
              File(pathToDirectory, "GO_Summary.txt"))), true);
        }
      }
      else {
        if (filename != null) {
          fileOut = new PrintWriter(new BufferedWriter(new FileWriter(new
              File(pathToDirectory, filename))), true);
        }
        else {
          fileOut = new PrintWriter(new BufferedWriter(new FileWriter(new File(
              "GO_Summary.txt"))), true);
        }
      }

      int toPrint = numBiclustersToAnalyze;
      if (numBiclustersToAnalyze > this.getNumberOfBiclusters()) {
        toPrint = this.getNumberOfBiclusters();
      }

      // Bicluster ID
      // Best p-value
      // Best (Bonferroni corrected) p-value
      // # significant terms --> 0.01 <= (Bonferroni corrected) p-value < 0.05
      // # highly significant terms --> (Bonferroni corrected)p-value < 0.01
      // # significant terms according to user threshold --> (Bonferroni corrected) p-value < GO_pValues_userThreshold

      fileOut.println("Bicluster ID" + "\t" + "Best p-value" + "\t" +
                      "Best p-value (Bonferroni corected)" + "\t" +
                      "# significant terms --> 0.01 >= (Bonferroni corrected) p-value < 0.05" +
                      "\t" +
                      "# highly significant terms --> (Bonferroni corrected)p-value < 0.01" +
                      "\t" +
                      "# significant terms according to user threshold --> (Bonferroni corrected) p-value < GO_pValues_userThreshold");

      for (int i = 0; i < toPrint; i++) {
        Bicluster b = this.getBiclusters().get(i);
        GeneSetResult geneOntologyTerms = b.computeGeneOntologyTerms(go, false);
        String bioSummary = b.getBiologicalRelevanceSummary(geneOntologyTerms,
            GO_pValues_userThreshold);
        fileOut.println(bioSummary);
      }
      fileOut.close();
    }
  }

  /**
   *
   * @param pathToDirectory String
   * @param filename String
   * @param numBiclustersToAnalyze int
   * @throws IOException
   */
  public void printBiclustersSummary_ToFile(String pathToDirectory, String filename,int numBiclustersToAnalyze) throws IOException{
    if (this.getNumberOfBiclusters() > 0){
      PrintWriter fileOut;
      if (pathToDirectory != null) {
        // CREATE DIRECTORY TO STORE THE RESULTS
        File dirForResults = new File(pathToDirectory);
        boolean exists = (dirForResults).exists();
        if (!exists) {
          dirForResults.mkdirs();
        }
        if (filename != null) {
          fileOut = new PrintWriter(new BufferedWriter(new FileWriter(new
              File(pathToDirectory, filename))), true);
        }
        else {
          fileOut = new PrintWriter(new BufferedWriter(new FileWriter(new
              File(pathToDirectory, "BICLUSTERS_Summary.txt"))), true);
        }
      }
      else {
        if (filename != null) {
          fileOut = new PrintWriter(new BufferedWriter(new FileWriter(new
              File(pathToDirectory, filename))), true);
        }
        else {
          fileOut = new PrintWriter(new BufferedWriter(new FileWriter(new File(
              "BICLUSTERS_Summary.txt"))), true);
        }
      }

      int toPrint = numBiclustersToAnalyze;
      if (numBiclustersToAnalyze > this.getNumberOfBiclusters()) {
        toPrint = this.getNumberOfBiclusters();
      }

      for (int i = 0; i < toPrint; i++) {
        this.getBiclusters().get(i).summaryToString();
        fileOut.print(this.getBiclusters().get(i).summaryToString());
      }
      fileOut.close();
    }
  }

  //#####################################################################################################################
  //#####################################################################################################################

  public Object clone() {
    Biclustering o = null;
    try {
      o = (Biclustering)super.clone();
    }
    catch (CloneNotSupportedException e) {
      System.err.println("Biclustering can't clone");
    }
    o.matrix = this.matrix;
    o.setOfBiclusters = (ArrayList<Bicluster>)this.setOfBiclusters.clone();
    o.setOfBiclusters = new ArrayList(0);
    for (int i = 0; i < this.getNumberOfBiclusters(); i++) {
      o.setOfBiclusters.add(i, this.getBiclusters().get(i).clone());
    }
    o.progressBar = this.progressBar;
    o.taskPercentages = this.taskPercentages;
    return o;
  }

  /**
   *
   * TO BE IMPLEMENTED !!!!!!
   *
   * @return StyledDocument
   */
  public StyledDocument info() {
    StyledDocument doc = new DefaultStyledDocument();
    StyledDocument doc2 = new HTMLDocument();
    // ...
    return (doc);
  }

} // END CLASS
