# Supplementary material for: BiGGEsTS: integrated environment for biclustering analysis of time series gene expression data
Source: BMC Res Notes. 2009 Jul 7;2:124. doi: 10.1186/1756-0500-2-124 (PMC2720980; doi:10.1186/1756-0500-2-124)
Supplement: Additional file 3 — Source code of the BiGGEsTS software. The source code of BiGGEsTS. The archive contains two directories, named "biggests" and "smadeira", inside a main directory, named "src". Each of the directories contained in "biggests" and "smadeira" contains the source files of the classes included in the packages identified by the same names. The Javadoc documentation of the source code is available at the official website. [file 1756-0500-2-124-S3.zip › src/smadeira/biclustering/BiclusteringInDiscretizedMatrix.java]

package smadeira.biclustering;

import java.io.*;

import javax.swing.text.*;
import javax.swing.text.html.*;
import javax.swing.JProgressBar;


/**
 * <p>Title: Biclustering in a Discretized Matrix</p>
 *
 * <p>Description: Defines a group of biclusters in a discretized matrixx.</p>
 *
 * <p>Copyright:   Copyright (C) 2007  Joana P. Gon�alves, Sara C. Madeira
 *                 This program is free software; you can redistribute
 *                 it and/or modify it under the terms of the GNU General
 *                 Public License as published by the Free Software
 *                 Foundation; either version 3 of the License, or
 *                 any later version.
 *
 *                 This program is distributed in the hope that it will
 *                 be useful, but WITHOUT ANY WARRANTY; without even the
 *                 implied warranty of MERCHANTABILITY or FITNESS FOR A
 *                 PARTICULAR PURPOSE.  See the
 *                 <a href="http://www.gnu.org/licenses/gpl.html">
 *                 GNU General Public License</a> for more details.
 * </p>
 *
 * @author Sara C. Madeira
 * @version 1.0
 */
public abstract class BiclusteringInDiscretizedMatrix
    extends Biclustering<IDiscretizedMatrix>
    implements Cloneable, Serializable, NodeObjectInterface {
  public static final long serialVersionUID =-3998970939333112481L;

  /**
   *
   * @param m DiscretizedExpressionMatrix
   */
  public BiclusteringInDiscretizedMatrix(DiscretizedExpressionMatrix m) {
    this.matrix = m;
  }


  //###############################################################################################################################
  //###############################################################################################################################

  /**
   *
   * @return char[]
   */
  public char[] getAlphabet() {
    return this.matrix.getAlphabet();
  }

  /**
   *
   * @return char[][]
   */
  public char[][] getSymbolicExpressionMatrix() {
    return this.matrix.getSymbolicExpressionMatrix();
  }

  //###############################################################################################################################
  //###############################################################################################################################

  /**
   * Constructs a matrix with int values to be used in biclustering algorithms using suffix trees.
   * In this the usual string composed of character in the alphabet is replaced by an array of ints
   * where each int is inserted into the suffix tree instead of the usual char.
   * This matrix is obtained from matrixWithSymbolsAndColumns by transforming each of its
   * elements to ints (2 bytes) as folows:
   * compute a int value representing one of the characters {D,N,U} concatenated with its
   * column position.
   * int Values for the characters:
   * D = 68
   * N = 78
   * U = 85
   *
   * Example:
   *
   * U1 D2 N3 -2
   * N1 N2 U3 -1
   *
   * is converted to
   *
   * 851 682 783 -2
   * 781 782 853 -1
   *
   *
   * @return int[][]
   * @throws Exception
   */
  protected int[][] getMatrixToConstructSuffixTrees() {
    int numberOfRows = this.matrix.getSymbolicExpressionMatrix().length;
    int numberOfColumns = this.matrix.getSymbolicExpressionMatrix()[0].length +
        1; // plus 1 to terminator
    int[][] matrixToConstructSuffixTrees = new int[numberOfRows][
        numberOfColumns];
    for (int i = 0; i < numberOfRows; i++) {
      String c = new String();
      String p = new String();
      String s = new String();
      int element;
      for (int j = 0; j < numberOfColumns - 1; j++) {
        c = Integer.toString( (int)this.matrix.getSymbolicExpressionMatrix()[i][
                             j]);
        p = Integer.toString(j + 1);
        s = new String(c + p);
        element = Integer.parseInt(s);
        matrixToConstructSuffixTrees[i][j] = element;
      }
      element = - (numberOfRows - i);
      matrixToConstructSuffixTrees[i][numberOfColumns - 1] = element;
    }
    return matrixToConstructSuffixTrees;
  }

  //#####################################################################################################################
  //#####################################################################################################################

  /**
   *
   * @return Object
   */
  public Object clone() {
    BiclusteringInDiscretizedMatrix o = (BiclusteringInDiscretizedMatrix)super.
        clone();
    o.matrix = (IDiscretizedMatrix)this.matrix.clone();
    return o;
  }

  //#####################################################################################################################
  //#####################################################################################################################

  /**
   *
   */
  public void printMatrixToComputeSuffixTree() {
    int[][] matrix = this.getMatrixToConstructSuffixTrees();
    for (int i = 0; i < matrix.length; i++) {
      for (int j = 0; j < matrix[i].length; j++) {
        System.out.print(matrix[i][j] + "\t");
      }
      System.out.println();
    }
  }

  //#####################################################################################################################
  //#####################################################################################################################

  /**
   * Prints the following information for each bicluster:
   * Bicluster ID
   * pValue --> computed with b.getBiclusterPatternWithColumns_pValue(markovChainOrder)
   * Significant 0.01 <= < 0.05 --> true OR false
   * Highly Significant < 0.01 --> true OR false
   * (Bonferroni corrected) p-value -> Computed with b.getBiclusterPatternWithColumns_BonferroniCorrected_pValue(markovChainOrder)
   * Significant 0.01 <= < 0.05
   * Highly Significant < 0.01
   *
   * @param pathToDirectory String
   * @param filename String
   * @param markovChainOrder int
   * @param numBiclustersToAnalyze int
   * @throws IOException
   */
  public void printStatisticalSignificanceSummary_ToFile(String pathToDirectory, String filename,
                                              int markovChainOrder, int numBiclustersToAnalyze) throws IOException{

    if (this.getNumberOfBiclusters() > 0){

      PrintWriter fileOut;
      if (pathToDirectory != null) {
        // CREATE DIRECTORY TO STORE THE RESULTS
        File dirForResults = new File(pathToDirectory);
        boolean exists = (dirForResults).exists();
        if (!exists) {
          dirForResults.mkdirs();
        }
        if(filename != null){
          fileOut = new PrintWriter(new BufferedWriter(new FileWriter(new
              File(pathToDirectory, filename))), true);
        }
        else{
          fileOut = new PrintWriter(new BufferedWriter(new FileWriter(new
              File(pathToDirectory, "PVALUES_Summary.txt"))), true);
        }
      }
      else {
        if(filename != null){
          fileOut = new PrintWriter(new BufferedWriter(new FileWriter(new
              File(pathToDirectory, filename))), true);
        }
        else{
          fileOut = new PrintWriter(new BufferedWriter(new FileWriter(new File(
              "PVALUES_Summary.txt"))), true);
        }
      }

      int toPrint = numBiclustersToAnalyze;
      if (numBiclustersToAnalyze > this.getNumberOfBiclusters()){
        toPrint = this.getNumberOfBiclusters();
      }

      fileOut.println("Bicluster ID" + "\t" + "pValue" + "\t" + "Highly Significant < 0.01" + "\t" + "Significant 0.01 >= < 0.05" + "\t" +
                      "(Bonferroni corrected) p-value" + "\t" + "Highly Significant < 0.01" + "\t" + "Significant 0.01 >= < 0.05");

      for (int i = 0; i < toPrint; i++) {
        CCC_Bicluster b = (CCC_Bicluster)this.getBiclusters().get(i);
        double pvalue = b.getBiclusterPatternWithColumns_pValue(markovChainOrder);
        boolean pvalue_significant = false;
        boolean pvalue_highlySignificant = false;
        double pvalueCorrected = b.getBiclusterPatternWithColumns_BonferroniCorrected_pValue(markovChainOrder);
        boolean pvalueCorrected_significant = false;
        boolean pvalueCorrected_highlySignificant = false;
        if(pvalue < 0.01){
          pvalue_highlySignificant = true;
        }
        else{
          if (pvalue < 0.05) {
            pvalue_significant = true;
          }
        }

        if(pvalueCorrected < 0.01){
          pvalueCorrected_highlySignificant = true;
        }
        else{
          if (pvalueCorrected < 0.05) {
            pvalueCorrected_significant = true;
          }
        }

        fileOut.println(b.getID() + "\t" +
                        pvalue + "\t" +
                        pvalue_highlySignificant + "\t" + pvalue_significant + "\t" +
                        pvalueCorrected + "\t" +
                        pvalueCorrected_highlySignificant + "\t" + pvalueCorrected_significant);
      }
      fileOut.close();
    }
  }


  //#####################################################################################################################
  //#####################################################################################################################

  /**
   *
   * @param pathToDirectory String
   * @param width int
   * @param height int
   * @param legend boolean
   * @param numBiclustersToAnalyze int
   */
  public void printColorChartBiclusterExpressionPattern_ToFiles(String pathToDirectory,
       int width, int height, boolean legend, int numBiclustersToAnalyze){
    if (this.getNumberOfBiclusters() > 0){
      int toPrint = numBiclustersToAnalyze;
      if (numBiclustersToAnalyze > this.getNumberOfBiclusters()){
        toPrint = this.getNumberOfBiclusters();
      }
      for (int k=0; k < toPrint; k++){
        CCC_Bicluster b = (CCC_Bicluster) this.getBiclusters().get(k);
        b.printColorChartBiclusterExpressionPattern_ToFile(pathToDirectory,
            "BICLUSTER_" + b.getID() + "_ExpressionPatternChart.png", width, height, legend);
      }

    }
    else{
      System.out.println("THERE ARE NO BICLUSTER: IMPOSSIBLE TO PRINT CHARTS");
    }
  }

  //#####################################################################################################################
  //#####################################################################################################################

  /**
   *
   * TO BE IMPLEMENTED !!!!!!
   *
   * @return StyledDocument
   */
  public StyledDocument info() {

    StyledDocument doc = new DefaultStyledDocument();
    StyledDocument doc2 = new HTMLDocument();

    // ...

    return (doc);
  }

} // END CLASS
