# Supplementary material for: BiGGEsTS: integrated environment for biclustering analysis of time series gene expression data
Source: BMC Res Notes. 2009 Jul 7;2:124. doi: 10.1186/1756-0500-2-124 (PMC2720980; doi:10.1186/1756-0500-2-124)
Supplement: Additional file 3 — Source code of the BiGGEsTS software. The source code of BiGGEsTS. The archive contains two directories, named "biggests" and "smadeira", inside a main directory, named "src". Each of the directories contained in "biggests" and "smadeira" contains the source files of the classes included in the packages identified by the same names. The Javadoc documentation of the source code is available at the official website. [file 1756-0500-2-124-S3.zip › src/smadeira/biclustering/CCC_Bicluster.java]

package smadeira.biclustering;

import java.io.*;
import java.util.*;

import javax.swing.text.*;
import javax.swing.text.html.*;

import flanagan.analysis.*;
import org.jfree.chart.ChartUtilities;
import smadeira.utils.PanelExpressionChart;

/**
 * <p>Title: CCC Bicluster</p>
 *
 * <p>Description: Contiguous Column Coherent Bicluster.</p>
 *
 * <p>Copyright:   Copyright (C) 2007  Joana P. Gon�alves, Sara C. Madeira
 *                 This program is free software; you can redistribute
 *                 it and/or modify it under the terms of the GNU General
 *                 Public License as published by the Free Software
 *                 Foundation; either version 3 of the License, or
 *                 any later version.
 *
 *                 This program is distributed in the hope that it will
 *                 be useful, but WITHOUT ANY WARRANTY; without even the
 *                 implied warranty of MERCHANTABILITY or FITNESS FOR A
 *                 PARTICULAR PURPOSE.  See the
 *                 <a href="http://www.gnu.org/licenses/gpl.html">
 *                 GNU General Public License</a> for more details.
 * </p>
 *
 * @author Sara C. Madeira
 * @version 1.0
 */
public class CCC_Bicluster
    extends Bicluster implements Cloneable, Serializable, Comparable,
    NodeObjectInterface {
  public static final long serialVersionUID = -3140684013276102465L;

  // CONSTRUCTORS

  /**
   *
   */
  protected CCC_Bicluster() {
  }

  /**
   *
   * @param biclusterSource Biclustering
   * @param ID int
   * @param rows int[]
   * @param columns int[]
   */
  public CCC_Bicluster(BiclusteringInDiscretizedMatrix biclusterSource, int ID,
                       int[] rows, int[] columns) {
    super(biclusterSource, ID, rows, columns);
  }

//##############################################################################################################################

  /**
   *
   * @return int
   */
  public int getFirstColumn() {
    return this.columnsIndexes[0];
  }

  /**
   *
   * @return int
   */
  public int getLastColumn() {
    return this.columnsIndexes[this.getNumberOfConditions() - 1];
  }

  /**
   *
   * @return String[]
   */
  public String[] getConditionsNames() {
    String[] conditionsNames = new String[this.getNumberOfConditions()];
    for (int j = 0; j < this.getNumberOfConditions(); j++) {
      conditionsNames[j] = ( (DiscretizedExpressionMatrix)this.biclusterSource.
                            getMatrix()).getOriginalExpressionMatrix().getConditionsNames()[this.getColumnsIndexes()[j] - 1];
    }
    return (conditionsNames);
  }

  /**
   *
   * @return int
   */
  public int getBiclusterExpressionPatternLength() {
    if ( ( (DiscretizedExpressionMatrix)this.getBiclusterSource().getMatrix()).
        getIsVBTP()) {
      return (this.getNumberOfConditions() - 1);
    }
    else {
      return (this.getNumberOfConditions());
    }
  }

  /**
   *
   * @return char[]
   */
  public char[] getBiclusterExpressionPattern() {
    char[] pattern = new char[this.getBiclusterExpressionPatternLength()];
    // THE PATTERN IS THE SAME FOR ALL GENES
    for (int j = 0; j < this.getBiclusterExpressionPatternLength(); j++) {
      pattern[j] = ( (DiscretizedExpressionMatrix)this.getBiclusterSource().
                    getMatrix()).getSymbolicExpressionMatrix()
          [this.rowsIndexes[0] - 1][this.columnsIndexes[j] - 1];
    }
    return (pattern);
  }

  /**
   *
   * @return char[][]
   */
  public char[][] getBiclusterSymbolicMatrix() {
    char[][] matrix = new char[this.getNumberOfGenes()][this.
        getBiclusterExpressionPatternLength()];
    for (int i = 0; i < this.getNumberOfGenes(); i++) {
      for (int j = 0; j < this.getBiclusterExpressionPatternLength(); j++) {
        matrix[i][j] = ( (IDiscretizedMatrix)this.biclusterSource.getMatrix()).
            getSymbolicExpressionMatrix()[this.getRowsIndexes()[i]-1][this.getColumnsIndexes()[j]-1];
      }
    }
    return (matrix);
  }

  /**
   *
   * @return char[]
   */
  public char[] getAlphabet() {
    return ( ( (IDiscretizedMatrix)this.biclusterSource.getMatrix()).
            getAlphabet());
  }

  /**
   * Compute bicluster pValue using the tail of the binomial distribution and the probability of the bicluster expression pattern.
   * <p>
   * pValue computed with binomialProb(p, |R|-1, |I|-1) WHERE:
   * <\p><p>
   * p = P (biclusterExpressionPattern) computed using Markov Chain
   * <\p><p>
   * FOR EXAMPLE:
   * <\p><p>
   * IF biclusterExpressionPattern = NUUDU AND markovChainOrder = 1
   * <\p><p>
   * P(N U U D U) = P(N) * P(NU|U) * P(UU|U) * P(UD|U) * P(DU|U)
   * <\p><p>
   * |R| = number of rows in the gene expression matrix
   * <\p><p>
   * |I| = number of rows in the bicluster
   * <\p>
   *
   * @param markovChainOrder int
   * @return double
   */
  public double getBiclusterPattern_pValue(int markovChainOrder) {
    return (this.compute_BiclusterPattern_pValue(markovChainOrder));
  }

  /**
   * Compute bicluster pValue using the tail of the binomial distribution and the probability of the bicluster expression pattern
   * with respective columns.
   * <p>
   * pValue computed with binomialProb(p, |R|-1, |I|-1) WHERE:
   * <\p><p>
   * p = P (biclusterExpressionPattern with respective conditions)
   * <\p><p>
   * FOR EXAMPLE:
   * <\p><p>
   * IF biclusterExpressionPattern = N1 U2 U3 D4 U5 AND markovChainOrder = 1
   * <\p><p>
   * P(N1 U2 U3 D4 U5) = P(N1) * P(N1U2|N1) * P(U2U3|U2) * P(U3D4|U3) * P(D4U5|D4)
   * <\p><p>
   * |R| = number of rows in the gene expression matrix
   * <\p><p>
   * |I| = number of rows in the bicluster
   * <\p><p>
   * @param markovChainOrder int
   * @return double
   */
  public double getBiclusterPatternWithColumns_pValue(int markovChainOrder) {
    return (this.compute_BiclusterPatternWithColumns_pValue(markovChainOrder));
  }

  /**
   *
   * @param markovChainOrder int
   * @return double
   */
  public double getBiclusterPattern_BonferroniCorrected_pValue(int
      markovChainOrder) {
    double pvalue = this.getBiclusterPattern_pValue(markovChainOrder);
    int numberOfBiclustersTested = this.biclusterSource.getNumberOfBiclusters();
    return (pvalue * numberOfBiclustersTested);
  }

  /**
   *
   * @param markovChainOrder int
   * @return double
   */
  public double getBiclusterPatternWithColumns_BonferroniCorrected_pValue(int
      markovChainOrder) {
    double pvalue = this.getBiclusterPatternWithColumns_pValue(markovChainOrder);
    int numberOfBiclustersTested = this.biclusterSource.getNumberOfBiclusters();
    return (pvalue * numberOfBiclustersTested);

  }

  //###############################################################################################################################
  //###############################################################################################################################

  /**
   * Computes the pvalue of the bicluster using the probability of a pattern with the size of the bicluster pattern
   * generated using an alphabet sigma where all symbols have the same probability (equally distributed symbols)
   * Compute pValue using BinomialProb (p, |R|-1, |I|-1)
   * WHERE p = |alphabet| to the power of -|J|
   * |R| = number of rows in the gene expression matrix
   * |I| = number of rows in the bicluster
   * |J| = number of columns in the bicluster
   *
   * RETURNS 1 WHEN |I| = 1
   *
   * @param R int
   * @param sigma int
   * @return double
   */
  public double compute_PatternWithEquallyDistributedSymbols_pValue(int R,
      int sigma) {
    double p = Math.pow(sigma, -this.getNumberOfConditions());
    if (this.getNumberOfGenes() == 1) {
      return (1);
    }
    else {
      if (p > 1) { // due to precision problems
        p = 1;
      }
      else {
        if (p < 0) {
          p = 0;
        }
      }

      double pValue = Stat.binomialProb(p, R - 1, this.getNumberOfGenes() - 1);
      if (pValue > 1) { // due to precision problems
        return (1);
      }
      else {
        if (pValue < 0) {
          return (0);
        }
        else {
          return (pValue);
        }
      }
    }
  }

  //###############################################################################################################################
  //###############################################################################################################################

  /**
   * <p>
   * Computes the pValue with binomialProb(p, |R|-1, |I|-1) WHERE:
   * <\p><p>
   * p = P (biclusterExpressionPattern)
   * <\p><p>
   * FOR EXAMPLE:
   * <\p><p>
   * IF biclusterExpressionPattern = N U U D U
   * <\p><p>
   * P(N U U D U) = P(N) * P(N->U) * P(U->U) * P(U->D) * P(D->U) = P(N) * P(NU|N) * P(UU|U) * P(UD|U) * P(DU|U)
   * <\p><p>
   * |R| = number of rows in the gene expression matrix
   * <\p><p>
   * |I| = number of rows in the bicluster
   * <\p><p>
   * RETURNS 1 WHEN |I| = 1
   * <\p>
   *
   * @param markovChainOrder int
   * @return double
   */
  protected double compute_BiclusterPattern_pValue(int markovChainOrder) {
    if (this.getNumberOfGenes() == 1) {
      return (1);
    }
    else {
      double p = this.compute_BiclusterPattern_Probability(markovChainOrder);
      if (p > 1) { // due to precision problems
        p = 1;
      }
      else {
        if (p < 0) {
          p = 0;
        }
      }
      double biclusterPattern_pValue = (float) Stat.binomialProb(p,
          ((IDiscretizedMatrix)this.biclusterSource.getMatrix()).getNumberOfGenes()-1,
          this.getNumberOfGenes() - 1);
      if (biclusterPattern_pValue > 1) { // due to precision problems
        return (1);
      }
      else {
        if (biclusterPattern_pValue < 0) {
          return (0);
        }
        else {
          return (biclusterPattern_pValue);
        }
      }
    }
  }

  //###############################################################################################################################

  /**
   * <p>
   * Computes the probability of the bicluster pattern.
   * <\p><p>
   * FOR EXAMPLE:
   * <\p><p>
   * IF biclusterExpressionPattern = N U U D U
   * <\p><p>
   * WHEN K = 1:
   * <\p><p>
   * P(N U U D U) = P(N) * P(N->U) * P(U->U) * P(U->D) * P(D->U)
   * <\p><p>
   * WHEN K = 2:
   * <\p><p>
   * P(N U U D U) = P(N) * P(N->U) * P(NU->U) * P(NU->D) * P(UD->U)
   * <\p><p>
   * WHEN K = 3:
   * <\p><p>
   * P(N U U D U) = P(N) * P(N->U) * P(NU->U) * P(NUU->D) * P(UUD->U)
   * <\p><p>
   * WHEN K = 4
   * <\p><p>
   * ...
   * <\p>
   *
   * @param markovChainOrder int
   * @return double
   */
  protected double compute_BiclusterPattern_Probability(int markovChainOrder) {
    char[][] symbolicMatrix = ( (BiclusteringInDiscretizedMatrix)this.
                               biclusterSource).getMatrix().getSymbolicExpressionMatrix();
    double p = this.compute_Pattern_Probability(
      symbolicMatrix,this.getBiclusterExpressionPattern(), markovChainOrder);
    return p;
  }

  //###############################################################################################################################
  //###############################################################################################################################
  /**
   * <p>
   * Computes the probability of expression pattern passed as parameter.
   * <\p><p>
   * FOR EXAMPLE:
   * <\p><p>
   * IF biclusterExpressionPattern = N U U D U
   * <\p><p>
   * WHEN K = 1:
   * <\p><p>
   * P(N U U D U) = P(N) * P(N->U) * P(U->U) * P(U->D) * P(D->U)
   * <\p><p>
   * WHEN K = 2:
   * <\p><p>
   * P(N U U D U) = P(N) * P(N->U) * P(NU->U) * P(NU->D) * P(UD->U)
   * <\p><p>
   * WHEN K = 3:
   * <\p><p>
   * P(N U U D U) = P(N) * P(N->U) * P(NU->U) * P(NUU->D) * P(UUD->U)
   * <\p><p>
   * WHEN K = 4
   * <\p><p>
   * ...
   * <\p>
   *
   * @param symbolicExpressionMatrix char[][]
   * @param biclusterPattern char[] NOT NEEDED HERE!! (ADDED SO THAT METHOD CAN BE USED DIRECTLY IN THE CASE WITH ERRORS !!)
   * @param markovChainOrder int
   * @return double
   */
  protected double compute_Pattern_Probability(char[][]
      symbolicExpressionMatrix, char[] biclusterPattern, int markovChainOrder) {
    //System.out.println("## COMPUTING PROBABILITY OF PATTERN");
    //System.out.println("markovChainOrder = " + markovChainOrder);
    //System.out.println("PATTERN = " + new String(biclusterPattern));

    double p = 1;
    char[] pattern = new char[1];
    pattern[0] = biclusterPattern[0];
    //System.out.println("FIRST SYMBOL --> p("+  new String(pattern) + ")");
    p = p * this.compute_Pattern_Probability(symbolicExpressionMatrix, pattern);

    for (int endPosition = 1; endPosition < biclusterPattern.length;
         endPosition++) {
      int startPosition = endPosition - markovChainOrder;
      if (startPosition < 0) {
        startPosition = 0;
      }
      //System.out.println("startPosition = " + startPosition);
      //System.out.println("endPosition = " + endPosition);
      pattern = new String(biclusterPattern).substring(startPosition,
          endPosition + 1).toCharArray();
      //System.out.println("p("+  new String(pattern) + ")");
      p = p *
          this.compute_Pattern_Probability(symbolicExpressionMatrix, pattern);
    }
    //System.out.println("p = " + p);
    return (p);
  }

  //###############################################################################################################################
  //###############################################################################################################################

  /**
   * IF p=U
   * return P(U)
   * IF p = UD
   * return P(UD)/P(U)
   * IF p = UDU
   * return P(UDU) / P(UD)
   * IF p = UDUN
   * return P(UDUN) / P(UDU)
   * ...
   *
   * @param symbolicExpressionMatrix char[][]
   * @param pattern char[]
   * @return double
   */
  private double compute_Pattern_Probability(char[][] symbolicExpressionMatrix,
                                             char[] pattern) {
    double p_pattern; //probability
    int o_pattern = 0; //occurrences
    int numberOfRows = symbolicExpressionMatrix.length;
    int numberOfColumns = symbolicExpressionMatrix[0].length;

    // IF PATTERN.LENGTH = 1
    if (pattern.length == 1) {
      for (int i = 0; i < symbolicExpressionMatrix.length; i++) {
        for (int j = 0; j < symbolicExpressionMatrix[0].length; j++) {
          if (pattern[0] == symbolicExpressionMatrix[i][j]) {
            o_pattern++;
          }
        }
      }
      //System.out.println(o_pattern + "/" + (numberOfRows*numberOfColumns));
      if (o_pattern > 0) {
        return (o_pattern / ( (double) numberOfRows * numberOfColumns));
      }
      else {
        return (0);
      }
    }

    // IF PATTERN.LENGTH > 1
    //count occurrences of pattern
    for (int i = 0; i < symbolicExpressionMatrix.length; i++) {
      for (int j = 0; j <= symbolicExpressionMatrix[0].length - pattern.length;
           j++) {
        boolean match = true;
        int p = 0;
        while (p < pattern.length && match == true) {
          if (pattern[p] == symbolicExpressionMatrix[i][j + p]) { //match
            p++;
          }
          else { //mismatch
            match = false;
          }
        }
        if (match == true) {
          o_pattern++;
        }
      }
    }
    //System.out.println(o_pattern + "/" + (numberOfRows*(numberOfColumns -(pattern.length-1))));
    if (o_pattern == 0) {
      return (0);
    }
    p_pattern = o_pattern /
        ( (double) numberOfRows * (numberOfColumns - (pattern.length - 1)));

    //count occurrences of pattern without last symbol
    double p_patternWithoutLastSymbol; //probability
    int o_patternWithoutLastSymbol = 0; //occurences

    for (int i = 0; i < symbolicExpressionMatrix.length; i++) {
      for (int j = 0;
           j <= symbolicExpressionMatrix[0].length - (pattern.length - 1); j++) {
        boolean match = true;
        int p = 0;
        while (p < pattern.length - 1 && match == true) {
          if (pattern[p] == symbolicExpressionMatrix[i][j + p]) { //match
            p++;
          }
          else { //mismatch
            match = false;
          }
        }
        if (match == true) {
          o_patternWithoutLastSymbol++;
        }
      }
    }
    //System.out.println(o_patternWithoutLastSymbol + "/" + numberOfRows*(numberOfColumns -(pattern.length-2)));
    p_patternWithoutLastSymbol = o_patternWithoutLastSymbol /
        ( (double) numberOfRows * (numberOfColumns - (pattern.length - 2)));
    return (p_pattern / p_patternWithoutLastSymbol);
  }

  //###############################################################################################################################
  //###############################################################################################################################
  //###############################################################################################################################

  /**
   * <p>
   * Computes the pValue with binomialProb(p, |R|-1, |I|-1) WHERE:
   * <\p><p>
   * p = P (biclusterExpressionPattern with respective colulumns)
   * <\p><p>
   * FOR EXAMPLE:
   * <\p><p>
   * IF biclusterExpressionPattern = N1 U2 U3 D4 U5
   * <\p><p>
   * P(N1 U2 U3 D4 U5) = P(N1) * P(N1->U2) * P(U2->U3) * P(U3->D4) * P(D4->U5) = P(N1) * P(N1U2|N1) * P(U2U3|U2) * P(U3D4|U3) * P(D4U5|U4)
   * <\p><p>
   * |R| = number of rows in the gene expression matrix
   * <\p><p>
   * |I| = number of rows in the bicluster
   * <\p><p>
   * RETURNS 1 WHEN |I| = 1
   * <\p>
   *
   * @param markovChainOrder int
   * @return double
   */
  protected double compute_BiclusterPatternWithColumns_pValue(int markovChainOrder) {
    if (this.getNumberOfGenes() == 1) {
      return (1);
    }
    else {
      // COMPUTE BICLUSTER PATTERN PROBABILITY
      double p = this.compute_BiclusterPatternWithColumns_Probability(markovChainOrder);
      if (p > 1) { // due to precision problems
        p = 1;
      }
      else {
        if (p < 0) {
          p = 0;
        }
      }
      double biclusterPatternWithColumns_pValue = (float) Stat.binomialProb(p,
          ((IDiscretizedMatrix)this.biclusterSource.getMatrix()).getNumberOfGenes()-1,
          this.getNumberOfGenes() - 1);
      if (biclusterPatternWithColumns_pValue > 1) { // due to precision problems
        return (1);
      }
      else {
        if (biclusterPatternWithColumns_pValue < 0) {
          return (0);
        }
        else {
          return (biclusterPatternWithColumns_pValue);
        }
      }
    }
  }

  //###############################################################################################################################
  //###############################################################################################################################

  /**
   * <p>
   * Computes the probability of the bicluster expression pattern.
   * <\p><p>
   * FOR EXAMPLE:
   * <\p><p>
   * IF biclusterExpressionPattern = N U U D U
   * <\p><p>
   * WHEN K = 1:
   * <\p><p>
   * P(N U U D U) = P(N) * P(N->U) * P(U->U) * P(U->D) * P(D->U)
   * <\p><p>
   * WHEN K = 2:
   * <\p><p>
   * P(N U U D U) = P(N) * P(N->U) * P(NU->U) * P(NU->D) * P(UD->U)
   * <\p><p>
   * WHEN K = 3:
   * <\p><p>
   * P(N U U D U) = P(N) * P(N->U) * P(NU->U) * P(NUU->D) * P(UUD->U)
   * <\p><p>
   * WHEN K = 4
   * <\p><p>
   * ...
   * <\p>
   *
   * @param markovChainOrder int
   * @return double
   */
  protected double compute_BiclusterPatternWithColumns_Probability(int markovChainOrder) {
    char[][] symbolicMatrix = ( (BiclusteringInDiscretizedMatrix)this.
                               biclusterSource).getMatrix().getSymbolicExpressionMatrix();
    double p = this.compute_PatternWithColumns_Probability(
          symbolicMatrix, this.getBiclusterExpressionPattern(),
          this.getFirstColumn() - 1, markovChainOrder);
    return p;
  }

  //###############################################################################################################################
  //###############################################################################################################################

  /**
   * <p>
   * Computes the probability of the expression pattern passed as parameter.
   * <\p><p>
   * FOR EXAMPLE:
   * <\p><p>
   * IF biclusterExpressionPattern = N U U D U
   * <\p><p>
   * WHEN K = 1:
   * <\p><p>
   * P(N U U D U) = P(N) * P(N->U) * P(U->U) * P(U->D) * P(D->U)
   * <\p><p>
   * WHEN K = 2:
   * <\p><p>
   * P(N U U D U) = P(N) * P(N->U) * P(NU->U) * P(NU->D) * P(UD->U)
   * <\p><p>
   * WHEN K = 3:
   * <\p><p>
   * P(N U U D U) = P(N) * P(N->U) * P(NU->U) * P(NUU->D) * P(UUD->U)
   * <\p><p>
   * WHEN K = 4
   * <\p><p>
   * ...
   * <\p>
   *
   *
   * @param symbolicExpressionMatrix char[][]
   * @param biclusterPattern char[] NOT NEEDED HERE!! (ADDED SO THAT METHOD CAN BE USED DIRECTLY IN THE CASE WITH ERRORS !!)
   * @param firstColumnIndex int NOT NEEDED HERE!! (ADDED SO THAT METHOD CAN BE USED DIRECTLY IN THE CASE WITH ERRORS !!)
   * @param markovChainOrder int
   * @return double
   */
  protected double compute_PatternWithColumns_Probability(char[][]
      symbolicExpressionMatrix, char[] biclusterPattern, int firstColumnIndex, int markovChainOrder) {
    //System.out.println("## COMPUTING PROBABILITY OF PATTERN WITH COLUMNS");
    //System.out.println("markovChainOrder = " + markovChainOrder);
    //System.out.println("PATTERN = " + new String(biclusterPattern));
    double p = 1;
    char[] pattern = new char[1];
    pattern[0] = biclusterPattern[0];
    //System.out.println("FIRST SYMBOL --> p("+  new String(pattern) + ")");
    p = p *
        this.compute_PatternWithColumns_Probability(symbolicExpressionMatrix,
        pattern, firstColumnIndex);
    for (int endPosition = firstColumnIndex + 1;
         endPosition < firstColumnIndex + biclusterPattern.length; endPosition++) {
      int startPosition = endPosition - markovChainOrder;
      if (startPosition < firstColumnIndex) {
        startPosition = firstColumnIndex;
      }
      //System.out.println("startPosition = " + startPosition);
      //System.out.println("endPosition = " + endPosition);
      pattern = new String(biclusterPattern).substring(startPosition -
          firstColumnIndex, endPosition + 1 - firstColumnIndex).toCharArray();
      //System.out.println("p("+   new String(pattern) + ")");
      p = p *
          this.compute_PatternWithColumns_Probability(symbolicExpressionMatrix,
          pattern, startPosition);
    }
    //System.out.println("p = " + p);
    return (p);
  }

  //###############################################################################################################################
  //###############################################################################################################################

  /**
   * IF p = U1
   * return P(U1)
   * IF p = U1D2
   * return P(U1D2)/P(U1)
   * IF p = U1D2U3
   * return P(U1D2U3) / P(U1D2)
   * IF p = U1D2U3N4
   * return P(U1D2U3N4) / P(U1D2U3) = OCCURRENCES(U1D2U3N4)/OCCURRENCES(U1D2U3)
   * ...
   *
   * @param symbolicExpressionMatrix char[][]
   * @param pattern char[]
   * @param firstColumnIndex int
   * @return double
   */
  private double compute_PatternWithColumns_Probability(char[][]
      symbolicExpressionMatrix, char[] pattern, int firstColumnIndex) {
    int o_pattern = 0; //occurrences
    int numberOfRows = symbolicExpressionMatrix.length;

    // IF PATTERN.LENGTH = 1
    if (pattern.length == 1) {
      for (int i = 0; i < symbolicExpressionMatrix.length; i++) {
        if (pattern[0] == symbolicExpressionMatrix[i][firstColumnIndex]) {
          o_pattern++;
        }
      }
      //System.out.println(o_pattern + "/" + numberOfRows);
      if (o_pattern > 0) {
        return ( (double) o_pattern / numberOfRows);
      }
      else {
        return (0);
      }
    }
    // IF PATTERN.LENGTH > 1
    //count occurrences of pattern
    for (int i = 0; i < symbolicExpressionMatrix.length; i++) {
      boolean match = true;
      int p = 0;
      while (p < pattern.length && match == true) {
        if (pattern[p] == symbolicExpressionMatrix[i][firstColumnIndex + p]) { //match
          p++;
        }
        else { //mismatch
          match = false;
        }
      }
      if (match == true) {
        o_pattern++;
      }
    }
    if (o_pattern == 0) {
      return (0);
    }
    //count occurrences of pattern without last symbol
    int o_patternWithoutLastSymbol = 0; //occurences
    for (int i = 0; i < symbolicExpressionMatrix.length; i++) {
      boolean match = true;
      int p = 0;
      while (p < pattern.length - 1 && match == true) {
        if (pattern[p] == symbolicExpressionMatrix[i][firstColumnIndex + p]) { //match
          p++;
        }
        else { //mismatch
          match = false;
        }
      }
      if (match == true) {
        o_patternWithoutLastSymbol++;
      }
    }
    //System.out.println(o_pattern + "/" + o_patternWithoutLastSymbol);
    return ( (double) o_pattern / o_patternWithoutLastSymbol);
  }

  //###############################################################################################################################
  //###############################################################################################################################

  /**
   *
   * @param o Object
   * @return boolean
   */
  public boolean equals(Object o) {
    if (this == null || o == null || ! (o instanceof CCC_Bicluster)) {
      return false;
    }

    if (!this.biclusterSource.equals( ( (CCC_Bicluster) o).biclusterSource)) {
      return false;
    }

    if (this.getNumberOfGenes() != ( (CCC_Bicluster) o).getNumberOfGenes()) {
      return false;
    }
    if (this.getNumberOfConditions() !=
        ( (CCC_Bicluster) o).getNumberOfConditions()) {
      return false;
    }
    if (this.getFirstColumn() != ( (CCC_Bicluster) o).getFirstColumn() ||
        this.getLastColumn() != ( (CCC_Bicluster) o).getLastColumn()) {
      return false;
    }
    BitSet genes = new BitSet(this.getNumberOfGenes());
    BitSet genes_o = new BitSet(this.getNumberOfGenes());
    for (int i = 0; i < this.getNumberOfGenes(); i++) {
      genes.set(this.rowsIndexes[i]);
      genes_o.set( ( (CCC_Bicluster) o).rowsIndexes[i]);
    }
    return (genes.equals(genes_o));
  }

  /**
   *
   * @param o1 Object
   * @return int
   */
  public int compareTo(Object o1) {
    return ( ( (Integer) (this.ID)).compareTo( ( (Integer) ( (CCC_Bicluster) o1).
                                                ID)));
  }

  /**
   *
   * @return int
   */
  public int hashCode() {
    int hash = 17;
    hash = 37 * hash + this.getFirstColumn();
    hash = 37 * hash + this.getLastColumn();
    if (this.rowsIndexes != null) {
      BitSet genes = new BitSet(this.getNumberOfGenes());
      for (int i = 0; i < this.getNumberOfGenes(); i++) {
        genes.set(this.rowsIndexes[i]);
      }
      hash = 37 * hash + genes.hashCode();
    }
    return hash;
  }

  //###############################################################################################################################
  //###############################################################################################################################

  /**
   *
   * @return String
   */
  public String toString() {
    String s = new String();
    s = s + "#BICLUSTER_" + this.getID() + "\t" +
        "CONDITIONS= " + this.getNumberOfConditions() + "\t" +
        "FIRST-LAST= " + this.columnsIndexes[0] + "-" +
        this.columnsIndexes[this.getNumberOfConditions() - 1] +
        "\t" +
        "GENES= " + this.getNumberOfGenes() + "\t" +
        "PATTERN=" + new String(this.getBiclusterExpressionPattern()) + "\n";

    char[][] biclusterSymbolicMatrix = this.getBiclusterSymbolicMatrix();

    for (int g = 0; g < this.getNumberOfGenes(); g++) {
      s = s + this.getGenesNames()[g] + "\t" + new String(biclusterSymbolicMatrix[g]) + "\n";
    }
    return s;
  }

  /**
    *
    * @return String
    */
   public String summaryToString() {
     String s = new String();
     s = s + "#BICLUSTER_" + this.getID() + "\t" +
         "CONDITIONS= " + this.getNumberOfConditions() + "\t" +
         "FIRST-LAST= " + this.columnsIndexes[0] + "-" +
         this.columnsIndexes[this.getNumberOfConditions() - 1] +
         "\t" +
         "GENES= " + this.getNumberOfGenes() + "\t" +
         "PATTERN=" + new String(this.getBiclusterExpressionPattern()) + "\n";
      return s;
  }

  //###############################################################################################################################
  //###############################################################################################################################

  /**
   *
   * @param pathToDirectory String
   * @param filename String
   * @param width int
   * @param height int
   * @param legend boolean
   */
  public void printColorChartBiclusterExpressionPattern_ToFile(String pathToDirectory, String filename, int width, int height, boolean legend){
    File fileOut;
    if (pathToDirectory != null) {
      // CREATE DIRECTORY TO STORE THE RESULTS
      File dirForResults = new File(pathToDirectory);
      boolean exists = (dirForResults).exists();
      if (exists) {
//        System.out.println("THE DIRECTORY TO STORE THE RESULTS ALREADY EXISTS!");
      }
      else {
        System.out.println("CREATING THE DIRECTORY TO STORE THE RESULTS...");
        boolean success = (new File(pathToDirectory)).mkdirs();
        if (!success) {
          System.out.println(
              "CREATION OF DIRECTORY TO STORE THE RESULTS FAILED!");
        }
      }
      fileOut = new File(pathToDirectory, filename);
    }
    else {
      fileOut = new File(filename);
    }

    PanelExpressionChart panel = null;
    boolean miniature = false;
    try {
      panel = PanelExpressionChart.createExpressionBiclusterPatternChart(this, width, height, miniature, legend);
      ChartUtilities.saveChartAsPNG(fileOut, panel.getChart(), width, height);
    }
    catch (Exception e) {
      e.printStackTrace();
    }
  }


  //###############################################################################################################################
  //###############################################################################################################################

  /**
   *
   * TO BE IMPLEMENTED !!!!!!
   *
   * @return StyledDocument
   */
  public StyledDocument info() {

    StyledDocument doc = new DefaultStyledDocument();
    StyledDocument doc2 = new HTMLDocument();

    // ...

    return (doc);
  }

} // END CLASS
