# Supplementary material for: BiGGEsTS: integrated environment for biclustering analysis of time series gene expression data
Source: BMC Res Notes. 2009 Jul 7;2:124. doi: 10.1186/1756-0500-2-124 (PMC2720980; doi:10.1186/1756-0500-2-124)
Supplement: Additional file 3 — Source code of the BiGGEsTS software. The source code of BiGGEsTS. The archive contains two directories, named "biggests" and "smadeira", inside a main directory, named "src". Each of the directories contained in "biggests" and "smadeira" contains the source files of the classes included in the packages identified by the same names. The Javadoc documentation of the source code is available at the official website. [file 1756-0500-2-124-S3.zip › src/smadeira/biclustering/CCC_Biclustering.java]

package smadeira.biclustering;

import java.io.*;
import java.util.*;
import java.util.Iterator;

import javax.swing.text.*;
import javax.swing.text.html.*;

import smadeira.suffixtrees.*;
import javax.swing.JProgressBar;
import smadeira.utils.TaskPercentages;

/**
 * <p>Title: CCC Biclustering</p>
 *
 * <p>Description: CCC-Biclustering algorithm.</p>
 *
 * <p>Copyright:   Copyright (C) 2007  Joana P. Gon�alves, Sara C. Madeira
 *                 This program is free software; you can redistribute
 *                 it and/or modify it under the terms of the GNU General
 *                 Public License as published by the Free Software
 *                 Foundation; either version 3 of the License, or
 *                 any later version.
 *
 *                 This program is distributed in the hope that it will
 *                 be useful, but WITHOUT ANY WARRANTY; without even the
 *                 implied warranty of MERCHANTABILITY or FITNESS FOR A
 *                 PARTICULAR PURPOSE.  See the
 *                 <a href="http://www.gnu.org/licenses/gpl.html">
 *                 GNU General Public License</a> for more details.
 * </p>
 *
 * @author Sara C. Madeira
 * @version 1.0
 */
public class CCC_Biclustering
    extends BiclusteringInDiscretizedMatrix implements Cloneable, Serializable {
  public static final long serialVersionUID = 1681370715135530363L;

  // CONSTRUCTORS

  /**
   *
   * @param m DiscretizedExpressionMatrix
   */
  public CCC_Biclustering(DiscretizedExpressionMatrix m) {
    super(m);
  }

//######################################################################################################################
//############################################ CCC-BICLUSTERING ALGORITHM ##############################################
//######################################################################################################################

  /**
   * <p>
   * Constructs a generalized-suffix tree using the discretized transformed matrix and computes all the information needed
   * in its nodes to identify the maximal ccc-biclusters.
   *<\p><p>
   *  EXAMPLE:
   *<\p><p>
   * DISCRETIZED MATRIX
   *<\p><p>
   * N   U   D   U   N
   * <\p><p>
   * D   U   D   U   D
   * <\p><p>
   * N   N   N   U   N
   * <\p><p>
   * U   U   D   U   U
   *<\p><p>
   * MATRIX TO COMPUTE SUFFIX TREE:
   *<\p><p>
   * Matrix computed as folows:
   * <\p><p>
   * WHEN alphabet = {D, N, U}
   * <\p><p>
   * compute a int value representing the characters {D,N,U} concatenated with
   * a negative vaue computed as folows: - (numGenes-(rowNumber-1))
   * Due to optimization issues the terminators are added in inverse-order.
   * <\p><p>
   * D = 68
   * <\p><p>
   * N = 78
   * <\p><p>
   * U = 85
   * <\p><p>
   * EXAMPLE:
   * <\p><p>
   * 781   852   683   854   785  -4
   * <\p><p>
   * 681   852   683   854   685  -3
   * <\p><p>
   * 781   782   783   854   785  -2
   * <\p><p>
   * 851   852   683   854   855  -1
   * <\p><p>
   * SUFFIX TREE:
   * <\p>
   *<node root>
   *  <leaf label=855 -1  IsMaximal = false numberOfRows = 1 NumberOfColumns = 2  pos=22>
   *  <node label=854  numberOfRows = 4 NumberOfColumns = 1 >
   *    <leaf label=855 -1  IsMaximal = false numberOfRows = 1 NumberOfColumns = 3  pos=21>
   *    <node label=785  numberOfRows = 2 NumberOfColumns = 2 >
   *      <leaf label=-4  IsMaximal = false numberOfRows = 1 NumberOfColumns = 3  pos=3>
   *      <leaf label=-2  IsMaximal = false numberOfRows = 1 NumberOfColumns = 3  pos=15>
   *    </node>
   *    <leaf label=685 -3  IsMaximal = false numberOfRows = 1 NumberOfColumns = 3  pos=9>
   *  </node>
   *  <node label=852 683 854  numberOfRows = 3 NumberOfColumns = 3 >
   *    <leaf label=855 -1  IsMaximal = false numberOfRows = 1 NumberOfColumns = 5  pos=19>
   *    <leaf label=785 -4  IsMaximal = false numberOfRows = 1 NumberOfColumns = 5  pos=1>
   *    <leaf label=685 -3  IsMaximal = false numberOfRows = 1 NumberOfColumns = 5  pos=7>
   *  </node>
   *  <leaf label=851 852 683 854 855 -1  numberOfRows = 1 NumberOfColumns = 6  pos=18, 18>
   *  <node label=785  IsMaximal = false numberOfRows = 2 NumberOfColumns = 1 >
   *    <leaf label=-4  IsMaximal = false numberOfRows = 1 NumberOfColumns = 2  pos=4>
   *    <leaf label=-2  IsMaximal = false numberOfRows = 1 NumberOfColumns = 2  pos=16>
   *  </node>
   *  <leaf label=783 854 785 -2  IsMaximal = false numberOfRows = 1 NumberOfColumns = 4  pos=14>
   *  <leaf label=782 783 854 785 -2  IsMaximal = false numberOfRows = 1 NumberOfColumns = 5  pos=13>
   *  <node label=781  numberOfRows = 2 NumberOfColumns = 1 >
   *    <leaf label=852 683 854 785 -4  numberOfRows = 1 NumberOfColumns = 6  pos=0>
   *    <leaf label=782 783 854 785 -2  numberOfRows = 1 NumberOfColumns = 6  pos=12>
   *  </node>
   *  <leaf label=685 -3  IsMaximal = false numberOfRows = 1 NumberOfColumns = 2  pos=10>
   *  <node label=683 854  IsMaximal = false numberOfRows = 3 NumberOfColumns = 2 >
   *    <leaf label=855 -1  IsMaximal = false numberOfRows = 1 NumberOfColumns = 4  pos=20>
   *    <leaf label=785 -4  IsMaximal = false numberOfRows = 1 NumberOfColumns = 4  pos=2>
   *    <leaf label=685 -3  IsMaximal = false numberOfRows = 1 NumberOfColumns = 4  pos=8>
   *  </node>
   *  <leaf label=681 852 683 854 685 -3  numberOfRows = 1 NumberOfColumns = 6  pos=6, 6>
   *  <leaf label=-4  IsMaximal = false numberOfRows = 1 NumberOfColumns = 1  pos=5>
   *  <leaf label=-3  IsMaximal = false numberOfRows = 1 NumberOfColumns = 1  pos=11>
   *  <leaf label=-2  IsMaximal = false numberOfRows = 1 NumberOfColumns = 1  pos=17>
   *  <leaf label=-1  IsMaximal = false numberOfRows = 1 NumberOfColumns = 1  pos=23>
   *</node>
   *
   * <p>
   * #NODES = 31
   * <\p><p>
   * #INTERNAL NODES = 6
   * <\p><p>
   * #LEAF NODES = 24
   * <\p><p>
   * #MAXIMAL CCC-BICLUSTERS = 8
   * <\p><p>
   * #MAXIMAL NON-TRIVIAL CCC-BICLUSTERS = 2
   * <\p>
   *
   * @return int[][] matrix used to construct the suffix tree.
   */
  protected SuffixTreeNoErrors constructSuffixTree() {
      int numColumns = this.matrix.getNumberOfConditions() + 1; // one for the string terminator
      SuffixTreeNoErrors cccBiclustersSuffixTree = new SuffixTreeNoErrors(
          numColumns);
      SuffixTreeNoErrorsBuilder builder = new SuffixTreeNoErrorsBuilder(
          cccBiclustersSuffixTree);

      // COMPUTE MATRIX TO CONSTRUCT SUFFIX TREE
      int[][] matrixToConstructSuffixTrees = this.getMatrixToConstructSuffixTrees();
      this.incrementPercentDone();

      // Build generalized suffix tree.
      this.setSubtaskValues(matrixToConstructSuffixTrees.length);
      for (int i = 0; i < matrixToConstructSuffixTrees.length; i++) {
        //      System.out.println("Adding Row = " + i);
        builder.addToken(matrixToConstructSuffixTrees[i]);
        this.incrementSubtaskPercentDone();
      }
      this.updatePercentDone();

      //    System.out.println("Adding path length");
      cccBiclustersSuffixTree.addPathLength();
      this.incrementPercentDone();

      //    System.out.println("Adding number of leaves");
      cccBiclustersSuffixTree.addNumberOfLeaves();
      this.incrementPercentDone();

      //    System.out.println("Marking non-maximal nodes");
      cccBiclustersSuffixTree.addIsNotLeftMaximal();
      this.incrementPercentDone();

    return (cccBiclustersSuffixTree);
  }

//######################################################################################################################
//######################################################################################################################

  /**
   * Applyes CCC-Biclustering algorithm and reports all maximal CCC-Biclusters.
   * Trivial CCC-Biclusters are reported provided they are maximal and the parameter filterTrivial = false.
   *
   * Constructs the ccc-biclusters suffix tree and inserts the maximal ccc-biclusters in the array SetOfBiclusters.
   * The computation of the suffix tree and the identification of the maximal biclusters is linear but the creation and
   * insertion of the objects of class CCC_Bicluster in the array is not linear since for each maximal ccc-bicluster
   * identifyed its subtree must be traversed in order to identify the bicluster rows.
   *
   * @param filterTrivial boolean
   * @throws Exception
   */
  public void computeBiclusters(boolean filterTrivial) throws Exception {
    int rowsQuorum;
    int columnsQuorum;
    if (filterTrivial){
      rowsQuorum = 2;
      columnsQuorum = 2;
    }
    else{
      rowsQuorum = 1;
      columnsQuorum = 1;
    }
    this.computeBiclusters(rowsQuorum, columnsQuorum);
  }

  //######################################################################################################################

  /**
   * Applyes CCC-Biclustering algorithm and reports all maximal CCC-Biclusters.
   * Trivial CCC-Biclusters are NOT reported.
   *
   * @throws Exception
   */
  public void computeBiclusters() throws Exception {
    this.computeBiclusters(true);
  }

  //######################################################################################################################

  /**
   * Applyes CCC-Biclustering algorithm and reports all maximal CCC-Biclusters having number of rows >= rowsQuorum and
   * number of columns >= columns quorum.
   *
   * Constructs the ccc-biclusters suffix tree and inserts the maximal ccc-biclusters in the array SetOfBiclusters.
   * The computation of the suffix tree and the identification of the maximal biclusters is linear but the creation and
   * insertion of the objects of class CCC_Bicluster in the array is not linear since for each maximal ccc-bicluster
   * identifyed its subtree must be traversed in order to identify the bicluster rows.
   *
   * @param rowsQuorum int Rows quorum (>= 1) required to retrieved the CCC-Bicluster
   * @param columnsQuorum int Columns (>= 1) quorum to retrieved the CCC-Bicluster
   * @throws Exception
   */
  public void computeBiclusters(int rowsQuorum, int columnsQuorum) throws Exception {

    if (this.matrix.hasMissingValues()) {
      throw new Exception("This algorithm does not support missing values: \n " +
                          "please remove the genes with missing values or " +
                          "fill them before applying the algorithm.");
    }

    if (rowsQuorum < 1 || columnsQuorum < 1 ||
        rowsQuorum > this.matrix.getNumberOfGenes() ||
        columnsQuorum > this.matrix.getNumberOfConditions()) {
      throw new Exception("rowsQuorum in [1, numberOfGenes] and " +
                          "columndQuorum in [1, numberOfConditions]");
    }

    this.setTaskPercentages(new TaskPercentages(this));
    // construct ccc-biclusters suffix-tree - LINEAR
    SuffixTreeNoErrors cccBiclustersSuffixTree = this.constructSuffixTree();

    // create set of objects of class CCC_Bicluster and initialize them with the information of each maximal
    // ccc-bicluster - NOT LINEAR
    // the root is not a bicluster
    NodeInterface firstChild = cccBiclustersSuffixTree.getRoot().getFirstChild();

    this.countAndCreateMaximalBiclusters(cccBiclustersSuffixTree, firstChild, rowsQuorum, columnsQuorum);

//    this.createMaximalBiclusters(cccBiclustersSuffixTree, firstChild, rowsQuorum, columnsQuorum);
  }

  //######################################################################################################################
  //######################################################################################################################

  private void countMaximalBiclusters(SuffixTreeNoErrors
                                         cccBiclustersSuffixTree,
                                         NodeInterface node, int rowsQuorum,
                                         int columnsQuorum,
                                         int[] numberOfBiclusters) {
    if (node == null) {
      return;
    }

    int numberOfColumns = 0;
    if (node instanceof InternalNodeNoErrors) {
      if ( ( (InternalNodeNoErrors) node).getIsMaximal()) {
        //compute number of columns
        int patternLength = cccBiclustersSuffixTree.computeNumberOfColumns(node);
        if (this.matrix.getIsVBTP()) { // **IF MATRIX WAS DISCRETIZED USING VBTP (VARIATIONS BETWEEN TIME-POINTS)**
          numberOfColumns = patternLength + 1;
        }
        else {
          numberOfColumns = patternLength;
        }
        // initialize ARRAY rowIndexes
        TreeSet<Integer> rows = new TreeSet<Integer> ();
        // go down
        this.getRows(cccBiclustersSuffixTree,
                     ( (InternalNodeNoErrors) node).getFirstChild(), rows);
        if (rows.size() >= rowsQuorum && numberOfColumns >= columnsQuorum) {
          numberOfBiclusters[0] = numberOfBiclusters[0] + 1;
        }
      }
      // GO DOWN
      this.countMaximalBiclusters(cccBiclustersSuffixTree,
                                   ( (InternalNodeNoErrors) node).getFirstChild(),
                                   rowsQuorum, columnsQuorum, numberOfBiclusters);
      // GO RIGHT
      if (node.getRightSybling() != null) {
        this.countMaximalBiclusters(cccBiclustersSuffixTree,
                                     node.getRightSybling(), rowsQuorum,
                                     columnsQuorum, numberOfBiclusters);
      }
    }
    else {
      if (node instanceof LeafNodeNoErrors) {
        if (( (LeafNodeNoErrors) node).getIsMaximal() && rowsQuorum == 1) { // the bicluster is maximal and trivial
          numberOfBiclusters[0] = numberOfBiclusters[0]+1;
        }
        // GO RIGHT
        if (node.getRightSybling() != null) {
          this.countMaximalBiclusters(cccBiclustersSuffixTree,
                                       node.getRightSybling(), rowsQuorum,
                                       columnsQuorum, numberOfBiclusters);
        }
      }
    }
  }

  protected void countAndCreateMaximalBiclusters(SuffixTreeNoErrors
                                         cccBiclustersSuffixTree,
                                         NodeInterface node,
                                         int rowsQuorum,
                                         int columnsQuorum) throws Exception {

/*    PrintWriter pw = new PrintWriter("ccc_times_1.txt");
    long time = System.currentTimeMillis();
 */
    int[] numberOfBiclusters = new int[1];
    numberOfBiclusters[0] = 0;

    countMaximalBiclusters(cccBiclustersSuffixTree, node, rowsQuorum,
                           columnsQuorum, numberOfBiclusters);
//    pw.println("COUNT MAXIMAL BICLUSTERS: " + (System.currentTimeMillis()-time));

//    time = System.currentTimeMillis();
    this.setSubtaskValues(numberOfBiclusters[0]);
    createMaximalBiclusters(cccBiclustersSuffixTree, node,
                                    rowsQuorum, columnsQuorum,
                                    numberOfBiclusters);
    this.updatePercentDone();
/*    pw.println("CREATE MAXIMAL BICLUSTERS: " + (System.currentTimeMillis()-time));
    pw.close();
 */
}

  protected void createMaximalBiclusters(
      SuffixTreeNoErrors cccBiclustersSuffixTree,
      NodeInterface node, int rowsQuorum,
      int columnsQuorum, int[] numberOfBiclusters) {

    if (node == null) {
      return;
    }

    int firstColumn;
    int numberOfColumns = 0;
    boolean thisNodeIsMaximalBicluster = false;
    if (node instanceof InternalNodeNoErrors) {
      thisNodeIsMaximalBicluster = ( (InternalNodeNoErrors) node).getIsMaximal();
      if (thisNodeIsMaximalBicluster) { // the bicluster is maximal
        // print bicluster identification together with its rows
        //compute the first column
        firstColumn = cccBiclustersSuffixTree.computeFirstColumn(node);
        //compute number of columns
        int patternLength = cccBiclustersSuffixTree.computeNumberOfColumns(node);
        if (this.matrix.getIsVBTP()) { // **IF MATRIX WAS DISCRETIZED USING VBTP (VARIATIONS BETWEEN TIME-POINTS)**
          numberOfColumns = patternLength + 1;
        }
        else {
          numberOfColumns = patternLength;
        }
        // initialize ARRAY columnIndexes
        int[] columnsIndexes = new int[numberOfColumns];
        for (int j = 0; j < numberOfColumns; j++) {
          columnsIndexes[j] = firstColumn + j;
        }
        // initialize ARRAY rowIndexes
        TreeSet<Integer> rows = new TreeSet<Integer> ();
        // go down
        this.getRows(cccBiclustersSuffixTree,
                     ( (InternalNodeNoErrors) node).getFirstChild(), rows);
        if (rows.size() >= rowsQuorum && numberOfColumns >= columnsQuorum) {
          // INSERT BICLUSTER IN THE ARRAY SetOfBiclusters
          int[] rowsIndexes = new int[rows.size()];
          Iterator<Integer> i = rows.iterator();
          int p = 0;
          while (i.hasNext()) {
            rowsIndexes[p] = i.next().intValue();
            p++;
          }
          this.setOfBiclusters.add(this.getNumberOfBiclusters(),
                                   new CCC_Bicluster(this,
              this.getBiclusters().size() + 1,
              rowsIndexes, columnsIndexes));
          updateBiclusterPercentDone(numberOfBiclusters);
        }
      }
      // GO DOWN
      this.createMaximalBiclusters(cccBiclustersSuffixTree,
                                   ( (InternalNodeNoErrors) node).getFirstChild(),
                                   rowsQuorum, columnsQuorum, numberOfBiclusters);
      // GO RIGHT
      if (node.getRightSybling() != null) {
        this.createMaximalBiclusters(cccBiclustersSuffixTree,
                                     node.getRightSybling(), rowsQuorum,
                                     columnsQuorum, numberOfBiclusters);
      }
    }
    else {
      if (node instanceof LeafNodeNoErrors) {
        thisNodeIsMaximalBicluster = ( (LeafNodeNoErrors) node).getIsMaximal();
        if (thisNodeIsMaximalBicluster && rowsQuorum == 1) { // the bicluster is maximal and trivial
          // print bicluster identification together with its rows
          //compute the first column
          firstColumn = cccBiclustersSuffixTree.computeFirstColumn(node);
          int patternLength = cccBiclustersSuffixTree.computeNumberOfColumns(
              node);
          //compute number of columns
          if (this.matrix.getIsVBTP()) {
            numberOfColumns = patternLength + 1;
          }
          else {
            numberOfColumns = patternLength;
          }
          // initialize ARRAY columnIndexes
          int[] columnsIndexes = new int[numberOfColumns];
          for (int j = 0; j < numberOfColumns; j++) {
            columnsIndexes[j] = firstColumn + j;
          }

          // initialize ARRAY rowIndexes
          int[] rowsIndexes = new int[1];
          rowsIndexes[0] = cccBiclustersSuffixTree.computeRowNumber((LeafNodeNoErrors) node);
          // INSERT BICLUSTER IN THE ARRAY SetOfBiclusters
          this.setOfBiclusters.add(this.getNumberOfBiclusters(),
                                   new CCC_Bicluster(this, this.getBiclusters().size() + 1, rowsIndexes, columnsIndexes));
          updateBiclusterPercentDone(numberOfBiclusters);
        }
        // GO RIGHT
        if (node.getRightSybling() != null) {
          this.createMaximalBiclusters(cccBiclustersSuffixTree,
                                       node.getRightSybling(), rowsQuorum,
                                       columnsQuorum, numberOfBiclusters);
        }
      }
    }
  }


  /**
   * Traverses the ccc-biclusters suffix tree and for each maximal ccc-bicluster
   * creates an object of class CCC_Bicluster and inserts it in the array SetOfBiclusters.
   *
   * @param cccBiclustersSuffixTree SuffixTreeNoErrors
   * @param node NodeInterface
   * @param rowsQuorum int Rows quorum (>= 1) required to retrieved the CCC-Bicluster
   * @param columnsQuorum int Columns (>= 1) quorum to retrieved the CCC-Bicluster
   */
  protected void createMaximalBiclusters(SuffixTreeNoErrors
                                         cccBiclustersSuffixTree,
                                         NodeInterface node,
                                         int rowsQuorum,
                                         int columnsQuorum){
    if (node == null) {
      return;
    }

    int firstColumn;
    int numberOfColumns = 0;
    boolean thisNodeIsMaximalBicluster = false;
    if (node instanceof InternalNodeNoErrors) {
      thisNodeIsMaximalBicluster = ( (InternalNodeNoErrors) node).getIsMaximal();
      if (thisNodeIsMaximalBicluster) { // the bicluster is maximal
        // print bicluster identification together with its rows
        //compute the first column
        firstColumn = cccBiclustersSuffixTree.computeFirstColumn(node);
        //compute number of columns
        int patternLength = cccBiclustersSuffixTree.computeNumberOfColumns(node);
        if (this.matrix.getIsVBTP()) { // **IF MATRIX WAS DISCRETIZED USING VBTP (VARIATIONS BETWEEN TIME-POINTS)**
          numberOfColumns = patternLength + 1;
        }
        else {
          numberOfColumns = patternLength;
        }
        // initialize ARRAY columnIndexes
        int[] columnsIndexes = new int[numberOfColumns];
        for (int j = 0; j < numberOfColumns; j++) {
          columnsIndexes[j] = firstColumn + j;
        }
        // initialize ARRAY rowIndexes
        TreeSet<Integer> rows = new TreeSet<Integer> ();
        // go down
        this.getRows(cccBiclustersSuffixTree,
                     ( (InternalNodeNoErrors) node).getFirstChild(), rows);
        if (rows.size() >= rowsQuorum && numberOfColumns >= columnsQuorum) {
          // INSERT BICLUSTER IN THE ARRAY SetOfBiclusters
          int[] rowsIndexes = new int[rows.size()];
          Iterator<Integer> i = rows.iterator();
          int p = 0;
          while (i.hasNext()) {
            rowsIndexes[p] = i.next().intValue();
            p++;
          }
          this.setOfBiclusters.add(this.getNumberOfBiclusters(),
                                   new CCC_Bicluster(this, this.getBiclusters().size() + 1, rowsIndexes, columnsIndexes));
        }
      }
      // GO DOWN
      this.createMaximalBiclusters(cccBiclustersSuffixTree,
                                   ( (InternalNodeNoErrors) node).getFirstChild(), rowsQuorum, columnsQuorum);
      // GO RIGHT
      if (node.getRightSybling() != null) {
        this.createMaximalBiclusters(cccBiclustersSuffixTree,
                                     node.getRightSybling(), rowsQuorum, columnsQuorum);
      }
    }
    else {
      if (node instanceof LeafNodeNoErrors) {
        thisNodeIsMaximalBicluster = ( (LeafNodeNoErrors) node).getIsMaximal();
        if (thisNodeIsMaximalBicluster && rowsQuorum == 1) { // the bicluster is maximal and trivial
          // print bicluster identification together with its rows
          //compute the first column
          firstColumn = cccBiclustersSuffixTree.computeFirstColumn(node);
          int patternLength = cccBiclustersSuffixTree.computeNumberOfColumns(
              node);
          //compute number of columns
          if (this.matrix.getIsVBTP()) {
            numberOfColumns = patternLength + 1;
          }
          else {
            numberOfColumns = patternLength;
          }
          // initialize ARRAY columnIndexes
          int[] columnsIndexes = new int[numberOfColumns];
          for (int j = 0; j < numberOfColumns; j++) {
            columnsIndexes[j] = firstColumn + j;
          }

          // initialize ARRAY rowIndexes
          int[] rowsIndexes = new int[1];
          rowsIndexes[0] = cccBiclustersSuffixTree.computeRowNumber((LeafNodeNoErrors) node);
          // INSERT BICLUSTER IN THE ARRAY SetOfBiclusters
          this.setOfBiclusters.add(this.getNumberOfBiclusters(),
                                   new CCC_Bicluster(this, this.getBiclusters().size() + 1, rowsIndexes, columnsIndexes));
        }
        // GO RIGHT
        if (node.getRightSybling() != null) {
          this.createMaximalBiclusters(cccBiclustersSuffixTree,
                                       node.getRightSybling(), rowsQuorum, columnsQuorum);
        }
      }
    }
  }

  //######################################################################################################################

  /**
   * Inserts the indexes of rows of the maximal ccc-bicluster in its array RowIndexes.
   *
   * @param cccBiclustersSuffixTree SuffixTreeNoErrors
   * @param node NodeInterface
   * @param rows TreeSet
   */
  private void getRows(SuffixTreeNoErrors cccBiclustersSuffixTree,
                       NodeInterface node, TreeSet<Integer> rows) {
    if (node == null) {
      return;
    }
    if (node instanceof InternalNodeNoErrors) {
      // GO DOWN
      this.getRows(cccBiclustersSuffixTree,
                   ( (InternalNodeNoErrors) node).getFirstChild(), rows);
      // GO RIGHT
      if (node.getRightSybling() != null) {
        this.getRows(cccBiclustersSuffixTree, node.getRightSybling(), rows);
      }
    }
    else {
      if (node instanceof LeafNodeNoErrors) {
        //INSERT ROW INDEX
        int rowNumber = cccBiclustersSuffixTree.computeRowNumber( (
            LeafNodeNoErrors) node);
        rows.add(rowNumber);
        // GO RIGHT
        if (node.getRightSybling() != null) {
          this.getRows(cccBiclustersSuffixTree, node.getRightSybling(), rows);
        }
      }
    }
  }

  //#####################################################################################################################
  //#####################################################################################################################

  /**
   * <p>
   * Computes and prints all maximal ccc-biclusters in linear time.
   *<\p><p>
   * EXAMPLE:
   *<\p><p>
   * DISCRETIZED MATRIX
   *<\p><p>
   * N   U   D   U   N
   * <\p><p>
   * D   U   D   U   D
   * <\p><p>
   * N   N   N   U   N
   * <\p><p>
   * U   U   D   U   U
   * <\p><p>
   * MATRIX TO COMPUTE SUFFIX TREE:
   * <\p><p>
   * 781   852   683   854   785  -4
   * <\p><p>
   * 681   852   683   854   685  -3
   * <\p><p>
   * 781   782   783   854   785  -2
   * <\p><p>
   * 851   852   683   854   855  -1
   * <\p><p>
   * MAXIMAL CCC-BICLUSTERS:
   * <\p>
   *
   * #BICLUSTER	1	4-4	4
   *         4
   *        #BICLUSTER	2	4-5	2
   *                1
   *                3
   *        2
   * #BICLUSTER	3	2-4	3
   *        4
   *        1
   *        2
   * #BICLUSTER	5	1-5	1
   * 4
   * #BICLUSTER	1	1-1	2
   *        #BICLUSTER	5	1-5	1
   *        1
   *        #BICLUSTER	5	1-5	1
   *        3
   * #BICLUSTER	5	1-5	1
   * 2
   */
  public void computeAndPrintMaximalBiclustersInLinearTime() {
    // construct ccc-biclusters suffix-tree
    SuffixTreeNoErrors cccBiclustersSuffixTree = this.constructSuffixTree();
    // print maximal ccc-biclusters in linear time
    SuffixTreeNoErrorsPrinter.printMaximalBiclustersInLinearTime(
        cccBiclustersSuffixTree,
        this.matrix.getIsVBTP(), this.matrix.getNumberOfGenes());
  }

  /**
   * Computes and prints all the maximal ccc-biclusters into a file in linear time.
   *
   * @param filename String
   * @throws IOException
   */
  public void computeAndPrintMaximalBiclustersInLinearTimeToFile(String
      filename) throws IOException {
    // construct ccc-biclusters suffix-tree
    SuffixTreeNoErrors cccBiclustersSuffixTree = this.constructSuffixTree();
    // print maximal ccc-biclusters in linear time to the file passed as parameter
    SuffixTreeNoErrorsPrinter.printMaximalBiclustersInLinearTimeToFile(
        cccBiclustersSuffixTree,
        filename, this.matrix.getIsVBTP(), this.matrix.getNumberOfGenes());
  }

  /**
   * <p>
   * Computes all maximal ccc-biclusters and prints them together with the gene names in linear time.
   * <\p><p>
   * EXAMPLE:
   * <\p><p>
   * DISCRETIZED MATRIX
   * <\p><p>
   * N   U   D   U   N
   * <\p><p>
   * D   U   D   U   D
   * <\p><p>
   * N   N   N   U   N
   * <\p><p>
   * U   U   D   U   U
   * <\p><p>
   * MATRIX TO COMPUTE SUFFIX TREE:
   * <\p><p>
   * 781   852   683   854   785  -4
   * <\p><p>
   * 681   852   683   854   685  -3
   * <\p><p>
   * 781   782   783   854   785  -2
   * <\p><p>
   * 851   852   683   854   855  -1
   * <\p><p>
   * MAXIMAL CCC-BICLUSTERS:
   * <\p>
   *
   * #BICLUSTER	1	4-4	4
   *        4 G4
   *        #BICLUSTER	2	4-5	2
   *                1 G1
   *                3 G3
   *        2 G2
   * #BICLUSTER	3	2-4	3
   *        4 G4
   *        1 G1
   *        2 G2
   * #BICLUSTER	6	1-6	1
   * 4 G4
   * #BICLUSTER	1	1-1	2
   *        #BICLUSTER	6	1-6	1
   *        1 G1
   *        #BICLUSTER	6	1-6	1
   *        3 G3
   * #BICLUSTER	6	1-6	1
   * 2 G2
   */
  public void computeAndPrintMaximalBiclustersWithGeneNamesInLinearTime() {
    // construct ccc-biclusters suffix-tree
    SuffixTreeNoErrors cccBiclustersSuffixTree = this.constructSuffixTree();
    // print maximal ccc-biclusters together with gene names in linear time
    SuffixTreeNoErrorsPrinter.printMaximalBiclustersWithGeneNamesInLinearTime(
        cccBiclustersSuffixTree,
        this.matrix.getGenesNames(), this.matrix.getIsVBTP(),
        this.matrix.getNumberOfGenes());
  }

  /**
   * Computes all maximal ccc-biclusters and prints them to the file passed as parameter together with the gene
   * names in linear time.
   *
   * @param filename String
   * @throws IOException
   */
  public void computeAndPrintMaximalBiclustersWithGeneNamesInLinearTimeToFile(
      String filename) throws IOException {
    // construct ccc-biclusters suffix-tree
    SuffixTreeNoErrors cccBiclustersSuffixTree = this.constructSuffixTree();
    // print maximal ccc-biclusters together with gene names in linear time to the file
    SuffixTreeNoErrorsPrinter.
        printMaximalBiclustersWithGeneNamesInLinearTimeToFile(
        cccBiclustersSuffixTree,
        filename, this.matrix.getGenesNames(), this.matrix.getIsVBTP(),
        this.matrix.getNumberOfGenes());
  }

  /**
   * <p>
   * Computes all maximal ccc-biclusters and prints them together with the gene names. The ccc-biclusters are computed
   * in linear time but the reporting is not linear.
   * <\p><p>
   * EXAMPLE:
   * <\p><p>
   * DISCRETIZED MATRIX
   * <\p><p>
   * N   U   D   U   N
   * <\p><p>
   * D   U   D   U   D
   * <\p><p>
   * N   N   N   U   N
   * <\p><p>
   * U   U   D   U   U
   * <\p><p>
   * MATRIX TO COMPUTE SUFFIX TREE:
   * <\p><p>
   * 781   852   683   854   785  -4
   * <\p><p>
   * 681   852   683   854   685  -3
   * <\p><p>
   * 781   782   783   854   785  -2
   * <\p><p>
   * 851   852   683   854   855  -1
   * <\p><p>
   * MAXIMAL CCC-BICLUSTERS:
   * <\p>
   *
   * #BICLUSTER	1	4-4
   * G4
   * G1
   * G3
   * G2
   * #BICLUSTER	2	4-5	2
   * G1
   * G3
   * #BICLUSTER	3	2-4	3
   * G4
   * G1
   * G2
   * #BICLUSTER	5	1-5	1
   * G4
   * #BICLUSTER	1	1-1	2
   * G1
   * G3
   * #BICLUSTER	5	1-5	1
   * G1
   * #BICLUSTER	5	1-5	1
   * G3
   * #BICLUSTER	5	1-5	1
   * G2
   */
  public void computeAndPrintMaximalBiclustersWithGeneNames() {
    // construct ccc-biclusters suffix-tree
    SuffixTreeNoErrors cccBiclustersSuffixTree = this.constructSuffixTree();
    // print maximal ccc-biclusters together with gene names
    SuffixTreeNoErrorsPrinter.printMaximalBiclustersWithGeneNames(
        cccBiclustersSuffixTree,
        this.matrix.getGenesNames(), this.matrix.getIsVBTP(),
        this.matrix.getNumberOfGenes());
  }

  /**
   * Computes all maximal ccc-biclusters and prints them together with the gene names to the file passed as parameter.
   * The ccc-biclusters are computed in linear time but the reporting is not linear.
   *
   * @param filename String
   * @throws IOException
   */
  public void computeAndPrintMaximalBiclustersWithGeneNamesToFile(String
      filename) throws IOException {
    // construct ccc-biclusters suffix-tree
    SuffixTreeNoErrors cccBiclustersSuffixTree = this.constructSuffixTree();
    // print maximal ccc-biclusters together with gene names to the file
    SuffixTreeNoErrorsPrinter.printMaximalBiclustersWithGeneNamesToFile(
        cccBiclustersSuffixTree, filename, this.matrix.
        getGenesNames(), this.matrix.getIsVBTP(), this.matrix.getNumberOfGenes());
  }

  /**
   * Computes all maximal ccc-biclusters and prints them together with the gene names and its pattern.
   * The ccc-biclusters are computed in linear time but the reporting is not linear.
   *
   * EXAMPLE:
   *
   * DISCRETIZED MATRIX
   *
   * N   U   D   U   N
   * D   U   D   U   D
   * N   N   N   U   N
   * U   U   D   U   U
   *
   * MATRIX TO COMPUTE SUFFIX TREE:
   *
   * 781   852   683   854   785  -4
   * 681   852   683   854   685  -3
   * 781   782   783   854   785  -2
   * 851   852   683   854   855  -1
   *
   * MAXIMAL CCC-BICLUSTERS WITH GENE NAMES AND BICLUSTER PATTERN
   *
   * #BICLUSTER	1	4-4	4
   * G4	U
   * G1	U
   * G3	U
   * G2	U
   * #BICLUSTER	2	4-5	2
   * G1	UN
   * G3	UN
   * #BICLUSTER	3	2-4	3
   * G4	UDU
   * G1	UDU
   * G2	UDU
   * #BICLUSTER	5	1-5	1
   * G4	UUDUU
   * #BICLUSTER	1	1-1	2
   * G1	N
   * G3	N
   * #BICLUSTER	5	1-5	1
   * G1	NUDUN
   * #BICLUSTER	5	1-5	1
   * G3	NNNUN
   *#BICLUSTER	5	1-5	1
   * G2	DUDUD
   *
   * @throws IOException
   */
  public void computeAndPrintMaximalBiclustersWithGeneNamesAndPattern() {
    // construct ccc-biclusters suffix-tree
    SuffixTreeNoErrors cccBiclustersSuffixTree = this.constructSuffixTree();
    // print maximal ccc-biclusters together with gene names to the file
    SuffixTreeNoErrorsPrinter.printMaximalBiclustersWithGeneNamesAndPattern(
        cccBiclustersSuffixTree,
        this.matrix.getGenesNames(), this.matrix.getIsVBTP(),
        this.matrix.getNumberOfGenes(), this.getMatrixToConstructSuffixTrees());
  }

  /**
   * Computes all maximal ccc-biclusters and prints them together with the gene names and its pattern
   * to the file passed as parameter.
   * The ccc-biclusters are computed in linear time but the reporting is not linear.
   *
   * @param filename String
   * @throws IOException
   */
  public void computeAndPrintMaximalBiclustersWithGeneNamesAndPatternToFile(
      String filename) throws IOException {
    // construct ccc-biclusters suffix-tree
    SuffixTreeNoErrors cccBiclustersSuffixTree = this.constructSuffixTree();
    SuffixTreeNoErrorsPrinter.
        printMaximalBiclustersWithGeneNamesAndPatternToFile(
        cccBiclustersSuffixTree, filename,
        this.matrix.getGenesNames(), this.matrix.getIsVBTP(),
        this.matrix.getNumberOfGenes(), this.getMatrixToConstructSuffixTrees());
  }

  //#####################################################################################################################
  //#####################################################################################################################

  /**
   *
   * @return Object
   */
  public Object clone() {
    return super.clone();
  }

  //#####################################################################################################################
  //#####################################################################################################################

  /**
   *
   * TO BE IMPLEMENTED !!!!!!
   *
   * @return StyledDocument
   */
  public StyledDocument info() {

    StyledDocument doc = new DefaultStyledDocument();
    StyledDocument doc2 = new HTMLDocument();

    // ...

    return (doc);
  }

} // END CLASS
