# Supplementary material for: BiGGEsTS: integrated environment for biclustering analysis of time series gene expression data
Source: BMC Res Notes. 2009 Jul 7;2:124. doi: 10.1186/1756-0500-2-124 (PMC2720980; doi:10.1186/1756-0500-2-124)
Supplement: Additional file 3 — Source code of the BiGGEsTS software. The source code of BiGGEsTS. The archive contains two directories, named "biggests" and "smadeira", inside a main directory, named "src". Each of the directories contained in "biggests" and "smadeira" contains the source files of the classes included in the packages identified by the same names. The Javadoc documentation of the source code is available at the official website. [file 1756-0500-2-124-S3.zip › src/smadeira/biclustering/CCC_Biclustering_GeneShifts.java]

package smadeira.biclustering;

import java.io.*;
import java.util.*;
import java.util.Iterator;

import javax.swing.text.*;
import javax.swing.text.html.*;

import smadeira.suffixtrees.*;
import smadeira.utils.*;

/**
 * <p>Title: CCC Biclustering with Gene Shifts</p>
 *
 * <p>Description: CCC-Biclustering algorithm extension for identifying
 *                 CCC Biclusters with gene shifts (scaled patterns).</p>
 *
 * <p>Copyright:   Copyright (C) 2007  Joana P. Gon�alves, Sara C. Madeira
 *                 This program is free software; you can redistribute
 *                 it and/or modify it under the terms of the GNU General
 *                 Public License as published by the Free Software
 *                 Foundation; either version 3 of the License, or
 *                 any later version.
 *
 *                 This program is distributed in the hope that it will
 *                 be useful, but WITHOUT ANY WARRANTY; without even the
 *                 implied warranty of MERCHANTABILITY or FITNESS FOR A
 *                 PARTICULAR PURPOSE.  See the
 *                 <a href="http://www.gnu.org/licenses/gpl.html">
 *                 GNU General Public License</a> for more details.
 * </p>
 *
 * @author Sara C. Madeira
 * @version 1.0
 */
public class CCC_Biclustering_GeneShifts
    extends CCC_Biclustering implements Cloneable, Serializable {
  public static final long serialVersionUID = -1312861820995633490L;

  /**
   * Number of symbols used in expression pattern shifting.
   */
  protected int numberOfShifts;

  //######################################################################################################################
  //######################################################################################################################

  /**
   * this.numberOfShifts = m.getAlphabet().length
   *
   * @param m DiscretizedExpressionMatrix
   * @throws Exception
   */
  public CCC_Biclustering_GeneShifts(DiscretizedExpressionMatrix m) throws
      Exception {
    this(m, m.getAlphabet().length);
  }

  /**
   *
   * @param m DiscretizedExpressionMatrix
   * @param numberOfShifts int
   * @throws Exception
   */
  public CCC_Biclustering_GeneShifts(DiscretizedExpressionMatrix m,
                                     int numberOfShifts) throws Exception {
    super(m);
    this.numberOfShifts = numberOfShifts;
  }

  //###############################################################################################################################
  //###############################################################################################################################

  /**
   *
   * @return int
   */
  public int getNumberOfShifts() {
    return this.numberOfShifts;
  }

  //###############################################################################################################################
  //###############################################################################################################################
  /**
   *
   * @return char[]
   */
  protected char[] getAlphabetAfterGeneShifts() {
    char[] alphabetAfterGeneShifts = new char[this.matrix.getAlphabet().length +
        2 * this.numberOfShifts];
    //alphabet to shift down
    for (int i = 0; i < this.numberOfShifts; i++) {
      alphabetAfterGeneShifts[i] = (char) (this.matrix.getAlphabet()[0] -
                                           (this.numberOfShifts - i));
    }
    //alphabet
    for (int i = 0; i < this.matrix.getAlphabet().length; i++) {
      alphabetAfterGeneShifts[this.numberOfShifts +
          i] = this.matrix.getAlphabet()[i];
    }
    //alphabet to shift down
    for (int i = 1; i <= this.numberOfShifts; i++) {
      alphabetAfterGeneShifts[this.numberOfShifts +
          this.matrix.getAlphabet().length + i - 1] =
          (char) (this.matrix.getAlphabet()[this.matrix.getAlphabet().length -
                  1] + i);
    }
    return alphabetAfterGeneShifts;
  }

  //###############################################################################################################################
  //###############################################################################################################################

  /**
   *
   * @return char[][]
   */
  public char[][] getDiscretizedMatrixAfterGeneShifts() {
    int numberOfRows = this.matrix.getSymbolicExpressionMatrix().length;
    int numberOfColumns = this.matrix.getNumberOfConditions() + 1; // plus 1 to terminator
    int finalNumberOfRows = numberOfRows + numberOfRows * 2 * this.numberOfShifts;
    char[][] discretizedMatrixWithGeneShifts = new char[finalNumberOfRows][numberOfColumns - 1];
    char[] alphabetAfterGeneShifts = this.getAlphabetAfterGeneShifts();
    // genesShifted.get(0) --> ArrayList<char[]> with first gene shifted this.numberOfShifts times
    // ...
    // genesShifted.get(numberOfRows) --> ArrayList<char[]> with last gene shifted this.numberOfShifts times
    ArrayList<ArrayList<char[]>>
        genesShifted = new ArrayList<ArrayList<char[]>> (numberOfRows);

    for (int i = 0; i < numberOfRows; i++) {
      char[] pattern = this.matrix.getSymbolicExpressionMatrix()[i];
      discretizedMatrixWithGeneShifts[i] = pattern;
      if(this.matrix.hasMissingValues()){ // !!!
        genesShifted.add(i, Shift_Pattern.shiftPattern(pattern,
            alphabetAfterGeneShifts, this.numberOfShifts, this.matrix.getMissingValue()));
      }
      else{
        genesShifted.add(i, Shift_Pattern.shiftPattern(pattern,alphabetAfterGeneShifts, this.numberOfShifts));
      }
    }

    //INSERT SHIFTED PATTERNS
    for (int g = 0; g < numberOfRows; g++) {
      ArrayList<char[]> shifts_gene_g = genesShifted.get(g);
      for (int i = 1; i <= 2 * this.numberOfShifts; i++) { // shifts DOWN + UP
        for (int j = 0; j < numberOfColumns - 1; j++) {
          discretizedMatrixWithGeneShifts[numberOfRows * i + g][j] = shifts_gene_g.get(i - 1)[j];
        }
      }
    }
    return discretizedMatrixWithGeneShifts;
  }

  //###############################################################################################################################
  //###############################################################################################################################

  /**
   * Constructs a matrix with int values to be used in biclustering algorithms using suffix trees.
   *
   * @return int[][]
   * @throws Exception
   */
  protected int[][] getMatrixToConstructSuffixTrees() {
    int numberOfRows = this.matrix.getSymbolicExpressionMatrix().length;
    int numberOfColumns = this.matrix.getNumberOfConditions() + 1; // plus 1 to terminator
    int finalNumberOfRows = numberOfRows +numberOfRows * 2 * this.numberOfShifts;
    int[][] matrixToConstructSuffixTrees = new int[finalNumberOfRows][numberOfColumns];
    char[] alphabetAfterGeneShifts = this.getAlphabetAfterGeneShifts();
    // genesShifted.get(0) --> ArrayList<char[]> with first gene shifted this.numberOfShifts times
    // ...
    // genesShifted.get(numberOfRows) --> ArrayList<char[]> with last gene shifted this.numberOfShifts times
    ArrayList<ArrayList<char[]>>
        genesShifted = new ArrayList<ArrayList<char[]>> (numberOfRows);

    for (int i = 0; i < numberOfRows; i++) {
      char[] pattern = this.matrix.getSymbolicExpressionMatrix()[i];
      genesShifted.add(i,
                       Shift_Pattern.shiftPattern(pattern,
                                                  alphabetAfterGeneShifts,
                                                  this.numberOfShifts));
    }

    //INSERT ORIGINAL PATTERNS
    for (int i = 0; i < numberOfRows; i++) {
      String c = new String();
      String p = new String();
      String s = new String();
      int element;
      for (int j = 0; j < numberOfColumns - 1; j++) {
        c = Integer.toString( (int)this.matrix.getSymbolicExpressionMatrix()[i][
                             j]);
        p = Integer.toString(j + 1);
        s = new String(c + p);
        element = Integer.parseInt(s);
        matrixToConstructSuffixTrees[i][j] = element;
      }
      element = - (finalNumberOfRows - i);
      matrixToConstructSuffixTrees[i][numberOfColumns - 1] = element;
    }

    //INSERT SHIFTED PATTERNS
    for (int g = 0; g < numberOfRows; g++) {
      ArrayList<char[]> shifts_gene_g = genesShifted.get(g);
      for (int i = 1; i <= 2 * this.numberOfShifts; i++) { // shifts DOWN + UP
        String c = new String();
        String p = new String();
        String s = new String();
        int element;
        for (int j = 0; j < numberOfColumns - 1; j++) {
          c = Integer.toString( (int) shifts_gene_g.get(i - 1)[j]);
          p = Integer.toString(j + 1);
          s = new String(c + p);
          element = Integer.parseInt(s);
          matrixToConstructSuffixTrees[numberOfRows * i + g][j] = element;
        }
        element = - (finalNumberOfRows - (numberOfRows * i + g)); // terminator
        matrixToConstructSuffixTrees[numberOfRows * i + g][numberOfColumns-1] = element;
      }
    }
    return matrixToConstructSuffixTrees;
  }

  //######################################################################################################################
  //######################################################################################################################

  /**
   *
   * @param rowsQuorum int
   * @param columnsQuorum int
   * @throws Exception
   */
  public void computeBiclusters(int rowsQuorum, int columnsQuorum) throws Exception {

    if (this.matrix.hasMissingValues()) {
      throw new Exception("This algorithm does not support missing values: \n please remove the genes with missing values or fill them before applying the algorithm.");
    }

    if (rowsQuorum < 1 || columnsQuorum < 1 || rowsQuorum > this.matrix.getNumberOfGenes() || columnsQuorum > this.matrix.getNumberOfConditions()) {
      throw new Exception("rowsQuorum in [1, numberOfGenes] and columndQuorum in [1, numberOfConditions]");
    }

    this.setTaskPercentages(new TaskPercentages(this));
    // construct ccc-biclusters suffix-tree - LINEAR
    SuffixTreeNoErrors cccBiclustersSuffixTree = this.constructSuffixTree();

    // create set of objects of class CCC_Bicluster and initialize them with the information of each maximal
    // ccc-bicluster - NOT LINEAR
    // CREATE HASHMAP TO STORE BICLUSTERS WITHOUT REPETITIONS

    int worstCaseNumberOfBiclusters = this.getNumberOfShifts() *
        this.matrix.getAlphabet().length * this.matrix.getNumberOfGenes() *
        this.matrix.getNumberOfConditions();
    HashMap<Integer, CCC_Bicluster> biclustersWithoutRepetitions = new
        LinkedHashMap<Integer, CCC_Bicluster> (worstCaseNumberOfBiclusters,
                                               (float) 0.75);

    // GET BICLUSTERS FROM SUFFIX TREE
    // the root is not a bicluster
    this.setOfBiclusters = new ArrayList<Bicluster> (0);
    NodeInterface firstChild = cccBiclustersSuffixTree.getRoot().getFirstChild();
/*    this.createMaximalBiclusters(cccBiclustersSuffixTree, firstChild,
                                 biclustersWithoutRepetitions, rowsQuorum, columnsQuorum);
 */
this.countAndCreateMaximalBiclusters(cccBiclustersSuffixTree, firstChild,
                                 biclustersWithoutRepetitions, rowsQuorum, columnsQuorum);
  }

  //######################################################################################################################
  //######################################################################################################################

  /**
   *
   * @return SuffixTreeNoErrors
   */
  protected SuffixTreeNoErrors constructSuffixTree() {
    int numColumns = this.matrix.getNumberOfConditions() + 1; // one for the string terminator
    // GENE-SHIFTS
    SuffixTreeNoErrors_Extended cccBiclustersSuffixTree = new
        SuffixTreeNoErrors_Extended(numColumns, this.matrix.getNumberOfGenes());
    // COMPUTE MATRIX TO CONSTRUCT SUFFIX TREE

//    try {
//      PrintWriter pw = new PrintWriter("times_0.txt");
//      long time = System.currentTimeMillis();
      int[][] matrixToConstructSuffixTrees = this.
          getMatrixToConstructSuffixTrees();
      this.incrementPercentDone();
/*      pw.println("GET MATRIX TO CONSTRUCT SUFFIX TREE: " +
                 (System.currentTimeMillis() - time));
 */

      // INSERT MATRIX IN THE TREE

      //INSERT ORIGINAL MATRIX
//      time = System.currentTimeMillis();
      this.setSubtaskValues(this.matrix.getNumberOfGenes());
      SuffixTreeNoErrors_Extended_STEP1_Builder builder1 = new
          SuffixTreeNoErrors_Extended_STEP1_Builder(cccBiclustersSuffixTree);
      for (int i = 0; i < this.matrix.getNumberOfGenes(); i++) {
        //      System.out.println("Adding Row = " + i);
        builder1.addToken(matrixToConstructSuffixTrees[i]);
        this.incrementSubtaskPercentDone();
      }
      this.updatePercentDone();
//      pw.println("ADD TOKENS TO TREE: " + (System.currentTimeMillis() - time));

      //    System.out.println("Adding path length");
//      time = System.currentTimeMillis();
      cccBiclustersSuffixTree.addPathLength();
      this.incrementPercentDone();
//      pw.println("ADD PATH LENGTH: " + (System.currentTimeMillis() - time));

      //    System.out.println("Adding number of leaves");
//      time = System.currentTimeMillis();
      cccBiclustersSuffixTree.addNumberOfLeaves();
      this.incrementPercentDone();
//      pw.println("ADD NUM LEAVES: " + (System.currentTimeMillis() - time));

      //    System.out.println("Marking non-maximal nodes");
      // !!! BEFORE GENE-SHIFTS
//      time = System.currentTimeMillis();
      cccBiclustersSuffixTree.addIsNotLeftMaximal();
      this.incrementPercentDone();
/*      pw.println("MARK NON LEFT MAXIMAL (BEFORE GENE SHIFTS): " +
                 (System.currentTimeMillis() - time));
 */

      //INSERT MATRIX WITH GENE-SHIFTS
//      time = System.currentTimeMillis();
      this.setSubtaskValues(matrixToConstructSuffixTrees.length
                            -this.matrix.getNumberOfGenes());
      SuffixTreeNoErrors_Extended_STEP2_Builder builder2 = new
          SuffixTreeNoErrors_Extended_STEP2_Builder(cccBiclustersSuffixTree);
      for (int i = this.matrix.getNumberOfGenes();
           i < matrixToConstructSuffixTrees.length; i++) {
        //      System.out.println("Adding Row = " + i);
        builder2.addToken(matrixToConstructSuffixTrees[i]);
        this.incrementSubtaskPercentDone();
      }
      this.updatePercentDone();
/*      pw.println("ADD GENE SHIFTS TOKENS: " +
                 (System.currentTimeMillis() - time));
 */

//      time = System.currentTimeMillis();
      //    System.out.println("Adding path length");
      cccBiclustersSuffixTree.addPathLength();
      this.incrementPercentDone();
//      pw.println("ADD PATH LENGTH: " + (System.currentTimeMillis() - time));

//      time = System.currentTimeMillis();
      //    System.out.println("Adding number of leaves");
      cccBiclustersSuffixTree.addNumberOfLeaves();
      this.incrementPercentDone();
//      pw.println("ADD NUM LEAVES: " + (System.currentTimeMillis() - time));

//      time = System.currentTimeMillis();
      //    System.out.println("Marking non-maximal nodes");
      // !!! AFTER GENE-SHIFTS
      cccBiclustersSuffixTree.addIsNotLeftMaximal_After_Extensions();
      this.incrementPercentDone();
/*      pw.println("MARK NON LEFT MAXIMAL (AFTER GENE SHIFTS): " +
                 (System.currentTimeMillis() - time));
      pw.close();
    }
    catch (IOException e) {
      e.printStackTrace();
    }
 */
    return (cccBiclustersSuffixTree);
  }

  //######################################################################################################################
  //######################################################################################################################

  /**
   *
   * @param b CCC_Bicluster
   * @param biclustersWithoutRepetitions HashMap
   */
  protected void keepBicluster(CCC_Bicluster b, HashMap<Integer, CCC_Bicluster>
      biclustersWithoutRepetitions) {
    // CHECK IF BICLUSTER ALREADY EXISTS AND STORE IT IF IT DOESN'T
    int hashCode = b.hashCode();
    if (biclustersWithoutRepetitions.containsKey(hashCode)) {
      CCC_Bicluster object = biclustersWithoutRepetitions.get(hashCode); // get object that has this key
      if (!object.equals(b)) {
        // THERE IS NOT A BICLUSTER IN THE HASHTREE THAT REPRESENTS THE SAME BICLUSTER
        biclustersWithoutRepetitions.put(hashCode, b);
        this.setOfBiclusters.add(b);
      }
    }
    else {
      // THERE IS NOT A BICLUSTER IN THE HASHTREE THAT REPRESENTS THE SAME BICLUSTER
      biclustersWithoutRepetitions.put(hashCode, b);
      this.setOfBiclusters.add(b);
    }
  }

  //######################################################################################################################

  protected void countAndCreateMaximalBiclusters(SuffixTreeNoErrors
                                         cccBiclustersSuffixTree,
                                         NodeInterface node,
                                         HashMap<Integer, CCC_Bicluster> biclustersWithoutRepetitions,
                                         int rowsQuorum,
                                         int columnsQuorum) throws Exception {
/*    PrintWriter pw = new PrintWriter("ccc_gene_shifts_times_1.txt");
    long time = System.currentTimeMillis();
 */

    int[] numberOfBiclusters = new int[1];
    numberOfBiclusters[0] = 0;

    countMaximalBiclusters(cccBiclustersSuffixTree, node,
                           biclustersWithoutRepetitions,
                           rowsQuorum,
                           columnsQuorum, numberOfBiclusters);
//    pw.println("COUNT MAXIMAL BICLUSTERS: " + (System.currentTimeMillis()-time));

//    this.setSubtaskValues(numberOfBiclusters[0]);
/*    createMaximalBiclusters(cccBiclustersSuffixTree, node,
                            biclustersWithoutRepetitions,
                                    rowsQuorum, columnsQuorum,
                                    numberOfBiclusters);
 */
//time = System.currentTimeMillis();
this.setSubtaskValues(numberOfBiclusters[0]);
this.createMaximalBiclusters(cccBiclustersSuffixTree, node,
                            biclustersWithoutRepetitions,
                                    rowsQuorum, columnsQuorum, numberOfBiclusters);
this.updatePercentDone();
/*pw.println("CREATE MAXIMAL BICLUSTERS: " + (System.currentTimeMillis()-time));
pw.close();
 */
}

  /**
   *
   * @param cccBiclustersSuffixTree SuffixTreeNoErrors
   * @param node NodeInterface
   * @param biclustersWithoutRepetitions HashMap
   * @param rowsQuorum int
   * @param columnsQuorum int
   */
  protected void countMaximalBiclusters(
      SuffixTreeNoErrors cccBiclustersSuffixTree,
      NodeInterface node,
      HashMap<Integer, CCC_Bicluster> biclustersWithoutRepetitions,
      int rowsQuorum, int columnsQuorum, int[] numberOfBiclusters) {
    if (node == null) {
      return;
    }

    int firstColumn;
    int numberOfColumns = 0;
    boolean thisNodeIsMaximalBicluster = false;
    if (node instanceof InternalNodeNoErrors_Extended) {
      thisNodeIsMaximalBicluster = ( (InternalNodeNoErrors_Extended) node).getIsMaximal_After_Extensions();

      // CHECK IF BICLUSTER IS MAXIMAL AFTER GENE SHIFTS
      // !!!
      // CHECK ROWS QUORUM
      if (thisNodeIsMaximalBicluster && node.getNumberOfLeaves() >= rowsQuorum) {
        //compute first column
        firstColumn = cccBiclustersSuffixTree.computeFirstColumn(node);
        //compute number of columns
        int patternLength = cccBiclustersSuffixTree.computeNumberOfColumns(node);
        if (this.matrix.getIsVBTP()) { // **IF MATRIX WAS DISCRETIZED USING VBTP (VARIATIONS BETWEEN TIME-POINTS)**
          numberOfColumns = patternLength + 1;
        }
        else {
          numberOfColumns = patternLength;
        }

        // CHECK COLUMNS QUORUM
        if (numberOfColumns >= columnsQuorum) {

          // initialize ARRAY columnIndexes
          int[] columnsIndexes = new int[numberOfColumns];
          for (int j = 0; j < numberOfColumns; j++) {
            columnsIndexes[j] = firstColumn + j;
          }
          // initialize ARRAY rowIndexes
          // when this.geneShifts = true each gene may be found more than once
          TreeSet<Integer> rows = new TreeSet<Integer> ();
          // go down
          this.getRows(cccBiclustersSuffixTree,
                       ( (InternalNodeNoErrors_Extended) node).getFirstChild(),
                       rows);

          // CHECK ROWS QUORUM
          if (rows.size() >= rowsQuorum) {
            numberOfBiclusters[0] = numberOfBiclusters[0] + 1;
          }
        }
      }
      // GO DOWN
      this.countMaximalBiclusters(cccBiclustersSuffixTree,
                                   ( (InternalNodeNoErrors_Extended) node).
                                   getFirstChild(),
                                   biclustersWithoutRepetitions,
                                   rowsQuorum, columnsQuorum,
                                   numberOfBiclusters);
      // GO RIGHT
      if (node.getRightSybling() != null) {
        this.countMaximalBiclusters(cccBiclustersSuffixTree,
                                     node.getRightSybling(),
                                     biclustersWithoutRepetitions,
                                     rowsQuorum, columnsQuorum,
                                     numberOfBiclusters);
      }
    }
    else {
      if (node instanceof LeafNodeNoErrors) {
        thisNodeIsMaximalBicluster = ( (LeafNodeNoErrors) node).getIsMaximal();
        if (thisNodeIsMaximalBicluster && rowsQuorum == 1) { // the bicluster is maximal and trivial
          numberOfBiclusters[0] = numberOfBiclusters[0] + 1;
        }
        // GO RIGHT
        if (node.getRightSybling() != null) {
          this.countMaximalBiclusters(cccBiclustersSuffixTree,
                                       node.getRightSybling(),
                                       biclustersWithoutRepetitions,
                                       rowsQuorum, columnsQuorum, numberOfBiclusters);
        }
      }
    }
  }

  /**
   *
   * @param cccBiclustersSuffixTree SuffixTreeNoErrors
   * @param node NodeInterface
   * @param biclustersWithoutRepetitions HashMap
   * @param rowsQuorum int
   * @param columnsQuorum int
   */
  protected void createMaximalBiclusters(
      SuffixTreeNoErrors cccBiclustersSuffixTree,
      NodeInterface node,
      HashMap<Integer, CCC_Bicluster> biclustersWithoutRepetitions,
      int rowsQuorum, int columnsQuorum, int[] numberOfBiclusters) {
    if (node == null) {
      return;
    }

    int firstColumn;
    int numberOfColumns = 0;
    boolean thisNodeIsMaximalBicluster = false;
    if (node instanceof InternalNodeNoErrors_Extended) {
      thisNodeIsMaximalBicluster = ( (InternalNodeNoErrors_Extended) node).getIsMaximal_After_Extensions();

      // CHECK IF BICLUSTER IS MAXIMAL AFTER GENE SHIFTS
      // !!!
      // CHECK ROWS QUORUM
      if (thisNodeIsMaximalBicluster && node.getNumberOfLeaves() >= rowsQuorum) {
        //compute first column
        firstColumn = cccBiclustersSuffixTree.computeFirstColumn(node);
        //compute number of columns
        int patternLength = cccBiclustersSuffixTree.computeNumberOfColumns(node);
        if (this.matrix.getIsVBTP()) { // **IF MATRIX WAS DISCRETIZED USING VBTP (VARIATIONS BETWEEN TIME-POINTS)**
          numberOfColumns = patternLength + 1;
        }
        else {
          numberOfColumns = patternLength;
        }

        // CHECK COLUMNS QUORUM
        if (numberOfColumns >= columnsQuorum) {

          // initialize ARRAY columnIndexes
          int[] columnsIndexes = new int[numberOfColumns];
          for (int j = 0; j < numberOfColumns; j++) {
            columnsIndexes[j] = firstColumn + j;
          }
          // initialize ARRAY rowIndexes
          // when this.geneShifts = true each gene may be found more than once
          TreeSet<Integer> rows = new TreeSet<Integer> ();
          // go down
          this.getRows(cccBiclustersSuffixTree,
                       ( (InternalNodeNoErrors_Extended) node).getFirstChild(),
                       rows);

          // CHECK ROWS QUORUM
          if (rows.size() >= rowsQuorum) {
            // INSERT BICLUSTER IN THE ARRAY SetOfBiclusters
            int[] rowsIndexes = new int[rows.size()];
            Iterator<Integer> i = rows.iterator();
            int p = 0;
            boolean hasGeneShifts = false;
            char firstSymbol = ' ';
            while (i.hasNext()) {
              rowsIndexes[p] = i.next().intValue();
              if (p == 0) {
                firstSymbol = this.matrix.getSymbolicExpressionMatrix()[
                    rowsIndexes[0] - 1][columnsIndexes[0] - 1];
              }
              else {
                char currentFirstSymbol = this.matrix.
                    getSymbolicExpressionMatrix()[
                    rowsIndexes[p] - 1][columnsIndexes[0] - 1];
                if (firstSymbol != currentFirstSymbol) {
                  hasGeneShifts = true;
                }
              }
              p++;
            }

            //CREATE BICLUSTER
            if (hasGeneShifts) {
              CCC_Bicluster_GeneShifts b = new CCC_Bicluster_GeneShifts(this,
                  this.getBiclusters().size() + 1, rowsIndexes, columnsIndexes);
              this.keepBicluster(b, biclustersWithoutRepetitions);
            }
            else { // TEST IF NODE WAS MAXIMAL BEFORE EXTENSIONS
              boolean wasMaximalBeforeGeneShifts = ( (
                  InternalNodeNoErrors_Extended) node).getIsMaximal();
              if (wasMaximalBeforeGeneShifts) {
                CCC_Bicluster b = new CCC_Bicluster(this,
                    this.getBiclusters().size() +
                    1, rowsIndexes,
                    columnsIndexes);
                this.keepBicluster(b, biclustersWithoutRepetitions);
              }
            }
            this.updateBiclusterPercentDone(numberOfBiclusters);
          }
        }
      }
      // GO DOWN
      this.createMaximalBiclusters(cccBiclustersSuffixTree,
                                   ( (InternalNodeNoErrors_Extended) node).
                                   getFirstChild(),
                                   biclustersWithoutRepetitions, rowsQuorum,
                                   columnsQuorum, numberOfBiclusters);
      // GO RIGHT
      if (node.getRightSybling() != null) {
        this.createMaximalBiclusters(cccBiclustersSuffixTree,
                                     node.getRightSybling(),
                                     biclustersWithoutRepetitions,
                                     rowsQuorum, columnsQuorum,
                                     numberOfBiclusters);
      }
    }
    else {
      if (node instanceof LeafNodeNoErrors) {
        thisNodeIsMaximalBicluster = ( (LeafNodeNoErrors) node).getIsMaximal();
        if (thisNodeIsMaximalBicluster && rowsQuorum == 1) { // the bicluster is maximal and trivial
          // print bicluster identification together with its rows
          //compute the first column
          firstColumn = cccBiclustersSuffixTree.computeFirstColumn(node);
          int patternLength = cccBiclustersSuffixTree.computeNumberOfColumns(
              node);
          //compute number of columns
          if (this.matrix.getIsVBTP()) {
            numberOfColumns = patternLength + 1;
          }
          else {
            numberOfColumns = patternLength;
          }
          // initialize ARRAY columnIndexes
          int[] columnsIndexes = new int[numberOfColumns];
          for (int j = 0; j < numberOfColumns; j++) {
            columnsIndexes[j] = firstColumn + j;
          }

          // initialize ARRAY rowIndexes
          int[] rowsIndexes = new int[1];
          rowsIndexes[0] = cccBiclustersSuffixTree.computeRowNumber( (
              LeafNodeNoErrors) node);
          // CREATE BICLUSTER
          CCC_Bicluster b = new CCC_Bicluster(this,
                                              this.getBiclusters().size() + 1,
                                              rowsIndexes, columnsIndexes);
          this.keepBicluster(b, biclustersWithoutRepetitions);
          this.updateBiclusterPercentDone(numberOfBiclusters);
        }
        // GO RIGHT
        if (node.getRightSybling() != null) {
          this.createMaximalBiclusters(cccBiclustersSuffixTree,
                                       node.getRightSybling(),
                                       biclustersWithoutRepetitions,
                                       rowsQuorum, columnsQuorum,
                                       numberOfBiclusters);
        }
      }
    }
  }

  /**
   *
   * @param cccBiclustersSuffixTree SuffixTreeNoErrors
   * @param node NodeInterface
   * @param biclustersWithoutRepetitions HashMap
   * @param rowsQuorum int
   * @param columnsQuorum int
   */
  protected void createMaximalBiclusters(
      SuffixTreeNoErrors cccBiclustersSuffixTree,
      NodeInterface node,
      HashMap<Integer, CCC_Bicluster> biclustersWithoutRepetitions,
      int rowsQuorum, int columnsQuorum) {
    if (node == null) {
      return;
    }

    int firstColumn;
    int numberOfColumns = 0;
    boolean thisNodeIsMaximalBicluster = false;
    if (node instanceof InternalNodeNoErrors_Extended) {
      thisNodeIsMaximalBicluster = ( (InternalNodeNoErrors_Extended) node).getIsMaximal_After_Extensions();

      // CHECK IF BICLUSTER IS MAXIMAL AFTER GENE SHIFTS
      // !!!
      // CHECK ROWS QUORUM
      if (thisNodeIsMaximalBicluster && node.getNumberOfLeaves() >= rowsQuorum) {
        //compute first column
        firstColumn = cccBiclustersSuffixTree.computeFirstColumn(node);
        //compute number of columns
        int patternLength = cccBiclustersSuffixTree.computeNumberOfColumns(node);
        if (this.matrix.getIsVBTP()) { // **IF MATRIX WAS DISCRETIZED USING VBTP (VARIATIONS BETWEEN TIME-POINTS)**
          numberOfColumns = patternLength + 1;
        }
        else {
          numberOfColumns = patternLength;
        }

        // CHECK COLUMNS QUORUM
        if (numberOfColumns >= columnsQuorum) {

          // initialize ARRAY columnIndexes
          int[] columnsIndexes = new int[numberOfColumns];
          for (int j = 0; j < numberOfColumns; j++) {
            columnsIndexes[j] = firstColumn + j;
          }
          // initialize ARRAY rowIndexes
          // when this.geneShifts = true each gene may be found more than once
          TreeSet<Integer> rows = new TreeSet<Integer> ();
          // go down
          this.getRows(cccBiclustersSuffixTree,
                       ( (InternalNodeNoErrors_Extended) node).getFirstChild(),
                       rows);

          // CHECK ROWS QUORUM
          if (rows.size() >= rowsQuorum) {
            // INSERT BICLUSTER IN THE ARRAY SetOfBiclusters
            int[] rowsIndexes = new int[rows.size()];
            Iterator<Integer> i = rows.iterator();
            int p = 0;
            boolean hasGeneShifts = false;
            char firstSymbol = ' ';
            while (i.hasNext()) {
              rowsIndexes[p] = i.next().intValue();
              if (p == 0) {
                firstSymbol = this.matrix.getSymbolicExpressionMatrix()[
                    rowsIndexes[0] - 1][columnsIndexes[0] - 1];
              }
              else {
                char currentFirstSymbol = this.matrix.
                    getSymbolicExpressionMatrix()[
                    rowsIndexes[p] - 1][columnsIndexes[0] - 1];
                if (firstSymbol != currentFirstSymbol) {
                  hasGeneShifts = true;
                }
              }
              p++;
            }

            //CREATE BICLUSTER
            if (hasGeneShifts) {
              CCC_Bicluster_GeneShifts b = new CCC_Bicluster_GeneShifts(this,
                  this.getBiclusters().size() + 1, rowsIndexes, columnsIndexes);
              this.keepBicluster(b, biclustersWithoutRepetitions);
            }
            else { // TEST IF NODE WAS MAXIMAL BEFORE EXTENSIONS
              boolean wasMaximalBeforeGeneShifts = ( (
                  InternalNodeNoErrors_Extended) node).getIsMaximal();
              if (wasMaximalBeforeGeneShifts) {
                CCC_Bicluster b = new CCC_Bicluster(this,
                    this.getBiclusters().size() +
                    1, rowsIndexes,
                    columnsIndexes);
                this.keepBicluster(b, biclustersWithoutRepetitions);
              }
            }
          }
        }
      }
      // GO DOWN
      this.createMaximalBiclusters(cccBiclustersSuffixTree,
                                   ( (InternalNodeNoErrors_Extended) node).
                                   getFirstChild(),
                                   biclustersWithoutRepetitions, rowsQuorum, columnsQuorum);
      // GO RIGHT
      if (node.getRightSybling() != null) {
        this.createMaximalBiclusters(cccBiclustersSuffixTree,
                                     node.getRightSybling(),
                                     biclustersWithoutRepetitions,
                                     rowsQuorum, columnsQuorum);
      }
    }
    else {
      if (node instanceof LeafNodeNoErrors) {
        thisNodeIsMaximalBicluster = ( (LeafNodeNoErrors) node).getIsMaximal();
        if (thisNodeIsMaximalBicluster && rowsQuorum == 1) { // the bicluster is maximal and trivial
          // print bicluster identification together with its rows
          //compute the first column
          firstColumn = cccBiclustersSuffixTree.computeFirstColumn(node);
          int patternLength = cccBiclustersSuffixTree.computeNumberOfColumns(
              node);
          //compute number of columns
          if (this.matrix.getIsVBTP()) {
            numberOfColumns = patternLength + 1;
          }
          else {
            numberOfColumns = patternLength;
          }
          // initialize ARRAY columnIndexes
          int[] columnsIndexes = new int[numberOfColumns];
          for (int j = 0; j < numberOfColumns; j++) {
            columnsIndexes[j] = firstColumn + j;
          }

          // initialize ARRAY rowIndexes
          int[] rowsIndexes = new int[1];
          rowsIndexes[0] = cccBiclustersSuffixTree.computeRowNumber( (
              LeafNodeNoErrors) node);
          // CREATE BICLUSTER
          CCC_Bicluster b = new CCC_Bicluster(this,
                                              this.getBiclusters().size() + 1,
                                              rowsIndexes, columnsIndexes);
          this.keepBicluster(b, biclustersWithoutRepetitions);
        }
        // GO RIGHT
        if (node.getRightSybling() != null) {
          this.createMaximalBiclusters(cccBiclustersSuffixTree,
                                       node.getRightSybling(),
                                       biclustersWithoutRepetitions,
                                       rowsQuorum, columnsQuorum);
        }
      }
    }
  }

  //######################################################################################################################

  /**
   * Inserts the indexes of rows of the maximal ccc-bicluster in its array RowIndexes.
   *
   * @param cccBiclustersSuffixTree SuffixTreeNoErrors
   * @param node NodeInterface
   * @param rows TreeSet
   */
  private void getRows(SuffixTreeNoErrors cccBiclustersSuffixTree,
                       NodeInterface node, TreeSet<Integer> rows) {
    if (node instanceof InternalNodeNoErrors_Extended) {
      // GO DOWN
      this.getRows(cccBiclustersSuffixTree,
                   ( (InternalNodeNoErrors_Extended) node).getFirstChild(),
                   rows);
      // GO RIGHT
      if (node.getRightSybling() != null) {
        this.getRows(cccBiclustersSuffixTree, node.getRightSybling(), rows);
      }
    }
    else {
      if (node instanceof LeafNodeNoErrors) {
        //INSERT ROW INDEX
        int rowNumber = cccBiclustersSuffixTree.computeRowNumber( (
            LeafNodeNoErrors) node);
        if (rowNumber > this.matrix.getNumberOfGenes()) { // GENE SHIFTS
          rowNumber = rowNumber % this.matrix.getNumberOfGenes();
          if (rowNumber == 0) { // rowNumber = last gene
            rowNumber = this.matrix.getNumberOfGenes();
          }
        }
        rows.add(rowNumber);
        // GO RIGHT
        if (node.getRightSybling() != null) {
          this.getRows(cccBiclustersSuffixTree, node.getRightSybling(), rows);
        }
      }
    }
  }

  //#####################################################################################################################
  //#####################################################################################################################

  /**
   *
   * @return Object
   */
  public Object clone() {
    return super.clone();
  }

  //#####################################################################################################################
  //#####################################################################################################################

  /**
   *
   * TO BE IMPLEMENTED !!!!!!
   *
   * @return StyledDocument
   */
  public StyledDocument info() {

    StyledDocument doc = new DefaultStyledDocument();
    StyledDocument doc2 = new HTMLDocument();

    // ...

    return (doc);
  }
}
