# Supplementary material for: BiGGEsTS: integrated environment for biclustering analysis of time series gene expression data
Source: BMC Res Notes. 2009 Jul 7;2:124. doi: 10.1186/1756-0500-2-124 (PMC2720980; doi:10.1186/1756-0500-2-124)
Supplement: Additional file 3 — Source code of the BiGGEsTS software. The source code of BiGGEsTS. The archive contains two directories, named "biggests" and "smadeira", inside a main directory, named "src". Each of the directories contained in "biggests" and "smadeira" contains the source files of the classes included in the packages identified by the same names. The Javadoc documentation of the source code is available at the official website. [file 1756-0500-2-124-S3.zip › src/smadeira/biclustering/CCC_Biclustering_GeneShifts_Jumping_MissingValues.java]

package smadeira.biclustering;

import java.io.*;
import java.util.*;

import javax.swing.text.*;
import javax.swing.text.html.*;

import smadeira.suffixtrees.*;
import smadeira.utils.*;

/**
 * <p>Title: CCC Biclustering with Gene Shifts able to jump over missings</p>
 *
 * <p>Description: CCC-Biclustering algorithm extension for identifying
 *                 CCC Biclusters with gene shifts (scaled patterns).
 *                 Jumps over missing values.</p>
 *
 * <p>Copyright:   Copyright (C) 2007  Joana P. Gon�alves, Sara C. Madeira
 *                 This program is free software; you can redistribute
 *                 it and/or modify it under the terms of the GNU General
 *                 Public License as published by the Free Software
 *                 Foundation; either version 3 of the License, or
 *                 any later version.
 *
 *                 This program is distributed in the hope that it will
 *                 be useful, but WITHOUT ANY WARRANTY; without even the
 *                 implied warranty of MERCHANTABILITY or FITNESS FOR A
 *                 PARTICULAR PURPOSE.  See the
 *                 <a href="http://www.gnu.org/licenses/gpl.html">
 *                 GNU General Public License</a> for more details.
 * </p>
 *
 * @author Sara C. Madeira
 * @version 1.0
 */
public class CCC_Biclustering_GeneShifts_Jumping_MissingValues
    extends CCC_Biclustering_GeneShifts implements IMissingValuesJumped, Cloneable, Serializable {
  public static final long serialVersionUID = -1628119311990009190L;

  //######################################################################################################################
  //######################################################################################################################

  /**
   * this.numberOfShifts = m.getAlphabet().length
   *
   * @param m DiscretizedExpressionMatrix
   * @throws Exception
   */
  public CCC_Biclustering_GeneShifts_Jumping_MissingValues(
      DiscretizedExpressionMatrix m) throws Exception {
    this(m, m.getAlphabet().length);
  }

  /**
   *
   * @param m DiscretizedExpressionMatrix
   * @param numberOfShifts int
   * @throws Exception
   */
  public CCC_Biclustering_GeneShifts_Jumping_MissingValues(
      DiscretizedExpressionMatrix m, int numberOfShifts) throws Exception {
    super(m);
    this.numberOfShifts = numberOfShifts;
  }

  //###############################################################################################################################
  //###############################################################################################################################

  /**
   * Constructs a matrix with int values to be used in biclustering algorithms using suffix trees.
   *
   * ORIGINAL MATRIX
   *
   * _ U D U N
   * D U _ U _
   * _ _ _ U N
   * U _ D U U
   *
   * ALPHABET TRANSFORMATION
   *
   *  _ U2 D3 U4 N5
   * D1 U2  _ U4 _
   *  _  _  _ U4 N5
   * U1  _ D3 U4 U5
   *
   * PATTERNS PER ROW:
   * GENE: 1
   * U2	D3	U4	N5
   * GENE: 2
   * D1	 U2
   * U4
   * GENE: 3
   * U4	 N5
   * GENE: 3
   * U1
   * D3	  U4	U5
   *
   * PATTERNS PER ROW SHIFTED 3 SYMBOLS DOWN AND UP:
   * GENE: 1
   * N2	  C3	N4	D5
   * D2   B3	D4	C5
   * C2	  A3	C4	B5
   * V2	  N3	V4	U5
   * W2	  U3	W4	V5
   * X2	  V3	X4	W5
   * GENE: 1
   * C1	 N2
   * B1	 D2
   * A1	 C2
   * N1	 V2
   * U1	 W2
   * V1	 X2
   * N4
   * D4
   * C4
   * V4
   * W4
   * X4
   * GENE: 2
   * N4	 D5
   * D4	C5
   * C4	B5
   * V4	U5
   * W4	V5
   * X4	W5
   * GENE: 3
   * N1
   * D1
   * C1
   * V1
   * W1
   * X1
   * C3	  N4	N5
   * B3   D4	D5
   * A3	  C4	C5
   * N3   V4	V5
   * U3	  W4	W5
   * V3	  X4	X5
   *
   * MATRIX TO CONSTRUCT SUFFIX TREE
   *
   * 852	683	854	785	-8
   * 681	852	-7
   * 854	-7
   * 854	785	-6
   * 851	-5
   * 683	854	855	-5
   * 782	673	784	685	-4
   * 682	663	684	675	-4
   * 672	653	674	665	-4
   * 862	783	864	855	-4
   * 872	853	874	865	-4
   * 882	863	884	875	-4
   * 671	782	-3
   * 661	682	-3
   * 651	672	-3
   * 781	862	-3
   * 851	872	-3
   * 861	882	-3
   * 784	-3
   * 684	-3
   * 674	-3
   * 864	-3
   * 874	-3
   * 884	-3
   * 784	685	-2
   * 684	675	-2
   * 674	665	-2
   * 864	855	-2
   * 874	865	-2
   * 884	875	-2
   * 781	-1
   * 681	-1
   * 671	-1
   * 861	-1
   * 871	-1
   * 881	-1
   * 673	784	785	-1
   * 663	684	685	-1
   * 653	674	675	-1
   * 783	864	865	-1
   * 853	874	875	-1
   * 863	884	885	-1
   *
   * @return int[][]
   * @throws Exception
   */
  protected int[][] getMatrixToConstructSuffixTrees() {
    int numberOfRows = this.matrix.getSymbolicExpressionMatrix().length;
    ArrayList<ArrayList<Integer>>
        matrixToConstructSuffixTrees = new ArrayList<ArrayList<Integer>> (0);
    char[] alphabetAfterGeneShifts = this.getAlphabetAfterGeneShifts();

    ArrayList[] patternsPerGene = new ArrayList[numberOfRows];
    ArrayList[] columnsOfPatternsPerGene = new ArrayList[numberOfRows];

    int terminator = 2 * numberOfRows;

    //INSERT ORIGINAL PATTERNS
    for (int i = 0; i < numberOfRows; i++) {
      String c = new String();
      String p = new String();
      String s = new String();
      int element;
      //!!!
      ArrayList<Integer> row_ints = new ArrayList<Integer> (0);
      ArrayList<Character> row_chars = new ArrayList<Character> (0);
      ArrayList<Integer> row_cols = new ArrayList<Integer> (0);
      patternsPerGene[i] = new ArrayList<ArrayList<Character>> (0);
      columnsOfPatternsPerGene[i] = new ArrayList<ArrayList<Integer>> (0);
      for (int j = 0; j < this.matrix.getNumberOfConditions(); j++) {
        if (this.matrix.getSymbolicExpressionMatrix()[i][j] != this.matrix.getMissingValue()) {
          //!!!
          row_chars.add(this.matrix.getSymbolicExpressionMatrix()[i][j]);
          row_cols.add(j + 1);
          c = Integer.toString( (int)this.matrix.getSymbolicExpressionMatrix()[i][j]);
          p = Integer.toString(j + 1);
          s = new String(c + p);
          element = Integer.parseInt(s);
          row_ints.add(element);
          if ( (j < this.matrix.getNumberOfConditions() - 1 &&
                this.matrix.getSymbolicExpressionMatrix()[i][j + 1] ==
                this.matrix.getMissingValue())
              ||
              (j == this.matrix.getNumberOfConditions() - 1)) {
            row_ints.add( -terminator); // add terminator
            matrixToConstructSuffixTrees.add(row_ints);
            //!!!
            patternsPerGene[i].add(row_chars);
            columnsOfPatternsPerGene[i].add(row_cols);
            row_ints = new ArrayList<Integer> (0);
            row_chars = new ArrayList<Character> (0);
            row_cols = new ArrayList<Integer> (0);
          }
        }
      }
      terminator--;
    }

    /*
        System.out.println("PATTERNS PER ROW:");
        for (int i = 0; i < numberOfRows; i++){
          System.out.println("GENE: " + i);
          for (int p = 0; p < patternsPerGene[i].size(); p++){
            for (int j = 0; j < ((ArrayList<ArrayList<Character>>)patternsPerGene[i].get(p)).size(); j++){
              System.out.print(((ArrayList<ArrayList<Character>>)patternsPerGene[i].get(p)).get(j));
              System.out.print(((ArrayList<ArrayList<Integer>>)columnsOfPatternsPerGene[i].get(p)).get(j) + "\t");
            }
            System.out.println();
          }
        }
     */

    ArrayList<char[]> [] patternsPerGeneShifted = new ArrayList[numberOfRows];
    ArrayList<int[]> [] columnsOfPatternsPerGeneShifted = new ArrayList[
        numberOfRows];
    for (int i = 0; i < numberOfRows; i++) {
      patternsPerGeneShifted[i] = new ArrayList<char[]> (0);
      columnsOfPatternsPerGeneShifted[i] = new ArrayList<int[]> (0);
      for (int p = 0; p < patternsPerGene[i].size(); p++) {
        ArrayList<Character> pattern = (ArrayList<Character>) patternsPerGene[i].
            get(p);
        char[] patternAsArray = new char[pattern.size()];
        ArrayList<Integer> columnsOfPattern = (ArrayList<Integer>)
            columnsOfPatternsPerGene[i].get(p);
        int[] columnsAsArray = new int[pattern.size()];
        for (int j = 0; j < pattern.size(); j++) {
          patternAsArray[j] = pattern.get(j);
          columnsAsArray[j] = columnsOfPattern.get(j);
        }
        ArrayList<char[]>
            shifts = Shift_Pattern.shiftPattern(patternAsArray, alphabetAfterGeneShifts,
                                                this.numberOfShifts);
        patternsPerGeneShifted[i].addAll(shifts);
        for (int s = 0; s < shifts.size(); s++) {
          columnsOfPatternsPerGeneShifted[i].add(columnsAsArray);
        }
      }
    }

    /*
        System.out.println("PATTERNS PER ROW SHIFTED:");
        for (int i = 0; i < numberOfRows; i++){
          System.out.println("GENE: " + i);
          for (int p = 0; p < patternsPerGeneShifted[i].size(); p++){
            for (int j = 0; j < patternsPerGeneShifted[i].get(p).length; j++){
              System.out.print(patternsPerGeneShifted[i].get(p)[j]);
     System.out.print(columnsOfPatternsPerGeneShifted[i].get(p)[j] + "\t");
            }
            System.out.println();
          }
        }
     */

    //INSERT SHIFTED PATTERNS
    for (int g = 0; g < numberOfRows; g++) {
      for (int i = 0; i < patternsPerGeneShifted[g].size(); i++) { // shifts DOWN + UP
        ArrayList<Integer> row = new ArrayList<Integer> (0);
        String c = new String();
        String p = new String();
        String s = new String();
        int element;
        for (int j = 0; j < patternsPerGeneShifted[g].get(i).length; j++) {
          c = Integer.toString( (int) patternsPerGeneShifted[g].get(i)[j]);
          p = Integer.toString(columnsOfPatternsPerGeneShifted[g].get(i)[j]);
          s = new String(c + p);
          element = Integer.parseInt(s);
          row.add(element);
        }
        row.add( -terminator);
        matrixToConstructSuffixTrees.add(row);
      }
      terminator--;
    }

    int[][] matrixToConstructSuffixTreesAsArray = new int[
        matrixToConstructSuffixTrees.size()][];
    for (int i = 0; i < matrixToConstructSuffixTrees.size(); i++) {
      int[] row = new int[matrixToConstructSuffixTrees.get(i).size()];
      for (int j = 0; j < matrixToConstructSuffixTrees.get(i).size(); j++) {
        row[j] = matrixToConstructSuffixTrees.get(i).get(j);
      }
      matrixToConstructSuffixTreesAsArray[i] = row;
    }
    return matrixToConstructSuffixTreesAsArray;
  }

  //######################################################################################################################
  //######################################################################################################################

  /**
   *
   * @return SuffixTreeNoErrors
   */
  protected SuffixTreeNoErrors constructSuffixTree() {
    int numColumns = this.matrix.getNumberOfConditions() + 1; // one for the string terminator
    // GENE-SHIFTS
    SuffixTreeNoErrors_Extended_Jumping_MissingValues cccBiclustersSuffixTree = new
        SuffixTreeNoErrors_Extended_Jumping_MissingValues(numColumns,
        this.matrix.getNumberOfGenes());

/*    try {
      PrintWriter pw = new PrintWriter("ccc_gene_shifts_jump_times_0.txt");
      long time = System.currentTimeMillis();
 */
      // COMPUTE MATRIX TO CONSTRUCT SUFFIX TREE
      int[][] matrixToConstructSuffixTrees = this.getMatrixToConstructSuffixTrees();
      this.incrementPercentDone();
//      pw.println("GET MATRIX TO CONSTRUCT SUFFIX TREES: " + (System.currentTimeMillis()-time));

      // INSERT MATRIX IN THE TREE

//      time = System.currentTimeMillis();
      this.setSubtaskValues(this.matrix.getNumberOfGenes());
      //INSERT ORIGINAL MATRIX
      SuffixTreeNoErrors_Extended_STEP1_Builder builder1 = new
          SuffixTreeNoErrors_Extended_STEP1_Builder(cccBiclustersSuffixTree);
      for (int i = 0; i < this.matrix.getNumberOfGenes(); i++) {
        //      System.out.println("Adding Row = " + i);
        builder1.addToken(matrixToConstructSuffixTrees[i]);
        this.incrementSubtaskPercentDone();
      }
      this.updatePercentDone();
//      pw.println("ADD TOKENS: " + (System.currentTimeMillis()-time));

//      time = System.currentTimeMillis();
      //    System.out.println("Adding path length");
      cccBiclustersSuffixTree.addPathLength();
      this.incrementPercentDone();
//      pw.println("ADD PATH LENGTH: " + (System.currentTimeMillis()-time));

//      time = System.currentTimeMillis();
      //    System.out.println("Adding number of leaves");
      cccBiclustersSuffixTree.addNumberOfLeaves();
      this.incrementPercentDone();
//      pw.println("ADD NUM LEAVES: " + (System.currentTimeMillis()-time));

//      time = System.currentTimeMillis();
      //    System.out.println("Marking non-maximal nodes");
      // !!! BEFORE GENE-SHIFTS
      cccBiclustersSuffixTree.addIsNotLeftMaximal();
      this.incrementPercentDone();
//      pw.println("ADD NON LEFT MAX: " + (System.currentTimeMillis()-time));

      //INSERT MATRIX WITH GENE-SHIFTS
//      time = System.currentTimeMillis();
      this.setSubtaskValues(matrixToConstructSuffixTrees.length-this.matrix.getNumberOfGenes());
      SuffixTreeNoErrors_Extended_STEP2_Builder builder2 = new
          SuffixTreeNoErrors_Extended_STEP2_Builder(cccBiclustersSuffixTree);
      for (int i = this.matrix.getNumberOfGenes();
           i < matrixToConstructSuffixTrees.length; i++) {
        //      System.out.println("Adding Row = " + i);
        builder2.addToken(matrixToConstructSuffixTrees[i]);
        this.incrementSubtaskPercentDone();
      }
      this.updatePercentDone();
//      pw.println("ADD TOKENS: " + (System.currentTimeMillis()-time));

//      time = System.currentTimeMillis();
      //    System.out.println("Adding path length");
      cccBiclustersSuffixTree.addPathLength();
      this.incrementPercentDone();
//      pw.println("ADD PATH LENGTH: " + (System.currentTimeMillis()-time));

//      time = System.currentTimeMillis();
      //    System.out.println("Adding number of leaves");
      cccBiclustersSuffixTree.addNumberOfLeaves();
      this.incrementPercentDone();
//      pw.println("ADD NUM LEAVES: " + (System.currentTimeMillis()-time));

//      time = System.currentTimeMillis();
      //    System.out.println("Marking non-maximal nodes");
      // !!! AFTER GENE-SHIFTS
      cccBiclustersSuffixTree.addIsNotLeftMaximal_After_Extensions();
      this.incrementPercentDone();
/*      pw.println("ADD NON LEFT MAX: " + (System.currentTimeMillis()-time));
      pw.close();
    }
    catch (IOException e) {
      e.printStackTrace();
    }
*/
    return (cccBiclustersSuffixTree);
  }

  //######################################################################################################################
  //######################################################################################################################

  /**
   *
   * @param rowsQuorum int
   * @param columnsQuorum int
   * @throws Exception
   */
  public void computeBiclusters(int rowsQuorum, int columnsQuorum) throws Exception {
    if (rowsQuorum < 1 || columnsQuorum < 1 || rowsQuorum > this.matrix.getNumberOfGenes() || columnsQuorum > this.matrix.getNumberOfConditions()) {
      throw new Exception("rowsQuorum in [1, numberOfGenes] and columndQuorum in [1, numberOfConditions]");
    }

    this.setTaskPercentages(new TaskPercentages(this));
    // construct ccc-biclusters suffix-tree - LINEAR
    SuffixTreeNoErrors cccBiclustersSuffixTree = this.constructSuffixTree();

    // create set of objects of class CCC_Bicluster and initialize them with the information of each maximal
    // ccc-bicluster - NOT LINEAR
    // CREATE HASHMAP TO STORE BICLUSTERS WITHOUT REPETITIONS
    int worstCaseNumberOfBiclusters = this.getNumberOfShifts() *
        this.matrix.getAlphabet().length * this.matrix.getNumberOfGenes() *
        this.matrix.getNumberOfConditions();
    HashMap<Integer, CCC_Bicluster> biclustersWithoutRepetitions = new
        LinkedHashMap<Integer, CCC_Bicluster> (worstCaseNumberOfBiclusters,
                                               (float) 0.75);

    // GET BICLUSTERS FROM SUFFIX TREE
    // the root is not a bicluster
    this.setOfBiclusters = new ArrayList<Bicluster> (0);
    NodeInterface firstChild = cccBiclustersSuffixTree.getRoot().getFirstChild();
/*    this.createMaximalBiclusters(cccBiclustersSuffixTree, firstChild,
                                 biclustersWithoutRepetitions, rowsQuorum, columnsQuorum);
 */
this.countAndCreateMaximalBiclusters(cccBiclustersSuffixTree, firstChild,
                                 biclustersWithoutRepetitions, rowsQuorum, columnsQuorum);
  }

  //######################################################################################################################
  //######################################################################################################################


  /**
   *
   * @return Object
   */
  public Object clone() {
    return super.clone();
  }

  //#####################################################################################################################
  //#####################################################################################################################

  /**
   *
   * TO BE IMPLEMENTED !!!!!!
   *
   * @return StyledDocument
   */
  public StyledDocument info() {

    StyledDocument doc = new DefaultStyledDocument();
    StyledDocument doc2 = new HTMLDocument();

    // ...

    return (doc);
  }
}
