# Supplementary material for: BiGGEsTS: integrated environment for biclustering analysis of time series gene expression data
Source: BMC Res Notes. 2009 Jul 7;2:124. doi: 10.1186/1756-0500-2-124 (PMC2720980; doi:10.1186/1756-0500-2-124)
Supplement: Additional file 3 — Source code of the BiGGEsTS software. The source code of BiGGEsTS. The archive contains two directories, named "biggests" and "smadeira", inside a main directory, named "src". Each of the directories contained in "biggests" and "smadeira" contains the source files of the classes included in the packages identified by the same names. The Javadoc documentation of the source code is available at the official website. [file 1756-0500-2-124-S3.zip › src/smadeira/biclustering/CCC_Biclustering_Jumping_MissingValues.java]

package smadeira.biclustering;

import java.io.*;
import java.util.*;

import javax.swing.text.*;
import javax.swing.text.html.*;

import smadeira.suffixtrees.*;
import smadeira.utils.TaskPercentages;

/**
 * <p>Title: CCC Biclustering jumping over missing values</p>
 *
 * <p>Description: CCC-Biclustering algorithm extension for jumping
 *                 over missing values.</p>
 *
 * <p>Copyright:   Copyright (C) 2007  Joana P. Gon�alves, Sara C. Madeira
 *                 This program is free software; you can redistribute
 *                 it and/or modify it under the terms of the GNU General
 *                 Public License as published by the Free Software
 *                 Foundation; either version 3 of the License, or
 *                 any later version.
 *
 *                 This program is distributed in the hope that it will
 *                 be useful, but WITHOUT ANY WARRANTY; without even the
 *                 implied warranty of MERCHANTABILITY or FITNESS FOR A
 *                 PARTICULAR PURPOSE.  See the
 *                 <a href="http://www.gnu.org/licenses/gpl.html">
 *                 GNU General Public License</a> for more details.
 * </p>
 *
 * @author Sara C. Madeira
 * @version 1.0
 */
public class CCC_Biclustering_Jumping_MissingValues
    extends CCC_Biclustering implements IMissingValuesJumped, Cloneable, Serializable {
  public static final long serialVersionUID = -7380709657244785364L;

  /**
   *
   * @param m DiscretizedExpressionMatrix
   * @throws Exception
   */
  public CCC_Biclustering_Jumping_MissingValues(DiscretizedExpressionMatrix m) throws
      Exception {
    super(m);
  }

//######################################################################################################################
//############################################ CCC-BICLUSTERING ALGORITHM ##############################################
//######################################################################################################################

  /**
   * Constructs a matrix with int values to be used in biclustering algorithms using suffix trees.
   * In this the usual string composed of character in the alphabet is replaced by an array of ints
   * where each int is inserted into the suffix tree instead of the usual char.
   * This matrix is obtained from matrixWithSymbolsAndColumns by transforming each of its
   * elements to ints (2 bytes) as folows:
   * compute a int value representing one of the characters {D,N,U} concatenated with its column position.
   *
   * SPECIAL ATTENTION IS GIVEN TO MISSING VALUES BY SPLITING THE ORIGINAL STRING WITH MISSING INTO SEVERAL
   * STRINGS WITHOUT MISSINGS
   *
   * A TERMINATOR IS ADDED TO EACH STRING
   * SUBSTRINGS OF THE SAME STRING SHARE THE SAME STRING (NOT PROBLEMATIC IN UKKONEN'S ALGORITHM SINCE THE
   * VALUES TO INSERT HAVE THE COLUMN CONCATENATED)
   *
   * FOR INTANCE:
   *
   * int Values for the characters:
   * D = 68
   * N = 78
   * U = 85
   *
   * ORIGINAL MATRIX
   *
   * _ U D U N
   * D U _ U _
   * _ _ _ U N
   * U _ D U U
   *
   * ALPHABET TRANSFORMATION
   *
   *  _ U2 D3 U4 N5
   * D1 U2  _ U4 _
   *  _  _  _ U4 N5
   * U1  _ D3 U4 U5
   *
   * is converted to
   *
   * 852 683 854 785 -4
   * 681 852 -3
   * 854 -3
   * 854 785 -2
   * 851 -1
   * 683 854 855 -1
   *
   * @return int[][]
   * @throws Exception
   */
  protected int[][] getMatrixToConstructSuffixTrees() {
    int numberOfRows = this.matrix.getSymbolicExpressionMatrix().length;
    int numberOfColumns = this.matrix.getSymbolicExpressionMatrix()[0].length;
    ArrayList<ArrayList<Integer>> matrixToConstructSuffixTrees = new ArrayList<ArrayList<Integer>> (0);
    for (int i = 0; i < numberOfRows; i++) {
      String c = new String();
      String p = new String();
      String s = new String();
      int element;
      ArrayList<Integer> row = new ArrayList<Integer> (0);
      for (int j = 0; j < numberOfColumns; j++) {
        if (this.matrix.getSymbolicExpressionMatrix()[i][j] != this.matrix.getMissingValue()) {
          c = Integer.toString( (int)this.matrix.getSymbolicExpressionMatrix()[i][j]);
          p = Integer.toString(j + 1);
          s = new String(c + p);
          element = Integer.parseInt(s);
          row.add(element);
          if ( (j < numberOfColumns - 1
               &&
               this.matrix.getSymbolicExpressionMatrix()[i][j + 1] == this.matrix.getMissingValue())
              ||
              (j == this.matrix.getNumberOfConditions() - 1)) {
            row.add( - (numberOfRows - i)); // add terminator
            matrixToConstructSuffixTrees.add(row);
            row = new ArrayList<Integer> (0);
          }
        }
      }
    }

    int[][] matrixToConstructSuffixTreesAsArray = new int[matrixToConstructSuffixTrees.size()][];
    for (int i = 0; i < matrixToConstructSuffixTrees.size(); i++) {
      int[] row = new int[matrixToConstructSuffixTrees.get(i).size()];
      for (int j = 0; j < matrixToConstructSuffixTrees.get(i).size(); j++) {
        row[j] = matrixToConstructSuffixTrees.get(i).get(j);
      }
      matrixToConstructSuffixTreesAsArray[i] = row;
    }
    return matrixToConstructSuffixTreesAsArray;
  }

  //######################################################################################################################

  /**
   *
   * @return SuffixTreeNoErrors
   */
  protected SuffixTreeNoErrors constructSuffixTree() {
    SuffixTreeNoErrors_Jumping_MissingValues cccBiclustersSuffixTree =
        new SuffixTreeNoErrors_Jumping_MissingValues(this.matrix.getNumberOfGenes());
    SuffixTreeNoErrorsBuilder builder = new SuffixTreeNoErrorsBuilder(
        cccBiclustersSuffixTree);

/*    try {
      PrintWriter pw = new PrintWriter("ccc_jump_times_0.txt");
      long time = System.currentTimeMillis();
 */
      // COMPUTE MATRIX TO CONSTRUCT SUFFIX TREE
      int[][] matrixToConstructSuffixTrees = this.getMatrixToConstructSuffixTrees();
      this.incrementPercentDone();
//      pw.println("GET MATRIX TO CONSTRUCT SUFFIX TREE: " + (System.currentTimeMillis()-time));

//      time = System.currentTimeMillis();
      this.setSubtaskValues(matrixToConstructSuffixTrees.length);
      // Build generalized suffix tree.
      for (int i = 0; i < matrixToConstructSuffixTrees.length; i++) {
        //      System.out.println("Adding Row = " + i);
        builder.addToken(matrixToConstructSuffixTrees[i]);
        this.incrementSubtaskPercentDone();
      }
      this.updatePercentDone();
//      pw.println("ADD TOKENS: " + (System.currentTimeMillis()-time));

//      time = System.currentTimeMillis();
      //    System.out.println("Adding path length");
      cccBiclustersSuffixTree.addPathLength();
      this.incrementPercentDone();
//      pw.println("ADD PATH LENGTH: " + (System.currentTimeMillis()-time));

//      time = System.currentTimeMillis();
      //    System.out.println("Adding number of leaves");
      cccBiclustersSuffixTree.addNumberOfLeaves();
      this.incrementPercentDone();
//      pw.println("ADD NUM LEAVES: " + (System.currentTimeMillis()-time));

//      time = System.currentTimeMillis();
      //    System.out.println("Marking non-maximal nodes");
      cccBiclustersSuffixTree.addIsNotLeftMaximal();
      this.incrementPercentDone();
/*      pw.println("ADD NON LEFT MAX: " + (System.currentTimeMillis()-time));
      pw.close();
    }
    catch (IOException e) {
      e.printStackTrace();
    }
*/
    return (cccBiclustersSuffixTree);
  }

    //######################################################################################################################

    /**
     * Applyes CCC-Biclustering algorithm and reports all maximal CCC-Biclusters having number of rows >= rowsQuorum and
     * number of columns >= columns quorum.
     *
     * Constructs the ccc-biclusters suffix tree and inserts the maximal ccc-biclusters in the array SetOfBiclusters.
     * The computation of the suffix tree and the identification of the maximal biclusters is linear but the creation and
     * insertion of the objects of class CCC_Bicluster in the array is not linear since for each maximal ccc-bicluster
     * identifyed its subtree must be traversed in order to identify the bicluster rows.
     *
     * @param rowsQuorum int Rows quorum (>= 1) required to retrieved the CCC-Bicluster
     * @param columnsQuorum int Columns (>= 1) quorum to retrieved the CCC-Bicluster
     * @throws Exception
     */
    public void computeBiclusters(int rowsQuorum, int columnsQuorum) throws Exception {
      if (rowsQuorum < 1 || columnsQuorum < 1 || rowsQuorum > this.matrix.getNumberOfGenes() || columnsQuorum > this.matrix.getNumberOfConditions()) {
        throw new Exception("rowsQuorum in [1, numberOfGenes] and columndQuorum in [1, numberOfConditions]");
      }

      this.setTaskPercentages(new TaskPercentages(this));
      // construct ccc-biclusters suffix-tree - LINEAR
      SuffixTreeNoErrors cccBiclustersSuffixTree = this.constructSuffixTree();

      // create set of objects of class CCC_Bicluster and initialize them with the information of each maximal
      // ccc-bicluster - NOT LINEAR
      // the root is not a bicluster
      NodeInterface firstChild = cccBiclustersSuffixTree.getRoot().getFirstChild();
/*      this.createMaximalBiclusters(cccBiclustersSuffixTree, firstChild,
       rowsQuorum, columnsQuorum);
 */
this.countAndCreateMaximalBiclusters(cccBiclustersSuffixTree, firstChild,
       rowsQuorum, columnsQuorum);
    }

    //######################################################################################################################
    //######################################################################################################################

  /**
   *
   * TO BE IMPLEMENTED !!!!!!
   *
   * @return StyledDocument
   */
  public StyledDocument info() {
    StyledDocument doc = new DefaultStyledDocument();
    StyledDocument doc2 = new HTMLDocument();

    // ...

    return (doc);
  }
} // END CLASS
