# Supplementary material for: BiGGEsTS: integrated environment for biclustering analysis of time series gene expression data
Source: BMC Res Notes. 2009 Jul 7;2:124. doi: 10.1186/1756-0500-2-124 (PMC2720980; doi:10.1186/1756-0500-2-124)
Supplement: Additional file 3 — Source code of the BiGGEsTS software. The source code of BiGGEsTS. The archive contains two directories, named "biggests" and "smadeira", inside a main directory, named "src". Each of the directories contained in "biggests" and "smadeira" contains the source files of the classes included in the packages identified by the same names. The Javadoc documentation of the source code is available at the official website. [file 1756-0500-2-124-S3.zip › src/smadeira/biclustering/CCC_Biclustering_SignChanges.java]

package smadeira.biclustering;

import java.io.*;
import java.util.*;

import smadeira.suffixtrees.*;
import smadeira.utils.*;

/**
 * <p>Title: CCC Biclustering Sign Changes</p>
 *
 * <p>Description: CCC-Biclustering algorithm extension for identifying
 *                 CCC Biclusters with sign changes (anticorrelated
 *                 patterns).</p>
 *
 * <p>Copyright:   Copyright (C) 2007  Joana P. Gon�alves, Sara C. Madeira
 *                 This program is free software; you can redistribute
 *                 it and/or modify it under the terms of the GNU General
 *                 Public License as published by the Free Software
 *                 Foundation; either version 3 of the License, or
 *                 any later version.
 *
 *                 This program is distributed in the hope that it will
 *                 be useful, but WITHOUT ANY WARRANTY; without even the
 *                 implied warranty of MERCHANTABILITY or FITNESS FOR A
 *                 PARTICULAR PURPOSE.  See the
 *                 <a href="http://www.gnu.org/licenses/gpl.html">
 *                 GNU General Public License</a> for more details.
 * </p>
 *
 * @author Sara C. Madeira
 * @version 1.0
 */
public class CCC_Biclustering_SignChanges
    extends CCC_Biclustering implements Cloneable, Serializable {
  public static final long serialVersionUID = 3840978182424241111L;

  /**
   *
   * @param m DiscretizedExpressionMatrix
   * @throws Exception
   */
  public CCC_Biclustering_SignChanges(DiscretizedExpressionMatrix m) {
    super(m);
  }

  //######################################################################################################################
  //######################################################################################################################

  /**
   *
   * @return char[][]
   */
  public char[][] getDiscretizedMatrixWithSignChanges() {
    int numberOfRows = this.matrix.getSymbolicExpressionMatrix().length * 2;
    int numberOfColumns = this.matrix.getSymbolicExpressionMatrix()[0].length;
    char[][] matrix = new char[numberOfRows][numberOfColumns];
    //ORIGINAL SYMBOLIC MATRIX
    for (int i = 0; i < numberOfRows / 2; i++) {
      for (int j = 0; j < numberOfColumns; j++) {
        matrix[i][j] = this.matrix.getSymbolicExpressionMatrix()[i][j];
      }
    }
    //SYMBOLIC MATRIX WITH SIGN CHANGES
    for (int i = numberOfRows / 2; i < numberOfRows; i++) {
      for (int j = 0; j < numberOfColumns; j++) {
        char currentSymbol = this.matrix.getSymbolicExpressionMatrix()[i -
            numberOfRows / 2][j];
        char opposedSymbol;
        // MISSING VALUE ?
        if (currentSymbol == this.matrix.getMissingValue()) {
          opposedSymbol = currentSymbol;
        }
        else {
          boolean currentSymbolFound = false;
          int position = 0;
          while (!currentSymbolFound && position < this.getAlphabet().length) {
            if (this.getAlphabet()[position] == currentSymbol) {
              currentSymbolFound = true;
            }
            else {
              position++;
            }
          }

          if (position == this.getAlphabet().length / 2) {
            opposedSymbol = currentSymbol;
          }
          else {
            opposedSymbol = this.getAlphabet()[this.getAlphabet().length -
                position - 1];
          }
        }
        matrix[i][j] = opposedSymbol;
      }
    }
    return matrix;
  }

  //######################################################################################################################
  //######################################################################################################################

  /**
   * Example:
   *
   * U D N
   * N N U
   *
   * WOULD BE CONVERTED TO
   *
   * U1 D2 N3 -2
   * N1 N2 U3 -1
   *
   * IF WE APPLY SIGN CHANGES
   *
   * D-->U
   * N-->N
   * U-->D
   *
   * U1 D2 N3 -4
   * N1 N2 U3 -3
   * D1 U2 N3 -2
   * N1 N2 D3 -1
   *
   * is converted to
   *
   * 851 682 783 -4
   * 781 782 853 -3
   * 681 852 783 -2
   * 781 782 683 -1
   *
   * @return int[][]
   * @throws Exception
   */
  protected int[][] getMatrixToConstructSuffixTrees() {
    int numberOfRows = this.matrix.getSymbolicExpressionMatrix().length * 2;
    int numberOfColumns = this.matrix.getNumberOfConditions() + 1; // plus 1 to terminator
    int[][] matrixToConstructSuffixTrees = new int[numberOfRows][
        numberOfColumns];
    //ORIGINAL SYMBOLIC MATRIX
    for (int i = 0; i < numberOfRows / 2; i++) {
      String c = new String();
      String p = new String();
      String s = new String();
      int element;
      for (int j = 0; j < numberOfColumns - 1; j++) {
        c = Integer.toString( (int)this.matrix.getSymbolicExpressionMatrix()[i][
                             j]);
        p = Integer.toString(j + 1);
        s = new String(c + p);
        element = Integer.parseInt(s);
        matrixToConstructSuffixTrees[i][j] = element;
//         System.out.print(matrixToConstructSuffixTrees[i][j] + "\t");
      }
      element = - (numberOfRows - i);
      matrixToConstructSuffixTrees[i][numberOfColumns - 1] = element;
//       System.out.println(matrixToConstructSuffixTrees[i][numberOfColumns - 1]);
    }
    //SYMBOLIC MATRIX WITH SIGN CHANGES
    for (int i = numberOfRows / 2; i < numberOfRows; i++) {
      String c = new String();
      String p = new String();
      String s = new String();
      int element;
      for (int j = 0; j < numberOfColumns - 1; j++) {
        char currentSymbol = this.matrix.getSymbolicExpressionMatrix()[i -
            numberOfRows / 2][j];
        boolean currentSymbolFound = false;
        int position = 0;
        while (!currentSymbolFound && position < this.getAlphabet().length) {
          if (this.getAlphabet()[position] == currentSymbol) {
            currentSymbolFound = true;
          }
          else {
            position++;
          }
        }
        char opposedSymbol;
        if (position == this.getAlphabet().length / 2) {
          opposedSymbol = currentSymbol;
        }
        else {
          opposedSymbol = this.getAlphabet()[this.getAlphabet().length -
              position - 1];
        }
        c = Integer.toString( (int) opposedSymbol);
        p = Integer.toString(j + 1);
        s = new String(c + p);
        element = Integer.parseInt(s);
        matrixToConstructSuffixTrees[i][j] = element;
      }
      element = - (numberOfRows - i);
      matrixToConstructSuffixTrees[i][numberOfColumns - 1] = element;
//       System.out.println(matrixToConstructSuffixTrees[i][numberOfColumns - 1]);
    }
    return matrixToConstructSuffixTrees;
  }

  //######################################################################################################################
  //######################################################################################################################

  /**
   *
   * @param rowsQuorum int
   * @param columnsQuorum int
   * @throws Exception
   */
  public void computeBiclusters(int rowsQuorum, int columnsQuorum) throws Exception {

    if (this.matrix.hasMissingValues()) {
      throw new Exception("This algorithm does not support missing values: \n please remove the genes with missing values or fill them before applying the algorithm.");
    }

    if (rowsQuorum < 1 || columnsQuorum < 1 || rowsQuorum > this.matrix.getNumberOfGenes() || columnsQuorum > this.matrix.getNumberOfConditions()) {
      throw new Exception("rowsQuorum in [1, numberOfGenes] and columndQuorum in [1, numberOfConditions]");
    }

    this.setTaskPercentages(new TaskPercentages(this));
    // construct ccc-biclusters suffix-tree - LINEAR
    SuffixTreeNoErrors_Extended cccBiclustersSuffixTree = (
        SuffixTreeNoErrors_Extended)this.constructSuffixTree();
    // create set of objects of class CCC_Bicluster and initialize them with the information of each maximal
    // ccc-bicluster - NOT LINEAR

    // CREATE HASHMAP TO STORE BICLUSTERS WITHOUT REPETITIONS
    int worstCaseNumberOfBiclusters = 2 * this.matrix.getNumberOfGenes() *
        this.matrix.getNumberOfConditions();
    HashMap<Integer, CCC_Bicluster_SignChanges> biclustersWithoutRepetitions = new
        LinkedHashMap<Integer, CCC_Bicluster_SignChanges> (worstCaseNumberOfBiclusters,
                                               (float) 0.75);

    // GET BICLUSTERS FROM SUFFIX TREE
    // the root is not a bicluster
    this.setOfBiclusters = new ArrayList<Bicluster> (0);
    NodeInterface firstChild = cccBiclustersSuffixTree.getRoot().getFirstChild();
/*    this.createMaximalBiclusters(cccBiclustersSuffixTree, firstChild,
                                 biclustersWithoutRepetitions, rowsQuorum, columnsQuorum);
 */
this.countAndCreateMaximalBiclusters(cccBiclustersSuffixTree, firstChild,
                                     biclustersWithoutRepetitions, rowsQuorum,
                                     columnsQuorum);
  }

  //######################################################################################################################
  //######################################################################################################################

  /**
   *
   * @return SuffixTreeNoErrors
   */
  protected SuffixTreeNoErrors constructSuffixTree() {
    int numColumns = this.matrix.getNumberOfConditions() + 1; // one for the string terminator
    // GENE-SHIFTS
    SuffixTreeNoErrors_Extended cccBiclustersSuffixTree = new
        SuffixTreeNoErrors_Extended(numColumns, this.matrix.getNumberOfGenes());

/*    try {
      PrintWriter pw = new PrintWriter("ccc_sign_changes_times_0.txt");
      long time = System.currentTimeMillis();
 */
      // COMPUTE MATRIX TO CONSTRUCT SUFFIX TREE
      int[][] matrixToConstructSuffixTrees = this.getMatrixToConstructSuffixTrees();
      this.incrementPercentDone();
/*      pw.println("GET MATRIX TO CONSTRUCT SUFFIX TREE: " +
                 (System.currentTimeMillis() - time));
 */

      // Build generalized suffix tree.

//      time = System.currentTimeMillis();
      this.setSubtaskValues(this.matrix.getNumberOfGenes());
      // ADD ORIGINAL MATRIX
      SuffixTreeNoErrors_Extended_STEP1_Builder builder1 = new
          SuffixTreeNoErrors_Extended_STEP1_Builder(cccBiclustersSuffixTree);
      for (int i = 0; i < this.matrix.getNumberOfGenes(); i++) {
        //      System.out.println("Adding Row = " + i);
        builder1.addToken(matrixToConstructSuffixTrees[i]);
        this.incrementSubtaskPercentDone();
      }
      this.updatePercentDone();
//      pw.println("ADD TOKENS: " + (System.currentTimeMillis() - time));

//      time = System.currentTimeMillis();
      //    System.out.println("Adding path length");
      cccBiclustersSuffixTree.addPathLength();
      this.incrementPercentDone();
//      pw.println("ADD PATH LENGTH: " + (System.currentTimeMillis() - time));

//      time = System.currentTimeMillis();
      //    System.out.println("Adding number of leaves");
      cccBiclustersSuffixTree.addNumberOfLeaves();
      this.incrementPercentDone();
//      pw.println("ADD NUM LEAVES: " + (System.currentTimeMillis() - time));

//      time = System.currentTimeMillis();
      //    System.out.println("Marking non-maximal nodes");
      // !!! BEFORE SIGN-CHANGES
      cccBiclustersSuffixTree.addIsNotLeftMaximal();
      this.incrementPercentDone();
//      pw.println("ADD NON LEFT MAX: " + (System.currentTimeMillis() - time));

//      time = System.currentTimeMillis();
      this.setSubtaskValues(matrixToConstructSuffixTrees.length-this.matrix.getNumberOfGenes());
      // ADD ORIGINAL MATRIX WITH SIGN.CHANGES
      SuffixTreeNoErrors_Extended_STEP2_Builder builder2 = new
          SuffixTreeNoErrors_Extended_STEP2_Builder(cccBiclustersSuffixTree);
      for (int i = this.matrix.getNumberOfGenes();
           i < matrixToConstructSuffixTrees.length; i++) {
        //      System.out.println("Adding Row = " + i);
        builder2.addToken(matrixToConstructSuffixTrees[i]);
        this.incrementSubtaskPercentDone();
      }
      this.updatePercentDone();
//      pw.println("ADD TOKENS: " + (System.currentTimeMillis() - time));

//      time = System.currentTimeMillis();
      //    System.out.println("Adding path length");
      cccBiclustersSuffixTree.addPathLength();
      this.incrementPercentDone();
//      pw.println("ADD PATH LENGTH: " + (System.currentTimeMillis() - time));

//      time = System.currentTimeMillis();
      //    System.out.println("Adding number of leaves");
      cccBiclustersSuffixTree.addNumberOfLeaves();
      this.incrementPercentDone();
//      pw.println("ADD NUM LEAVES: " + (System.currentTimeMillis() - time));

//      time = System.currentTimeMillis();
      //    System.out.println("Marking non-maximal nodes");
      // !!! AFTER SIGN-CHANGES
      cccBiclustersSuffixTree.addIsNotLeftMaximal_After_Extensions();
      this.incrementPercentDone();
/*      pw.println("ADD NON LEFT MAX: " + (System.currentTimeMillis() - time));
      pw.close();
    }
    catch (IOException e) {
      e.printStackTrace();
    }
 */

    return (cccBiclustersSuffixTree);
  }

  //######################################################################################################################

  /**
   *
   * @param b CCC_Bicluster
   * @param biclustersWithoutRepetitions HashMap
   */
  protected void keepBicluster(CCC_Bicluster_SignChanges b, HashMap<Integer, CCC_Bicluster_SignChanges> biclustersWithoutRepetitions) {
    // CHECK IF BICLUSTER ALREADY EXISTS AND STORE IT IF IT DOESN'T
    int hashCode = b.hashCode();
    if (biclustersWithoutRepetitions.containsKey(hashCode)) {
      CCC_Bicluster_SignChanges object = biclustersWithoutRepetitions.get(hashCode); // get object that has this key
      if (!object.equals(b)) {
        // THERE IS NOT A BICLUSTER IN THE HASHTREE THAT REPRESENTS THE SAME BICLUSTER
        biclustersWithoutRepetitions.put(hashCode, b);
        this.setOfBiclusters.add(b);
      }
    }
    else {
      // THERE IS NOT A BICLUSTER IN THE HASHTREE THAT REPRESENTS THE SAME BICLUSTER
      biclustersWithoutRepetitions.put(hashCode, b);
      this.setOfBiclusters.add(b);
    }
  }

  //######################################################################################################################
  //######################################################################################################################

  /**
   *
   * @param cccBiclustersSuffixTree SuffixTreeNoErrors
   * @param node NodeInterface
   * @param biclustersWithoutRepetitions HashMap
   * @param rowsQuorum int
   * @param columnsQuorum int
   */
  protected void countMaximalBiclusters(
      SuffixTreeNoErrors
      cccBiclustersSuffixTree,
      NodeInterface node,
      HashMap<Integer, CCC_Bicluster_SignChanges> biclustersWithoutRepetitions,
      int rowsQuorum, int columnsQuorum, int[] numberOfBiclusters) {
    if (node == null) {
      return;
    }

    int firstColumn;
    int numberOfColumns = 0;
    boolean thisNodeIsMaximalBicluster = false;
    if (node instanceof InternalNodeNoErrors_Extended) {
      thisNodeIsMaximalBicluster = ((InternalNodeNoErrors_Extended) node).getIsMaximal_After_Extensions();
      // CHECK IF BICLUSTER IS MAXIMAL AFTER SIGN-CHANGES
      // !!!
      // CHECK ROWS MAXIMUM QUORUM BY CHEKING NUMBER OF LEAVES
      if (thisNodeIsMaximalBicluster && node.getNumberOfLeaves() >= rowsQuorum) {
        //compute the first column
        firstColumn = cccBiclustersSuffixTree.computeFirstColumn(node);
        //compute number of columns
        int patternLength = cccBiclustersSuffixTree.computeNumberOfColumns(node);
        if (this.matrix.getIsVBTP()) { // **IF MATRIX WAS DISCRETIZED USING VBTP (VARIATIONS BETWEEN TIME-POINTS)**
          numberOfColumns = patternLength + 1;
        }
        else {
          numberOfColumns = patternLength;
        }

        // CHECK COLUMNS QUORUM
        if (numberOfColumns >= columnsQuorum) {
          // initialize ARRAY rowIndexes
          // when this.geneShifts = true each gene may be found more than once
          TreeMap<Integer, Row_SignChange> rows_signChanges = new TreeMap<Integer, Row_SignChange> ();
          this.getRows(cccBiclustersSuffixTree,
                       ( (InternalNodeNoErrors_Extended) node).getFirstChild(),
                       rows_signChanges);

          // CHECK "REAL" ROWS QUORUM
          // WHEN ALPHABET HAS AN ODD NUMBER OF SYMBOLS SUCH AS {D,N,U} THE SYMBOL IN THE MIDDLE DOES NOT
          // CHANGE WHEN SIGN CHANGES ARE APPLIED THIS MEANS THAT WE CAN HAVE AN INTERNAL NODE WITH A PATTERN
          // THAT HAS ONLY THE SYMBOL 'N' WITH TWO LEAVES THAT CORRESPOND TO THE SAME GENE (ORIGINAL AND WITH SIGN CHANGES)
          // THIS WILL IDENTIFY A BICLUSTER THAT IS MARKED AS MAXIMAL IN THE TREE BUT SHOULD SHOULD NOT BE REPORTED
          // UNLESS IT HAS THE MAXIMAL NUMBER OF COLUMNS (# COLUMNS IN THE MATRIX) ALSO REQUIRED FOR LEAF NODES TO BE
          // CONSIDERED MAXIMAL
          int rowsInBicluster = rows_signChanges.size();
          if ((rowsInBicluster > rowsQuorum) // => rowsInBicluster > 1 => no problem
              ||
              (rowsInBicluster == rowsQuorum && rowsQuorum != 1)
              ||
              (rowsInBicluster == rowsQuorum && rowsQuorum == 1 &&
               numberOfColumns == this.matrix.getNumberOfConditions())) {
            numberOfBiclusters[0] = numberOfBiclusters[0]+1;
          }
        }
      }
      // GO DOWN
      this.countMaximalBiclusters(cccBiclustersSuffixTree,
                                   ( (InternalNodeNoErrors_Extended) node).
                                   getFirstChild(),
                                   biclustersWithoutRepetitions, rowsQuorum,
                                   columnsQuorum, numberOfBiclusters);
      // GO RIGHT
      if (node.getRightSybling() != null) {
        this.countMaximalBiclusters(cccBiclustersSuffixTree,
                                     node.getRightSybling(),
                                     biclustersWithoutRepetitions,
                                     rowsQuorum, columnsQuorum,
                                     numberOfBiclusters);
      }
    }
    else {
      if (node instanceof LeafNodeNoErrors) {
        thisNodeIsMaximalBicluster = ( (LeafNodeNoErrors) node).getIsMaximal();
        if (thisNodeIsMaximalBicluster && rowsQuorum == 1) { // the bicluster is maximal and trivial
          numberOfBiclusters[0] = numberOfBiclusters[0]+1;
        }
        // GO RIGHT
        if (node.getRightSybling() != null) {
          this.countMaximalBiclusters(cccBiclustersSuffixTree,
                                       node.getRightSybling(),
                                       biclustersWithoutRepetitions,
                                       rowsQuorum, columnsQuorum, numberOfBiclusters);
        }
      }
    }
  }

  protected void countAndCreateMaximalBiclusters(SuffixTreeNoErrors cccBiclustersSuffixTree,
                                         NodeInterface node,
                                         HashMap<Integer, CCC_Bicluster_SignChanges> biclustersWithoutRepetitions,
                                         int rowsQuorum,
                                         int columnsQuorum) throws Exception {
    int[] numberOfBiclusters = new int[1];
    numberOfBiclusters[0] = 0;

/*    PrintWriter pw = new PrintWriter("ccc_sign_changes_times_1.txt");
    long time = System.currentTimeMillis();
 */
    countMaximalBiclusters(cccBiclustersSuffixTree, node,
                           biclustersWithoutRepetitions, rowsQuorum,
                           columnsQuorum, numberOfBiclusters);
//    pw.println("COUNT MAXIMAL BICLUSTERS: " + (System.currentTimeMillis()-time));

//    time = System.currentTimeMillis();
/*    createMaximalBiclusters(cccBiclustersSuffixTree, node,
                                    biclustersWithoutRepetitions,
                                    rowsQuorum, columnsQuorum);
 */
this.setSubtaskValues(numberOfBiclusters[0]);
createMaximalBiclusters(cccBiclustersSuffixTree, node,
                                    biclustersWithoutRepetitions,
                                    rowsQuorum, columnsQuorum,
                                    numberOfBiclusters);
this.updatePercentDone();

/*    pw.println("CREATE MAXIMAL BICLUSTERS: " + (System.currentTimeMillis()-time));
    pw.close();
 */
}

  /**
   *
   * @param cccBiclustersSuffixTree SuffixTreeNoErrors
   * @param node NodeInterface
   * @param biclustersWithoutRepetitions HashMap
   * @param rowsQuorum int
   * @param columnsQuorum int
   */
  protected void createMaximalBiclusters(
      SuffixTreeNoErrors cccBiclustersSuffixTree,
      NodeInterface node,
      HashMap<Integer, CCC_Bicluster_SignChanges> biclustersWithoutRepetitions,
      int rowsQuorum, int columnsQuorum, int[] numberOfBiclusters) {
    if (node == null) {
      return;
    }

    int firstColumn;
    int numberOfColumns = 0;
    boolean thisNodeIsMaximalBicluster = false;
    if (node instanceof InternalNodeNoErrors_Extended) {
      thisNodeIsMaximalBicluster = ( (InternalNodeNoErrors_Extended) node).getIsMaximal_After_Extensions();
      // CHECK IF BICLUSTER IS MAXIMAL AFTER SIGN-CHANGES
      // !!!
      // CHECK ROWS MAXIMUM QUORUM BY CHEKING NUMBER OF LEAVES
      if (thisNodeIsMaximalBicluster && node.getNumberOfLeaves() >= rowsQuorum) {
        //compute the first column
        firstColumn = cccBiclustersSuffixTree.computeFirstColumn(node);
        //compute number of columns
        int patternLength = cccBiclustersSuffixTree.computeNumberOfColumns(node);
        if (this.matrix.getIsVBTP()) { // **IF MATRIX WAS DISCRETIZED USING VBTP (VARIATIONS BETWEEN TIME-POINTS)**
          numberOfColumns = patternLength + 1;
        }
        else {
          numberOfColumns = patternLength;
        }

        // CHECK COLUMNS QUORUM
        if (numberOfColumns >= columnsQuorum) {
          // initialize ARRAY columnIndexes
          int[] columnsIndexes = new int[numberOfColumns];
          for (int j = 0; j < numberOfColumns; j++) {
            columnsIndexes[j] = firstColumn + j;
          }

          // initialize ARRAY rowIndexes
          // when this.geneShifts = true each gene may be found more than once
          TreeMap<Integer, Row_SignChange> rows_signChanges = new TreeMap<Integer, Row_SignChange> ();
          this.getRows(cccBiclustersSuffixTree,
                       ( (InternalNodeNoErrors_Extended) node).getFirstChild(),
                       rows_signChanges);

          // CHECK "REAL" ROWS QUORUM
          // WHEN ALPHABET HAS AN ODD NUMBER OF SYMBOLS SUCH AS {D,N,U} THE SYMBOL IN THE MIDDLE DOES NOT
          // CHANGE WHEN SIGN CHANGES ARE APPLIED THIS MEANS THAT WE CAN HAVE AN INTERNAL NODE WITH A PATTERN
          // THAT HAS ONLY THE SYMBOL 'N' WITH TWO LEAVES THAT CORRESPOND TO THE SAME GENE (ORIGINAL AND WITH SIGN CHANGES)
          // THIS WILL IDENTIFY A BICLUSTER THAT IS MARKED AS MAXIMAL IN THE TREE BUT SHOULD SHOULD NOT BE REPORTED
          // UNLESS IT HAS THE MAXIMAL NUMBER OF COLUMNS (# COLUMNS IN THE MATRIX) ALSO REQUIRED FOR LEAF NODES TO BE
          // CONSIDERED MAXIMAL
          int rowsInBicluster = rows_signChanges.size();
          if ((rowsInBicluster > rowsQuorum) // => rowsInBicluster > 1 => no problem
              ||
              (rowsInBicluster == rowsQuorum && rowsQuorum != 1)
              ||
              (rowsInBicluster == rowsQuorum && rowsQuorum == 1 && numberOfColumns == this.matrix.getNumberOfConditions())) {
            // INSERT BICLUSTER IN THE ARRAY SetOfBiclusters
            int[] rowsIndexes = new int[rowsInBicluster];
            boolean[] signChanges = new boolean[rowsInBicluster];
            Iterator<Row_SignChange> i = rows_signChanges.values().iterator();
            boolean hasTrue = false;
            boolean hasFalse = false;
            int p = 0;
            while (i.hasNext()) {
              Row_SignChange element = i.next();
              rowsIndexes[p] = element.getRow();
              signChanges[p] = element.getSignChange();

              // !!!
              // I WILL ALWAYS CREATE CCC_BICLUSTERS_WITH_SIGN_CHANGES (EVEN WHEN THE BICLUSTER DISCOVER IS JUST A CCC-BICLUSTER)
              // SINCE ITS PVALUE MUST BE COMPUTED USING P(PATTERN)+ P(OPPOSED PATTERN) BECAUSE WE USED BOTH PATTERNS TO PERFORM THE
              // SEARCH FOR PATTERNS IN THE ALGORITHM
              // !!!
              //
              if (signChanges[p] == true) {
                hasTrue = true;
              }
              else {
                hasFalse = true;
              }
              p++;
            }
            boolean hasSignChanges = hasTrue && hasFalse;

            // CREATE OBJECT BICLUSTER
            CCC_Bicluster_SignChanges b = new CCC_Bicluster_SignChanges(this,
                this.getBiclusters().size() + 1, rowsIndexes, columnsIndexes, signChanges);
            this.updateBiclusterPercentDone(numberOfBiclusters);

            if (hasSignChanges) {
              // !!!
              // CHECK IF hasSignChanged IS NOT WRONG
              // FOR INSTANCE IF THE BICLUSTER PATTERN IS NN IT MIGHT HAVE COME FROM NODES WITH SIGN-CHANGES BUT
              // IT IT NOT REALLY A SIGN CHANGE
              // !!!
              if (this.hasReallySignChanges(b.getBiclusterSymbolicMatrix())) {
                this.keepBicluster(b, biclustersWithoutRepetitions);
              }
              else {
                boolean nodeWasMaximalBeforeSignChanges = ((InternalNodeNoErrors_Extended) node).getIsMaximal();
                if (nodeWasMaximalBeforeSignChanges) {
                  //CCC_Bicluster b1 = new CCC_Bicluster(this,this.getBiclusters().size() +1,rowsIndexes,columnsIndexes);
                  //this.keepBicluster(b1, biclustersWithoutRepetitions);
                  this.keepBicluster(b, biclustersWithoutRepetitions);
                }
              }
            }
            else { // CHECK IF NODE WAS MAXIMAL BEFORE SIGN-CHANGES
              boolean wasMaximalBeforeSignChanges = ((InternalNodeNoErrors_Extended) node).getIsMaximal();
              if (wasMaximalBeforeSignChanges) {
                //CCC_Bicluster b = new CCC_Bicluster(this,this.getBiclusters().size() +1, rowsIndexes,columnsIndexes);
                this.keepBicluster(b, biclustersWithoutRepetitions);
              }
            }
          }
        }
      }
      // GO DOWN
      this.createMaximalBiclusters(cccBiclustersSuffixTree,
                                   ( (InternalNodeNoErrors_Extended) node).
                                   getFirstChild(),
                                   biclustersWithoutRepetitions, rowsQuorum,
                                   columnsQuorum, numberOfBiclusters);
      // GO RIGHT
      if (node.getRightSybling() != null) {
        this.createMaximalBiclusters(cccBiclustersSuffixTree,
                                     node.getRightSybling(),
                                     biclustersWithoutRepetitions,
                                     rowsQuorum, columnsQuorum, numberOfBiclusters);
      }
    }
    else {
      if (node instanceof LeafNodeNoErrors) {
        thisNodeIsMaximalBicluster = ( (LeafNodeNoErrors) node).getIsMaximal();
        if (thisNodeIsMaximalBicluster && rowsQuorum == 1) { // the bicluster is maximal and trivial
          // print bicluster identification together with its rows
          //compute the first column
          firstColumn = cccBiclustersSuffixTree.computeFirstColumn(node);
          int patternLength = cccBiclustersSuffixTree.computeNumberOfColumns(node);
          //compute number of columns
          if (this.matrix.getIsVBTP()) {
            numberOfColumns = patternLength + 1;
          }
          else {
            numberOfColumns = patternLength;
          }

          // initialize ARRAY columnIndexes
          int[] columnsIndexes = new int[numberOfColumns];
          for (int j = 0; j < numberOfColumns; j++) {
            columnsIndexes[j] = firstColumn + j;
          }

          // initialize ARRAY rowIndexes
          int[] rowsIndexes = new int[1];
          int rowNumber = cccBiclustersSuffixTree.computeRowNumber( (
              LeafNodeNoErrors) node);
          if (rowNumber > this.matrix.getNumberOfGenes()) { // SIGN CHANGE
            if (rowNumber == 2 * this.matrix.getNumberOfGenes()) { //last gene
              rowsIndexes[0] = this.matrix.getNumberOfGenes();
            }
            else {
              rowsIndexes[0] = rowNumber % this.matrix.getNumberOfGenes();
            }
          }
          else {
            rowsIndexes[0] = rowNumber;
          }

          // INSERT BICLUSTER IN THE ARRAY SetOfBiclusters
          // NO SIGN CHANGE --> CREATE CCC_BICLUSTER ? --> NO!! ALWAYS CREATE CCC_BICLUSTER_WITH_SIGN_CHANGES
          boolean[] signChanges = {false};
          CCC_Bicluster_SignChanges b = new CCC_Bicluster_SignChanges(this,
                                              this.getBiclusters().size() + 1,
                                              rowsIndexes, columnsIndexes, signChanges);
          this.updateBiclusterPercentDone(numberOfBiclusters);
          // CHECK IF BICLUSTER ALREADY EXISTS AND STORE IT IF IT DOESN'T
          int hashCode = b.hashCode();
          if (biclustersWithoutRepetitions.containsKey(hashCode)) {
            CCC_Bicluster_SignChanges object = biclustersWithoutRepetitions.get(hashCode); // get object that has this key
            if (!object.equals(b)) {
              // THERE IS NOT A BICLUSTER IN THE HASHTREE THAT REPRESENTS THE SAME BICLUSTER
              biclustersWithoutRepetitions.put(hashCode, b);
              this.setOfBiclusters.add(b);
            }
          }
          else {
            // THERE IS NOT A BICLUSTER IN THE HASHTREE THAT REPRESENTS THE SAME BICLUSTER
            biclustersWithoutRepetitions.put(hashCode, b);
            this.setOfBiclusters.add(b);
          }
        }
        // GO RIGHT
        if (node.getRightSybling() != null) {
          this.createMaximalBiclusters(cccBiclustersSuffixTree,
                                       node.getRightSybling(),
                                       biclustersWithoutRepetitions,
                                       rowsQuorum, columnsQuorum,
                                       numberOfBiclusters);
        }
      }
    }
  }

  /**
   *
   * @param cccBiclustersSuffixTree SuffixTreeNoErrors
   * @param node NodeInterface
   * @param biclustersWithoutRepetitions HashMap
   * @param rowsQuorum int
   * @param columnsQuorum int
   */
  protected void createMaximalBiclusters(
      SuffixTreeNoErrors
      cccBiclustersSuffixTree,
      NodeInterface node,
      HashMap<Integer, CCC_Bicluster_SignChanges> biclustersWithoutRepetitions,
      int rowsQuorum, int columnsQuorum) {
    if (node == null) {
      return;
    }

    int firstColumn;
    int numberOfColumns = 0;
    boolean thisNodeIsMaximalBicluster = false;
    if (node instanceof InternalNodeNoErrors_Extended) {
      thisNodeIsMaximalBicluster = ( (InternalNodeNoErrors_Extended) node).getIsMaximal_After_Extensions();
      // CHECK IF BICLUSTER IS MAXIMAL AFTER SIGN-CHANGES
      // !!!
      // CHECK ROWS MAXIMUM QUORUM BY CHEKING NUMBER OF LEAVES
      if (thisNodeIsMaximalBicluster && node.getNumberOfLeaves() >= rowsQuorum) {
        //compute the first column
        firstColumn = cccBiclustersSuffixTree.computeFirstColumn(node);
        //compute number of columns
        int patternLength = cccBiclustersSuffixTree.computeNumberOfColumns(node);
        if (this.matrix.getIsVBTP()) { // **IF MATRIX WAS DISCRETIZED USING VBTP (VARIATIONS BETWEEN TIME-POINTS)**
          numberOfColumns = patternLength + 1;
        }
        else {
          numberOfColumns = patternLength;
        }

        // CHECK COLUMNS QUORUM
        if (numberOfColumns >= columnsQuorum) {
          // initialize ARRAY columnIndexes
          int[] columnsIndexes = new int[numberOfColumns];
          for (int j = 0; j < numberOfColumns; j++) {
            columnsIndexes[j] = firstColumn + j;
          }

          // initialize ARRAY rowIndexes
          // when this.geneShifts = true each gene may be found more than once
          TreeMap<Integer, Row_SignChange> rows_signChanges = new TreeMap<Integer, Row_SignChange> ();
          this.getRows(cccBiclustersSuffixTree,
                       ( (InternalNodeNoErrors_Extended) node).getFirstChild(),
                       rows_signChanges);

          // CHECK "REAL" ROWS QUORUM
          // WHEN ALPHABET HAS AN ODD NUMBER OF SYMBOLS SUCH AS {D,N,U} THE SYMBOL IN THE MIDDLE DOES NOT
          // CHANGE WHEN SIGN CHANGES ARE APPLIED THIS MEANS THAT WE CAN HAVE AN INTERNAL NODE WITH A PATTERN
          // THAT HAS ONLY THE SYMBOL 'N' WITH TWO LEAVES THAT CORRESPOND TO THE SAME GENE (ORIGINAL AND WITH SIGN CHANGES)
          // THIS WILL IDENTIFY A BICLUSTER THAT IS MARKED AS MAXIMAL IN THE TREE BUT SHOULD SHOULD NOT BE REPORTED
          // UNLESS IT HAS THE MAXIMAL NUMBER OF COLUMNS (# COLUMNS IN THE MATRIX) ALSO REQUIRED FOR LEAF NODES TO BE
          // CONSIDERED MAXIMAL
          int rowsInBicluster = rows_signChanges.size();
          if ((rowsInBicluster > rowsQuorum) // => rowsInBicluster > 1 => no problem
              ||
              (rowsInBicluster == rowsQuorum && rowsQuorum != 1)
              ||
              (rowsInBicluster == rowsQuorum && rowsQuorum == 1 && numberOfColumns == this.matrix.getNumberOfConditions())) {
            // INSERT BICLUSTER IN THE ARRAY SetOfBiclusters
            int[] rowsIndexes = new int[rowsInBicluster];
            boolean[] signChanges = new boolean[rowsInBicluster];
            Iterator<Row_SignChange> i = rows_signChanges.values().iterator();
            boolean hasTrue = false;
            boolean hasFalse = false;
            int p = 0;
            while (i.hasNext()) {
              Row_SignChange element = i.next();
              rowsIndexes[p] = element.getRow();
              signChanges[p] = element.getSignChange();

              // !!!
              // I WILL ALWAYS CREATE CCC_BICLUSTERS_WITH_SIGN_CHANGES (EVEN WHEN THE BICLUSTER DISCOVER IS JUST A CCC-BICLUSTER)
              // SINCE ITS PVALUE MUST BE COMPUTED USING P(PATTERN)+ P(OPPOSED PATTERN) BECAUSE WE USED BOTH PATTERNS TO PERFORM THE
              // SEARCH FOR PATTERNS IN THE ALGORITHM
              // !!!
              //
              if (signChanges[p] == true) {
                hasTrue = true;
              }
              else {
                hasFalse = true;
              }
              p++;
            }
            boolean hasSignChanges = hasTrue && hasFalse;

            // CREATE OBJECT BICLUSTER
            CCC_Bicluster_SignChanges b = new CCC_Bicluster_SignChanges(this,
                this.getBiclusters().size() + 1, rowsIndexes, columnsIndexes, signChanges);
            if (hasSignChanges) {
              // !!!
              // CHECK IF hasSignChanged IS NOT WRONG
              // FOR INSTANCE IF THE BICLUSTER PATTERN IS NN IT MIGHT HAVE COME FROM NODES WITH SIGN-CHANGES BUT
              // IT IT NOT REALLY A SIGN CHANGE
              // !!!
              if (this.hasReallySignChanges(b.getBiclusterSymbolicMatrix())) {
                this.keepBicluster(b, biclustersWithoutRepetitions);
              }
              else {
                boolean nodeWasMaximalBeforeSignChanges = ((InternalNodeNoErrors_Extended) node).getIsMaximal();
                if (nodeWasMaximalBeforeSignChanges) {
                  //CCC_Bicluster b1 = new CCC_Bicluster(this,this.getBiclusters().size() +1,rowsIndexes,columnsIndexes);
                  //this.keepBicluster(b1, biclustersWithoutRepetitions);
                  this.keepBicluster(b, biclustersWithoutRepetitions);
                }
              }
            }
            else { // CHECK IF NODE WAS MAXIMAL BEFORE SIGN-CHANGES
              boolean wasMaximalBeforeSignChanges = ((InternalNodeNoErrors_Extended) node).getIsMaximal();
              if (wasMaximalBeforeSignChanges) {
                //CCC_Bicluster b = new CCC_Bicluster(this,this.getBiclusters().size() +1, rowsIndexes,columnsIndexes);
                this.keepBicluster(b, biclustersWithoutRepetitions);
              }
            }
          }
        }
      }
      // GO DOWN
      this.createMaximalBiclusters(cccBiclustersSuffixTree,
                                   ( (InternalNodeNoErrors_Extended) node).
                                   getFirstChild(),
                                   biclustersWithoutRepetitions, rowsQuorum,
                                   columnsQuorum);
      // GO RIGHT
      if (node.getRightSybling() != null) {
        this.createMaximalBiclusters(cccBiclustersSuffixTree,
                                     node.getRightSybling(),
                                     biclustersWithoutRepetitions,
                                     rowsQuorum, columnsQuorum);
      }
    }
    else {
      if (node instanceof LeafNodeNoErrors) {
        thisNodeIsMaximalBicluster = ( (LeafNodeNoErrors) node).getIsMaximal();
        if (thisNodeIsMaximalBicluster && rowsQuorum == 1) { // the bicluster is maximal and trivial
          // print bicluster identification together with its rows
          //compute the first column
          firstColumn = cccBiclustersSuffixTree.computeFirstColumn(node);
          int patternLength = cccBiclustersSuffixTree.computeNumberOfColumns(node);
          //compute number of columns
          if (this.matrix.getIsVBTP()) {
            numberOfColumns = patternLength + 1;
          }
          else {
            numberOfColumns = patternLength;
          }

          // initialize ARRAY columnIndexes
          int[] columnsIndexes = new int[numberOfColumns];
          for (int j = 0; j < numberOfColumns; j++) {
            columnsIndexes[j] = firstColumn + j;
          }

          // initialize ARRAY rowIndexes
          int[] rowsIndexes = new int[1];
          int rowNumber = cccBiclustersSuffixTree.computeRowNumber( (
              LeafNodeNoErrors) node);
          if (rowNumber > this.matrix.getNumberOfGenes()) { // SIGN CHANGE
            if (rowNumber == 2 * this.matrix.getNumberOfGenes()) { //last gene
              rowsIndexes[0] = this.matrix.getNumberOfGenes();
            }
            else {
              rowsIndexes[0] = rowNumber % this.matrix.getNumberOfGenes();
            }
          }
          else {
            rowsIndexes[0] = rowNumber;
          }

          // INSERT BICLUSTER IN THE ARRAY SetOfBiclusters
          // NO SIGN CHANGE --> CREATE CCC_BICLUSTER ? --> NO!! ALWAYS CREATE CCC_BICLUSTER_WITH_SIGN_CHANGES
          boolean[] signChanges = {false};
          CCC_Bicluster_SignChanges b = new CCC_Bicluster_SignChanges(this,
                                              this.getBiclusters().size() + 1,
                                              rowsIndexes, columnsIndexes, signChanges);
          // CHECK IF BICLUSTER ALREADY EXISTS AND STORE IT IF IT DOESN'T
          int hashCode = b.hashCode();
          if (biclustersWithoutRepetitions.containsKey(hashCode)) {
            CCC_Bicluster_SignChanges object = biclustersWithoutRepetitions.get(hashCode); // get object that has this key
            if (!object.equals(b)) {
              // THERE IS NOT A BICLUSTER IN THE HASHTREE THAT REPRESENTS THE SAME BICLUSTER
              biclustersWithoutRepetitions.put(hashCode, b);
              this.setOfBiclusters.add(b);
            }
          }
          else {
            // THERE IS NOT A BICLUSTER IN THE HASHTREE THAT REPRESENTS THE SAME BICLUSTER
            biclustersWithoutRepetitions.put(hashCode, b);
            this.setOfBiclusters.add(b);
          }
        }
        // GO RIGHT
        if (node.getRightSybling() != null) {
          this.createMaximalBiclusters(cccBiclustersSuffixTree,
                                       node.getRightSybling(),
                                       biclustersWithoutRepetitions,
                                       rowsQuorum, columnsQuorum);
        }
      }
    }
  }

  //######################################################################################################################
  //######################################################################################################################

  /**
   *
   * @param biclusterSymbolicMatrix char[][]
   * @return boolean
   */
  private boolean hasReallySignChanges(char[][] biclusterSymbolicMatrix) {
    for (int j = 0; j < biclusterSymbolicMatrix[0].length; j++) {
      char firstChar = biclusterSymbolicMatrix[0][j];
      for (int i = 1; i < biclusterSymbolicMatrix.length; i++) {
        if (biclusterSymbolicMatrix[i][j] != firstChar) {
          return true;
        }
      }
    }
    return false;
  }

  //######################################################################################################################
  //######################################################################################################################


  /**
   * Inserts the indexes of rows of the maximal ccc-bicluster in its array RowIndexes.
   * @param cccBiclustersSuffixTree SuffixTreeNoErrors
   * @param node NodeInterface
   * @param rows_signChanges TreeMap
   */
  private void getRows(SuffixTreeNoErrors cccBiclustersSuffixTree,
                       NodeInterface node, TreeMap<Integer, Row_SignChange>
      rows_signChanges) {
    if (node instanceof InternalNodeNoErrors_Extended) {
      // GO DOWN
      this.getRows(cccBiclustersSuffixTree,
                   ( (InternalNodeNoErrors_Extended) node).getFirstChild(),
                   rows_signChanges);
      // GO RIGHT
      if (node.getRightSybling() != null) {
        this.getRows(cccBiclustersSuffixTree, node.getRightSybling(),
                     rows_signChanges);
      }
    }
    else {
      if (node instanceof LeafNodeNoErrors) {
        boolean signChanges = false;
        //INSERT ROW INDEX
        int rowNumber = cccBiclustersSuffixTree.computeRowNumber((LeafNodeNoErrors) node);
        if (rowNumber > this.matrix.getNumberOfGenes()) { // SIGN CHANGE
          signChanges = true;
          if (rowNumber == 2 * this.matrix.getNumberOfGenes()) { //last gene
            rowNumber = this.matrix.getNumberOfGenes();
          }
          else {
            rowNumber = rowNumber % this.matrix.getNumberOfGenes();
          }
        }

        Row_SignChange entry = rows_signChanges.get(rowNumber);
        if (entry == null) {
          rows_signChanges.put(rowNumber,
                               new Row_SignChange(rowNumber, signChanges));
        }

        // GO RIGHT
        if (node.getRightSybling() != null) {
          this.getRows(cccBiclustersSuffixTree, node.getRightSybling(),
                       rows_signChanges);
        }
      }
    }
  }
}
