# Supplementary material for: BiGGEsTS: integrated environment for biclustering analysis of time series gene expression data
Source: BMC Res Notes. 2009 Jul 7;2:124. doi: 10.1186/1756-0500-2-124 (PMC2720980; doi:10.1186/1756-0500-2-124)
Supplement: Additional file 3 — Source code of the BiGGEsTS software. The source code of BiGGEsTS. The archive contains two directories, named "biggests" and "smadeira", inside a main directory, named "src". Each of the directories contained in "biggests" and "smadeira" contains the source files of the classes included in the packages identified by the same names. The Javadoc documentation of the source code is available at the official website. [file 1756-0500-2-124-S3.zip › src/smadeira/biclustering/CCC_Biclustering_SignChanges_Jumping_MissingValues.java]

package smadeira.biclustering;

import java.io.*;
import java.util.*;

import smadeira.suffixtrees.*;
import smadeira.utils.TaskPercentages;

/**
 * <p>Title: CCC Biclustering Sign Changes and Jumping over Missing Values</p>
 *
 * <p>Description: CCC-Biclustering algorithm extension for identifying
 *                 CCC Biclusters with sign changes (anticorrelated
 *                 patterns).</p>
 *
 * <p>Copyright:   Copyright (C) 2007  Joana P. Gon�alves, Sara C. Madeira
 *                 This program is free software; you can redistribute
 *                 it and/or modify it under the terms of the GNU General
 *                 Public License as published by the Free Software
 *                 Foundation; either version 3 of the License, or
 *                 any later version.
 *
 *                 This program is distributed in the hope that it will
 *                 be useful, but WITHOUT ANY WARRANTY; without even the
 *                 implied warranty of MERCHANTABILITY or FITNESS FOR A
 *                 PARTICULAR PURPOSE.  See the
 *                 <a href="http://www.gnu.org/licenses/gpl.html">
 *                 GNU General Public License</a> for more details.
 * </p>
 *
 * @author Sara C. Madeira
 * @version 1.0
 */
public class CCC_Biclustering_SignChanges_Jumping_MissingValues
    extends CCC_Biclustering_SignChanges implements IMissingValuesJumped, Cloneable, Serializable {
  public static final long serialVersionUID = 7791982511086485115L;

  /**
   *
   * @param m DiscretizedExpressionMatrix
   */
  public CCC_Biclustering_SignChanges_Jumping_MissingValues(
      DiscretizedExpressionMatrix m) {
    super(m);
  }

  //######################################################################################################################
  //######################################################################################################################

  /**
   *
   * SPECIAL ATTENTION IS GIVEN TO MISSING VALUES BY SPLITING THE ORIGINAL STRING WITH MISSING INTO SEVERAL
   * STRINGS WITHOUT MISSINGS
   *
   * A TERMINATOR IS ADDED TO EACH STRING
   * SUBSTRINGS OF THE SAME STRING SHARE THE SAME STRING (NOT PROBLEMATIC IN UKKONEN'S ALGORITHM SINCE THE
   * VALUES TO INSERT HAVE THE COLUMN CONCATENATED)
   *
   * FOR INTANCE:
   *
   * int Values for the characters:
   * D = 68
   * N = 78
   * U = 85
   *
   * ORIGINAL MATRIX
   *
   * _ U D U N
   * D U _ U _
   * _ _ _ U N
   * U _ D U U
   *
   * ALPHABET TRANSFORMATION
   *
   *  _ U2 D3 U4 N5
   * D1 U2  _ U4 _
   *  _  _  _ U4 N5
   * U1  _ D3 U4 U5
   *
   * MATRIX WITH SIGN-CHANGES
   *
   * _ D U D N
   * U D _ D _
   * _ _ _ D N
   * D _ U D D
   *
   * ALPHABET TRANSFORMATION
   *
   *  _ D2 U3 D4 N5
   * U1 D2  _ D4 _
   *  _  _  _ D4 N5
   * D1  _ U3 D4 D5
   *
   * MATRIX TO CONSTRUCT SUFFIX TREE
   *
   * 852 683 854 785 -10
   * 681 852 -9
   * 854 -9
   * 854 785 -8
   * 851 -7
   * 683 854 855 -7
   * 682 853 684 785 -6
   * 851 682 -9
   * 684 -9
   * 684 785 -8
   * 681 -7
   * 853 784 85 -7
   * Example:
   *
   * U D N
   * N N U
   *
   * WOULD BE CONVERTED TO
   *
   * U1 D2 N3 -2
   * N1 N2 U3 -1
   *
   * IF WE APPLY SIGN CHANGES
   *
   * D-->U
   * N-->N
   * U-->D
   *
   * U1 D2 N3 -4
   * N1 N2 U3 -3
   * D1 U2 N3 -2
   * N1 N2 D3 -1
   *
   * is converted to
   *
   * 851 682 783 -4
   * 781 782 853 -3
   * 681 852 783 -2
   * 781 782 683 -1
   *
   * @return int[][]
   * @throws Exception
   */
  protected int[][] getMatrixToConstructSuffixTrees() {
    int numberOfRows = this.matrix.getSymbolicExpressionMatrix().length * 2;
    ArrayList<ArrayList<Integer>>
        matrixToConstructSuffixTrees = new ArrayList<ArrayList<Integer>> (0);
    //ORIGINAL SYMBOLIC MATRIX
    for (int i = 0; i < numberOfRows / 2; i++) {
      String c = new String();
      String p = new String();
      String s = new String();
      int element;
      ArrayList<Integer> row = new ArrayList<Integer> (0);
      for (int j = 0; j < this.matrix.getNumberOfConditions(); j++) {
        if (this.matrix.getSymbolicExpressionMatrix()[i][j] !=
            this.matrix.getMissingValue()) {
          c = Integer.toString( (int)this.matrix.getSymbolicExpressionMatrix()[
                               i][j]);
          p = Integer.toString(j + 1);
          s = new String(c + p);
          element = Integer.parseInt(s);
          row.add(element);
          if ( (j < this.matrix.getNumberOfConditions() - 1 &&
                this.matrix.getSymbolicExpressionMatrix()[i][j + 1] ==
                this.matrix.getMissingValue())
              || (j == this.matrix.getNumberOfConditions() - 1)) {
            row.add( - (numberOfRows - i)); // add terminator
            matrixToConstructSuffixTrees.add(row);
            row = new ArrayList<Integer> (0);
          }
        }
      }
    }

    //SYMBOLIC MATRIX WITH SIGN CHANGES
    for (int i = numberOfRows / 2; i < numberOfRows; i++) {
      String c = new String();
      String p = new String();
      String s = new String();
      int element;
      ArrayList<Integer> row = new ArrayList<Integer> (0);
      for (int j = 0; j < this.matrix.getNumberOfConditions(); j++) {
        if (this.matrix.getSymbolicExpressionMatrix()[i - numberOfRows / 2][j] !=
            this.matrix.getMissingValue()) {
          char currentSymbol = this.matrix.getSymbolicExpressionMatrix()[i -
              numberOfRows / 2][j];
          boolean currentSymbolFound = false;
          int position = 0;
          while (!currentSymbolFound && position < this.getAlphabet().length) {
            if (this.getAlphabet()[position] == currentSymbol) {
              currentSymbolFound = true;
            }
            else {
              position++;
            }
          }
          char opposedSymbol;
          if (position == this.getAlphabet().length / 2) {
            opposedSymbol = currentSymbol;
          }
          else {
            opposedSymbol = this.getAlphabet()[this.getAlphabet().length -
                position - 1];
          }
          c = Integer.toString( (int) opposedSymbol);
          p = Integer.toString(j + 1);
          s = new String(c + p);
          element = Integer.parseInt(s);
          row.add(element);
          if ( (j < this.matrix.getNumberOfConditions() - 1
                &&
                this.matrix.getSymbolicExpressionMatrix()[i -
                numberOfRows / 2][j + 1] == this.matrix.getMissingValue())
              ||
              (j == this.matrix.getNumberOfConditions() - 1)) {
            row.add( - (numberOfRows - i)); // add terminator
            matrixToConstructSuffixTrees.add(row);
            row = new ArrayList<Integer> (0);
          }
        }
      }
    }

    int[][] matrixToConstructSuffixTreesAsArray = new int[
        matrixToConstructSuffixTrees.size()][];
    for (int i = 0; i < matrixToConstructSuffixTrees.size(); i++) {
      int[] row = new int[matrixToConstructSuffixTrees.get(i).size()];
      for (int j = 0; j < matrixToConstructSuffixTrees.get(i).size(); j++) {
        row[j] = matrixToConstructSuffixTrees.get(i).get(j);
      }
      matrixToConstructSuffixTreesAsArray[i] = row;
    }
    return matrixToConstructSuffixTreesAsArray;
  }

  //######################################################################################################################
  //######################################################################################################################

  /**
   *
   * @return SuffixTreeNoErrors
   */
  protected SuffixTreeNoErrors constructSuffixTree() {
    int numColumns = this.matrix.getNumberOfConditions() + 1; // one for the string terminator
    // !!!
    SuffixTreeNoErrors_Extended_Jumping_MissingValues cccBiclustersSuffixTree =
        new SuffixTreeNoErrors_Extended_Jumping_MissingValues(numColumns,
        this.matrix.getNumberOfGenes());
    // COMPUTE MATRIX TO CONSTRUCT SUFFIX TREE

/*    try {
      PrintWriter pw = new PrintWriter("ccc_sign_changes_times_0.txt");
      long time = System.currentTimeMillis();
 */
      int[][] matrixToConstructSuffixTrees = this.
          getMatrixToConstructSuffixTrees();
      this.incrementPercentDone();
/*      pw.println("GET MATRIX TO CONSTRUCT SUFFIX TREE: " +
                 (System.currentTimeMillis() - time));
 */

      // Build generalized suffix tree.

      // ADD ORIGINAL MATRIX
      this.setSubtaskValues(this.matrix.getNumberOfGenes());
      SuffixTreeNoErrors_Extended_STEP1_Builder builder1 = new
          SuffixTreeNoErrors_Extended_STEP1_Builder(cccBiclustersSuffixTree);
//      time = System.currentTimeMillis();
      for (int i = 0; i < this.matrix.getNumberOfGenes(); i++) {
        //      System.out.println("Adding Row = " + i);
        builder1.addToken(matrixToConstructSuffixTrees[i]);
        this.incrementSubtaskPercentDone();
      }
      this.updatePercentDone();
//      pw.println("ADD TOKENS: " + (System.currentTimeMillis() - time));

      //    System.out.println("Adding path length");
      cccBiclustersSuffixTree.addPathLength();
      this.incrementPercentDone();
//      pw.println("ADD PATH LENGTH: " + (System.currentTimeMillis() - time));

      //    System.out.println("Adding number of leaves");
      cccBiclustersSuffixTree.addNumberOfLeaves();
      this.incrementPercentDone();
//      pw.println("ADD NUM LEAVES: " + (System.currentTimeMillis() - time));

      //    System.out.println("Marking non-maximal nodes");
      // !!! BEFORE SIGN-CHANGES
      cccBiclustersSuffixTree.addIsNotLeftMaximal();
      this.incrementPercentDone();
//      pw.println("ADD NON LEFT MAXIMAL: " + (System.currentTimeMillis() - time));

      // ADD ORIGINAL MATRIX WITH SIGN.CHANGES
      this.setSubtaskValues(matrixToConstructSuffixTrees.length-this.matrix.getNumberOfGenes());
      SuffixTreeNoErrors_Extended_STEP2_Builder builder2 = new
          SuffixTreeNoErrors_Extended_STEP2_Builder(cccBiclustersSuffixTree);
      for (int i = this.matrix.getNumberOfGenes();
           i < matrixToConstructSuffixTrees.length; i++) {
        //      System.out.println("Adding Row = " + i);
        builder2.addToken(matrixToConstructSuffixTrees[i]);
        this.incrementSubtaskPercentDone();
      }
      this.updatePercentDone();
//      pw.println("ADD TOKENS: " + (System.currentTimeMillis() - time));

      //    System.out.println("Adding path length");
      cccBiclustersSuffixTree.addPathLength();
      this.incrementPercentDone();
      //    System.out.println("Adding number of leaves");
//      pw.println("ADD PATH LENGTH: " + (System.currentTimeMillis() - time));

      cccBiclustersSuffixTree.addNumberOfLeaves();
      this.incrementPercentDone();
//      pw.println("ADD NUM LEAVES: " + (System.currentTimeMillis() - time));

      //    System.out.println("Marking non-maximal nodes");
      // !!! AFTER SIGN-CHANGES
      cccBiclustersSuffixTree.addIsNotLeftMaximal_After_Extensions();
      this.incrementPercentDone();
/*      pw.println("ADD NON LEFT MAXIMAL: " + (System.currentTimeMillis() - time));
      pw.close();
    }
    catch (IOException e) {
      e.printStackTrace();
    }
 */
    return (cccBiclustersSuffixTree);
  }

  //######################################################################################################################
  //######################################################################################################################

  /**
   *
   * @param rowsQuorum int
   * @param columnsQuorum int
   * @throws Exception
   */
  public void computeBiclusters(int rowsQuorum, int columnsQuorum) throws Exception{

    if (rowsQuorum < 1 || columnsQuorum < 1 || rowsQuorum > this.matrix.getNumberOfGenes() || columnsQuorum > this.matrix.getNumberOfConditions()) {
      throw new Exception("rowsQuorum in [1, numberOfGenes] and columndQuorum in [1, numberOfConditions]");
    }

    this.setTaskPercentages(new TaskPercentages(this));
    // construct ccc-biclusters suffix-tree - LINEAR
    SuffixTreeNoErrors_Extended cccBiclustersSuffixTree = (
        SuffixTreeNoErrors_Extended)this.constructSuffixTree();
    // create set of objects of class CCC_Bicluster and initialize them with the information of each maximal
    // ccc-bicluster - NOT LINEAR

    // CREATE HASHMAP TO STORE BICLUSTERS WITHOUT REPETITIONS
    int worstCaseNumberOfBiclusters = 2 * this.matrix.getNumberOfGenes() *
        this.matrix.getNumberOfConditions();
    HashMap<Integer, CCC_Bicluster_SignChanges> biclustersWithoutRepetitions = new
        LinkedHashMap<Integer, CCC_Bicluster_SignChanges> (worstCaseNumberOfBiclusters,
                                               (float) 0.75);
    // GET BICLUSTERS FROM SUFFIX TREE
    // the root is not a bicluster
    this.setOfBiclusters = new ArrayList<Bicluster> (0);
    NodeInterface firstChild = cccBiclustersSuffixTree.getRoot().getFirstChild();

/*    this.createMaximalBiclusters(cccBiclustersSuffixTree, firstChild,
                                 biclustersWithoutRepetitions, rowsQuorum, columnsQuorum);
*/
this.countAndCreateMaximalBiclusters(cccBiclustersSuffixTree, firstChild,
                                 biclustersWithoutRepetitions, rowsQuorum, columnsQuorum);
  }
}
