# Supplementary material for: BiGGEsTS: integrated environment for biclustering analysis of time series gene expression data
Source: BMC Res Notes. 2009 Jul 7;2:124. doi: 10.1186/1756-0500-2-124 (PMC2720980; doi:10.1186/1756-0500-2-124)
Supplement: Additional file 3 — Source code of the BiGGEsTS software. The source code of BiGGEsTS. The archive contains two directories, named "biggests" and "smadeira", inside a main directory, named "src". Each of the directories contained in "biggests" and "smadeira" contains the source files of the classes included in the packages identified by the same names. The Javadoc documentation of the source code is available at the official website. [file 1756-0500-2-124-S3.zip › src/smadeira/biclustering/CCC_Bicluster_GeneShifts.java]

package smadeira.biclustering;

import java.io.*;
import java.util.*;

import javax.swing.text.*;
import javax.swing.text.html.*;

import flanagan.analysis.*;
import smadeira.utils.*;

/**
 * <p>Title: CCC Bicluster with Gene Shifts</p>
 *
 * <p>Description: Contiguous Column Coherent Bicluster with Gene Shifts
 *                 (scaled patterns).</p>
 *
 * <p>Copyright:   Copyright (C) 2007  Joana P. Gon�alves, Sara C. Madeira
 *                 This program is free software; you can redistribute
 *                 it and/or modify it under the terms of the GNU General
 *                 Public License as published by the Free Software
 *                 Foundation; either version 3 of the License, or
 *                 any later version.
 *
 *                 This program is distributed in the hope that it will
 *                 be useful, but WITHOUT ANY WARRANTY; without even the
 *                 implied warranty of MERCHANTABILITY or FITNESS FOR A
 *                 PARTICULAR PURPOSE.  See the
 *                 <a href="http://www.gnu.org/licenses/gpl.html">
 *                 GNU General Public License</a> for more details.
 * </p>
 *
 * @author Sara C. Madeira
 * @version 1.0
 */
public class CCC_Bicluster_GeneShifts
    extends CCC_Bicluster implements Cloneable, Serializable, Comparable,
    NodeObjectInterface {
  public static final long serialVersionUID = -8718744655172532879L;


  // CONSTRUCTORS

  /**
   *
   * @param biclusterSource Biclustering
   * @param ID int
   * @param rows int[]
   * @param columns int[]
   */
  public CCC_Bicluster_GeneShifts(BiclusteringInDiscretizedMatrix
                                  biclusterSource, int ID, int[] rows,
                                  int[] columns) {
    super(null, ID, rows, columns);
    this.biclusterSource = biclusterSource;
  }

  //###############################################################################################################################
  //###############################################################################################################################

  /**
   *
   * @return ArrayList
   */
  public ArrayList<char[]> getGeneExpressionPatternWithGeneShifts() {
    return Shift_Pattern.shiftPattern(this.getBiclusterExpressionPattern(),
                                      ( (IDiscretizedMatrix)this.
                                       getBiclusterSource().getMatrix()).
                                      getAlphabet(),
                                      ( (CCC_Biclustering_GeneShifts)this.
                                       getBiclusterSource()).getNumberOfShifts());
  }

  //###############################################################################################################################
  //###############################################################################################################################

  /**
   *
   * @param markovChainOrder int
   * @return double
   */
  protected double compute_BiclusterPattern_Probability(int markovChainOrder) {
      char[][] symbolicMatrix = ( (CCC_Biclustering_GeneShifts)this.biclusterSource).getDiscretizedMatrixAfterGeneShifts();
      char[] alphabet = ( (CCC_Biclustering_GeneShifts)this.biclusterSource).getAlphabetAfterGeneShifts();
      int numberOfShifts = ( (CCC_Biclustering_GeneShifts)this.biclusterSource).getNumberOfShifts();
      double p = this.compute_Pattern_Probability(symbolicMatrix,
          this.getBiclusterExpressionPattern(), markovChainOrder);
      ArrayList<char[]>patternShiftedDownAndUp = Shift_Pattern.shiftPattern(this.getBiclusterExpressionPattern(),
          alphabet, numberOfShifts);
      for (int s = 0; s < patternShiftedDownAndUp.size(); s++) {
        p = p + this.compute_Pattern_Probability(
            symbolicMatrix,
            patternShiftedDownAndUp.get(s),
            markovChainOrder);
      }
      return p;
  }

  //###############################################################################################################################
  //###############################################################################################################################

  /**
   *
   * @param markovChainOrder int
   * @return double
   */
  protected double compute_BiclusterPatternWithColumns_Probability(int markovChainOrder) {
      char[][] symbolicMatrix = ( (CCC_Biclustering_GeneShifts)this.
                                 biclusterSource).
          getDiscretizedMatrixAfterGeneShifts();
      char[] alphabet = ( (CCC_Biclustering_GeneShifts)this.biclusterSource).getAlphabetAfterGeneShifts();
      int numberOfShifts = ( (CCC_Biclustering_GeneShifts)this.biclusterSource).
          getNumberOfShifts();
      double p = this.compute_PatternWithColumns_Probability(
          symbolicMatrix, this.getBiclusterExpressionPattern(),
          this.columnsIndexes[0] - 1, markovChainOrder);
      ArrayList<char[]> patternShiftedDownAndUp = Shift_Pattern.shiftPattern(this.
          getBiclusterExpressionPattern(),
          alphabet, numberOfShifts);
      for (int s = 0; s < patternShiftedDownAndUp.size(); s++) {
        p = p + this.compute_PatternWithColumns_Probability(
            symbolicMatrix,
            patternShiftedDownAndUp.get(s),
            this.columnsIndexes[0] - 1,
            markovChainOrder);
      }
      return p;
  }

  //###############################################################################################################################
  //###############################################################################################################################

  /**
   *
   * @param o Object
   * @return boolean
   */
  public boolean equals(Object o) {
    if (this == null || o == null || ! (o instanceof CCC_Bicluster_GeneShifts)) {
      return false;
    }
    if (!this.biclusterSource.equals( ( (CCC_Bicluster) o).biclusterSource)) {
      return false;
    }

    if (this.getNumberOfGenes() != ( (CCC_Bicluster) o).getNumberOfGenes()) {
      return false;
    }
    if (this.getNumberOfConditions() !=
        ( (CCC_Bicluster) o).getNumberOfConditions()) {
      return false;
    }
    if (this.getFirstColumn() != ( (CCC_Bicluster) o).getFirstColumn() ||
        this.getLastColumn() != ( (CCC_Bicluster) o).getLastColumn()) {
      return false;
    }
    BitSet genes = new BitSet(this.getNumberOfGenes());
    BitSet genes_o = new BitSet(this.getNumberOfGenes());
    for (int i = 0; i < this.getNumberOfGenes(); i++) {
      genes.set(this.rowsIndexes[i]);
      genes_o.set( ( (CCC_Bicluster) o).rowsIndexes[i]);
    }
    return (genes.equals(genes_o));
  }

  /**
   *
   * @param o1 Object
   * @return int
   */
  public int compareTo(Object o1) {
    return ( ( (Integer) (this.ID)).compareTo( ( (Integer) ( (
        CCC_Bicluster_GeneShifts) o1).ID)));
  }

  /**
   *
   * @return Object
   */
  public Object clone() {
    CCC_Bicluster_GeneShifts o = (CCC_Bicluster_GeneShifts)super.clone();
    return o;
  }

  //................................................................

  /**
   *
   * TO BE IMPLEMENTED !!!!!!
   *
   * @return StyledDocument
   */
  public StyledDocument info() {

    StyledDocument doc = new DefaultStyledDocument();
    StyledDocument doc2 = new HTMLDocument();

    // ...

    return (doc);
  }

} // END CLASS
