# Supplementary material for: BiGGEsTS: integrated environment for biclustering analysis of time series gene expression data
Source: BMC Res Notes. 2009 Jul 7;2:124. doi: 10.1186/1756-0500-2-124 (PMC2720980; doi:10.1186/1756-0500-2-124)
Supplement: Additional file 3 — Source code of the BiGGEsTS software. The source code of BiGGEsTS. The archive contains two directories, named "biggests" and "smadeira", inside a main directory, named "src". Each of the directories contained in "biggests" and "smadeira" contains the source files of the classes included in the packages identified by the same names. The Javadoc documentation of the source code is available at the official website. [file 1756-0500-2-124-S3.zip › src/smadeira/biclustering/CCC_Bicluster_SignChanges.java]

package smadeira.biclustering;

import java.io.*;
import java.util.*;

import javax.swing.text.*;
import javax.swing.text.html.*;

/**
 * <p>Title: CCC Bicluster with Sign Changes</p>
 *
 * <p>Description: Contiguous Column Coherent Bicluster with Sign Changes
 *                 (anticorrelated patterns).</p>
 *
 * <p>Copyright:   Copyright (C) 2007  Joana P. Gon�alves, Sara C. Madeira
 *                 This program is free software; you can redistribute
 *                 it and/or modify it under the terms of the GNU General
 *                 Public License as published by the Free Software
 *                 Foundation; either version 3 of the License, or
 *                 any later version.
 *
 *                 This program is distributed in the hope that it will
 *                 be useful, but WITHOUT ANY WARRANTY; without even the
 *                 implied warranty of MERCHANTABILITY or FITNESS FOR A
 *                 PARTICULAR PURPOSE.  See the
 *                 <a href="http://www.gnu.org/licenses/gpl.html">
 *                 GNU General Public License</a> for more details.
 * </p>
 *
 * @author Sara C. Madeira
 * @version 1.0
 */
public class CCC_Bicluster_SignChanges
    extends CCC_Bicluster implements IBicluster_SignChanges, Cloneable,
    Serializable, Comparator, NodeObjectInterface {
  public static final long serialVersionUID = -6844611427925838009L;

  /**
   * true --> sign change
   * false --> no sign change
   */
  private boolean[] signChanges;

  // CONSTRUCTORS

  public CCC_Bicluster_SignChanges(BiclusteringInDiscretizedMatrix biclusterSource, int ID,
                                   int[] rows, int[] columns,
                                   boolean[] signChanges) {
    super(biclusterSource, ID, rows, columns);
    this.signChanges = signChanges;
  }

  //###############################################################################################################################
  //###############################################################################################################################

  /**
   *
   * @return boolean[]
   */
  public boolean[] getSignChanges() {
    return this.signChanges;
  }

  //###############################################################################################################################

  /**
   *
   * @return char[]
   */
  public char[] getBiclusterExpressionPattern_SignChanges() {
    char[] pattern_SignChanges = new char[this.
        getBiclusterExpressionPatternLength()];
    for (int j = 0; j < this.getBiclusterExpressionPatternLength(); j++) {
      char currentSymbol = this.getBiclusterExpressionPattern()[j];
      boolean currentSymbolFound = false;
      int position = 0;
      while (!currentSymbolFound && position < this.getAlphabet().length) {
        if (this.getAlphabet()[position] == currentSymbol) {
          currentSymbolFound = true;
        }
        else {
          position++;
        }
      }
      char opposedSymbol;
      if (position == this.getAlphabet().length / 2) {
        opposedSymbol = currentSymbol;
      }
      else {
        opposedSymbol = this.getAlphabet()[this.getAlphabet().length - position -
            1];
      }
      pattern_SignChanges[j] = opposedSymbol;
    }
    return pattern_SignChanges;
  }

//###############################################################################################################################
//###############################################################################################################################

  /**
   * p = P (biclusterExpressionPattern)
   * FOR EXAMPLE:
   * P(U D N) = SUM OF THE PROBABILITY OF THE PATTERN WITH SIGN CHANGES
   * P(U D N) = P(U D N) + P(D U N)
   * WHERE
   * P(U D N) = P(U) * P(U->D) * P(D->N)
   * P(D U N) = P(D) * P(D->U) * P(U->N)
   *
   * @param markovChainOrder int
   * @return double
   */
  protected double compute_BiclusterPattern_Probability(int markovChainOrder) {
//      char[][] symbolicExpressionMatrix = ((CCC_Biclustering_SignChanges) this.biclusterSource).getDiscretizedMatrixWithSignChanges();
      char[][] symbolicExpressionMatrix = ( (CCC_Biclustering_SignChanges)this.
                                           biclusterSource).getSymbolicExpressionMatrix();
      // PATTERN
      double p = this.compute_Pattern_Probability(
          symbolicExpressionMatrix, this.getBiclusterExpressionPattern(),
          markovChainOrder);
      // PATTERN WITH SIGN CHANGES
      p = p +
          this.compute_Pattern_Probability(symbolicExpressionMatrix,
          this.getBiclusterExpressionPattern_SignChanges(), markovChainOrder);
      return p;
  }

//###############################################################################################################################
//###############################################################################################################################

  /**
   * p = P (biclusterExpressionPattern)
   * FOR EXAMPLE:
   * P(U1 D2 N3) = SUM OF THE PROBABILITY OF THE PATTERN WITH SIGN CHANGES
   * P(U1 D2 N3) = P(U1 D2 N3) + P(D1 U2 N3)
   * WHERE
   * P(U1 D2 N3) = P(U1) * P(U1->D2) * P(D2->N3)
   * P(D1 U2 N3) = P(D1) * P(D1->U2) * P(U2->N3)
   *
   * @param markovChainOrder int
   * @return double
   */
  protected double compute_BiclusterPatternWithColumns_Probability(int markovChainOrder) {
      char[][] symbolicMatrix = ( (CCC_Biclustering_SignChanges)this.
                                 biclusterSource).getSymbolicExpressionMatrix();
      // PATTERN
      double p = this.compute_PatternWithColumns_Probability(
          symbolicMatrix, this.getBiclusterExpressionPattern(), this.getFirstColumn() - 1, markovChainOrder);
      // PATTERN WITH SIGN CHANGES
      p = p +
          this.compute_PatternWithColumns_Probability(symbolicMatrix,
          this.getBiclusterExpressionPattern_SignChanges(),
          this.getFirstColumn() - 1, markovChainOrder);
      return p;
    }

  //###############################################################################################################################
  //###############################################################################################################################


  /**
   *
   * @return Object
   */
  public Object clone() {
    CCC_Bicluster_SignChanges o = (CCC_Bicluster_SignChanges)super.clone();
    return o;
  }

  /**
   *
   * @param o1 Object
   * @return int
   */
  public int compareTo(Object o1) {
    return ( ( (Integer) (this.ID)).compareTo( ( (Integer) ( (
        CCC_Bicluster_SignChanges) o1).ID)));
  }

  /**
   *
   * @param o1 Object
   * @param o2 Object
   * @return int
   */
  public int compare(Object o1, Object o2) {
    return ( ( (Integer) ( (CCC_Bicluster_SignChanges) o1).ID).compareTo( ( (
        Integer) ( (CCC_Bicluster_SignChanges) o2).ID)));
  }

  /**
   *
   * @param o Object
   * @return boolean
   */
  public boolean equals(Object o) {
    if (this == null || o == null || ! (o instanceof CCC_Bicluster_SignChanges)) {
      return false;
    }

    if (!this.biclusterSource.equals( ( (CCC_Bicluster) o).biclusterSource)) {
      return false;
    }

    if (this.getNumberOfGenes() != ( (CCC_Bicluster) o).getNumberOfGenes()) {
      return false;
    }
    if (this.getNumberOfConditions() !=
        ( (CCC_Bicluster) o).getNumberOfConditions()) {
      return false;
    }
    if (this.getFirstColumn() != ( (CCC_Bicluster) o).getFirstColumn() ||
        this.getLastColumn() != ( (CCC_Bicluster) o).getLastColumn()) {
      return false;
    }
    BitSet genes = new BitSet(this.getNumberOfGenes());
    BitSet genes_o = new BitSet(this.getNumberOfGenes());
    for (int i = 0; i < this.getNumberOfGenes(); i++) {
      genes.set(this.rowsIndexes[i]);
      genes_o.set( ( (CCC_Bicluster) o).rowsIndexes[i]);
    }
    return (genes.equals(genes_o));
  }

  //###############################################################################################################################
  //###############################################################################################################################

  /**
   *
   * @return String
   */
  public String toString() {
    String s = new String();
    s = s + "#BICLUSTER_" + this.getID() + "\t" +
        "CONDITIONS= " + this.getNumberOfConditions() + "\t" +
        "FIRST-LAST= " + this.columnsIndexes[0] + "-" +
        this.columnsIndexes[this.getNumberOfConditions() - 1] +
        "\t" +
        "GENES= " + this.getNumberOfGenes() + "\t" +
        "PATTERN=" + new String(this.getBiclusterExpressionPattern()) +
        " OR PATTERN= " +
        new String(this.getBiclusterExpressionPattern_SignChanges()) + "\n";
    char[][] biclusterSymbolicMatrix = this.getBiclusterSymbolicMatrix();
    for (int g = 0; g < this.getNumberOfGenes(); g++) {
      s = s + this.getGenesNames()[g] + "\t" +
          new String(biclusterSymbolicMatrix[g]) + "\n";
    }
    return s;
  }

  /**
    *
    * @return String
    */
   public String summaryToString() {
     String s = new String();
     s = s + "#BICLUSTER_" + this.getID() + "\t" +
         "CONDITIONS= " + this.getNumberOfConditions() + "\t" +
         "FIRST-LAST= " + this.columnsIndexes[0] + "-" +
         this.columnsIndexes[this.getNumberOfConditions() - 1] +
         "\t" +
         "GENES= " + this.getNumberOfGenes() + "\t" +
         "PATTERN=" + new String(this.getBiclusterExpressionPattern()) +
         " OR PATTERN= " +
         new String(this.getBiclusterExpressionPattern_SignChanges()) + "\n";
     return s;
   }


  //###############################################################################################################################
  //###############################################################################################################################

  /**
   *
   * TO BE IMPLEMENTED !!!!!!
   *
   * @return StyledDocument
   * @todo
   */
  public StyledDocument info() {

    StyledDocument doc = new DefaultStyledDocument();
    StyledDocument doc2 = new HTMLDocument();

    // ...

    return (doc);
  }

} // END CLASS
