# Supplementary material for: BiGGEsTS: integrated environment for biclustering analysis of time series gene expression data
Source: BMC Res Notes. 2009 Jul 7;2:124. doi: 10.1186/1756-0500-2-124 (PMC2720980; doi:10.1186/1756-0500-2-124)
Supplement: Additional file 3 — Source code of the BiGGEsTS software. The source code of BiGGEsTS. The archive contains two directories, named "biggests" and "smadeira", inside a main directory, named "src". Each of the directories contained in "biggests" and "smadeira" contains the source files of the classes included in the packages identified by the same names. The Javadoc documentation of the source code is available at the official website. [file 1756-0500-2-124-S3.zip › src/smadeira/biclustering/CC_Biclustering.java]

package smadeira.biclustering;

import java.util.*;
import java.io.Serializable;

/**
 * <p>Title: CC Biclustering</p>
 *
 * <p>Description: Implementation of the Cheng and Church algorithm.</p>
 *
 * <p>Copyright:   Copyright (C) 2007  Joana P. Gon�alves, Sara C. Madeira
 *                 This program is free software; you can redistribute
 *                 it and/or modify it under the terms of the GNU General
 *                 Public License as published by the Free Software
 *                 Foundation; either version 3 of the License, or
 *                 any later version.
 *
 *                 This program is distributed in the hope that it will
 *                 be useful, but WITHOUT ANY WARRANTY; without even the
 *                 implied warranty of MERCHANTABILITY or FITNESS FOR A
 *                 PARTICULAR PURPOSE.  See the
 *                 <a href="http://www.gnu.org/licenses/gpl.html">
 *                 GNU General Public License</a> for more details.
 * </p>
 *
 * @author smcosta
 * @version 1.0
 */
public class CC_Biclustering
    extends Abstract_CC_Biclustering implements Serializable {
  public static final long serialVersionUID = -3280281848391407411L;

  /**
   * Threshold for the minimum number of columns (rows)
   */
  private int threshold;

  /**
   * Perform multiple node deletion on rows.
   */
  private boolean performMultipleNodeDeletionOnRows;

  /**
   * Perform multiple node deletion on columns.
   */
  private boolean performMultipleNodeDeletionOnColumns;

  /**
   *
   * Constructor
   *
   * @param m AbstractExpressionMatrix
   * @param delta float
   * @param alpha float
   * @param threshold int
   * @param numBiclustersToExtract int
   * @throws Exception
   */
  public CC_Biclustering(AbstractExpressionMatrix m, float delta,
                         float alpha, int threshold, int numBiclustersToExtract) throws
      Exception {

    super(m, delta, alpha, numBiclustersToExtract);

    this.threshold = threshold;
    this.performMultipleNodeDeletionOnColumns = true;
    this.performMultipleNodeDeletionOnRows = true;
  }

  /**
   * Multiple Column Deletion.
   *
   */
  protected void deleteColumn() {

    // the columns to delete
    ArrayList columnsToDelete = new ArrayList(0);

    for (int j = 0; j < this.J.size(); j++) {

/*      System.out.println("TRYING TO DELETE COLUMN #"
                         + ( (Integer)this.J.get(j)).intValue());
 */

      // Compute ratio j
      float ratio_j;

      float sum_i = 0;

      for (int i = 0; i < this.I.size(); i++) {
        float a = this.A[this.I.get(i).intValue()][this.J.get(j)
            .intValue()];
        float b = this.a_iJ.get(i).floatValue();
        float c = this.a_Ij.get(j).floatValue();
        sum_i = sum_i + (float) Math.pow(a - b - c + this.a_IJ, 2);
      }

      ratio_j = (1 / this.H) * (1 / (float)this.I.size()) * sum_i;

      if (ratio_j > alpha) {

//        System.out.println("DELETING ROW #" + this.J.get(j).intValue());

        columnsToDelete.add(new Integer(j));
      }
    }
    this.J.removeAll(columnsToDelete);
  }

  /**
   *
   * Single Node Deletion.
   *
   */
  private void singleNodeDeletion() {

    // the row with the largest di
    int rowLargestdi = 0;

    // the column with the largest dj
    int columnLargestdj = 0;

    // the largest di
    float largestDi = 0;

    // the largest dj
    float largestDj = 0;

    // Find the row with the largest di
    for (int i = 0; i < this.I.size(); i++) {
      float di;
      float sum_j = 0;
      for (int j = 0; j < this.J.size(); j++) {
        float a = this.A[this.I.get(i).intValue()][this.J.get(j)
            .intValue()];
        float b = this.a_iJ.get(i).floatValue();
        float c = this.a_Ij.get(j).floatValue();
        sum_j = sum_j + (float) Math.pow(a - b - c + this.a_IJ, 2);
      }
      di = (1 / (float)this.J.size()) * sum_j;

      if (di > largestDi) {
        largestDi = di;
        rowLargestdi = i;
      }
    }

    // Find the column with the largest dj
    for (int j = 0; j < this.J.size(); j++) {
      float dj;
      float sum_i = 0;
      for (int i = 0; i < this.I.size(); i++) {
        float a = this.A[this.I.get(i).intValue()][this.J.get(j)
            .intValue()];
        float b = this.a_iJ.get(i).floatValue();
        float c = this.a_Ij.get(j).floatValue();
        sum_i = sum_i + (float) Math.pow(a - b - c + this.a_IJ, 2);
      }
      dj = (1 / (float)this.I.size()) * sum_i;

      if (dj > largestDj) {
        largestDj = dj;
        columnLargestdj = j;
      }
    }

    if (largestDi > largestDj) {
      // remove the row
      this.I.remove(rowLargestdi);
    }
    else {
      // remove the column
      this.J.remove(columnLargestdj);
    }
  }

  /**
   * Insert Row.
   */
  protected void insertRow() {

    ArrayList<Integer> X_I = (ArrayList<Integer>) X.clone();

    // candidates to insertion
    X_I.removeAll(I);

    // rows to add
    ArrayList<Integer> I_i = new ArrayList<Integer> (0);

    for (int i = 0; i < X_I.size(); i++) {

//      System.out.println("TRYING TO ADD ROW #" + X_I.get(i).intValue());

      // Compute ratio i
      float ratio_i;

      float sum_j = 0;

      for (int j = 0; j < this.J.size(); j++) {
        float a = A[X_I.get(i).intValue()][J.get(j).intValue()];
        int position_i = a_iJ.size() - 1;
        float b = a_iJ.get(position_i).floatValue();
        float c = a_Ij.get(j).floatValue();
        sum_j = sum_j + (float) Math.pow(a - b - c + a_IJ, 2);
      }

      ratio_i = (1 / (float)this.J.size()) * sum_j;

      if (ratio_i <= H) {

//        System.out.println("ADDING ROW #" + X_I.get(i).intValue());

        I_i.add(new Integer(X_I.get(i).intValue()));
      }
    }
    this.I.addAll(I_i);
  }

  /**
   * Insert Inverse Row.
   */
  private void insertInverseRow() {

    ArrayList<Integer> X_I = (ArrayList<Integer>) X.clone();

    // candidates to insertion
    X_I.removeAll(I);

    // rows to add
    ArrayList<Integer> I_i = new ArrayList<Integer> (0);

    for (int i = 0; i < X_I.size(); i++) {

//      System.out.println("TRYING TO ADD ROW #" + X_I.get(i).intValue());

      // Compute ratio i
      float ratio_i;

      float sum_j = 0;

      for (int j = 0; j < this.J.size(); j++) {
        float a = ( -1) * A[X_I.get(i).intValue()][J.get(j).intValue()];
        int position_i = a_iJ.size() - 1;
        float b = a_iJ.get(position_i).floatValue();
        float c = a_Ij.get(j).floatValue();
        sum_j = sum_j + (float) Math.pow(a - b - c + a_IJ, 2);
      }

      ratio_i = (1 / (float)this.J.size()) * sum_j;

      if (ratio_i <= H) {

//        System.out.println("ADDING ROW #" + X_I.get(i).intValue());

        // "inverse" the row
        Iterator iter = J.iterator();
        while (iter.hasNext()) {
          Integer column = (Integer) iter.next();
          A[X.get(i)][Y.get(column.intValue())] *= -1;
        }

        I_i.add(new Integer(X_I.get(i).intValue()));
      }
    }
    this.I.addAll(I_i);
  }

  /**
   * Insert Column.
   */
  protected void insertColumn() {

    ArrayList<Integer> Y_J = (ArrayList<Integer>) Y.clone();

    // candidates to insertion
    Y_J.removeAll(J);

    // columns to add
    ArrayList<Integer> columnsToAdd = new ArrayList<Integer> (0);

    for (int j = 0; j < Y_J.size(); j++) {

//      System.out.println("TRYING TO ADD COLUMN #" + Y_J.get(j).intValue());

      // compute ratio j
      float ratio_j;
      float sum_i = 0;

      for (int i = 0; i < this.I.size(); i++) {
        float a = A[I.get(i).intValue()][Y_J.get(j).intValue()];
        int position_j = a_Ij.size() - 1;
        float b = a_iJ.get(i).floatValue();
        float c = a_Ij.get(position_j).floatValue();

        sum_i = sum_i + (float) Math.pow(a - b - c + a_IJ, 2);
      }

      ratio_j = (1 / (float)this.I.size()) * sum_i;

      if (ratio_j <= H) {

//        System.out.println("ADDING ROW #" + Y_J.get(j).intValue());

        columnsToAdd.add(new Integer(Y_J.get(j).intValue()));
      }
    }
    this.J.addAll(columnsToAdd);
  }

  /**
   *
   * Computes a set of biclusters using the Cheng and Church Algorithm
   *
   * @see smcosta.chengchurch.CC_Biclustering#compute_Biclusters()
   */
  public void computeBiclusters() {

/*    System.out.println("#BICLUSTERS=" + this.numberOfBiclustersToExtract);
    System.out.println("#ALPHA=" + this.alpha);
    System.out.println("#DELTA=" + this.delta);
    System.out.println("#THRESHOLD=" + this.threshold);
 */

    this.setOfBiclusters = new ArrayList<Bicluster> (0);

    if (alpha < 1) {
      return;
    }
    if (delta < 0) {
      return;
    }

    if (this.X.size() < this.threshold) {
      this.performMultipleNodeDeletionOnRows = false;
    }

    if (this.Y.size() < this.threshold) {
      this.performMultipleNodeDeletionOnColumns = false;
    }

    for (int k = 0; k < this.numberOfBiclustersToExtract; k++) {

/*      System.out.println("###################### COMPUTING BICLUSTER #"
                         + (k + 1) + "##################################");
 */

      // initialize the bicluster to be A
      this.I = (ArrayList<Integer>)this.X.clone();
      this.J = (ArrayList<Integer>)this.Y.clone();

/*      System.out.println("#I=" + this.I.size());
      System.out.println("#J=" + this.J.size());
      System.out.println("H=" + this.H);
 */

      // compute H
      this.update_H();

      // multiple node deletion
      boolean colsDeleted = true;
      boolean rowsDeleted = true;

      while (H > delta && (rowsDeleted == true || colsDeleted == true)) {
/*        System.out.println("######################## H > delta:" + H
                           + ">" + delta + " ==> MULTIPLE NODE DELETION");
        System.out.println("#I=" + this.I.size());
        System.out.println("#J=" + this.J.size());
        System.out.println("H=" + this.H);
        System.out.println("DELETING ROWS...");
 */

        int rowsBefore = this.I.size();

        if (this.performMultipleNodeDeletionOnRows) {
          this.deleteRow();
        }

        int rowsAfter = this.I.size();

        if (rowsAfter < rowsBefore) {

          rowsDeleted = true;

/*          System.out
              .println("######################## UPDATING H...");
 */

          this.update_H();

/*          System.out.println("#I=" + this.I.size());
          System.out.println("#J=" + this.J.size());
          System.out.println("H=" + this.H);
 */

        }
        else {
          rowsDeleted = false;
        }

/*        System.out
            .println("######################## DELETING COLUMNS...");
 */

        int colsBefore = this.J.size();

        if (this.performMultipleNodeDeletionOnColumns) {
          this.deleteColumn();
        }

        int colsAfter = this.J.size();

        if (colsAfter < colsBefore) {

          colsDeleted = true;

/*          System.out
              .println("######################## UPDATING H...");
 */

          this.update_H();

/*          System.out.println("#I=" + this.I.size());
          System.out.println("#J=" + this.J.size());
          System.out.println("H=" + this.H);
 */

        }
        else {
          colsDeleted = false;
        }
      }

      // update H
      this.update_H();

      // single node deletion
      colsDeleted = true;
      rowsDeleted = true;

      while (H > delta && (rowsDeleted == true || colsDeleted == true)) {

/*        System.out.println("######################## H > delta:" + H
                           + ">" + delta + " ==> SINGLE NODE DELETION");
        System.out.println("#I=" + this.I.size());
        System.out.println("#J=" + this.J.size());
        System.out.println("H=" + this.H);
 */

        int rowsBefore = this.I.size();
        int colsBefore = this.J.size();

        singleNodeDeletion();

        int rowsAfter = this.I.size();
        int colsAfter = this.J.size();

        if (rowsAfter < rowsBefore) {

          rowsDeleted = true;

/*          System.out
              .println("######################## UPDATING H...");
 */

          this.update_H();

/*          System.out.println("#I=" + this.I.size());
          System.out.println("#J=" + this.J.size());
          System.out.println("H=" + this.H);
 */

        }
        else {
          rowsDeleted = false;
        }
        if (colsAfter < colsBefore) {

          colsDeleted = true;

/*          System.out
              .println("######################## UPDATING H...");
 */

          this.update_H();

/*          System.out.println("#I=" + this.I.size());
          System.out.println("#J=" + this.J.size());
          System.out.println("H=" + this.H);
 */

        }
        else {
          colsDeleted = false;
        }
      }

      // Node addition
      boolean colInserted = false;
      boolean rowInserted = false;

      do {
        // insert column
/*        System.out
            .println("######################## INSERTING COLUMNS...");
 */

        int numColsBefore = this.J.size();

        this.insertColumn();

        // test if column insertion occurred
        int numColsAfter = this.J.size();

        if (numColsBefore < numColsAfter) {

          colInserted = true;

/*          System.out
              .println("######################## UPDATING H...");
 */

          this.update_H();

/*          System.out.println("#I=" + this.I.size());
          System.out.println("#J=" + this.J.size());
          System.out.println("H=" + this.H);
 */
        }
        else {
          colInserted = false;
        }

        // insert row
/*        System.out
            .println("######################## INSERTING ROWS...");
 */

        int numRowsBefore = I.size();

        this.insertRow();

        int numRowsAfter = this.I.size();

        // test if row insertion occurred
        if (numRowsBefore < numRowsAfter) {

          rowInserted = true;

/*          System.out
              .println("######################## UPDATING H...");
 */

          this.update_H();

/*          System.out.println("#I=" + this.I.size());
          System.out.println("#J=" + this.J.size());
          System.out.println("H=" + this.H);
 */
        }
        else {
          rowInserted = false;
        }

      }
      while (rowInserted == true || colInserted == true);

/*      System.out.println("H = " + this.H);
      System.out
          .println("######################## STORING BICLUSTER IN AN OBJECT");
 */

      // STORE BICLUSTER IN AN OBJECT BiclusterWithSymbols SO THAT SOME
      // METHODS OF THIS CLASS AND OF CLASS
      // BiclusteringWithSymbols CAN BE USED
      int[] rowIndexes = new int[I.size()];

      String[] genes = new String[I.size()];
      String[] conditions = new String[J.size()];

      for (int i = 0; i < I.size(); i++) {
        rowIndexes[i] = I.get(i).intValue() + 1;
        genes[i] = this.matrix.getGenesNames()[I.get(i).intValue()];
      }

      int[] columnIndexes = new int[J.size()];

      for (int j = 0; j < J.size(); j++) {
        columnIndexes[j] = J.get(j).intValue() + 1;
        conditions[j] = this.matrix.getConditionsNames()[J.get(j)
            .intValue()];
      }

      float[][] biclusterExpressionMatrix = new float[I.size()][J.size()];

      for (int i = 0; i < I.size(); i++) {
        for (int j = 0; j < J.size(); j++) {
          biclusterExpressionMatrix[i][j] = this.matrix
              .getGeneExpressionMatrix()[rowIndexes[i] - 1][columnIndexes[j] -
              1]; // original
          // expression
          // matrix
        }
      }

      this.setOfBiclusters.add(new Bicluster(this, k + 1, rowIndexes,
                                             columnIndexes));

      // Replace A(I,J) with random values
/*      System.out
          .println(
          "################################## MASKING BICLUSTER WITH RANDOM VALUES");
 */

      this.replaceBiclusterWithRandomValues();
    }
  }

  /**
   *
   * @return Object
   */
  public Object clone() {
    CC_Biclustering o = (CC_Biclustering)super.clone();
    o.matrix = (ExpressionMatrix)this.matrix.clone();
    o.threshold = this.threshold;
    o.performMultipleNodeDeletionOnColumns = this.
        performMultipleNodeDeletionOnColumns;
    o.performMultipleNodeDeletionOnRows = this.
        performMultipleNodeDeletionOnRows;
    return o;
  }
}
