# Supplementary material for: BiGGEsTS: integrated environment for biclustering analysis of time series gene expression data
Source: BMC Res Notes. 2009 Jul 7;2:124. doi: 10.1186/1756-0500-2-124 (PMC2720980; doi:10.1186/1756-0500-2-124)
Supplement: Additional file 3 — Source code of the BiGGEsTS software. The source code of BiGGEsTS. The archive contains two directories, named "biggests" and "smadeira", inside a main directory, named "src". Each of the directories contained in "biggests" and "smadeira" contains the source files of the classes included in the packages identified by the same names. The Javadoc documentation of the source code is available at the official website. [file 1756-0500-2-124-S3.zip › src/smadeira/biclustering/CC_TSB_Biclustering.java]

package smadeira.biclustering;

import java.io.*;
import java.util.*;
import javax.swing.text.*;
import javax.swing.text.html.*;
import java.io.Serializable;
import smadeira.utils.TaskPercentages;


/**
 * <p>Title: CC-TSB Biclustering</p>
 *
 * <p>Description: CC-TSB algorithm.<br/>
 * Ya Zhang, Hongyuan Zha, Chao-Hisen Chu.<br/>
 * A Time-Series Biclustering Algorithm for Revealing Co-Regulated Genes,<br/>
 * in Proc. of IEEE International Conference on Information and Technology:
 * Coding and Computing, (ITCC 2005), pp. 32-37.
 * </p>
 *
 * <p>Copyright:   Copyright (C) 2007  Joana P. Gon�alves, Sara C. Madeira
 *                 This program is free software; you can redistribute
 *                 it and/or modify it under the terms of the GNU General
 *                 Public License as published by the Free Software
 *                 Foundation; either version 3 of the License, or
 *                 any later version.
 *
 *                 This program is distributed in the hope that it will
 *                 be useful, but WITHOUT ANY WARRANTY; without even the
 *                 implied warranty of MERCHANTABILITY or FITNESS FOR A
 *                 PARTICULAR PURPOSE.  See the
 *                 <a href="http://www.gnu.org/licenses/gpl.html">
 *                 GNU General Public License</a> for more details.
 * </p>
 *
 * @author Sara C. Madeira
 * @version 1.0
 */
public class CC_TSB_Biclustering
    extends Abstract_CC_Biclustering implements Serializable {
  public static final long serialVersionUID =-5559023305187962448L;

  /**
   *
   */
  private int maxNumberOfIterations;

  /**
   * Constructor
   *
   * @param m AbstractExpressionMatrix
   * @param delta float
   * @param alpha float
   * @param numBiclustersToExtract int
   * @param maxIterations int
   * @throws Exception
   */
  public CC_TSB_Biclustering(AbstractExpressionMatrix m, float delta,
                             float alpha, int numBiclustersToExtract,
                             int maxIterations) throws Exception {

    super(m, delta, alpha, numBiclustersToExtract);

    this.maxNumberOfIterations = maxIterations;
  }

  /**
   *
   * @return int
   */
  public int getMaxNumberOfIterations() {
    return this.maxNumberOfIterations;
  }

  //######################################################################################################################
  //####################################### METHODS USED IN CC-TSB #######################################################
  //######################################################################################################################


  /**
   * Delete column.
   *
   */
  protected void deleteColumn() {
    // compute J_min and J_max
    // assuming J is ordered
    // try to delete first column
/*    System.out.println("TRYING TO DELETE COLUM #"
                       + this.J.get(0).intValue());
 */
    boolean remove_first_column = false;
    // COMPUTE RATIO j
    float ratio_j;
    float sum_i = 0;
    for (int i = 0; i < this.I.size(); i++) {
      float a = this.A[this.I.get(i).intValue()][this.J.get(0).intValue()];
      float b = a_iJ.get(i).floatValue();
      float c = a_Ij.get(0).floatValue();
      sum_i = sum_i + (float) Math.pow(a - b - c + a_IJ, 2);
    }
    ratio_j = (1 / this.H) * (1 / (float)this.I.size()) * sum_i;
    if (ratio_j > alpha) {
//      System.out.println("DELETING COLUM #" + this.J.get(0).intValue());
      remove_first_column = true;
    }
    // try to delete last column
/*    System.out.println("TRYING TO DELETE COLUM #"
                       + J.get(J.size() - 1).intValue());
 */
    boolean remove_last_column = false;
    // COMPUTE RATIO j
    sum_i = 0;
    for (int i = 0; i < this.I.size(); i++) {
      float a = this.A[this.I.get(i).intValue()][this.J.get(
          this.J.size() - 1).intValue()];
      float b = a_iJ.get(i).floatValue();
      float c = a_Ij.get(J.size() - 1).floatValue();
      sum_i = sum_i + (float) Math.pow(a - b - c + a_IJ, 2);
    }
    ratio_j = (1 / this.H) * (1 / (float)this.I.size()) * sum_i;
    if (ratio_j > alpha) {
/*      System.out.println("DELETING COLUM #"
                         + J.get(J.size() - 1).intValue());
 */
      remove_last_column = true;
    }
    if (remove_first_column) {
      this.J.remove(0);
    }
    if (remove_last_column) {
      this.J.remove(this.J.size() - 1);
    }
  }

  //######################################################################################################################

  /**
   * Insert column.
   *
   */
  protected void insertColumn() {
    // compute J_min-1 and J_max+1
    // if L_min = first column in A => left insertion cannot be done
    // if L_max = last column in A => rigth insertion cannot be done
    // if L_min = first AND if L_max = last column in A => insertion cannot be done
    // assuming J is ordered
    // TRYING TO EXTEND LEFT
    if (this.J.get(0).intValue() != 0) {
/*      System.out.println("TRYING TO ADD COLUMN #"
                         + (this.J.get(0).intValue() - 1));
 */
      // COMPUTE RATIO j
      float ratio_j;
      boolean insert_column_left = false;
      float sum_i = 0;
      for (int i = 0; i < I.size(); i++) {
        float a = A[I.get(i).intValue()][J.get(0).intValue() - 1];
        float b = a_iJ.get(i).floatValue();
        float c = a_Ij.get(0).floatValue();
        sum_i = sum_i + (float) Math.pow(a - b - c + a_IJ, 2);
      }
      ratio_j = (1 / this.H) * (1 / (float)this.I.size()) * sum_i;
      if (ratio_j <= alpha) {
/*        System.out.println("ADDING COLUMN #"
                           + (J.get(0).intValue() - 1));
 */
        insert_column_left = true;
      }
      if (insert_column_left) {
        this.J.add(0, new Integer(J.get(0).intValue() - 1));
      }
    }

    // TRYING TO EXTEND TO RIGHT
    if ( ( (Integer) J.get(J.size() - 1)).intValue() != this.A[0].length - 1) {

/*      System.out.println("TRYING TO ADD COLUMN #"
                         + (J.get(J.size() - 1).intValue() + 1));
 */
      // COMPUTE RATIO j
      boolean insert_column_right = false;
      float ratio_j;
      float sum_i = 0;
      for (int i = 0; i < I.size(); i++) {
        float a = this.A[I.get(i).intValue()][this.J.get(
            this.J.size() - 1).intValue() + 1];
        float b = this.a_iJ.get(i).floatValue();
        float c = this.a_Ij.get(J.size() - 1).floatValue();
        sum_i = sum_i + (float) Math.pow(a - b - c + a_IJ, 2);
      }
      ratio_j = (1 / this.H) * (1 / (float) I.size()) * sum_i;
      if (ratio_j < alpha) {
/*        System.out.println("ADDING COLUMN #"
                           + (J.get(J.size() - 1).intValue() + 1));
 */
        insert_column_right = true;
      }
      if (insert_column_right) {
        this.J.add(J.size(), new Integer(
            J.get(J.size() - 1).intValue() + 1));
      }
    }
  }

  //######################################################################################################################

  /**
   * Insert Row.
   */
  protected void insertRow() {
    ArrayList<Integer> X_I = (ArrayList<Integer>) X.clone();
    // candidates do insertion
    X_I.removeAll(I);
    ArrayList<Integer> I_i = new ArrayList<Integer> (0);
    for (int i = 0; i < X_I.size(); i++) {
//      System.out.println("TRYING TO ADD ROW #" + X_I.get(i).intValue());
      // COMPUTE RATIO i
      float ratio_i;
      float sum_j = 0;
      for (int j = 0; j < this.J.size(); j++) {
        float a = A[X_I.get(i).intValue()][J.get(j).intValue()];
        int position_i = a_iJ.size() - 1;
        float b = a_iJ.get(position_i).floatValue();
        float c = a_Ij.get(j).floatValue();
        sum_j = sum_j + (float) Math.pow(a - b - c + a_IJ, 2);
      }
      ratio_i = (1 / H) * (1 / (float)this.J.size()) * sum_j;
      if (ratio_i < alpha) {
//        System.out.println("ADDING ROW #" + X_I.get(i).intValue());
        I_i.add(new Integer(X_I.get(i).intValue()));
      }
    }
    this.I.addAll(I_i);
  }

  //######################################################################################################################
  //################################################## CC-TSB BICLUSTERING ALGORITHM #####################################
  //######################################################################################################################

  /**
   * Computes a set of biclusters.
   */
  public void computeBiclusters() {
    /*    System.out.println("#BICLUSTERS=" + this.numberOfBiclustersToExtract);
         System.out.println("#ALPHA=" + this.alpha);
         System.out.println("#DELTA=" + this.delta);
     */
    this.setOfBiclusters = new ArrayList<Bicluster> (0);
    // fazer depois excepcoes
    if (alpha < 1) {
      return;

    }
    if (delta < 0) {
      return;
    }

    this.setTaskPercentages(new TaskPercentages(this));
    this.setSubtaskValues(this.numberOfBiclustersToExtract);
    for (int k = 0; k < this.numberOfBiclustersToExtract; k++) {
/*      System.out.println("###################### COMPUTING BICLUSTER #"
                         + (k + 1) + "##################################");
 */
      // initialize the submatrix to be A
      this.I = (ArrayList<Integer>)this.X.clone();
      this.J = (ArrayList<Integer>)this.Y.clone();
/*      System.out.println("#I=" + this.I.size());
      System.out.println("#J=" + this.J.size());
 */

      // compute H
      this.update_H();

      // NODE DELETION
      boolean colsDeleted = true;
      boolean rowsDeleted = true;
      int iterations = 0;

      while (H > delta && (rowsDeleted == true || colsDeleted == true)
             && iterations <= this.maxNumberOfIterations) {

/*        System.out.println("######################## H > delta:" + H
                           + ">" + delta + " ==>  NODE DELETION");
        System.out.println("#I=" + this.I.size());
        System.out.println("#J=" + this.J.size());
        System.out.println("H=" + this.H);
        System.out.println("DELETING ROWS...");
 */

        int rowsBefore = this.I.size();

        this.deleteRow();

        int rowsAfter = this.I.size();

        if (rowsAfter < rowsBefore) {

          rowsDeleted = true;

/*          System.out
              .println("######################## UPDATING H...");
 */

          this.update_H();

/*          System.out.println("#I=" + this.I.size());
          System.out.println("#J=" + this.J.size());
          System.out.println("H=" + this.H);
 */
        }
        else {
          rowsDeleted = false;
        }

/*        System.out
            .println("######################## DELETING COLUMNS...");
 */

        int colsBefore = this.J.size();

        this.deleteColumn();

        int colsAfter = this.J.size();

        if (colsAfter < colsBefore) {

          colsDeleted = true;

/*          System.out
              .println("######################## UPDATING H...");
 */

          this.update_H();

/*          System.out.println("#I=" + this.I.size());
          System.out.println("#J=" + this.J.size());
          System.out.println("H=" + this.H);
 */
        }
        else {
          colsDeleted = false;
        }

        iterations++;
      }

      // NODE INSERTION
      boolean colInserted = false;
      boolean rowInserted = false;

      if (I.size() != 0 && J.size() != 0) {
        do {
          // insert column
          /*        System.out
                      .println("######################## INSERTING COLUMNS...");
           */

          int numColsBefore = this.J.size();

          this.insertColumn();

          // test if column insertion occurred
          int numColsAfter = this.J.size();

          if (numColsBefore < numColsAfter) {

            colInserted = true;

            /*          System.out
                          .println("######################## UPDATING H...");
             */

            this.update_H();

            /*          System.out.println("#I=" + this.I.size());
                      System.out.println("#J=" + this.J.size());
                      System.out.println("H=" + this.H);
             */
          }
          else {
            colInserted = false;
          }

          // insert row
          /*        System.out
                      .println("######################## INSERTING ROWS...");
           */

          int numRowsBefore = I.size();

          this.insertRow();

          int numRowsAfter = this.I.size();

          // test if row insertion occurred
          if (numRowsBefore < numRowsAfter) {

            rowInserted = true;

            /*          System.out
                          .println("######################## UPDATING H...");
             */

            this.update_H();

            /*          System.out.println("#I=" + this.I.size());
                      System.out.println("#J=" + this.J.size());
                      System.out.println("H=" + this.H);
             */
          }
          else {
            rowInserted = false;
          }

        }
        while (rowInserted == true || colInserted == true);

        /*      System.out.println("H = " + this.H);
              System.out
         .println("######################## STORING BICLUSTER IN AN OBJECT");
         */

        //STORE BICLUSTER IN AN OBJECT BiclusterWithSymbols SO THAT SOME METHODS OF THIS CLASS AND OF CLASS
        //BiclusteringWithSymbols CAN BE USED
        int[] rowIndexes = new int[I.size()];

        String[] genes = new String[I.size()];
        String[] conditions = new String[J.size()];

        for (int i = 0; i < I.size(); i++) {
          rowIndexes[i] = I.get(i).intValue() + 1;
          genes[i] = this.matrix.getGenesNames()[I.get(i).intValue()];
        }

        int[] columnIndexes = new int[J.size()];

        for (int j = 0; j < J.size(); j++) {
          columnIndexes[j] = J.get(j).intValue() + 1;
          conditions[j] = this.matrix.getConditionsNames()[J.get(j)
              .intValue()];
        }

        float[][] biclusterExpressionMatrix = new float[I.size()][J.size()];

        for (int i = 0; i < I.size(); i++) {
          for (int j = 0; j < J.size(); j++) {
            biclusterExpressionMatrix[i][j] = this.matrix
                .getGeneExpressionMatrix()[rowIndexes[i] - 1][columnIndexes[j] -
                1]; // original expression matrix
          }
        }

        this.setOfBiclusters.add(new Bicluster(this, k + 1,
                                               rowIndexes, columnIndexes));

        //Replace A(I,J) with random values
        /*      System.out
                  .println(
         "################################## MASKING BICLUSTER WITH RANDOM VALUES");
         */
        this.replaceBiclusterWithRandomValues();
      }
      this.incrementSubtaskPercentDone();
    } // END FOR
    this.updatePercentDone();
  } //END CC_TSC_ReturningArrayOfBiclusters

  //###########################################################################
  //####### REPORTING BICLUSTERS TO SCREEN OR FILE ############################
  //###########################################################################

  /**
   *
   * @return Object
   */
  public Object clone() {
    CC_TSB_Biclustering o = (CC_TSB_Biclustering)super.clone();
    o.matrix = (AbstractExpressionMatrix)this.matrix.clone();
    o.delta = this.delta;
    o.alpha = this.alpha;
    o.maxNumberOfIterations = this.maxNumberOfIterations;
    o.A = this.A.clone();
    o.a_Ij = (ArrayList<Float>)this.a_Ij;
    o.a_iJ = (ArrayList<Float>)this.a_iJ;
    o.H = this.H;
    o.I = (ArrayList<Integer>)this.I.clone();
    o.J = (ArrayList<Integer>)this.J.clone();
    return o;
  }

  //#####################################################################################################################
  //#####################################################################################################################

  /**
   *
   * TO BE IMPLEMENTED !!!!!!
   *
   * @return StyledDocument
   */
  public StyledDocument info() {
    StyledDocument doc = new DefaultStyledDocument();
    StyledDocument doc2 = new HTMLDocument();
    // ...
    /*if (this.originalExpressionMatrix instanceof ExpressionMatrix){
     ...
     }
     else{
     if (this.originalExpressionMatrix instanceof PreProcessedExpressionMatrix){
     ...
     }
     else{
     return null;
     }
     */
    return (doc);
  }

} // END CLASS
