# Supplementary material for: BiGGEsTS: integrated environment for biclustering analysis of time series gene expression data
Source: BMC Res Notes. 2009 Jul 7;2:124. doi: 10.1186/1756-0500-2-124 (PMC2720980; doi:10.1186/1756-0500-2-124)
Supplement: Additional file 3 — Source code of the BiGGEsTS software. The source code of BiGGEsTS. The archive contains two directories, named "biggests" and "smadeira", inside a main directory, named "src". Each of the directories contained in "biggests" and "smadeira" contains the source files of the classes included in the packages identified by the same names. The Javadoc documentation of the source code is available at the official website. [file 1756-0500-2-124-S3.zip › src/smadeira/biclustering/DiscretizedExpressionMatrix.java]

package smadeira.biclustering;

import java.io.*;
import java.util.*;

import javax.swing.text.*;
import javax.swing.text.html.*;

import smadeira.ontologizer.*;
import smadeira.utils.*;

/**
 * <p>Title: Discretized Expression Matrix</p>
 *
 * <p>Description: Discretized Expression Matrix.</p>
 *
 * <p>Copyright:   Copyright (C) 2007  Joana P. Gon�alves, Sara C. Madeira
 *                 This program is free software; you can redistribute
 *                 it and/or modify it under the terms of the GNU General
 *                 Public License as published by the Free Software
 *                 Foundation; either version 3 of the License, or
 *                 any later version.
 *
 *                 This program is distributed in the hope that it will
 *                 be useful, but WITHOUT ANY WARRANTY; without even the
 *                 implied warranty of MERCHANTABILITY or FITNESS FOR A
 *                 PARTICULAR PURPOSE.  See the
 *                 <a href="http://www.gnu.org/licenses/gpl.html">
 *                 GNU General Public License</a> for more details.
 * </p>
 *
 * @author Sara C. Madeira
 * @version 1.0
 */
public class DiscretizedExpressionMatrix
    implements IDiscretizedMatrix, Cloneable, Serializable, NodeObjectInterface {
  public static final long serialVersionUID = 55206701787598732L;

  // FIELDS

  /**
   * Gene expression matrix from which this discretized expression matrix was created
   * (can either be an object from two classes: ExpressionMatrix and PreProcessedExpressionMatrix ).
   */
  private AbstractExpressionMatrix originalExpressionMatrix;

  /**
   * Alphabet used to discretize the expression matrix in lexicographic order (WHEN GENESHIFTING = FALSE).
   * Example:
   * {D,N,U} - {down-regulation, no-change, up-regulation}
   * {N,R} - {no-change, regulation (up/down)}
   * {0,1} - {no-change, regulation (up/down)}
   *
   **/
  private char[] alphabet;

  /**
   * Discretized gene expression matrix: real valued matrix with N rows (genes)
   * and M columns (conditions) (NxM).
   */
  private char[][] symbolicExpressionMatrix;

  /**
   * True if the discretization used is performed using variations between time points (VBTP)
   * => #columns in symbolicExpressionMatrix = # #columns in originalExpressionMatrix - 1
   * (false by default).
   */
  private boolean isVBTP;

  // #####################################################################################################################
  // CONSTRUCTORS
  // #####################################################################################################################

  /**
   *
   * @param originalExpressionMatrix AbstractExpressionMatrix
   */
  public DiscretizedExpressionMatrix(AbstractExpressionMatrix
                                     originalExpressionMatrix) {
    this.originalExpressionMatrix = originalExpressionMatrix;
    this.isVBTP = false;
  }

  // #####################################################################################################################

  /**
   *
   * @param originalExpressionMatrix AbstractExpressionMatrix
   * @param symbolicMatrix char[][]
   * @param alphabet char[]
   * @param isVBTP boolean
   * @throws Exception
   */
  public DiscretizedExpressionMatrix(AbstractExpressionMatrix
                                     originalExpressionMatrix,
                                     char[][] symbolicMatrix, char[] alphabet,
                                     boolean isVBTP) throws Exception {
    this(originalExpressionMatrix);
    this.symbolicExpressionMatrix = symbolicMatrix;
    this.isVBTP = isVBTP;
    this.alphabet = alphabet;
    if (symbolicMatrix.length != this.getNumberOfGenes()
        ||
        (symbolicMatrix[0].length !=
         originalExpressionMatrix.getNumberOfConditions() && !isVBTP)
        ||
        (symbolicMatrix[0].length !=
         originalExpressionMatrix.getNumberOfConditions() - 1 && isVBTP)) {
      throw new Exception("Wrong matrices' sizes");
    }

    // CONVERT ALPHABET AND SYMBOLIC MATRIX TO UPPER-CASE (IN THE ALGORITHMS I ASSUME THAT ASCII CODE IS ONLY TWO SYMBOLS
    // AND LOWER CASE CHARACTERS HAVE THREE)
    for (int i = 0; i < alphabet.length; i++) {
      alphabet[i] = Character.toUpperCase(alphabet[i]);
    }
    for (int i = 0; i < symbolicMatrix.length; i++) {
      for (int j = 0; j < symbolicMatrix[i].length; j++) {
        symbolicMatrix[i][j] = Character.toUpperCase(symbolicMatrix[i][j]);
      }
    }
  }

  // #####################################################################################################################
  // #####################################################################################################################

  /**
   *
   * @return boolean
   */
  public boolean hasMissingValues() {
    return this.originalExpressionMatrix.hasMissingValues();
  }

  // #####################################################################################################################

  /**
   *
   * @return char
   */
  public char getMissingValue() {
    char missing = '_';
    return missing;
  }

  // #####################################################################################################################

  /**
   *
   * @return boolean
   */
  public boolean getGoTermsComputed() {
    return this.originalExpressionMatrix.getGoTermsComputed();
  }

  // #####################################################################################################################

  /**
   *
   * @return GeneSetResult
   */
  public GeneSetResult getGeneOntologyProperties() {
    return this.originalExpressionMatrix.getGeneOntologyProperties();
  }

  // #####################################################################################################################

  /**
   *
   * @return int
   */
  public int getNumberOfGenes() {
    return (this.originalExpressionMatrix.getNumberOfGenes());
  }

  // #####################################################################################################################

  /**
   *
   * @return int
   */
  public int getNumberOfConditions() {
    return (this.symbolicExpressionMatrix[0].length);
//    return(this.originalExpressionMatrix.getNumberOfConditions());
  }

  // #####################################################################################################################

  /**
   *
   * @return String[]
   */
  public String[] getGenesNames() {
    return (this.originalExpressionMatrix.getGenesNames());
  }

  // #####################################################################################################################

  /**
   *
   * @return String[]
   */
  public String[] getConditionsNames() {
    int numberOfConditions = this.originalExpressionMatrix.getConditionsNames().
        length;
    if (this.isVBTP) {
      String[] conditionNames = new String[numberOfConditions - 1];
      for (int i = 0; i < numberOfConditions - 1; i++) {
        conditionNames[i] = new String("TP" + (i + 1) + "_TP" + (i + 2));
      }
      return (conditionNames);
    }
    else {
      return (this.originalExpressionMatrix.getConditionsNames());
    }
  }

  // #####################################################################################################################

  /**
   *
   * @return char[][]
   */
  public char[][] getSymbolicExpressionMatrix() {
    return (this.symbolicExpressionMatrix);
  }

  /**
   *
   * @return AbstractExpressionMatrix
   */
  public AbstractExpressionMatrix getOriginalExpressionMatrix() {
    return (this.originalExpressionMatrix);
  }

  // #####################################################################################################################

  /**
   *
   * @return float[][]
   */
  public float[][] getGeneExpressionMatrix() {
    return (this.originalExpressionMatrix.getGeneExpressionMatrix());
  }

  // #####################################################################################################################

  /**
   *
   * @return char[]
   */
  public char[] getAlphabet() {
    return (this.alphabet);
  }

  // #####################################################################################################################

  /**
   *
   * @return boolean
   */
  public boolean getIsVBTP() {
    return (this.isVBTP);
  }

  // #####################################################################################################################

  /**
   *
   * @param vbtp boolean
   */
  public void setIsVBTP(boolean vbtp) {
    this.isVBTP = vbtp;
  }

  // #####################################################################################################################

  /**
   *
   * @return String
   */
  public String getGeneIdentifier() {
    if (this.originalExpressionMatrix instanceof ExpressionMatrix) {
      return ( ( (ExpressionMatrix)this.originalExpressionMatrix).
              getGeneIdentifier());
    }
    else {
      if (this.originalExpressionMatrix instanceof PreProcessedExpressionMatrix) {
        return ( ( (PreProcessedExpressionMatrix)this.originalExpressionMatrix).
                getGeneIdentifier());
      }
      else {
        return null;
      }
    }
  }

  // #####################################################################################################################

  /**
   *
   * @return String
   */
  public String getDataType() {
    if (this.originalExpressionMatrix instanceof ExpressionMatrix) {
      return ( ( (ExpressionMatrix)this.originalExpressionMatrix).getDataType());
    }
    else {
      if (this.originalExpressionMatrix instanceof PreProcessedExpressionMatrix) {
        return ( ( (PreProcessedExpressionMatrix)this.originalExpressionMatrix).
                getDataType());
      }
      else {
        return null;
      }
    }
  }

  // #####################################################################################################################

  public void setAlphabet(char[] a) {
    this.alphabet = a;
  }

  // #####################################################################################################################

  /**
   * Writes the symbolic expression matrix to a .txt file. The values in the expression matrix are separated
   * by one of the following characters: '\t' (tab), ';' ',' or ' '.
   *
   * @param fileName String Name of the file to whom the gene expression matrix will be written.
   *
   * @param separator Character used to separate the values in the symbolic matrix.
   *
   * @throws Exception
   */
  public void writeSymbolicMatrixToFileTXT(String fileName, char separator) throws
      Exception {

    // EXCEPTION!!! separator can only be '\t', ';' ',' or ' '
    // the file type is .txt

    PrintWriter out = new PrintWriter(new BufferedWriter(new FileWriter(
        fileName)));

    // First line = condition name
    if (this.originalExpressionMatrix.conditionsNames != null) {
      out.print(separator);
      for (int j = 0; j < this.originalExpressionMatrix.getNumberOfConditions();
           j++) {
        out.print(this.originalExpressionMatrix.conditionsNames[j] + separator);
      }
      out.println();
    }

    if (this.symbolicExpressionMatrix != null &&
        this.originalExpressionMatrix.genesNames != null) {

      for (int i = 0; i < this.symbolicExpressionMatrix.length; i++) {
        out.print(this.originalExpressionMatrix.genesNames[i] + separator);
        for (int j = 0; j < this.symbolicExpressionMatrix[0].length; j++) {
          Character c = new Character(this.symbolicExpressionMatrix[i][j]);
          out.print(c.toString() + separator);
        }
        out.println();
      }
    }
    out.close();
  }

  // #####################################################################################################################

  /**
   * Writes the symbolic expression matrix to a .txt file. The values in the expression matrix are separated
   * by one of the following characters: '\t' (tab), ';' ',' or ' '.
   *
   * @param fileName String Name of the file to whom the gene expression matrix will be written.
   *
   * @param separator Character used to separate the values in the symbolic matrix.
   *
   * @param symbolicMatrix char[][] Symbolic matrix.
   *
   * @throws IOException
   */
  public static void writeSymbolicMatrixToFileTXT(char[][] symbolicMatrix,
                                                  char separator,
                                                  String fileName) throws
      IOException {

    // EXCEPTION!!! separator can only be '\t', ';' ',' or ' '
    // the file type is .txt

    PrintWriter out = new PrintWriter(new BufferedWriter(new FileWriter(
        fileName)));

    int numberOfConditions = symbolicMatrix[0].length;
    int numberOfGenes = symbolicMatrix.length;

    for (int i = 0; i < numberOfGenes; i++) {
      for (int j = 0; j < numberOfConditions; j++) {
        Character c = new Character(symbolicMatrix[i][j]);
        out.print(c.toString() + separator);
      }
      out.println();
    }
    out.close();
  }

  // #####################################################################################################################

  /**
   *
   * @param symbolicMatrix char[][]
   * @param separator char
   */
  public static void writeSymbolicMatrix(char[][] symbolicMatrix,
                                         char separator) {

    for (int i = 0; i < symbolicMatrix.length; i++) {
      for (int j = 0; j < symbolicMatrix[i].length; j++) {
        Character c = new Character(symbolicMatrix[i][j]);
        System.out.print(c.toString() + separator);
      }
      System.out.println();
    }
  }

  //###############################################################################################################################

  /**
   *
   * @return Object
   */
  public Object clone() {
    DiscretizedExpressionMatrix o = null;
    try {
      o = (DiscretizedExpressionMatrix)super.clone();
    }
    catch (CloneNotSupportedException e) {
      System.err.println("AbstractExpressionMatrix can't clone");
    }
    o.alphabet = this.alphabet;
    o.isVBTP = this.isVBTP;
    o.symbolicExpressionMatrix = this.symbolicExpressionMatrix.clone();
    return (o);
  }

  //###############################################################################################################################

  /**
   * Read ExpressionMatrix from a gene expression matrix in a txt file.
   * First line = condition names.
   * First column of each line (except the first) = gene name.
   *
   * @param file String
   * @param separator char
   *
   * @throws Exception
   */
  public void readSymbolicMatrixFromFileTXT(String file, char separator) throws
      Exception {

    // EXCEPTION!!!
    // 1) separator can only be '\t', ';' ',' or ' '
    // 2) the file type is .txt

    if (separator != '\t' && separator != ' ' && separator != ';') {
      throw new Exception(
          "INVALID SEPARATOR: separator can only be '\t', ';' ',' or ' '");
    }

    if (!file.toLowerCase().endsWith(".txt")) {
      throw new Exception("INVALID FILE TYPE: file type can only be '.txt'");
    }

    // FileNotFoundException
    BufferedReader br = new BufferedReader(new FileReader(file));

    // read first line = condition names
    String line = br.readLine();

    // store condition names
    StringTokenizer st = new StringTokenizer(line,
                                             new Character(separator).toString());
    int numberOfConditions = st.countTokens() - 1;

    // EXCEPTION!!
    if (numberOfConditions == 0) { //separator != file separator
      throw new Exception("INVALID SEPARATOR: separator found in the file is different from the one passed as parameter");
    }

    this.originalExpressionMatrix.conditionsNames = new String[
        numberOfConditions];
    st.nextToken(); // skip string on the first column
    for (int j = 0; j < numberOfConditions; j++) {
      this.originalExpressionMatrix.conditionsNames[j] = st.nextToken();
    }

    int numberOfGenes = 0;
    // count number of genes
    while ( (line = br.readLine()) != null) {
      numberOfGenes++;
    }

    br.close();

    // re-open file
    br = new BufferedReader(new FileReader(file));

    // in each line: read name and expression values
    this.originalExpressionMatrix.genesNames = new String[numberOfGenes];
    this.originalExpressionMatrix.geneExpressionMatrix = new float[
        numberOfGenes][numberOfConditions];
    this.symbolicExpressionMatrix = new char[numberOfGenes][numberOfConditions];

    // skip first line = condition names
    line = br.readLine();

    this.originalExpressionMatrix.hasMissingValues = false;
    this.originalExpressionMatrix.missingValue = Integer.MIN_VALUE;

    for (int i = 0; i < numberOfGenes; i++) {
      line = br.readLine();
      st = new StringTokenizer(line, new Character(separator).toString());
      // store gene name = first column
      this.originalExpressionMatrix.genesNames[i] = st.nextToken();
      for (int j = 0; j < numberOfConditions; j++) {
        this.symbolicExpressionMatrix[i][j] = st.nextToken().charAt(0);
      }
    }
  }

  //................................................................

  /**
   *
   * TO BE IMPLEMENTED !!!!!!
   *
   * @return StyledDocument
   */
  public StyledDocument info() {

    StyledDocument doc = new DefaultStyledDocument();
    StyledDocument doc2 = new HTMLDocument();

    // ...
    /*if (this.originalExpressionMatrix instanceof ExpressionMatrix){
      ...
         }
         else{
     if (this.originalExpressionMatrix instanceof PreProcessedExpressionMatrix){
          ...
      }
      else{
        return null;
      }
     */
    return (doc);
  }

  // #####################################################################################################################
  // ############################################ DISCRETIZATION THECNIQUES ##############################################
  // #####################################################################################################################

  // #######################################################################################################################
  // ################################################### TWO SYMBOLS #######################################################
  // #######################################################################################################################

  //################## MEAN (OVERALL MATRIX / BY ROW / BY COLUMNS)

  /**
   * Discretizes the expression matrix using mean(overall matrix).
   *
   * @param symbolExpression char
   * @param symbolNoExpression char
   *
   * @throws Exception
   */
  public void computeDiscretizedMatrix_Mean_OverallMatrix(char
      symbolNoExpression, char symbolExpression) throws Exception {

    if (symbolNoExpression >= symbolExpression) {
      throw new Exception(
          "INVALID ALPHABET: symbolNoExpression < symbolExpression");
    }

    char[][] symbolicMatrix = new char[this.originalExpressionMatrix.
        getNumberOfGenes()][this.originalExpressionMatrix.getNumberOfConditions()];
    char[] alphabet = new char[2];

    alphabet[0] = symbolNoExpression;
    alphabet[1] = symbolExpression;

    float a_IJ = 0; // average value in the matrix

    float sum_a_ij = 0;
    int numberOfNonMissings = 0;
    for (int i = 0; i < this.originalExpressionMatrix.getNumberOfGenes(); i++) {
      for (int j = 0; j < this.originalExpressionMatrix.getNumberOfConditions();
           j++) {
        if (this.originalExpressionMatrix.geneExpressionMatrix[i][j] !=
            this.originalExpressionMatrix.getMissingValue()) {
          sum_a_ij = sum_a_ij +
              this.originalExpressionMatrix.geneExpressionMatrix[i][j];
          numberOfNonMissings++;
        }
      }
    }

    if (numberOfNonMissings != 0) {
      a_IJ = sum_a_ij / numberOfNonMissings;
    }
    else {
      a_IJ = this.originalExpressionMatrix.getMissingValue();
    }

    for (int i = 0; i < this.originalExpressionMatrix.getNumberOfGenes(); i++) {
      for (int j = 0; j < this.originalExpressionMatrix.getNumberOfConditions();
           j++) {
        if (this.originalExpressionMatrix.geneExpressionMatrix[i][j] ==
            this.originalExpressionMatrix.getMissingValue()) {
          symbolicMatrix[i][j] = this.getMissingValue();
        }
        else {
          if (this.originalExpressionMatrix.geneExpressionMatrix[i][j] > a_IJ) {
            symbolicMatrix[i][j] = symbolExpression;
          }
          else {
            symbolicMatrix[i][j] = symbolNoExpression;
          }
        }
      }
    }

    this.alphabet = alphabet;
    this.symbolicExpressionMatrix = symbolicMatrix;
  }

  // #######################################################################################################################

  /**
   * Discretizes the expression matrix using mean(condition j).
   *
   * @param symbolExpression char
   * @param symbolNoExpression char
   *
   * @throws Exception
   */
  public void computeDiscretizedMatrix_Mean_ByCondition(char
      symbolNoExpression, char symbolExpression) throws Exception {

    if (symbolNoExpression >= symbolExpression) {
      throw new Exception(
          "INVALID ALPHABET: symbolNoExpression < symbolExpression");
    }

    char[][] symbolicMatrix = new char[this.originalExpressionMatrix.
        getNumberOfGenes()][this.originalExpressionMatrix.getNumberOfConditions()];
    char[] alphabet = new char[2];

    alphabet[0] = symbolNoExpression;
    alphabet[1] = symbolExpression;

    float a_Ij[] = new float[this.originalExpressionMatrix.
        getNumberOfConditions()]; // mean of column j

    for (int j = 0; j < this.originalExpressionMatrix.getNumberOfConditions();
         j++) {
      float sum_a_Ij = 0;
      int numberOfNonMissings_Ij = 0;
      for (int i = 0; i < this.originalExpressionMatrix.getNumberOfGenes(); i++) {
        if (this.originalExpressionMatrix.geneExpressionMatrix[i][j] !=
            this.originalExpressionMatrix.getMissingValue()) {
          sum_a_Ij = sum_a_Ij +
              this.originalExpressionMatrix.geneExpressionMatrix[i][j];
          numberOfNonMissings_Ij++;
        }
      }
      if (numberOfNonMissings_Ij != 0) {
        a_Ij[j] = sum_a_Ij / numberOfNonMissings_Ij;
      }
      else {
        a_Ij[j] = this.originalExpressionMatrix.getMissingValue();
      }
    }

    for (int i = 0; i < this.originalExpressionMatrix.getNumberOfGenes(); i++) {
      for (int j = 0; j < this.originalExpressionMatrix.getNumberOfConditions();
           j++) {
        if (this.originalExpressionMatrix.geneExpressionMatrix[i][j] ==
            this.originalExpressionMatrix.getMissingValue()) {
          symbolicMatrix[i][i] = this.getMissingValue();
        }
        else {
          if (this.originalExpressionMatrix.geneExpressionMatrix[i][j] > a_Ij[j]) {
            symbolicMatrix[i][j] = symbolExpression;
          }
          else {
            symbolicMatrix[i][j] = symbolNoExpression;
          }
        }
      }
    }
    this.alphabet = alphabet;
    this.symbolicExpressionMatrix = symbolicMatrix;
  }

  // #######################################################################################################################

  /**
   * Discretizes the expression matrix using mean(gene i).
   *
   * @param symbolExpression char
   * @param symbolNoExpression char
   *
   * @throws Exception
   */
  public void computeDiscretizedMatrix_Mean_ByGene(char
      symbolNoExpression, char symbolExpression) throws Exception {

    if (symbolNoExpression >= symbolExpression) {
      throw new Exception(
          "INVALID ALPHABET: symbolNoExpression < symbolExpression");
    }

    char[][] symbolicMatrix = new char[this.originalExpressionMatrix.
        getNumberOfGenes()][this.originalExpressionMatrix.getNumberOfConditions()];
    char[] alphabet = new char[2];

    alphabet[0] = symbolNoExpression;
    alphabet[1] = symbolExpression;

    float a_iJ[] = new float[this.originalExpressionMatrix.getNumberOfGenes()]; // mean of row i

    for (int i = 0; i < this.originalExpressionMatrix.getNumberOfGenes(); i++) {
      float sum_a_iJ = 0;
      int numberOfNonMissings_iJ = 0;
      for (int j = 0; j < this.originalExpressionMatrix.getNumberOfConditions();
           j++) {
        if (this.originalExpressionMatrix.geneExpressionMatrix[i][j] !=
            this.originalExpressionMatrix.getMissingValue()) {
          sum_a_iJ = sum_a_iJ +
              this.originalExpressionMatrix.geneExpressionMatrix[i][j];
          numberOfNonMissings_iJ++;
        }
      }
      if (numberOfNonMissings_iJ != 0) {
        a_iJ[i] = sum_a_iJ / numberOfNonMissings_iJ;
      }
      else {
        a_iJ[i] = this.originalExpressionMatrix.getMissingValue();
      }
    }

    for (int i = 0; i < this.originalExpressionMatrix.getNumberOfGenes(); i++) {
      for (int j = 0; j < this.originalExpressionMatrix.getNumberOfConditions();
           j++) {
        if (this.originalExpressionMatrix.geneExpressionMatrix[i][j] ==
            this.originalExpressionMatrix.getMissingValue()) {
          symbolicMatrix[i][j] = this.getMissingValue();
        }
        else {
          if (this.originalExpressionMatrix.geneExpressionMatrix[i][j] > a_iJ[i]) {
            symbolicMatrix[i][j] = symbolExpression;
          }
          else {
            symbolicMatrix[i][j] = symbolNoExpression;
          }
        }
      }
    }
    this.alphabet = alphabet;
    this.symbolicExpressionMatrix = symbolicMatrix;
  }

  //################## MID-RANGED (OVERALL MATRIX / BY ROW / BY COLUMNS)

  /**
   * Discretizes the expression matrix using the mid-ranged value (overall matrix).
   *
   * @param symbolExpression char
   * @param symbolNoExpression char
   *
   * @throws Exception
   */
  public void
      computeDiscretizedMatrix_MidRanged_OverallMatrix(char symbolNoExpression,
      char symbolExpression) throws Exception {

    if (symbolNoExpression >= symbolExpression) {
      throw new Exception(
          "INVALID ALPHABET: symbolNoExpression < symbolExpression");
    }

    char[][] symbolicMatrix = new char[this.originalExpressionMatrix.
        getNumberOfGenes()][this.originalExpressionMatrix.getNumberOfConditions()];
    char[] alphabet = new char[2];

    alphabet[0] = symbolNoExpression;
    alphabet[1] = symbolExpression;

    float min_a_ij = Integer.MAX_VALUE;
    float max_a_ij = Integer.MIN_VALUE;
    float midRanged_a_ij;

    int numberOfNonMissings = 0;
    for (int i = 0; i < this.originalExpressionMatrix.getNumberOfGenes(); i++) {
      for (int j = 0; j < this.originalExpressionMatrix.getNumberOfConditions();
           j++) {
        if (this.originalExpressionMatrix.geneExpressionMatrix[i][j] !=
            this.originalExpressionMatrix.getMissingValue()) {
          numberOfNonMissings++;
          if (this.originalExpressionMatrix.geneExpressionMatrix[i][j] <
              min_a_ij) {
            min_a_ij = this.originalExpressionMatrix.geneExpressionMatrix[i][j];
          }
          if (this.originalExpressionMatrix.geneExpressionMatrix[i][j] >
              max_a_ij) {
            max_a_ij = this.originalExpressionMatrix.geneExpressionMatrix[i][j];
          }
        }
      }
    }

    if (numberOfNonMissings != 0) {
      midRanged_a_ij = (max_a_ij - min_a_ij) / 2;
    }
    else {
      midRanged_a_ij = this.originalExpressionMatrix.getMissingValue();
    }

    for (int i = 0; i < this.originalExpressionMatrix.getNumberOfGenes(); i++) {
      for (int j = 0; j < this.originalExpressionMatrix.getNumberOfConditions();
           j++) {
        if (this.originalExpressionMatrix.geneExpressionMatrix[i][j] ==
            this.originalExpressionMatrix.getMissingValue()) {
          symbolicMatrix[i][j] = this.getMissingValue();
        }
        else {
          if (this.originalExpressionMatrix.geneExpressionMatrix[i][j] >
              midRanged_a_ij) {
            symbolicMatrix[i][j] = symbolExpression;
          }
          else {
            symbolicMatrix[i][j] = symbolNoExpression;
          }
        }
      }
    }
    this.alphabet = alphabet;
    this.symbolicExpressionMatrix = symbolicMatrix;
  }

  // #######################################################################################################################

  /**
   * Discretizes the expression matrix using the mid-ranged value (by condition).
   *
   * @param symbolExpression char
   * @param symbolNoExpression char
   *
   * @throws Exception
   */
  public void
      computeDiscretizedMatrix_MidRanged_ByCondition(char symbolNoExpression,
      char symbolExpression) throws Exception {

    if (symbolNoExpression >= symbolExpression) {
      throw new Exception(
          "INVALID ALPHABET: symbolNoExpression < symbolExpression");
    }

    char[][] symbolicMatrix = new char[this.originalExpressionMatrix.
        getNumberOfGenes()][this.originalExpressionMatrix.getNumberOfConditions()];
    char[] alphabet = new char[2];

    alphabet[0] = symbolNoExpression;
    alphabet[1] = symbolExpression;

    float[] min_a_Ij = new float[this.originalExpressionMatrix.
        getNumberOfConditions()];
    float[] max_a_Ij = new float[this.originalExpressionMatrix.
        getNumberOfConditions()];
    float[] midRanged_a_Ij = new float[this.originalExpressionMatrix.
        getNumberOfConditions()];

    for (int j = 0; j < this.originalExpressionMatrix.getNumberOfConditions();
         j++) {
      min_a_Ij[j] = Integer.MAX_VALUE;
      max_a_Ij[j] = Integer.MIN_VALUE;
      int numberOfNonMissings_j = 0;
      for (int i = 0; i < this.originalExpressionMatrix.getNumberOfGenes(); i++) {
        if (this.originalExpressionMatrix.geneExpressionMatrix[i][j] !=
            this.originalExpressionMatrix.getMissingValue()) {
          numberOfNonMissings_j++;
          if (this.originalExpressionMatrix.geneExpressionMatrix[i][j] <
              min_a_Ij[j]) {
            min_a_Ij[j] = this.originalExpressionMatrix.geneExpressionMatrix[i][
                j];
          }
          if (this.originalExpressionMatrix.geneExpressionMatrix[i][j] >
              max_a_Ij[j]) {
            max_a_Ij[j] = this.originalExpressionMatrix.geneExpressionMatrix[i][
                j];
          }
        }
      }
      if (numberOfNonMissings_j != 0) {
        midRanged_a_Ij[j] = (max_a_Ij[j] - min_a_Ij[j]) / 2;
      }
      else {
        midRanged_a_Ij[j] = this.originalExpressionMatrix.getMissingValue();
      }
    }

    for (int i = 0; i < this.originalExpressionMatrix.getNumberOfGenes(); i++) {
      for (int j = 0; j < this.originalExpressionMatrix.getNumberOfConditions();
           j++) {
        if (this.originalExpressionMatrix.geneExpressionMatrix[i][j] ==
            this.originalExpressionMatrix.getMissingValue()) {
          symbolicMatrix[i][j] = this.getMissingValue();
        }
        else {
          if (this.originalExpressionMatrix.geneExpressionMatrix[i][j] >
              midRanged_a_Ij[j]) {
            symbolicMatrix[i][j] = symbolExpression;
          }
          else {
            symbolicMatrix[i][j] = symbolNoExpression;
          }
        }
      }
    }
    this.alphabet = alphabet;
    this.symbolicExpressionMatrix = symbolicMatrix;
  }

  // #######################################################################################################################

  /**
   * Discretizes the expression matrix using the mid-ranged value (by gene).
   *
   * @param symbolExpression char
   * @param symbolNoExpression char
   *
   * @throws Exception
   */
  public void computeDiscretizedMatrix_MidRanged_ByGene(char
      symbolNoExpression, char symbolExpression) throws Exception {

    if (symbolNoExpression >= symbolExpression) {
      throw new Exception(
          "INVALID ALPHABET: symbolNoExpression < symbolExpression");
    }

    char[][] symbolicMatrix = new char[this.originalExpressionMatrix.
        getNumberOfGenes()][this.originalExpressionMatrix.getNumberOfConditions()];
    char[] alphabet = new char[2];

    alphabet[0] = symbolNoExpression;
    alphabet[1] = symbolExpression;

    float[] min_a_iJ = new float[this.originalExpressionMatrix.getNumberOfGenes()];
    float[] max_a_iJ = new float[this.originalExpressionMatrix.getNumberOfGenes()];
    float[] midRanged_a_iJ = new float[this.originalExpressionMatrix.
        getNumberOfGenes()];

    for (int i = 0; i < this.originalExpressionMatrix.getNumberOfGenes(); i++) {
      min_a_iJ[i] = Integer.MAX_VALUE;
      max_a_iJ[i] = Integer.MIN_VALUE;
      int numberOfNonMissings_i = 0;
      for (int j = 0; j < this.originalExpressionMatrix.getNumberOfConditions();
           j++) {
        if (this.originalExpressionMatrix.geneExpressionMatrix[i][j] !=
            this.originalExpressionMatrix.getMissingValue()) {
          numberOfNonMissings_i++;
          if (this.originalExpressionMatrix.geneExpressionMatrix[i][j] <
              min_a_iJ[i]) {
            min_a_iJ[i] = this.originalExpressionMatrix.geneExpressionMatrix[i][
                j];
          }
          if (this.originalExpressionMatrix.geneExpressionMatrix[i][j] >
              max_a_iJ[i]) {
            max_a_iJ[i] = this.originalExpressionMatrix.geneExpressionMatrix[i][
                j];
          }
        }
      }
      if (numberOfNonMissings_i != 0) {
        midRanged_a_iJ[i] = (max_a_iJ[i] - min_a_iJ[i]) / 2;
      }
      else {
        midRanged_a_iJ[i] = this.originalExpressionMatrix.getMissingValue();
      }

    }

    for (int i = 0; i < this.originalExpressionMatrix.getNumberOfGenes(); i++) {
      for (int j = 0; j < this.originalExpressionMatrix.getNumberOfConditions();
           j++) {
        if (this.originalExpressionMatrix.geneExpressionMatrix[i][j] ==
            this.originalExpressionMatrix.getMissingValue()) {
          symbolicMatrix[i][j] = this.getMissingValue();
        }
        else {
          if (this.originalExpressionMatrix.geneExpressionMatrix[i][j] >
              midRanged_a_iJ[i]) {
            symbolicMatrix[i][j] = symbolExpression;
          }
          else {
            symbolicMatrix[i][j] = symbolNoExpression;
          }
        }
      }
    }
    this.alphabet = alphabet;
    this.symbolicExpressionMatrix = symbolicMatrix;
  }

  //################## MAX - X% MAX (OVERALL MATRIX / BY ROW / BY COLUMNS)

  /**
   * Discretizes the expression matrix using the max - X% max (overall matrix).
   *
   * @param X float
   * @param symbolExpression char
   * @param symbolNoExpression char
   *
   * @throws Exception
   */
  public void
      computeDiscretizedMatrix_MaxMinusPercentMax_OverallMatrix(float X,
      char symbolNoExpression, char symbolExpression) throws Exception {

    if (symbolNoExpression >= symbolExpression) {
      throw new Exception(
          "INVALID ALPHABET: symbolNoExpression < symbolExpression");
    }

    char[][] symbolicMatrix = new char[this.originalExpressionMatrix.
        getNumberOfGenes()][this.originalExpressionMatrix.getNumberOfConditions()];
    char[] alphabet = new char[2];

    alphabet[0] = symbolNoExpression;
    alphabet[1] = symbolExpression;

    float max_a_ij = Integer.MIN_VALUE;
    float maxMinusPercentMax = 0;
    int numberOfNonMissings = 0;

    for (int i = 0; i < this.originalExpressionMatrix.getNumberOfGenes(); i++) {
      for (int j = 0; j < this.originalExpressionMatrix.getNumberOfConditions();
           j++) {
        if (this.originalExpressionMatrix.geneExpressionMatrix[i][j] !=
            this.originalExpressionMatrix.getMissingValue()) {
          numberOfNonMissings++;
          if (this.originalExpressionMatrix.geneExpressionMatrix[i][j] >
              max_a_ij) {
            max_a_ij = this.originalExpressionMatrix.geneExpressionMatrix[i][j];
          }
        }
      }
    }

    if (numberOfNonMissings != 0) {
      maxMinusPercentMax = max_a_ij - (X / 100) * max_a_ij;
    }
    else {
      maxMinusPercentMax = this.originalExpressionMatrix.getMissingValue();
    }

    for (int i = 0; i < this.originalExpressionMatrix.getNumberOfGenes(); i++) {
      for (int j = 0; j < this.originalExpressionMatrix.getNumberOfConditions();
           j++) {
        if (this.originalExpressionMatrix.geneExpressionMatrix[i][j] ==
            this.originalExpressionMatrix.getMissingValue()) {
          symbolicMatrix[i][j] = this.getMissingValue();
        }
        else {
          if (this.originalExpressionMatrix.geneExpressionMatrix[i][j] >
              maxMinusPercentMax) {
            symbolicMatrix[i][j] = symbolExpression;
          }
          else {
            symbolicMatrix[i][j] = symbolNoExpression;
          }
        }
      }
    }
    this.alphabet = alphabet;
    this.symbolicExpressionMatrix = symbolicMatrix;
  }

  // #######################################################################################################################

  /**
   * Discretizes the expression matrix using the max - X% max (by condition).
   *
   * @param X float
   * @param symbolExpression char
   * @param symbolNoExpression char
   *
   * @throws Exception
   */
  public void
      computeDiscretizedMatrix_MaxMinusPercentMax_ByCondition(float X,
      char symbolNoExpression, char symbolExpression) throws Exception {

    if (symbolNoExpression >= symbolExpression) {
      throw new Exception(
          "INVALID ALPHABET: symbolNoExpression < symbolExpression");
    }

    char[][] symbolicMatrix = new char[this.originalExpressionMatrix.
        getNumberOfGenes()][this.originalExpressionMatrix.getNumberOfConditions()];
    char[] alphabet = new char[2];

    alphabet[0] = symbolNoExpression;
    alphabet[1] = symbolExpression;

    float[] max_a_Ij = new float[this.originalExpressionMatrix.
        getNumberOfConditions()];
    float[] maxMinusPercentMax_j = new float[this.originalExpressionMatrix.
        getNumberOfConditions()];

    for (int j = 0; j < this.originalExpressionMatrix.getNumberOfConditions();
         j++) {
      max_a_Ij[j] = Integer.MIN_VALUE;
      int numberOfNonMissings_j = 0;
      for (int i = 0; i < this.originalExpressionMatrix.getNumberOfGenes(); i++) {
        if (this.originalExpressionMatrix.geneExpressionMatrix[i][j] !=
            this.originalExpressionMatrix.getMissingValue()) {
          numberOfNonMissings_j++;
          if (this.originalExpressionMatrix.geneExpressionMatrix[i][j] >
              max_a_Ij[j]) {
            max_a_Ij[j] = this.originalExpressionMatrix.geneExpressionMatrix[i][
                j];
          }
        }
      }
      if (numberOfNonMissings_j != 0) {
        maxMinusPercentMax_j[j] = max_a_Ij[j] - (X / 100) * max_a_Ij[j];
      }
      else {
        maxMinusPercentMax_j[j] = this.originalExpressionMatrix.getMissingValue();
      }

    }

    for (int i = 0; i < this.originalExpressionMatrix.getNumberOfGenes(); i++) {
      for (int j = 0; j < this.originalExpressionMatrix.getNumberOfConditions();
           j++) {
        if (this.originalExpressionMatrix.geneExpressionMatrix[i][j] ==
            this.originalExpressionMatrix.getMissingValue()) {
          symbolicMatrix[i][j] = this.getMissingValue();
        }
        else {
          if (this.originalExpressionMatrix.geneExpressionMatrix[i][j] >
              maxMinusPercentMax_j[j]) {
            symbolicMatrix[i][j] = symbolExpression;
          }
          else {
            symbolicMatrix[i][j] = symbolNoExpression;
          }
        }
      }
    }
    this.alphabet = alphabet;
    this.symbolicExpressionMatrix = symbolicMatrix;
  }

  // #######################################################################################################################

  /**
   * Discretizes the expression matrix using the max - X% max (by gene).
   *
   * @param X float
   * @param symbolExpression char
   * @param symbolNoExpression char
   *
   * @throws Exception
   */
  public void
      computeDiscretizedMatrix_MaxMinusPercentMax_ByGene(float X,
      char symbolNoExpression, char symbolExpression) throws Exception {

    if (symbolNoExpression >= symbolExpression) {
      throw new Exception(
          "INVALID ALPHABET: symbolNoExpression < symbolExpression");
    }

    char[][] symbolicMatrix = new char[this.originalExpressionMatrix.
        getNumberOfGenes()][this.originalExpressionMatrix.getNumberOfConditions()];
    char[] alphabet = new char[2];

    alphabet[0] = symbolNoExpression;
    alphabet[1] = symbolExpression;

    float[] max_a_iJ = new float[this.originalExpressionMatrix.getNumberOfGenes()];
    float[] maxMinusPercentMax_i = new float[this.originalExpressionMatrix.
        getNumberOfGenes()];

    for (int i = 0; i < this.originalExpressionMatrix.getNumberOfGenes(); i++) {
      max_a_iJ[i] = Integer.MIN_VALUE;
      int numberOfNonMissings_i = 0;
      for (int j = 0; j < this.originalExpressionMatrix.getNumberOfConditions();
           j++) {
        if (this.originalExpressionMatrix.geneExpressionMatrix[i][j] !=
            this.originalExpressionMatrix.getMissingValue()) {
          numberOfNonMissings_i++;
          if (this.originalExpressionMatrix.geneExpressionMatrix[i][j] >
              max_a_iJ[i]) {
            max_a_iJ[i] = this.originalExpressionMatrix.geneExpressionMatrix[i][
                j];
          }
        }
      }
      if (numberOfNonMissings_i != 0) {
        maxMinusPercentMax_i[i] = max_a_iJ[i] - (X / 100) * max_a_iJ[i];
      }
      else {
        maxMinusPercentMax_i[i] = this.originalExpressionMatrix.getMissingValue();
      }
    }

    for (int i = 0; i < this.originalExpressionMatrix.getNumberOfGenes(); i++) {
      for (int j = 0; j < this.originalExpressionMatrix.getNumberOfConditions();
           j++) {
        if (this.originalExpressionMatrix.geneExpressionMatrix[i][j] ==
            this.originalExpressionMatrix.getMissingValue()) {
          symbolicMatrix[i][j] = this.getMissingValue();
        }
        else {
          if (this.originalExpressionMatrix.geneExpressionMatrix[i][j] >
              maxMinusPercentMax_i[i]) {
            symbolicMatrix[i][j] = symbolExpression;
          }
          else {
            symbolicMatrix[i][j] = symbolNoExpression;
          }
        }
      }
    }
    this.alphabet = alphabet;
    this.symbolicExpressionMatrix = symbolicMatrix;
  }

  //################## X% MAX (OVERALL MATRIX / BY ROW / BY COLUMNS)

  /**
   * Discretizes the expression matrix using the X% max (overall matrix).
   *
   * @param X float
   * @param symbolExpression char
   * @param symbolNoExpression char
   *
   * @throws Exception
   */
  public void
      computeDiscretizedMatrix_PercentMax_OverallMatrix(float X,
      char symbolNoExpression, char symbolExpression) throws Exception {

    // (X/100) * this.originalExpressionMatrix.getNumberOfGenes() * this.originalExpressionMatrix.getNumberOfConditions() should be >= 1

    if (symbolNoExpression >= symbolExpression) {
      throw new Exception(
          "INVALID ALPHABET: symbolNoExpression < symbolExpression");
    }

    char[][] symbolicMatrix = new char[this.originalExpressionMatrix.
        getNumberOfGenes()][this.originalExpressionMatrix.getNumberOfConditions()];
    char[] alphabet = new char[2];

    alphabet[0] = symbolNoExpression;
    alphabet[1] = symbolExpression;

    ArrayList<Float> geneExpressionMatrix_WithoutMissings_AsArray = new
        ArrayList<Float> (0);
    int numberOfNonMissings = 0;

    for (int i = 0; i < this.originalExpressionMatrix.getNumberOfGenes(); i++) {
      for (int j = 0; j < this.originalExpressionMatrix.getNumberOfConditions();
           j++) {
        if (this.originalExpressionMatrix.geneExpressionMatrix[i][j] !=
            this.originalExpressionMatrix.getMissingValue()) {
          geneExpressionMatrix_WithoutMissings_AsArray.add(this.
              originalExpressionMatrix.geneExpressionMatrix[i][j]);
          numberOfNonMissings++;
        }
        else {
          geneExpressionMatrix_WithoutMissings_AsArray.add(Float.MIN_VALUE); //missings
        }
      }
    }

    Collections.sort(geneExpressionMatrix_WithoutMissings_AsArray); // sorts in ascendent order => max values are at the end

    int numberOfValuesInPercentMax = 0;
    float expressionValueInLowestPercentMax = Float.MIN_VALUE; // missing
    if (numberOfNonMissings != 0) {
      numberOfValuesInPercentMax = (int) Math.round( (X / 100) *
          numberOfNonMissings);
      expressionValueInLowestPercentMax =
          geneExpressionMatrix_WithoutMissings_AsArray.get(
              this.originalExpressionMatrix.getNumberOfGenes() *
              this.originalExpressionMatrix.getNumberOfConditions() -
              numberOfValuesInPercentMax - 1);
    }

    for (int i = 0; i < this.originalExpressionMatrix.getNumberOfGenes(); i++) {
      for (int j = 0; j < this.originalExpressionMatrix.getNumberOfConditions();
           j++) {
        if (this.originalExpressionMatrix.geneExpressionMatrix[i][j] ==
            this.originalExpressionMatrix.getMissingValue()) {
          symbolicMatrix[i][j] = this.getMissingValue();
        }
        else {
          if (this.originalExpressionMatrix.geneExpressionMatrix[i][j] >
              expressionValueInLowestPercentMax) {
            symbolicMatrix[i][j] = symbolExpression;
          }
          else {
            symbolicMatrix[i][j] = symbolNoExpression;
          }
        }
      }
    }
    this.alphabet = alphabet;
    this.symbolicExpressionMatrix = symbolicMatrix;
  }

  // #######################################################################################################################

  /**
   * Discretizes the expression matrix using the X% max (by condition).
   *
   * @param X float
   * @param symbolExpression char
   * @param symbolNoExpression char
   *
   * @throws Exception
   */
  public void
      computeDiscretizedMatrix_PercentMax_ByCondition(float X,
      char symbolNoExpression, char symbolExpression) throws Exception {

    // (X/100) * this.originalExpressionMatrix.getNumberOfGenes() should be >= 1


    if (symbolNoExpression >= symbolExpression) {
      throw new Exception(
          "INVALID ALPHABET: symbolNoExpression < symbolExpression");
    }

    char[][] symbolicMatrix = new char[this.originalExpressionMatrix.
        getNumberOfGenes()][this.originalExpressionMatrix.getNumberOfConditions()];
    char[] alphabet = new char[2];

    alphabet[0] = symbolNoExpression;
    alphabet[1] = symbolExpression;

    ArrayList<Float>
        expressionValueInLowestPercentMax_j = new ArrayList<Float> (0);

    for (int j = 0; j < this.originalExpressionMatrix.getNumberOfConditions();
         j++) {
      //column j
      ArrayList<Float> sortedColumn_j = new ArrayList<Float> (0);
      int numberOfNonMissings_j = 0;
      for (int i = 0; i < this.originalExpressionMatrix.getNumberOfGenes(); i++) {
        if (this.originalExpressionMatrix.geneExpressionMatrix[i][j] !=
            this.originalExpressionMatrix.getMissingValue()) {
          sortedColumn_j.add(this.originalExpressionMatrix.geneExpressionMatrix[
                             i][j]);
          numberOfNonMissings_j++;
        }
        else {
          sortedColumn_j.add(Float.MIN_VALUE); //missing
        }
      }
      int numberOfValuesInPercentMax_j = 0;
      if (numberOfNonMissings_j != 0) {
        numberOfValuesInPercentMax_j = (int) (Math.round( (X / 100) *
            numberOfNonMissings_j));
        Collections.sort(sortedColumn_j);
        expressionValueInLowestPercentMax_j.add(sortedColumn_j.get(this.
            getNumberOfConditions() - numberOfValuesInPercentMax_j - 1));
      }
      else {
        expressionValueInLowestPercentMax_j.add(Float.MIN_VALUE);
      }
    }

    for (int j = 0; j < this.originalExpressionMatrix.getNumberOfConditions();
         j++) {
      for (int i = 0; i < this.originalExpressionMatrix.getNumberOfGenes(); i++) {
        if (this.originalExpressionMatrix.geneExpressionMatrix[i][j] ==
            this.originalExpressionMatrix.getMissingValue()) {
          symbolicMatrix[i][j] = this.getMissingValue();
        }
        else {
          if (this.originalExpressionMatrix.geneExpressionMatrix[i][j] >
              expressionValueInLowestPercentMax_j.get(j)) {
            symbolicMatrix[i][j] = symbolExpression;
          }
          else {
            symbolicMatrix[i][j] = symbolNoExpression;
          }
        }
      }
    }
    this.alphabet = alphabet;
    this.symbolicExpressionMatrix = symbolicMatrix;
  }

  // #######################################################################################################################

  /**
   * Discretizes the expression matrix using the X% max (by gene).
   *
   * @param X float
   * @param symbolExpression char
   * @param symbolNoExpression char
   *
   * @throws Exception
   */
  public void computeDiscretizedMatrix_PercentMax_ByGene(float
      X, char symbolNoExpression, char symbolExpression) throws Exception {

    // (X/100) * this.originalExpressionMatrix.getNumberOfConditions() should be >= 1

    if (symbolNoExpression >= symbolExpression) {
      throw new Exception(
          "INVALID ALPHABET: symbolNoExpression < symbolExpression");
    }

    char[][] symbolicMatrix = new char[this.originalExpressionMatrix.
        getNumberOfGenes()][this.originalExpressionMatrix.getNumberOfConditions()];
    char[] alphabet = new char[2];

    alphabet[0] = symbolNoExpression;
    alphabet[1] = symbolExpression;

    ArrayList<Float>
        expressionValueInLowestPercentMax_i = new ArrayList<Float> (0);

    for (int i = 0; i < this.originalExpressionMatrix.getNumberOfGenes(); i++) {
      // get row i
      ArrayList<Float> sortedRow_i = new ArrayList<Float> (0);
      int numberOfNonMissings_i = 0;
      for (int j = 0; j < this.originalExpressionMatrix.getNumberOfConditions();
           j++) {
        if (this.originalExpressionMatrix.geneExpressionMatrix[i][j] !=
            this.originalExpressionMatrix.getMissingValue()) {
          sortedRow_i.add(this.originalExpressionMatrix.geneExpressionMatrix[i][
                          j]);
          numberOfNonMissings_i++;
        }
        else {
          sortedRow_i.add(Float.MIN_VALUE); // missing
        }
      }
      int numberOfValuesInPercentMax_i = 0;
      if (numberOfNonMissings_i != 0) {
        numberOfValuesInPercentMax_i = (int) (Math.round( (X / 100) *
            numberOfNonMissings_i));
        Collections.sort(sortedRow_i);
        expressionValueInLowestPercentMax_i.add(sortedRow_i.get(this.
            getNumberOfGenes() - numberOfValuesInPercentMax_i - 1));
      }
      else {
        expressionValueInLowestPercentMax_i.add(Float.MIN_VALUE);
      }
    }

    for (int i = 0; i < this.originalExpressionMatrix.getNumberOfGenes(); i++) {
      for (int j = 0; j < this.originalExpressionMatrix.getNumberOfConditions();
           j++) {
        if (this.originalExpressionMatrix.geneExpressionMatrix[i][j] ==
            this.originalExpressionMatrix.getMissingValue()) {
          symbolicMatrix[i][j] = this.getMissingValue();
        }
        else {
          if (this.originalExpressionMatrix.geneExpressionMatrix[i][j] >
              expressionValueInLowestPercentMax_i.get(i)) {
            symbolicMatrix[i][j] = symbolExpression;
          }
          else {
            symbolicMatrix[i][j] = symbolNoExpression;
          }
        }
      }
    }
    this.alphabet = alphabet;
    this.symbolicExpressionMatrix = symbolicMatrix;
  }

  // #######################################################################################################################
  // ################################################### THREE SYMBOLS #####################################################
  // #######################################################################################################################

  //################## MEAN +- STANDARD DEVIATION (OVERALL MATRIX / BY ROW / BY COLUMNS)
  /**
   * Discretizes the expression matrix using mean(overall matrix) +- alpha * std(overall matrix).
   *
   * @param alpha double
   * @param symbolDownExpression char
   * @param symbolNoExpression char
   * @param symbolUpExpression char
   *
   * @throws Exception
   */
  public void
      computeDiscretizedMatrix_MeanAndStd_OverallMatrix(double alpha,
      char symbolDownExpression, char symbolNoExpression,
      char symbolUpExpression) throws Exception {

    if (this.originalExpressionMatrix.hasMissingValues) {
      throw new Exception("CANNOT DISCRETIZE MATRIX: matrix has missing values");
    }

    if (symbolDownExpression > symbolNoExpression ||
        symbolNoExpression > symbolUpExpression) {
      throw new Exception("INVALID ALPHABET: symbolDownExpression > symbolNoExpression OR symbolNoExpression > symbolUpExpression");
    }

    char[][] symbolicMatrix = new char[this.originalExpressionMatrix.
        getNumberOfGenes()][this.originalExpressionMatrix.getNumberOfConditions()];
    char[] alphabet = new char[3];

    alphabet[0] = symbolDownExpression;
    alphabet[1] = symbolNoExpression;
    alphabet[2] = symbolUpExpression;

    float a_IJ = 0; // average value in the matrix
    float std; // standard deviation of the values in the matrix

    float sum_a_ij = 0;
    for (int i = 0; i < this.originalExpressionMatrix.getNumberOfGenes(); i++) {
      for (int j = 0; j < this.originalExpressionMatrix.getNumberOfConditions();
           j++) {
        sum_a_ij = sum_a_ij +
            this.originalExpressionMatrix.geneExpressionMatrix[i][j];
      }
    }
    a_IJ = sum_a_ij /
        (this.originalExpressionMatrix.getNumberOfGenes() *
         this.originalExpressionMatrix.getNumberOfConditions());

    double deviation_sum = 0;
    for (int i = 0; i < this.originalExpressionMatrix.getNumberOfGenes(); i++) {
      for (int j = 0; j < this.originalExpressionMatrix.getNumberOfConditions();
           j++) {
        deviation_sum = deviation_sum +
            Math.pow(this.originalExpressionMatrix.geneExpressionMatrix[i][j] -
                     a_IJ, 2);
      }
    }
    std = (float) Math.sqrt(deviation_sum /
                            (this.originalExpressionMatrix.getNumberOfGenes() *
                             this.originalExpressionMatrix.
                             getNumberOfConditions()));

    for (int i = 0; i < this.originalExpressionMatrix.getNumberOfGenes(); i++) {
      for (int j = 0; j < this.originalExpressionMatrix.getNumberOfConditions();
           j++) {
        if (this.originalExpressionMatrix.geneExpressionMatrix[i][j] <
            a_IJ - alpha * std) {
          symbolicMatrix[i][j] = symbolDownExpression;
        }
        else
        if (this.originalExpressionMatrix.geneExpressionMatrix[i][j] >
            a_IJ + alpha * std) {
          symbolicMatrix[i][j] = symbolUpExpression;
        }
        else {
          symbolicMatrix[i][j] = symbolNoExpression;
        }
      }
    }
    this.alphabet = alphabet;
    this.symbolicExpressionMatrix = symbolicMatrix;
  }

  /**
   * Discretizes the expression matrix using mean(condition j) +- alpha * std(condition j).
   *
   * @param alpha double
   * @param symbolDownExpression char
   * @param symbolNoExpression char
   * @param symbolUpExpression char
   *
   * @throws Exception
   */
  public void
      computeDiscretizedMatrix_MeanAndStd_ByCondition(double alpha,
      char symbolDownExpression, char symbolNoExpression,
      char symbolUpExpression) throws Exception {

    if (this.originalExpressionMatrix.hasMissingValues) {
      throw new Exception("CANNOT DISCRETIZE MATRIX: matrix has missing values");
    }

    if (symbolDownExpression > symbolNoExpression ||
        symbolNoExpression > symbolUpExpression) {
      throw new Exception("INVALID ALPHABET: symbolDownExpression > symbolNoExpression OR symbolNoExpression > symbolUpExpression");
    }

    char[][] symbolicMatrix = new char[this.originalExpressionMatrix.
        getNumberOfGenes()][this.originalExpressionMatrix.getNumberOfConditions()];
    char[] alphabet = new char[3];

    alphabet[0] = symbolDownExpression;
    alphabet[1] = symbolNoExpression;
    alphabet[2] = symbolUpExpression;

    float a_Ij[] = new float[this.originalExpressionMatrix.
        getNumberOfConditions()]; // mean of column j
    float std_Ij[] = new float[this.originalExpressionMatrix.
        getNumberOfConditions()]; // standard deviation of column j

    for (int j = 0; j < this.originalExpressionMatrix.getNumberOfConditions();
         j++) {
      float sum_a_Ij = 0;
      for (int i = 0; i < this.originalExpressionMatrix.getNumberOfGenes(); i++) {
        sum_a_Ij = sum_a_Ij +
            this.originalExpressionMatrix.geneExpressionMatrix[i][j];
      }
      a_Ij[j] = sum_a_Ij / this.originalExpressionMatrix.getNumberOfGenes();
    }

    for (int j = 0; j < this.originalExpressionMatrix.getNumberOfConditions();
         j++) {
      double deviation_sum_j = 0;
      for (int i = 0; i < this.originalExpressionMatrix.getNumberOfGenes(); i++) {
        deviation_sum_j = deviation_sum_j +
            Math.pow(this.originalExpressionMatrix.geneExpressionMatrix[i][j] -
                     a_Ij[j], 2);
      }
      std_Ij[j] = (float) Math.sqrt(deviation_sum_j /
                                    this.originalExpressionMatrix.
                                    getNumberOfGenes());
    }

    for (int i = 0; i < this.originalExpressionMatrix.getNumberOfGenes(); i++) {
      for (int j = 0; j < this.originalExpressionMatrix.getNumberOfConditions();
           j++) {
        if (this.originalExpressionMatrix.geneExpressionMatrix[i][j] <
            a_Ij[j] - alpha * std_Ij[j]) {
          symbolicMatrix[i][j] = symbolDownExpression;
        }
        else
        if (this.originalExpressionMatrix.geneExpressionMatrix[i][j] >
            a_Ij[j] + alpha * std_Ij[j]) {
          symbolicMatrix[i][j] = symbolUpExpression;
        }
        else {
          symbolicMatrix[i][j] = symbolNoExpression;
        }
      }
    }
    this.alphabet = alphabet;
    this.symbolicExpressionMatrix = symbolicMatrix;
  }

  /**
   * Discretizes the expression matrix using mean(gene i) +- alpha * std(gene i).
   *
   * @param alpha double
   * @param symbolDownExpression char
   * @param symbolNoExpression char
   * @param symbolUpExpression char
   *
   * @throws Exception
   */
  public void computeDiscretizedMatrix_MeanAndStd_ByGene(double alpha,
      char symbolDownExpression, char symbolNoExpression,
      char symbolUpExpression) throws Exception {

    if (this.originalExpressionMatrix.hasMissingValues) {
      throw new Exception("CANNOT DISCRETIZE MATRIX: matrix has missing values");
    }

    if (symbolDownExpression > symbolNoExpression ||
        symbolNoExpression > symbolUpExpression) {
      throw new Exception("INVALID ALPHABET: symbolDownExpression > symbolNoExpression OR symbolNoExpression > symbolUpExpression");
    }

    char[][] symbolicMatrix = new char[this.originalExpressionMatrix.
        getNumberOfGenes()][this.originalExpressionMatrix.getNumberOfConditions()];
    char[] alphabet = new char[3];

    alphabet[0] = symbolDownExpression;
    alphabet[1] = symbolNoExpression;
    alphabet[2] = symbolUpExpression;

    float a_iJ[] = new float[this.originalExpressionMatrix.getNumberOfGenes()]; // mean of row i
    float std_iJ[] = new float[this.originalExpressionMatrix.getNumberOfGenes()]; // standard deviation of row i

    for (int i = 0; i < this.originalExpressionMatrix.getNumberOfGenes(); i++) {
      float sum_a_iJ = 0;
      for (int j = 0; j < this.originalExpressionMatrix.getNumberOfConditions();
           j++) {
        sum_a_iJ = sum_a_iJ +
            this.originalExpressionMatrix.geneExpressionMatrix[i][j];
      }
      a_iJ[i] = sum_a_iJ / this.originalExpressionMatrix.getNumberOfConditions();
    }

    for (int i = 0; i < this.originalExpressionMatrix.getNumberOfGenes(); i++) {
      double deviation_sum_i = 0;
      for (int j = 0; j < this.originalExpressionMatrix.getNumberOfConditions();
           j++) {
        deviation_sum_i = deviation_sum_i +
            Math.pow(this.originalExpressionMatrix.geneExpressionMatrix[i][j] -
                     a_iJ[i], 2);
      }
      std_iJ[i] = (float) Math.sqrt(deviation_sum_i /
                                    this.originalExpressionMatrix.
                                    getNumberOfConditions());
    }

    for (int i = 0; i < this.originalExpressionMatrix.getNumberOfGenes(); i++) {
      for (int j = 0; j < this.originalExpressionMatrix.getNumberOfConditions();
           j++) {
        if (this.originalExpressionMatrix.geneExpressionMatrix[i][j] <
            a_iJ[i] - alpha * std_iJ[i]) {
          symbolicMatrix[i][j] = symbolDownExpression;
        }
        else
        if (this.originalExpressionMatrix.geneExpressionMatrix[i][j] >
            a_iJ[i] + alpha * std_iJ[i]) {
          symbolicMatrix[i][j] = symbolUpExpression;
        }
        else {
          symbolicMatrix[i][j] = symbolNoExpression;
        }
      }
    }
    this.alphabet = alphabet;
    this.symbolicExpressionMatrix = symbolicMatrix;
  }

  // #######################################################################################################################
  // ################################################### K SYMBOLS #########################################################
  // #######################################################################################################################

  /**
   *
   * @param numberOfSymbols int
   *
   * @throws Exception
   */
  public void
      computeDiscretizedMatrix_EqualFrequency_K_Symbols_OverallMatrix(int
      numberOfSymbols) throws Exception {

    if (numberOfSymbols < 2 || numberOfSymbols > 20) {
      throw new Exception(
          "INVALID ALPHABET: numberOfSymbols < 2 OR numberOfSymbols > 20");
    }

    if (this.originalExpressionMatrix.getNumberOfGenes() *
        this.originalExpressionMatrix.getNumberOfConditions() < numberOfSymbols) {
      throw new Exception("INVALID ALPHABET: too many symbols");
    }

    char[][] symbolicMatrix = new char[this.originalExpressionMatrix.
        getNumberOfGenes()][this.originalExpressionMatrix.getNumberOfConditions()];
    char[] alphabet = new char[numberOfSymbols];

    if (numberOfSymbols == 2) {
      alphabet[0] = 'D';
      alphabet[1] = 'U';
    }
    else {
      if (numberOfSymbols == 3) {
        alphabet[0] = 'D';
        alphabet[1] = 'N';
        alphabet[1] = 'U';
      }
      else {
        int firstSymbol = 65;
        for (int s = 0; s < numberOfSymbols; s++) {
          alphabet[s] = (char) (firstSymbol + s);
        }
      }
    }

    int numberOfNonMissings = 0;
    ArrayList<Float> geneExpressionMatrixAsArray = new ArrayList<Float> (0);

    for (int i = 0; i < this.originalExpressionMatrix.getNumberOfGenes(); i++) {
      for (int j = 0; j < this.originalExpressionMatrix.getNumberOfConditions();
           j++) {
        if (this.originalExpressionMatrix.geneExpressionMatrix[i][j] !=
            this.originalExpressionMatrix.getMissingValue()) {
          geneExpressionMatrixAsArray.add(this.originalExpressionMatrix.
                                          geneExpressionMatrix[i][j]);
          numberOfNonMissings++;
        }
        else {
          geneExpressionMatrixAsArray.add(Float.MIN_VALUE); // missing
        }
      }
    }

    float[] expressionValuesInSplitPoints = new float[numberOfSymbols - 1];
    int numberOfValuesForEachSymbol = 0;
    if (numberOfNonMissings != 0) {
      numberOfValuesForEachSymbol = (int) (numberOfNonMissings /
                                           numberOfSymbols);
      Collections.sort(geneExpressionMatrixAsArray); // sorts in ascendent order => max values are at the end
      for (int k = 1; k < numberOfSymbols; k++) {
        expressionValuesInSplitPoints[k -
            1] = geneExpressionMatrixAsArray.get(k *
                                                 numberOfValuesForEachSymbol -
                                                 1);
      }
    }

    for (int i = 0; i < this.originalExpressionMatrix.getNumberOfGenes(); i++) {
      for (int j = 0; j < this.originalExpressionMatrix.getNumberOfConditions();
           j++) {
        if (this.originalExpressionMatrix.geneExpressionMatrix[i][j] ==
            this.originalExpressionMatrix.getMissingValue()) {
          symbolicMatrix[i][j] = this.getMissingValue();
        }
        else {
          boolean symbolFound = false;
          for (int k = 0; k < numberOfSymbols - 1 && symbolFound == false; k++) {
            if (this.originalExpressionMatrix.geneExpressionMatrix[i][j] <=
                expressionValuesInSplitPoints[k]) {
              symbolicMatrix[i][j] = alphabet[k];
              symbolFound = true;
            }
          }
          if (symbolFound == false) {
            symbolicMatrix[i][j] = alphabet[numberOfSymbols - 1];
          }
        }
      }
    }

    this.alphabet = alphabet;
    this.symbolicExpressionMatrix = symbolicMatrix;
  }

  // #######################################################################################################################

  /**
   *
   * @param numberOfSymbols int
   *
   * @throws Exception
   */
  public void
      computeDiscretizedMatrix_EqualFrequency_K_Symbols_ByCondition(int
      numberOfSymbols) throws Exception {

    if (numberOfSymbols < 2 || numberOfSymbols > 20) {
      throw new Exception(
          "INVALID ALPHABET: numberOfSymbols < 2 OR numberOfSymbols > 20");
    }

    if (this.originalExpressionMatrix.getNumberOfGenes() *
        this.originalExpressionMatrix.getNumberOfConditions() < numberOfSymbols) {
      throw new Exception("INVALID ALPHABET: too many symbols");
    }

    char[][] symbolicMatrix = new char[this.originalExpressionMatrix.
        getNumberOfGenes()][this.originalExpressionMatrix.getNumberOfConditions()];
    char[] alphabet = new char[numberOfSymbols];

    if (numberOfSymbols == 2) {
      alphabet[0] = 'D';
      alphabet[1] = 'U';
    }
    else {
      if (numberOfSymbols == 3) {
        alphabet[0] = 'D';
        alphabet[1] = 'N';
        alphabet[1] = 'U';
      }
      else {
        int firstSymbol = 65;
        for (int s = 0; s < numberOfSymbols; s++) {
          alphabet[s] = (char) (firstSymbol + s);
        }
      }
    }

    float[][] expressionValuesInSplitPoints_j = new float[this.
        originalExpressionMatrix.getNumberOfConditions()][numberOfSymbols - 1];

    for (int j = 0; j < this.originalExpressionMatrix.getNumberOfConditions();
         j++) {
      //column j
      float[] sortedColumn_j = new float[this.originalExpressionMatrix.
          getNumberOfGenes()];
      int numberOfNonMissings_j = 0;
      for (int i = 0; i < this.originalExpressionMatrix.getNumberOfGenes(); i++) {
        if (this.originalExpressionMatrix.geneExpressionMatrix[i][j] !=
            this.originalExpressionMatrix.getMissingValue()) {
          sortedColumn_j[i] = this.originalExpressionMatrix.
              geneExpressionMatrix[i][
              j];
          numberOfNonMissings_j++;
        }
        else {
          sortedColumn_j[i] = this.getMissingValue();
        }
      }

      int numberOfValuesForEachSymbol = 0;
      if (numberOfNonMissings_j != 0) {
        Arrays.sort(sortedColumn_j);
        numberOfValuesForEachSymbol = (int) (numberOfNonMissings_j /
                                             numberOfSymbols);
        for (int k = 1; k < numberOfSymbols; k++) {
          expressionValuesInSplitPoints_j[j][k -
              1] = sortedColumn_j[k * numberOfValuesForEachSymbol - 1];
        }
      }
    }

    for (int i = 0; i < this.originalExpressionMatrix.getNumberOfGenes(); i++) {
      for (int j = 0; j < this.originalExpressionMatrix.getNumberOfConditions();
           j++) {
        boolean symbolFound = false;
        for (int k = 0; k < numberOfSymbols - 1 && symbolFound == false; k++) {
          if (this.originalExpressionMatrix.geneExpressionMatrix[i][j] ==
              this.originalExpressionMatrix.getMissingValue()) {
            symbolicMatrix[i][j] = this.getMissingValue();
          }
          else {
            if (this.originalExpressionMatrix.geneExpressionMatrix[i][j] <=
                expressionValuesInSplitPoints_j[j][k]) {
              symbolicMatrix[i][j] = alphabet[k];
              symbolFound = true;
            }
          }
          if (symbolFound == false) {
            symbolicMatrix[i][j] = alphabet[numberOfSymbols - 1];
          }
        }
      }
    }
    this.alphabet = alphabet;
    this.symbolicExpressionMatrix = symbolicMatrix;
  }

  // #######################################################################################################################

  /**
   *
   * @param numberOfSymbols int
   *
   * @throws Exception
   */
  public void
      computeDiscretizedMatrix_EqualFrequency_K_Symbols_ByGene(int
      numberOfSymbols) throws Exception {

    if (numberOfSymbols < 2 || numberOfSymbols > 20) {
      throw new Exception(
          "INVALID ALPHABET: numberOfSymbols < 2 OR numberOfSymbols > 20");
    }

    if (this.originalExpressionMatrix.getNumberOfGenes() *
        this.originalExpressionMatrix.getNumberOfConditions() < numberOfSymbols) {
      throw new Exception("INVALID ALPHABET: too many symbols");
    }

    char[][] symbolicMatrix = new char[this.originalExpressionMatrix.
        getNumberOfGenes()][this.originalExpressionMatrix.getNumberOfConditions()];
    char[] alphabet = new char[numberOfSymbols];

    if (numberOfSymbols == 2) {
      alphabet[0] = 'D';
      alphabet[1] = 'U';
    }
    else {
      if (numberOfSymbols == 3) {
        alphabet[0] = 'D';
        alphabet[1] = 'N';
        alphabet[1] = 'U';
      }
      else {
        int firstSymbol = 65;
        for (int s = 0; s < numberOfSymbols; s++) {
          alphabet[s] = (char) (firstSymbol + s);
        }
      }
    }

    float[][] expressionValuesInSplitPoints_i = new float[this.
        originalExpressionMatrix.getNumberOfGenes()][numberOfSymbols - 1];

    for (int i = 0; i < this.originalExpressionMatrix.getNumberOfGenes(); i++) {
      //row i
      float[] sortedRow_i = new float[this.originalExpressionMatrix.
          getNumberOfConditions()];
      int numberOfNonMissings_i = 0;
      for (int j = 0; j < this.originalExpressionMatrix.getNumberOfConditions();
           j++) {
        if (this.originalExpressionMatrix.geneExpressionMatrix[i][j] !=
            this.originalExpressionMatrix.getMissingValue()) {
          sortedRow_i[j] = this.originalExpressionMatrix.geneExpressionMatrix[i][
              j];
          numberOfNonMissings_i++;
        }
        else {
          sortedRow_i[j] = Float.MIN_VALUE; // missing
        }
      }

      int numberOfValuesForEachSymbol_i = 0;
      if (numberOfNonMissings_i != 0) {
        numberOfValuesForEachSymbol_i = (int) (numberOfNonMissings_i /
                                               numberOfSymbols);
        Arrays.sort(sortedRow_i);
        for (int k = 1; k < numberOfSymbols; k++) {
          expressionValuesInSplitPoints_i[i][k -
              1] = sortedRow_i[k * numberOfValuesForEachSymbol_i - 1];
        }
      }
    }
    for (int i = 0; i < this.originalExpressionMatrix.getNumberOfGenes(); i++) {
      for (int j = 0; j < this.originalExpressionMatrix.getNumberOfConditions();
           j++) {
        boolean symbolFound = false;
        for (int k = 0; k < numberOfSymbols - 1 && symbolFound == false; k++) {
          if (this.originalExpressionMatrix.geneExpressionMatrix[i][j] ==
              this.originalExpressionMatrix.getMissingValue()) {
            symbolicMatrix[i][j] = this.getMissingValue();
          }
          else {
            if (this.originalExpressionMatrix.geneExpressionMatrix[i][j] <=
                expressionValuesInSplitPoints_i[i][k]) {
              symbolicMatrix[i][j] = alphabet[k];
              symbolFound = true;
            }
          }
          if (symbolFound == false) {
            symbolicMatrix[i][j] = alphabet[numberOfSymbols - 1];
          }
        }
      }
    }

    this.alphabet = alphabet;
    this.symbolicExpressionMatrix = symbolicMatrix;
  }

  // ######################## EQUAL WIDTH

  /**
   *
   * @param numberOfSymbols int
   *
   * @throws Exception
   */
  public void
      computeDiscretizedMatrix_EqualWidth_K_Symbols_OverallMatrix(int
      numberOfSymbols) throws Exception {

    if (numberOfSymbols < 2 || numberOfSymbols > 20) {
      throw new Exception(
          "INVALID ALPHABET: numberOfSymbols < 2 OR numberOfSymbols > 20");
    }

    if (this.originalExpressionMatrix.getNumberOfGenes() *
        this.originalExpressionMatrix.getNumberOfConditions() < numberOfSymbols) {
      throw new Exception("INVALID ALPHABET: too many symbols");
    }

    char[][] symbolicMatrix = new char[this.originalExpressionMatrix.
        getNumberOfGenes()][this.originalExpressionMatrix.getNumberOfConditions()];
    char[] alphabet = new char[numberOfSymbols];

    if (numberOfSymbols == 2) {
      alphabet[0] = 'D';
      alphabet[1] = 'U';
    }
    else {
      if (numberOfSymbols == 3) {
        alphabet[0] = 'D';
        alphabet[1] = 'N';
        alphabet[1] = 'U';
      }
      else {
        int firstSymbol = 65;
        for (int s = 0; s < numberOfSymbols; s++) {
          alphabet[s] = (char) (firstSymbol + s);
        }
      }
    }

    float min_a_ij = Float.MAX_VALUE;
    float max_a_ij = Float.MIN_VALUE;
    int numberOfNonMissings = 0;
    float width_a_ij = 0;

    for (int i = 0; i < this.originalExpressionMatrix.getNumberOfGenes(); i++) {
      for (int j = 0; j < this.originalExpressionMatrix.getNumberOfConditions();
           j++) {
        if (this.originalExpressionMatrix.geneExpressionMatrix[i][j] !=
            this.originalExpressionMatrix.getMissingValue()) {
          numberOfNonMissings++;
          if (this.originalExpressionMatrix.geneExpressionMatrix[i][j] <
              min_a_ij) {
            min_a_ij = this.originalExpressionMatrix.geneExpressionMatrix[i][j];
          }
          if (this.originalExpressionMatrix.geneExpressionMatrix[i][j] >
              max_a_ij) {
            max_a_ij = this.originalExpressionMatrix.geneExpressionMatrix[i][j];
          }
        }
      }
    }

    if (numberOfNonMissings != 0) {
      width_a_ij = (max_a_ij - min_a_ij) / numberOfSymbols;
    }

    for (int i = 0; i < this.originalExpressionMatrix.getNumberOfGenes(); i++) {
      for (int j = 0; j < this.originalExpressionMatrix.getNumberOfConditions();
           j++) {
        boolean symbolFound = false;
        for (int k = 1; k < numberOfSymbols && symbolFound == false; k++) {
          if (this.originalExpressionMatrix.geneExpressionMatrix[i][j] ==
              this.originalExpressionMatrix.getMissingValue()) {
            symbolicMatrix[i][j] = this.getMissingValue();
          }
          else {
            if (this.originalExpressionMatrix.geneExpressionMatrix[i][j] <=
                min_a_ij + k * width_a_ij) {
              symbolicMatrix[i][j] = alphabet[k - 1];
              symbolFound = true;
            }
            if (symbolFound == false) {
              symbolicMatrix[i][j] = alphabet[numberOfSymbols - 1];
            }
          }
        }
      }
    }
  }

  // #######################################################################################################################

  /**
   *
   * @param numberOfSymbols int
   *
   * @throws Exception
   */
  public void
      computeDiscretizedMatrix_EqualWidth_K_Symbols_ByCondition(int
      numberOfSymbols) throws Exception {

    if (numberOfSymbols < 2 || numberOfSymbols > 20) {
      throw new Exception(
          "INVALID ALPHABET: numberOfSymbols < 2 OR numberOfSymbols > 20");
    }

    if (this.originalExpressionMatrix.getNumberOfGenes() *
        this.originalExpressionMatrix.getNumberOfConditions() < numberOfSymbols) {
      throw new Exception("INVALID ALPHABET: too many symbols");
    }

    char[][] symbolicMatrix = new char[this.originalExpressionMatrix.
        getNumberOfGenes()][this.originalExpressionMatrix.getNumberOfConditions()];
    char[] alphabet = new char[numberOfSymbols];

    if (numberOfSymbols == 2) {
      alphabet[0] = 'D';
      alphabet[1] = 'U';
    }
    else {
      if (numberOfSymbols == 3) {
        alphabet[0] = 'D';
        alphabet[1] = 'N';
        alphabet[1] = 'U';
      }
      else {
        int firstSymbol = 65;
        for (int s = 0; s < numberOfSymbols; s++) {
          alphabet[s] = (char) (firstSymbol + s);
        }
      }
    }

    float[] min_a_Ij = new float[this.originalExpressionMatrix.
        getNumberOfConditions()];
    float[] max_a_Ij = new float[this.originalExpressionMatrix.
        getNumberOfConditions()];
    float[] width_a_Ij = new float[this.originalExpressionMatrix.
        getNumberOfConditions()];

    for (int j = 0; j < this.originalExpressionMatrix.getNumberOfConditions();
         j++) {
      int numberOfNonMissings_j = 0;
      min_a_Ij[j] = Float.MAX_VALUE;
      max_a_Ij[j] = Float.MIN_VALUE;
      for (int i = 0; i < this.originalExpressionMatrix.getNumberOfGenes(); i++) {
        if (this.originalExpressionMatrix.geneExpressionMatrix[i][j] !=
            this.originalExpressionMatrix.getMissingValue()) {
          numberOfNonMissings_j++;
          if (this.originalExpressionMatrix.geneExpressionMatrix[i][j] <
              min_a_Ij[j]) {
            min_a_Ij[j] = this.originalExpressionMatrix.geneExpressionMatrix[i][
                j];
          }
          if (this.originalExpressionMatrix.geneExpressionMatrix[i][j] >
              max_a_Ij[j]) {
            max_a_Ij[j] = this.originalExpressionMatrix.geneExpressionMatrix[i][
                j];
          }
        }
      }

      if (numberOfNonMissings_j != 0) {
        width_a_Ij[j] = (max_a_Ij[j] - min_a_Ij[j]) / numberOfSymbols;
      }
    }

    for (int i = 0; i < this.originalExpressionMatrix.getNumberOfGenes(); i++) {
      for (int j = 0; j < this.originalExpressionMatrix.getNumberOfConditions();
           j++) {
        if (this.originalExpressionMatrix.geneExpressionMatrix[i][j] ==
            this.originalExpressionMatrix.getMissingValue()) {
          symbolicMatrix[i][j] = this.getMissingValue();
        }
        else {
          boolean symbolFound = false;
          for (int k = 1; k < numberOfSymbols && symbolFound == false; k++) {
            if (this.originalExpressionMatrix.geneExpressionMatrix[i][j] <=
                min_a_Ij[j] + k * width_a_Ij[j]) {
              symbolicMatrix[i][j] = alphabet[k - 1];
              symbolFound = true;
            }
            if (symbolFound == false) {
              symbolicMatrix[i][j] = alphabet[numberOfSymbols - 1];
            }
          }
        }
      }
    }

    this.alphabet = alphabet;
    this.symbolicExpressionMatrix = symbolicMatrix;
  }

  // #######################################################################################################################

  /**
   *
   * @param numberOfSymbols int
   *
   * @throws Exception
   */
  public void
      computeDiscretizedMatrix_EqualWidth_K_Symbols_ByGene(int
      numberOfSymbols) throws Exception {

    if (numberOfSymbols < 2 || numberOfSymbols > 20) {
      throw new Exception(
          "INVALID ALPHABET: numberOfSymbols < 2 OR numberOfSymbols > 20");
    }

    if (this.originalExpressionMatrix.getNumberOfGenes() *
        this.originalExpressionMatrix.getNumberOfConditions() < numberOfSymbols) {
      throw new Exception("INVALID ALPHABET: too many symbols");
    }

    char[][] symbolicMatrix = new char[this.originalExpressionMatrix.
        getNumberOfGenes()][this.originalExpressionMatrix.getNumberOfConditions()];
    char[] alphabet = new char[numberOfSymbols];

    if (numberOfSymbols == 2) {
      alphabet[0] = 'D';
      alphabet[1] = 'U';
    }
    else {
      if (numberOfSymbols == 3) {
        alphabet[0] = 'D';
        alphabet[1] = 'N';
        alphabet[1] = 'U';
      }
      else {
        int firstSymbol = 65;
        for (int s = 0; s < numberOfSymbols; s++) {
          alphabet[s] = (char) (firstSymbol + s);
        }
      }
    }

    float[] min_a_iJ = new float[this.originalExpressionMatrix.getNumberOfGenes()];
    float[] max_a_iJ = new float[this.originalExpressionMatrix.getNumberOfGenes()];
    float[] width_a_iJ = new float[this.originalExpressionMatrix.
        getNumberOfGenes()];

    for (int i = 0; i < this.originalExpressionMatrix.getNumberOfGenes(); i++) {
      min_a_iJ[i] = Float.MAX_VALUE;
      max_a_iJ[i] = Float.MIN_VALUE;
      int numberOfNonMissings_j = 0;
      for (int j = 0; j < this.originalExpressionMatrix.getNumberOfConditions();
           j++) {
        if (this.originalExpressionMatrix.geneExpressionMatrix[i][j] !=
            this.originalExpressionMatrix.getMissingValue()) {
          numberOfNonMissings_j++;
          if (this.originalExpressionMatrix.geneExpressionMatrix[i][j] <
              min_a_iJ[i]) {
            min_a_iJ[i] = this.originalExpressionMatrix.geneExpressionMatrix[i][
                j];
          }
          if (this.originalExpressionMatrix.geneExpressionMatrix[i][j] >
              max_a_iJ[i]) {
            max_a_iJ[i] = this.originalExpressionMatrix.geneExpressionMatrix[i][
                j];
          }
        }
      }

      if (numberOfNonMissings_j != 0) {
        width_a_iJ[i] = (max_a_iJ[i] - min_a_iJ[i]) / numberOfSymbols;
      }
    }

    for (int i = 0; i < this.originalExpressionMatrix.getNumberOfGenes(); i++) {
      for (int j = 0; j < this.originalExpressionMatrix.getNumberOfConditions();
           j++) {
        if (this.originalExpressionMatrix.geneExpressionMatrix[i][j] ==
            this.originalExpressionMatrix.getMissingValue()) {
          symbolicMatrix[i][j] = this.getMissingValue();
        }
        else {
          boolean symbolFound = false;
          for (int k = 1; k < numberOfSymbols && symbolFound == false; k++) {
            if (this.originalExpressionMatrix.geneExpressionMatrix[i][j] <=
                min_a_iJ[i] + k * width_a_iJ[i]) {
              symbolicMatrix[i][j] = alphabet[k - 1];
              symbolFound = true;
            }
            if (symbolFound == false) {
              symbolicMatrix[i][j] = alphabet[numberOfSymbols - 1];
            }
          }
        }
      }
    }
    this.alphabet = alphabet;
    this.symbolicExpressionMatrix = symbolicMatrix;
  }

  // ###################################################################################################################
  // ################ USING EXPRESSION VARIATION BETWEEN TIME POINTS ###################################################
  // ###################################################################################################################

  /**
   * Discretizes the expression matrix using transitional state discrimination (TSD) discretization
   * (z-scores computed using mean and standard deviation by gene).
   * a_ij - a_i(j-1) >= 0 --> 1
   * a_ij - a_i(j-1) < 0  --> 0
   *
   * @param symbolExpression char
   * @param symbolNoExpression char
   *
   * @throws Exception
   */
  public void
      computeDiscretizedMatrix_VariationsBetweenTimePoints_TSD(char
      symbolNoExpression, char symbolExpression) throws Exception {

    if (symbolNoExpression >= symbolExpression) {
      throw new Exception(
          "INVALID ALPHABET: symbolNoExpression < symbolExpression");
    }

    char[][] symbolicMatrix = new char[this.originalExpressionMatrix.
        getNumberOfGenes()][this.originalExpressionMatrix.getNumberOfConditions() -
        1];
    char[] alphabet = new char[2];

    alphabet[0] = symbolNoExpression;
    alphabet[1] = symbolExpression;

    // standardize gene expression matrix using z-score
    float[][] standarlizedExpressionMatrix = new float[this.
        originalExpressionMatrix.getNumberOfGenes()][this.
        originalExpressionMatrix.
        getNumberOfConditions()];

    float a_iJ[] = new float[this.originalExpressionMatrix.getNumberOfGenes()]; // mean of row i
    float std_iJ[] = new float[this.originalExpressionMatrix.getNumberOfGenes()]; // standard deviation of row i

    for (int i = 0; i < this.originalExpressionMatrix.getNumberOfGenes(); i++) {
      float sum_a_iJ = 0;
      int numberOfNonMissings_i = 0;
      for (int j = 0; j < this.originalExpressionMatrix.getNumberOfConditions();
           j++) {
        if (this.originalExpressionMatrix.geneExpressionMatrix[i][j] !=
            this.originalExpressionMatrix.getMissingValue()) {
          sum_a_iJ = sum_a_iJ +
              this.originalExpressionMatrix.geneExpressionMatrix[i][j];
          numberOfNonMissings_i++;
        }
      }

      if (numberOfNonMissings_i != 0) {
        a_iJ[i] = sum_a_iJ / numberOfNonMissings_i;
      }
      else {
        a_iJ[i] = this.originalExpressionMatrix.getMissingValue();
      }
    }

    for (int i = 0; i < this.originalExpressionMatrix.getNumberOfGenes(); i++) {
      double deviation_sum_i = 0;
      int numberOfNonMissings_i = 0;
      for (int j = 0; j < this.originalExpressionMatrix.getNumberOfConditions();
           j++) {
        if (this.originalExpressionMatrix.geneExpressionMatrix[i][j] !=
            this.originalExpressionMatrix.getMissingValue()) {
          deviation_sum_i = deviation_sum_i +
              Math.pow(this.originalExpressionMatrix.geneExpressionMatrix[i][j] -
                       a_iJ[i], 2);
          numberOfNonMissings_i++; ;
        }
      }
      if (numberOfNonMissings_i != 0) {
        std_iJ[i] = (float) Math.sqrt(deviation_sum_i / numberOfNonMissings_i);
      }
      else {
        std_iJ[i] = 0;
      }
    }

    for (int i = 0; i < this.originalExpressionMatrix.getNumberOfGenes(); i++) {
      for (int j = 0; j < this.originalExpressionMatrix.getNumberOfConditions();
           j++) {
        if (this.originalExpressionMatrix.geneExpressionMatrix[i][j] !=
            this.originalExpressionMatrix.getMissingValue()) {
          standarlizedExpressionMatrix[i][j] = (this.originalExpressionMatrix.
                                                geneExpressionMatrix[i][j] -
                                                a_iJ[i]) / std_iJ[i];
        }
      }
    }

    for (int i = 0; i < this.originalExpressionMatrix.getNumberOfGenes(); i++) {
      for (int j = 1; j < this.originalExpressionMatrix.getNumberOfConditions();
           j++) {
        if (this.originalExpressionMatrix.geneExpressionMatrix[i][j] ==
            this.originalExpressionMatrix.getMissingValue()) {
          symbolicMatrix[i][j] = this.getMissingValue();
        }
        else {
          float previousValue = standarlizedExpressionMatrix[i][j - 1];
          if (previousValue != this.originalExpressionMatrix.getMissingValue()) { // previous values not missing
            if (standarlizedExpressionMatrix[i][j] - previousValue > 0) {
              symbolicMatrix[i][j - 1] = symbolExpression;
            }
            else {
              symbolicMatrix[i][j - 1] = symbolNoExpression;
            }
          }
          else { // find closest non-missing value
            boolean foundNonMissing = false;
            int k = j - 1;
            while (k >= 0 && !foundNonMissing) {
              if (this.originalExpressionMatrix.geneExpressionMatrix[i][k] !=
                  this.originalExpressionMatrix.missingValue) {
                foundNonMissing = true;
                previousValue = this.originalExpressionMatrix.
                    geneExpressionMatrix[i][k];
              }
              k--;
            }

            if (foundNonMissing) {
              if (standarlizedExpressionMatrix[i][j] - previousValue > 0) {
                symbolicMatrix[i][j - 1] = symbolExpression;
              }
              else {
                symbolicMatrix[i][j - 1] = symbolNoExpression;
              }
            }
            else {
              symbolicMatrix[i][j - 1] = this.getMissingValue();
            }
          }
        }
      }
    }
    this.alphabet = alphabet;
    this.symbolicExpressionMatrix = symbolicMatrix;
    this.isVBTP = true;
  }

  // ###################################################################################################################

  /**
   * Discretizes the expression matrix using variations between time points (Erdal et al.).
   * t = std (time point 0) * alpha
   * a_ij - a_i(j-1 >= t --> 1
   * a_ij - a_i(j-1 < t  --> 0
   *
   * @param alpha float
   * @param symbolExpression char
   * @param symbolNoExpression char
   *
   * @throws Exception
   */
  public void
      computeDiscretizedMatrix_VariationsBetweenTimePoints(float alpha,
      char symbolNoExpression, char symbolExpression) throws Exception {

    if (symbolNoExpression >= symbolExpression) {
      throw new Exception(
          "INVALID ALPHABET: symbolNoExpression < symbolExpression");
    }

    char[][] symbolicMatrix = new char[this.originalExpressionMatrix.
        getNumberOfGenes()][this.originalExpressionMatrix.getNumberOfConditions() -
        1];
    char[] alphabet = new char[2];

    alphabet[0] = symbolNoExpression;
    alphabet[1] = symbolExpression;

    float a_i0; // average value in time point 0
    float std_0; // standard deviation of the values in time point 0
    int numberOfNonMissing = 0;

    float sum_a_i0 = 0;
    for (int i = 0; i < this.originalExpressionMatrix.getNumberOfGenes(); i++) {
      if (this.originalExpressionMatrix.geneExpressionMatrix[i][0] !=
          this.originalExpressionMatrix.getMissingValue()) {
        sum_a_i0 = sum_a_i0 +
            this.originalExpressionMatrix.geneExpressionMatrix[i][0];
        numberOfNonMissing++;
      }
    }

    if (numberOfNonMissing != 0) {
      a_i0 = sum_a_i0 / numberOfNonMissing;
      double deviation_sum = 0;
      for (int i = 0; i < this.originalExpressionMatrix.getNumberOfGenes(); i++) {
        deviation_sum = deviation_sum +
            Math.pow(this.originalExpressionMatrix.geneExpressionMatrix[i][0] -
                     a_i0, 2);
      }
      std_0 = (float) Math.sqrt(deviation_sum / numberOfNonMissing);
    }
    else {
      a_i0 = Float.MIN_VALUE; // missing
      std_0 = 0;
    }

    float t = alpha * std_0;

    for (int i = 0; i < this.originalExpressionMatrix.getNumberOfGenes(); i++) {
      for (int j = 1; j < this.originalExpressionMatrix.getNumberOfConditions();
           j++) {
        if (this.originalExpressionMatrix.geneExpressionMatrix[i][j] ==
            this.originalExpressionMatrix.getMissingValue()) {
          symbolicMatrix[i][j] = this.getMissingValue();
        }
        else {
          float previousValue = this.originalExpressionMatrix.
              geneExpressionMatrix[i][j - 1];
          if (previousValue != this.originalExpressionMatrix.getMissingValue()) { // previous value not missing
            if (Math.abs(this.originalExpressionMatrix.geneExpressionMatrix[i][
                         j] - previousValue) >= t) {
              symbolicMatrix[i][j - 1] = symbolExpression;
            }
            else {
              symbolicMatrix[i][j - 1] = symbolNoExpression;
            }
          }
          else { // find closest non-missing value
            boolean foundNonMissing = false;
            int k = j - 1;
            while (k >= 0 && !foundNonMissing) {
              if (this.originalExpressionMatrix.geneExpressionMatrix[i][k] !=
                  this.originalExpressionMatrix.missingValue) {
                foundNonMissing = true;
                previousValue = this.originalExpressionMatrix.
                    geneExpressionMatrix[i][k];
              }
              k--;
            }

            if (foundNonMissing) {
              if (Math.abs(this.originalExpressionMatrix.geneExpressionMatrix[i][
                           j] - previousValue) >= t) {
                symbolicMatrix[i][j - 1] = symbolExpression;
              }
              else {
                symbolicMatrix[i][j - 1] = symbolNoExpression;
              }
            }
            else {
              symbolicMatrix[i][j - 1] = this.getMissingValue();
            }

          }
        }
      }
    }
    this.alphabet = alphabet;
    this.symbolicExpressionMatrix = symbolicMatrix;
    this.isVBTP = true;
  }

  // ###################################################################################################################

  /**
   * Discretizes the expression matrix using variations between time points (Ji and Tan).
   *
   * @param t float
   * @param symbolUpExpression char
   * @param symbolNoExpression char
   * @param symbolDownExpression char
   *
   * @throws Exception
   */
  public void
      computeDiscretizedMatrix_VariationsBetweenTimePoints(float t,
      char symbolDownExpression,
      char symbolNoExpression, char symbolUpExpression) throws Exception {

    if (symbolDownExpression > symbolNoExpression ||
        symbolNoExpression > symbolUpExpression) {
      throw new Exception("INVALID ALPHABET: symbolDownExpression > symbolNoExpression OR symbolNoExpression > symbolUpExpression");
    }

    char[][] symbolicMatrix = new char[this.originalExpressionMatrix.
        getNumberOfGenes()][this.originalExpressionMatrix.getNumberOfConditions() -
        1];
    char[] alphabet = new char[3];

    alphabet[0] = symbolDownExpression;
    alphabet[1] = symbolNoExpression;
    alphabet[2] = symbolUpExpression;

    float[][] expressionVariations = new float[this.originalExpressionMatrix.
        getNumberOfGenes()][this.originalExpressionMatrix.getNumberOfConditions() -
        1];

    for (int i = 0; i < this.originalExpressionMatrix.getNumberOfGenes(); i++) {
      for (int j = 0;
           j < this.originalExpressionMatrix.getNumberOfConditions() - 1; j++) {

        if (this.originalExpressionMatrix.geneExpressionMatrix[i][j + 1] ==
            this.originalExpressionMatrix.getMissingValue()) {
          expressionVariations[i][j] = this.originalExpressionMatrix.
              getMissingValue();
        }
        else {

          float previousValue = this.originalExpressionMatrix.
              geneExpressionMatrix[i][j];
          boolean foundNonMissing = false;
          if (previousValue == this.originalExpressionMatrix.missingValue) {
            int k = j - 1;
            while (k >= 0 && !foundNonMissing) {
              if (this.originalExpressionMatrix.geneExpressionMatrix[i][k] !=
                  this.originalExpressionMatrix.missingValue) {
                foundNonMissing = true;
                previousValue = this.originalExpressionMatrix.
                    geneExpressionMatrix[i][k];
              }
              k--;
            }
          }
          else {
            foundNonMissing = true;
          }

          if (!foundNonMissing) {
            expressionVariations[i][j] = this.originalExpressionMatrix.
                getMissingValue();
          }
          else {
            if (previousValue != 0) {
              expressionVariations[i][j] = (this.originalExpressionMatrix.
                                            geneExpressionMatrix[i][j + 1] -
                                            previousValue) /
                  Math.abs(previousValue);
            }
            else { // this.originalExpressionMatrix.geneExpressionMatrix[i][j] = 0
              if (this.originalExpressionMatrix.geneExpressionMatrix[i][j + 1] >
                  0) {
                expressionVariations[i][j] = 1;
              }
              else {
                if (this.originalExpressionMatrix.geneExpressionMatrix[i][j + 1] <
                    0) {
                  expressionVariations[i][j] = -1;
                }
                else { // this.originalExpressionMatrix.geneExpressionMatrix[i][j + 1] = 0
                  expressionVariations[i][j] = 0;
                }
              }
            }
          }
        }
      }
    }

    for (int i = 0; i < this.originalExpressionMatrix.getNumberOfGenes(); i++) {
      for (int j = 0;
           j < this.originalExpressionMatrix.getNumberOfConditions() - 1; j++) {
        if (expressionVariations[i][j] ==
            this.originalExpressionMatrix.getMissingValue()) {
          symbolicMatrix[i][j] = this.getMissingValue();
        }
        else {
          if (expressionVariations[i][j] >= t) {
            symbolicMatrix[i][j] = symbolUpExpression;
          }
          else {
            if (expressionVariations[i][j] <= -t) {
              symbolicMatrix[i][j] = symbolDownExpression;
            }
            else {
              symbolicMatrix[i][j] = symbolNoExpression;
            }
          }
        }
      }
    }

    this.alphabet = alphabet;
    this.symbolicExpressionMatrix = symbolicMatrix;
    this.isVBTP = true;
  }

//########################################################################################################################
//##########################################################################################################################
//##########################################################################################################################
//##########################################################################################################################
//########################################  MIXTURE MODELS
//##########################################################################################################################
//##########################################################################################################################
//########################################################################################################################
//##########################################################################################################################


  // ################## 1 GAUSSIAN

  /**
   * Compute a mixture model with one Gaussian with mean on the mean of the expression matrix and estimated
   * standard deviation.
   *
   * @return MixtureModelOneGaussian
   */
  public MixtureModelOneGaussian computeMixtureModel_OneGaussian_OverallMatrix() {

    System.out.println("COMPUTING MIXTURE MODEL - ONE GAUSSIAN");

    double mean_1;
    double std_1;

    // compute mean of all values in the matrix
    double sum_a_ij = 0;
    for (int i = 0; i < this.originalExpressionMatrix.getNumberOfGenes(); i++) {
      for (int j = 0; j < this.originalExpressionMatrix.getNumberOfConditions();
           j++) {
        sum_a_ij = sum_a_ij +
            this.originalExpressionMatrix.geneExpressionMatrix[i][j];
      }
    }
    mean_1 = sum_a_ij /
        (this.originalExpressionMatrix.getNumberOfGenes() *
         this.originalExpressionMatrix.getNumberOfConditions());

    // compute standard deviation of all values in the matrix = initial value for std_1
    double deviation_sum = 0;
    for (int i = 0; i < this.originalExpressionMatrix.getNumberOfGenes(); i++) {
      for (int j = 0; j < this.originalExpressionMatrix.getNumberOfConditions();
           j++) {
        deviation_sum = deviation_sum +
            Math.pow(this.originalExpressionMatrix.geneExpressionMatrix[i][j] -
                     mean_1, 2);
      }
    }
    std_1 = Math.sqrt(deviation_sum /
                      (this.originalExpressionMatrix.getNumberOfGenes() *
                       this.originalExpressionMatrix.getNumberOfConditions()));

    // EM
    int numIteractions = 0;
    boolean convergence = false;
    double[][] E_Z_i1 = new double[this.originalExpressionMatrix.
        getNumberOfGenes()][this.
        originalExpressionMatrix.getNumberOfConditions()];
    double new_std_1 = 0;

    while (numIteractions <= 500 && convergence == false) {
      // STEP 1
      // compute E [Z_i1]
      for (int i = 0; i < this.originalExpressionMatrix.getNumberOfGenes(); i++) {
        for (int j = 0; j < this.originalExpressionMatrix.getNumberOfConditions();
             j++) {
          E_Z_i1[i][j] = Math.exp( -1 / (2 * Math.pow(std_1, 2)) *
                                  Math.pow(this.originalExpressionMatrix.
                                           geneExpressionMatrix[i][j] - mean_1,
                                           2));
        }
      }

      // STEP 2
      // new std_1
      double sum_E_Z_i1 = 0;
      double sum_E_Z_i1_x_i_mean_1 = 0;
      for (int i = 0; i < this.originalExpressionMatrix.getNumberOfGenes(); i++) {
        for (int j = 0; j < this.originalExpressionMatrix.getNumberOfConditions();
             j++) {
          sum_E_Z_i1_x_i_mean_1 = sum_E_Z_i1_x_i_mean_1 +
              Math.pow(E_Z_i1[i][j] *
                       this.originalExpressionMatrix.geneExpressionMatrix[i][j] -
                       mean_1, 2);
          sum_E_Z_i1 = sum_E_Z_i1 + E_Z_i1[i][j];
        }
      }
      new_std_1 = Math.sqrt(sum_E_Z_i1_x_i_mean_1 / sum_E_Z_i1);

      // update stopping conditions
      convergence = Math.abs(std_1 - new_std_1) <= 0.00001;
      numIteractions++;

/*      System.out.println(
          "COMPUTING MIXTURE MODEL - ONE GAUSSIAN: Iteraction = " +
          numIteractions);
      System.out.println("mean_1 = " + mean_1);
      System.out.println("std_1 = " + std_1 + "\t" + "new_std_1 = " + new_std_1);
 */

      // prepare next iteraction
      std_1 = new_std_1;
    }

    MixtureModelOneGaussian model = new MixtureModelOneGaussian(this.
        originalExpressionMatrix.getNumberOfGenes() *
        this.originalExpressionMatrix.getNumberOfConditions(),
        mean_1, std_1, E_Z_i1);
    return (model);
  }

  /**
   * Compute a mixture model with one Gaussian for each gene with mean on the mean of the expression levels of each
   * gene and estimated standard deviation.
   *
   * @return MistureModelOneGaussian[] One model for each gene.
   */

  public MixtureModelOneGaussian[] computeMixtureModel_OneGaussian_ByGene() {

    System.out.println("COMPUTING MIXTURE MODELS BY GENE - ONE GAUSSIAN");

    MixtureModelOneGaussian[] modelsByGene = new MixtureModelOneGaussian[this.
        originalExpressionMatrix.getNumberOfGenes()];

    // compute mean for each gene
    for (int i = 0; i < this.originalExpressionMatrix.getNumberOfGenes(); i++) {
      modelsByGene[i] = new MixtureModelOneGaussian();
      modelsByGene[i].setSampleSize(this.originalExpressionMatrix.
                                    getNumberOfGenes());
      double sum_a_iJ = 0;
      for (int j = 0; j < this.originalExpressionMatrix.getNumberOfConditions();
           j++) {
        sum_a_iJ = sum_a_iJ +
            this.originalExpressionMatrix.geneExpressionMatrix[i][j];
      }
      modelsByGene[i].setMean_1(sum_a_iJ /
                                this.originalExpressionMatrix.
                                getNumberOfConditions());
      modelsByGene[i].setSampleSize(this.originalExpressionMatrix.
                                    getNumberOfConditions());
    }

    // compute standard deviation of each gene -- initial values
    for (int i = 0; i < this.originalExpressionMatrix.getNumberOfGenes(); i++) {
      double deviation_sum_i = 0;
      for (int j = 0; j < this.originalExpressionMatrix.getNumberOfConditions();
           j++) {
        deviation_sum_i = deviation_sum_i +
            Math.pow(this.originalExpressionMatrix.geneExpressionMatrix[i][j] -
                     modelsByGene[i].getMean_1(), 2);
      }
      modelsByGene[i].setStd_1(Math.sqrt(deviation_sum_i /
                                         this.originalExpressionMatrix.
                                         getNumberOfConditions()));
    }

    // EM

    int numIteractions = 0;
    boolean convergence = false;
    double[][] E_Z_i1 = new double[1][this.originalExpressionMatrix.
        getNumberOfConditions()];
    double new_std_1_i = 0;

    // FOR EACH GENE
    for (int i = 0; i < this.originalExpressionMatrix.getNumberOfGenes(); i++) {

//      System.out.println("GENE = " + i);

      numIteractions = 0;
      convergence = false;

      // BEGIN EM ITERACTIONS
      while (numIteractions <= 500 && convergence == false) {

        // STEP 1
        // compute E [Z_i1]
        for (int j = 0; j < this.originalExpressionMatrix.getNumberOfConditions();
             j++) {
          E_Z_i1[0][j] = Math.exp( -1 /
                                  (2 * Math.pow(modelsByGene[i].getStd_1(), 2)) *
                                  Math.pow(this.originalExpressionMatrix.
                                           geneExpressionMatrix[i][j] -
                                           modelsByGene[i].getMean_1(), 2));
        }

        // STEP 2
        // new std_1
        double sum_E_Z_i1_i = 0;
        double sum_E_Z_i1_x_i_mean_1_i = 0;
        for (int j = 0; j < this.originalExpressionMatrix.getNumberOfConditions();
             j++) {
          sum_E_Z_i1_x_i_mean_1_i = sum_E_Z_i1_x_i_mean_1_i +
              Math.pow(E_Z_i1[0][j] *
                       this.originalExpressionMatrix.geneExpressionMatrix[i][j] -
                       modelsByGene[i].getMean_1(), 2);
          sum_E_Z_i1_i = sum_E_Z_i1_i + E_Z_i1[0][j];
        }
        new_std_1_i = Math.sqrt(sum_E_Z_i1_x_i_mean_1_i / sum_E_Z_i1_i);

        // update stopping conditions
        convergence = Math.abs(modelsByGene[i].getStd_1() - new_std_1_i) <=
            0.0001;
        numIteractions++;
        /*
                System.out.println("COMPUTING MIXTURE MODELS BY GENE - ONE GAUSSIAN: Iteraction = " + numIteractions);
                System.out.println("mean_1 = " + modelsByGene[i].getMean_1());
                System.out.println("std_1 = " + modelsByGene[i].getStd_1() + "\t" + "new_std_1 = " + new_std_1_i);
         */
        // prepare next iteraction
        modelsByGene[i].setStd_1(new_std_1_i);

      } // END EM ITERATION

      modelsByGene[i].setE_Z_i1(E_Z_i1);
    }

    return (modelsByGene);
  }

  /**
   * Compute a mixture model with one Gaussian for each gene with mean on the mean of the expression levels of each
   * condition and estimated standard deviation.
   *
   * @return MistureModelOneGaussian[] One model for each condition.
   */

  public MixtureModelOneGaussian[] computeMixtureModel_OneGaussian_ByCondition() {

    System.out.println("COMPUTING MIXTURE MODELS BY CONDITION - ONE GAUSSIAN");

    MixtureModelOneGaussian[] modelsByCondition = new MixtureModelOneGaussian[this.
        originalExpressionMatrix.getNumberOfConditions()];

    // compute mean for each Condition
    for (int j = 0; j < this.originalExpressionMatrix.getNumberOfConditions();
         j++) {
      modelsByCondition[j] = new MixtureModelOneGaussian();
      modelsByCondition[j].setSampleSize(this.originalExpressionMatrix.
                                         getNumberOfGenes());
      double sum_a_Ij = 0;
      for (int i = 0; i < this.originalExpressionMatrix.getNumberOfGenes(); i++) {
        sum_a_Ij = sum_a_Ij +
            this.originalExpressionMatrix.geneExpressionMatrix[i][j];
      }
      modelsByCondition[j].setMean_1(sum_a_Ij /
                                     this.originalExpressionMatrix.
                                     getNumberOfGenes());
      modelsByCondition[j].setSampleSize(this.originalExpressionMatrix.
                                         getNumberOfGenes());
    }

    // compute standard deviation of each Condition - initial values
    for (int j = 0; j < this.originalExpressionMatrix.getNumberOfConditions();
         j++) {
      double deviation_sum_j = 0;
      for (int i = 0; i < this.originalExpressionMatrix.getNumberOfGenes(); i++) {
        deviation_sum_j = deviation_sum_j +
            Math.pow(this.originalExpressionMatrix.geneExpressionMatrix[i][j] -
                     modelsByCondition[j].getMean_1(), 2);
      }
      modelsByCondition[j].setStd_1(Math.sqrt(deviation_sum_j /
                                              this.originalExpressionMatrix.
                                              getNumberOfGenes()));
    }

    // EM

    int numIteractions = 0;
    boolean convergence = false;
    double[][] E_Z_i1 = new double[this.originalExpressionMatrix.
        getNumberOfGenes()][
        1];
    double new_std_1_j = 0;

    // FOR EACH CONDITION
    for (int j = 0; j < this.originalExpressionMatrix.getNumberOfConditions();
         j++) {

//      System.out.println("CONDITION = " + j);

      numIteractions = 0;
      convergence = false;

      // BEGIN EM ITERACTIONS
      while (numIteractions <= 500 && convergence == false) {

        // STEP 1
        // compute E [Z_i1]
        for (int i = 0; i < this.originalExpressionMatrix.getNumberOfGenes(); i++) {
          E_Z_i1[i][0] = Math.exp( -1 /
                                  (2 *
                                   Math.pow(modelsByCondition[j].getStd_1(), 2)) *
                                  Math.pow(this.originalExpressionMatrix.
                                           geneExpressionMatrix[i][j] -
                                           modelsByCondition[j].getMean_1(), 2));
        }

        // STEP 2
        // new std_1
        double sum_E_Z_i1_j = 0;
        double sum_E_Z_i1_x_i_mean_1_j = 0;
        for (int i = 0; i < this.originalExpressionMatrix.getNumberOfGenes(); i++) {
          sum_E_Z_i1_x_i_mean_1_j = sum_E_Z_i1_x_i_mean_1_j +
              Math.pow(E_Z_i1[i][0] *
                       this.originalExpressionMatrix.geneExpressionMatrix[i][j] -
                       modelsByCondition[j].getMean_1(), 2);
          sum_E_Z_i1_j = sum_E_Z_i1_j + E_Z_i1[i][0];
        }
        new_std_1_j = Math.sqrt(sum_E_Z_i1_x_i_mean_1_j / sum_E_Z_i1_j);

        // update stopping conditions
        convergence = Math.pow(modelsByCondition[j].getStd_1() - new_std_1_j, 2) ==
            0;
        numIteractions++;
        /*
                  System.out.println("COMPUTING MIXTURE MODELS BY CONDITION - ONE GAUSSIAN: Iteraction = " + numIteractions);
         System.out.println("mean_1 = " + modelsByCondition[j].getMean_1());
                  System.out.println("std_1 = " + modelsByCondition[j].getStd_1() + "\t" + "new_std_1 = " + new_std_1_j);
         */
        // prepare next iteraction
        modelsByCondition[j].setStd_1(new_std_1_j);

      } // END EM ITERACTION

      modelsByCondition[j].setE_Z_i1(E_Z_i1);
    }

    return (modelsByCondition);
  }

  // ################## 2 GAUSSIANS

  /**
   * Compute a mixture model with two Gaussians.
   * One Gaussian has mean on the mean of the expression matrix and estimated standard deviation.
   * Other Gaussian has mean and standard deviation estimated using EM.
   *
   * @return MixtureModelTwoGaussians
   */
  public MixtureModelTwoGaussians
      computeMixtureModel_TwoGaussians_OverallMatrix() {

    System.out.println("COMPUTING MIXTURE MODEL - TWO GAUSSIANS");

    double mean_1; // fixed
    double mean_2;
    double std_1;
    double std_2;

    // compute mean of all values in the matrix
    double sum_a_ij = 0;
    for (int i = 0; i < this.originalExpressionMatrix.getNumberOfGenes(); i++) {
      for (int j = 0; j < this.originalExpressionMatrix.getNumberOfConditions();
           j++) {
        sum_a_ij = sum_a_ij +
            this.originalExpressionMatrix.geneExpressionMatrix[i][j];
      }
    }
    mean_1 = sum_a_ij /
        (this.originalExpressionMatrix.getNumberOfGenes() *
         this.originalExpressionMatrix.getNumberOfConditions());

    // compute initial values for mean_2, std_1 and std_2
    float min_a_ij = this.originalExpressionMatrix.geneExpressionMatrix[0][0];
    float max_a_ij = this.originalExpressionMatrix.geneExpressionMatrix[0][0];
    float midRanged_a_ij = 0;
    for (int i = 0; i < this.originalExpressionMatrix.getNumberOfGenes(); i++) {
      for (int j = 0; j < this.originalExpressionMatrix.getNumberOfConditions();
           j++) {
        if (this.originalExpressionMatrix.geneExpressionMatrix[i][j] < min_a_ij) {
          min_a_ij = this.originalExpressionMatrix.geneExpressionMatrix[i][j];
        }
        if (this.originalExpressionMatrix.geneExpressionMatrix[i][j] > max_a_ij) {
          max_a_ij = this.originalExpressionMatrix.geneExpressionMatrix[i][j];
        }
      }
    }

    midRanged_a_ij = (max_a_ij + min_a_ij) / 2;
    if (mean_1 <= midRanged_a_ij) { // left Gaussian centered on mean_1
      mean_2 = (max_a_ij + midRanged_a_ij) / 2;
      double deviation_sum_valuesBelowMidRanged = 0;
      double deviation_sum_valuesAboveMidRanged = 0;
      int valuesBelowMidRanged = 0;
      int valuesAboveMidRanged = 0;
      for (int i = 0; i < this.originalExpressionMatrix.getNumberOfGenes(); i++) {
        for (int j = 0; j < this.originalExpressionMatrix.getNumberOfConditions();
             j++) {
          if (this.originalExpressionMatrix.geneExpressionMatrix[i][j] <=
              midRanged_a_ij) {
            deviation_sum_valuesBelowMidRanged =
                deviation_sum_valuesBelowMidRanged +
                Math.pow(this.originalExpressionMatrix.geneExpressionMatrix[i][
                         j] - mean_1, 2);
            valuesBelowMidRanged++;
          }
          else {
            deviation_sum_valuesAboveMidRanged =
                deviation_sum_valuesAboveMidRanged +
                Math.pow(this.originalExpressionMatrix.geneExpressionMatrix[i][
                         j] - mean_2, 2);
            valuesAboveMidRanged++;
          }
        }
      }
      std_1 = Math.sqrt(deviation_sum_valuesBelowMidRanged /
                        valuesBelowMidRanged);
      std_2 = Math.sqrt(deviation_sum_valuesAboveMidRanged /
                        valuesAboveMidRanged);
    }
    else { // right Gaussian centered on mean_1
      mean_2 = (midRanged_a_ij + min_a_ij) / 2;
      double deviation_sum_valuesBelowMidRanged = 0;
      double deviation_sum_valuesAboveMidRanged = 0;
      int valuesBelowMidRanged = 0;
      int valuesAboveMidRanged = 0;
      for (int i = 0; i < this.originalExpressionMatrix.getNumberOfGenes(); i++) {
        for (int j = 0; j < this.originalExpressionMatrix.getNumberOfConditions();
             j++) {
          if (this.originalExpressionMatrix.geneExpressionMatrix[i][j] <=
              midRanged_a_ij) {
            deviation_sum_valuesBelowMidRanged =
                deviation_sum_valuesBelowMidRanged +
                Math.pow(this.originalExpressionMatrix.geneExpressionMatrix[i][
                         j] - mean_2, 2);
            valuesBelowMidRanged++;
          }
          else {
            deviation_sum_valuesAboveMidRanged =
                deviation_sum_valuesAboveMidRanged +
                Math.pow(this.originalExpressionMatrix.geneExpressionMatrix[i][
                         j] - mean_1, 2);
            valuesAboveMidRanged++;
          }
        }
      }
      std_2 = Math.sqrt(deviation_sum_valuesBelowMidRanged /
                        valuesBelowMidRanged);
      std_1 = Math.sqrt(deviation_sum_valuesAboveMidRanged /
                        valuesAboveMidRanged);
    }

    // EM

    int numIteractions = 0;
    boolean convergence = false;
    double[][] E_Z_i1 = new double[this.originalExpressionMatrix.
        getNumberOfGenes()][this.
        originalExpressionMatrix.getNumberOfConditions()];
    double[][] E_Z_i2 = new double[this.originalExpressionMatrix.
        getNumberOfGenes()][this.
        originalExpressionMatrix.getNumberOfConditions()];
    double new_std_1 = 0;
    double new_mean_2 = 0;
    double new_std_2 = 0;

    while (numIteractions <= 500 && convergence == false) {

      // STEP 1
      // compute E [Z_i1]
      // compute E [Z_i2]
      for (int i = 0; i < this.originalExpressionMatrix.getNumberOfGenes(); i++) {
        for (int j = 0; j < this.originalExpressionMatrix.getNumberOfConditions();
             j++) {
          double num1 = Math.exp( -1 / (2 * Math.pow(std_1, 2)) *
                                 Math.pow(this.originalExpressionMatrix.
                                          geneExpressionMatrix[i][j] -
                                          mean_1, 2));
          double num2 = Math.exp( -1 / (2 * Math.pow(std_2, 2)) *
                                 Math.pow(this.originalExpressionMatrix.
                                          geneExpressionMatrix[i][j] -
                                          mean_2, 2));
          double den = Math.exp( -1 / (2 * Math.pow(std_1, 2)) *
                                Math.pow(this.originalExpressionMatrix.
                                         geneExpressionMatrix[i][j] -
                                         mean_1, 2)) +
              Math.exp( -1 / (2 * Math.pow(std_2, 2)) *
                       Math.pow(this.originalExpressionMatrix.
                                geneExpressionMatrix[i][j] - mean_2, 2));
          E_Z_i1[i][j] = num1 / den;
          E_Z_i2[i][j] = num2 / den;
        }
      }

      // STEP 2
      // new std_1
      double sum_E_Z_i1 = 0;
      double sum_E_Z_i1_x_i_mean_1 = 0;
      for (int i = 0; i < this.originalExpressionMatrix.getNumberOfGenes(); i++) {
        for (int j = 0; j < this.originalExpressionMatrix.getNumberOfConditions();
             j++) {
          sum_E_Z_i1_x_i_mean_1 = sum_E_Z_i1_x_i_mean_1 +
              Math.pow(E_Z_i1[i][j] *
                       this.originalExpressionMatrix.geneExpressionMatrix[i][j] -
                       mean_1, 2);
          sum_E_Z_i1 = sum_E_Z_i1 + E_Z_i1[i][j];
        }
      }
      new_std_1 = Math.sqrt(sum_E_Z_i1_x_i_mean_1 / sum_E_Z_i1);
      // new mean_2
      double sum_E_Z_i2 = 0;
      double sum_E_Z_i2_x_i = 0;
      for (int i = 0; i < this.originalExpressionMatrix.getNumberOfGenes(); i++) {
        for (int j = 0; j < this.originalExpressionMatrix.getNumberOfConditions();
             j++) {
          sum_E_Z_i2_x_i = sum_E_Z_i2_x_i +
              (E_Z_i2[i][j] *
               this.originalExpressionMatrix.geneExpressionMatrix[i][j]);
          sum_E_Z_i2 = sum_E_Z_i2 + E_Z_i2[i][j];
        }
      }
      new_mean_2 = sum_E_Z_i2_x_i / sum_E_Z_i2;
      // new std_2
      double sum_E_Z_i2_x_i_mean_2 = 0;
      for (int i = 0; i < this.originalExpressionMatrix.getNumberOfGenes(); i++) {
        for (int j = 0; j < this.originalExpressionMatrix.getNumberOfConditions();
             j++) {
          sum_E_Z_i2_x_i_mean_2 = sum_E_Z_i2_x_i_mean_2 +
              Math.pow(E_Z_i2[i][j] *
                       this.originalExpressionMatrix.geneExpressionMatrix[i][j] -
                       mean_2, 2);
        }
      }
      new_std_2 = Math.sqrt(sum_E_Z_i2_x_i_mean_2 / sum_E_Z_i2);

      // update stopping conditions
      convergence = Math.abs(std_1 - new_std_1) <= 0.00001 &&
          Math.abs(mean_2 - new_mean_2) <= 0.00001 &&
          Math.abs(std_2 - new_std_2) <= 0.00001;
      numIteractions++;
      /*
            System.out.println("COMPUTING MIXTURE MODELS - TWO GAUSSIANS: Iteraction = " + numIteractions);
            System.out.println("mean_1 = " + mean_1);
       System.out.println("std_1 = " + std_1 + "\t" + "new_std_1 = " + new_std_1);
       System.out.println("mean_2 = " + mean_2 + "\t" + "new_mean_2 = " + new_mean_2);
       System.out.println("std_2 = " + std_2 + "\t" + "new_std_2 = " + new_std_2);
       */
      // prepare next iteraction
      std_1 = new_std_1;
      mean_2 = new_mean_2;
      std_2 = new_std_2;
    }

    // return model
    MixtureModelTwoGaussians model = new MixtureModelTwoGaussians(this.
        originalExpressionMatrix.getNumberOfGenes() *
        this.originalExpressionMatrix.getNumberOfConditions(),
        mean_1, std_1, E_Z_i1, mean_2, std_2, E_Z_i2);
    return (model);
  }

  /**
   * Compute a mixture model with two Gaussians per gene.
   * One Gaussian has mean on the mean of each gene and estimated standard deviation.
   * Other Gaussian has mean and standard deviation estimated for each gene using EM.
   *
   * @return MixtureModelTwoGaussians[] One for each gene.
   */
  public MixtureModelTwoGaussians[] computeMixtureModel_TwoGaussians_ByGene() {

    System.out.println("COMPUTING MIXTURE MODELS BY GENE - TWO GAUSSIANS");

    MixtureModelTwoGaussians[] modelsByGene = new MixtureModelTwoGaussians[this.
        originalExpressionMatrix.getNumberOfGenes()];

    // compute mean of all values by gene
    for (int i = 0; i < this.originalExpressionMatrix.getNumberOfGenes(); i++) {
      modelsByGene[i] = new MixtureModelTwoGaussians();
      modelsByGene[i].setSampleSize(this.originalExpressionMatrix.
                                    getNumberOfConditions());
      double sum_a_iJ = 0;
      for (int j = 0; j < this.originalExpressionMatrix.getNumberOfConditions();
           j++) {
        sum_a_iJ = sum_a_iJ +
            this.originalExpressionMatrix.geneExpressionMatrix[i][j];
      }
      modelsByGene[i].setMean_1(sum_a_iJ /
                                this.originalExpressionMatrix.
                                getNumberOfConditions());
    }

    // compute initial values for mean_2, std_1 and std_2 by gene
    float[] min_a_iJ = new float[this.originalExpressionMatrix.getNumberOfGenes()];
    float[] max_a_iJ = new float[this.originalExpressionMatrix.getNumberOfGenes()];
    float[] midRanged_a_iJ = new float[this.originalExpressionMatrix.
        getNumberOfGenes()];
    for (int i = 0; i < this.originalExpressionMatrix.getNumberOfGenes(); i++) {
      min_a_iJ[i] = this.originalExpressionMatrix.geneExpressionMatrix[i][0];
      max_a_iJ[i] = this.originalExpressionMatrix.geneExpressionMatrix[i][0];
      for (int j = 0; j < this.originalExpressionMatrix.getNumberOfConditions();
           j++) {
        if (this.originalExpressionMatrix.geneExpressionMatrix[i][j] <
            min_a_iJ[i]) {
          min_a_iJ[i] = this.originalExpressionMatrix.geneExpressionMatrix[i][j];
        }
        if (this.originalExpressionMatrix.geneExpressionMatrix[i][j] >
            max_a_iJ[i]) {
          max_a_iJ[i] = this.originalExpressionMatrix.geneExpressionMatrix[i][j];
        }
      }
      midRanged_a_iJ[i] = (max_a_iJ[i] + min_a_iJ[i]) / 2;
    }

    for (int i = 0; i < this.originalExpressionMatrix.getNumberOfGenes(); i++) {
      if (modelsByGene[i].getMean_1() <= midRanged_a_iJ[i]) { // left Gaussian centered on mean_1
        modelsByGene[i].setMean_2( (max_a_iJ[i] + midRanged_a_iJ[i]) / 2);
        double deviation_sum_valuesBelowMidRanged_i = 0;
        double deviation_sum_valuesAboveMidRanged_i = 0;
        int valuesBelowMidRanged_i = 0;
        int valuesAboveMidRanged_i = 0;
        for (int j = 0; j < this.originalExpressionMatrix.getNumberOfConditions();
             j++) {
          if (this.originalExpressionMatrix.geneExpressionMatrix[i][j] <=
              midRanged_a_iJ[i]) {
            deviation_sum_valuesBelowMidRanged_i =
                deviation_sum_valuesBelowMidRanged_i +
                Math.pow(this.originalExpressionMatrix.geneExpressionMatrix[i][
                         j] - modelsByGene[i].getMean_1(), 2);
            valuesBelowMidRanged_i++;
          }
          else {
            deviation_sum_valuesAboveMidRanged_i =
                deviation_sum_valuesAboveMidRanged_i +
                Math.pow(this.originalExpressionMatrix.geneExpressionMatrix[i][
                         j] - modelsByGene[i].getMean_2(), 2);
            valuesAboveMidRanged_i++;
          }
        }
        modelsByGene[i].setStd_1(Math.sqrt(deviation_sum_valuesBelowMidRanged_i /
                                           valuesBelowMidRanged_i));
        modelsByGene[i].setStd_2(Math.sqrt(deviation_sum_valuesAboveMidRanged_i /
                                           valuesAboveMidRanged_i));
      }
      else { // right Gaussian centered on mean_1
        modelsByGene[i].setMean_2( (midRanged_a_iJ[i] + min_a_iJ[i]) / 2);
        double deviation_sum_valuesBelowMidRanged_i = 0;
        double deviation_sum_valuesAboveMidRanged_i = 0;
        int valuesBelowMidRanged_i = 0;
        int valuesAboveMidRanged_i = 0;
        for (int j = 0; j < this.originalExpressionMatrix.getNumberOfConditions();
             j++) {
          if (this.originalExpressionMatrix.geneExpressionMatrix[i][j] <=
              midRanged_a_iJ[i]) {
            deviation_sum_valuesBelowMidRanged_i =
                deviation_sum_valuesBelowMidRanged_i +
                Math.pow(this.originalExpressionMatrix.geneExpressionMatrix[i][
                         j] - modelsByGene[i].getMean_2(), 2);
            valuesBelowMidRanged_i++;
          }
          else {
            deviation_sum_valuesAboveMidRanged_i =
                deviation_sum_valuesAboveMidRanged_i +
                Math.pow(this.originalExpressionMatrix.geneExpressionMatrix[i][
                         j] - modelsByGene[i].getMean_1(), 2);
            valuesAboveMidRanged_i++;
          }
        }
        modelsByGene[i].setStd_2(Math.sqrt(deviation_sum_valuesBelowMidRanged_i /
                                           valuesBelowMidRanged_i));
        modelsByGene[i].setStd_1(Math.sqrt(deviation_sum_valuesAboveMidRanged_i /
                                           valuesAboveMidRanged_i));
      }
    }

    // EM

    int numIteractions = 0;
    boolean convergence = false;
    double[][] E_Z_i1 = new double[1][this.originalExpressionMatrix.
        getNumberOfConditions()];
    double[][] E_Z_i2 = new double[1][this.originalExpressionMatrix.
        getNumberOfConditions()];
    double new_std_1_i = 0;
    double new_mean_2_i = 0;
    double new_std_2_i = 0;

    // FOR EACH GENE
    for (int i = 0; i < this.originalExpressionMatrix.getNumberOfGenes(); i++) {

//      System.out.println("GENE = " + i);

      numIteractions = 0;
      convergence = false;

      // BEGIN EM ITERACTIONS
      while (numIteractions <= 500 && convergence == false) {

        // STEP 1
        // compute E [Z_i1]
        // compute E [Z_i2]
        for (int j = 0; j < this.originalExpressionMatrix.getNumberOfConditions();
             j++) {
          double num1 = Math.exp( -1 /
                                 (2 * Math.pow(modelsByGene[i].getStd_1(), 2)) *
                                 Math.pow(this.originalExpressionMatrix.
                                          geneExpressionMatrix[i][j] -
                                          modelsByGene[i].getMean_1(), 2));
          double num2 = Math.exp( -1 /
                                 (2 * Math.pow(modelsByGene[i].getStd_2(), 2)) *
                                 Math.pow(this.originalExpressionMatrix.
                                          geneExpressionMatrix[i][j] -
                                          modelsByGene[i].getMean_2(), 2));
          double den = Math.exp( -1 /
                                (2 * Math.pow(modelsByGene[i].getStd_1(), 2)) *
                                Math.pow(this.originalExpressionMatrix.
                                         geneExpressionMatrix[i][j] -
                                         modelsByGene[i].getMean_1(), 2)) +
              Math.exp( -1 / (2 * Math.pow(modelsByGene[i].getStd_2(), 2)) *
                       Math.pow(this.originalExpressionMatrix.
                                geneExpressionMatrix[i][j] -
                                modelsByGene[i].getMean_2(), 2));
          E_Z_i1[0][j] = num1 / den;
          E_Z_i2[0][j] = num2 / den;
        }

        // STEP 2
        // new std_1
        double sum_E_Z_i1_i = 0;
        double sum_E_Z_i1_x_i_mean_1_i = 0;
        for (int j = 0; j < this.originalExpressionMatrix.getNumberOfConditions();
             j++) {
          sum_E_Z_i1_x_i_mean_1_i = sum_E_Z_i1_x_i_mean_1_i +
              Math.pow(E_Z_i1[0][j] *
                       this.originalExpressionMatrix.geneExpressionMatrix[i][j] -
                       modelsByGene[i].getMean_1(), 2);
          sum_E_Z_i1_i = sum_E_Z_i1_i + E_Z_i1[0][j];
        }
        new_std_1_i = Math.sqrt(sum_E_Z_i1_x_i_mean_1_i / sum_E_Z_i1_i);
        // new mean_2
        double sum_E_Z_i2_i = 0;
        double sum_E_Z_i2_x_i = 0;
        for (int j = 0; j < this.originalExpressionMatrix.getNumberOfConditions();
             j++) {
          sum_E_Z_i2_x_i = sum_E_Z_i2_x_i +
              (E_Z_i2[0][j] *
               this.originalExpressionMatrix.geneExpressionMatrix[i][j]);
          sum_E_Z_i2_i = sum_E_Z_i2_i + E_Z_i2[0][j];
        }
        new_mean_2_i = sum_E_Z_i2_x_i / sum_E_Z_i2_i;
        // new std_2
        double sum_E_Z_i2_x_i_mean_2_i = 0;
        for (int j = 0; j < this.originalExpressionMatrix.getNumberOfConditions();
             j++) {
          sum_E_Z_i2_x_i_mean_2_i = sum_E_Z_i2_x_i_mean_2_i +
              Math.pow(E_Z_i2[0][j] *
                       this.originalExpressionMatrix.geneExpressionMatrix[i][j] -
                       modelsByGene[i].getMean_2(), 2);
        }
        new_std_2_i = Math.sqrt(sum_E_Z_i2_x_i_mean_2_i / sum_E_Z_i2_i);

        // update stopping conditions
        convergence = Math.abs(modelsByGene[i].getStd_1() - new_std_1_i) <=
            0.00001 &&
            Math.abs(modelsByGene[i].getMean_2() - new_mean_2_i) <= 0.00001 &&
            Math.abs(modelsByGene[i].getStd_2() - new_std_2_i) <= 0.00001;
        numIteractions++;
        /*
                  System.out.println("COMPUTING MIXTURE MODELS BY GENE - TWO GAUSSIANS: Iteraction = " + numIteractions);
         System.out.println("mean_1 = " + modelsByGene[i].getMean_1());
                  System.out.println("std_1 = " + modelsByGene[i].getStd_1() + "\t" + "new_std_1 = " + new_std_1_i);
                  System.out.println("mean_2 = " + modelsByGene[i].getMean_2() + "\t" + "new_mean_2 = " + new_mean_2_i);
                  System.out.println("std_2 = " + modelsByGene[i].getStd_2() + "\t" + "new_std_2 = " + new_std_2_i);
         */
        // prepare next iteraction
        modelsByGene[i].setStd_1(new_std_1_i);
        modelsByGene[i].setMean_2(new_mean_2_i);
        modelsByGene[i].setStd_2(new_std_2_i);
      } // END EM ITERATION

      modelsByGene[i].setE_Z_i1(E_Z_i1);
      modelsByGene[i].setE_Z_i2(E_Z_i2);
    }
    return (modelsByGene);
  }

  /**
   * Compute a mixture model with two Gaussians per condition.
   * One Gaussian has mean on the mean of each condition and estimated standard deviation.
   * Other Gaussian has mean and standard deviation estimated for each gene using EM.
   *
   * @return MixtureModelTwoGaussians[] One for each condition.
   */
  public MixtureModelTwoGaussians[]
      computeMixtureModel_TwoGaussians_ByCondition() {

    System.out.println("COMPUTING MIXTURE MODELS BY CONDITION - TWO GAUSSIANS");

    MixtureModelTwoGaussians[] modelsByCondition = new MixtureModelTwoGaussians[this.
        originalExpressionMatrix.getNumberOfConditions()];

    // compute mean of all values by Condition
    for (int j = 0; j < this.originalExpressionMatrix.getNumberOfConditions();
         j++) {
      modelsByCondition[j] = new MixtureModelTwoGaussians();
      modelsByCondition[j].setSampleSize(this.originalExpressionMatrix.
                                         getNumberOfGenes());
      double sum_a_Ij = 0;
      for (int i = 0; i < this.originalExpressionMatrix.getNumberOfGenes(); i++) {
        sum_a_Ij = sum_a_Ij +
            this.originalExpressionMatrix.geneExpressionMatrix[i][j];
      }
      modelsByCondition[j].setMean_1(sum_a_Ij /
                                     this.originalExpressionMatrix.
                                     getNumberOfGenes());
    }

    // compute initial values for mean_2, std_1 and std_2 by Condition
    float[] min_a_Ij = new float[this.originalExpressionMatrix.
        getNumberOfConditions()];
    float[] max_a_Ij = new float[this.originalExpressionMatrix.
        getNumberOfConditions()];
    float[] midRanged_a_Ij = new float[this.originalExpressionMatrix.
        getNumberOfConditions()];
    for (int j = 0; j < this.originalExpressionMatrix.getNumberOfConditions();
         j++) {
      min_a_Ij[j] = this.originalExpressionMatrix.geneExpressionMatrix[0][j];
      max_a_Ij[j] = this.originalExpressionMatrix.geneExpressionMatrix[0][j];
      for (int i = 0; i < this.originalExpressionMatrix.getNumberOfGenes(); i++) {
        if (this.originalExpressionMatrix.geneExpressionMatrix[i][j] <
            min_a_Ij[j]) {
          min_a_Ij[j] = this.originalExpressionMatrix.geneExpressionMatrix[i][j];
        }
        if (this.originalExpressionMatrix.geneExpressionMatrix[i][j] >
            max_a_Ij[j]) {
          max_a_Ij[j] = this.originalExpressionMatrix.geneExpressionMatrix[i][j];
        }
      }
      midRanged_a_Ij[j] = (max_a_Ij[j] + min_a_Ij[j]) / 2;
    }

    for (int j = 0; j < this.originalExpressionMatrix.getNumberOfConditions();
         j++) {
      if (modelsByCondition[j].getMean_1() <= midRanged_a_Ij[j]) { // left Gaussian centered on mean_1
        modelsByCondition[j].setMean_2( (max_a_Ij[j] + midRanged_a_Ij[j]) / 2);
        double deviation_sum_valuesBelowMidRanged_j = 0;
        double deviation_sum_valuesAboveMidRanged_j = 0;
        int valuesBelowMidRanged_j = 0;
        int valuesAboveMidRanged_j = 0;
        for (int i = 0; i < this.originalExpressionMatrix.getNumberOfGenes(); i++) {
          if (this.originalExpressionMatrix.geneExpressionMatrix[i][j] <=
              midRanged_a_Ij[j]) {
            deviation_sum_valuesBelowMidRanged_j =
                deviation_sum_valuesBelowMidRanged_j +
                Math.pow(this.originalExpressionMatrix.geneExpressionMatrix[i][
                         j] - modelsByCondition[j].getMean_1(), 2);
            valuesBelowMidRanged_j++;
          }
          else {
            deviation_sum_valuesAboveMidRanged_j =
                deviation_sum_valuesAboveMidRanged_j +
                Math.pow(this.originalExpressionMatrix.geneExpressionMatrix[i][
                         j] - modelsByCondition[j].getMean_2(), 2);
            valuesAboveMidRanged_j++;
          }
        }
        modelsByCondition[j].setStd_1(Math.sqrt(
            deviation_sum_valuesBelowMidRanged_j / valuesBelowMidRanged_j));
        modelsByCondition[j].setStd_2(Math.sqrt(
            deviation_sum_valuesAboveMidRanged_j / valuesAboveMidRanged_j));
      }
      else { // right Gaussian centered on mean_1
        modelsByCondition[j].setMean_2( (midRanged_a_Ij[j] + min_a_Ij[j]) / 2);
        double deviation_sum_valuesBelowMidRanged_j = 0;
        double deviation_sum_valuesAboveMidRanged_j = 0;
        int valuesBelowMidRanged_j = 0;
        int valuesAboveMidRanged_j = 0;
        for (int i = 0; i < this.originalExpressionMatrix.getNumberOfGenes(); i++) {
          if (this.originalExpressionMatrix.geneExpressionMatrix[i][j] <=
              midRanged_a_Ij[j]) {
            deviation_sum_valuesBelowMidRanged_j =
                deviation_sum_valuesBelowMidRanged_j +
                Math.pow(this.originalExpressionMatrix.geneExpressionMatrix[i][
                         j] - modelsByCondition[j].getMean_2(), 2);
            valuesBelowMidRanged_j++;
          }
          else {
            deviation_sum_valuesAboveMidRanged_j =
                deviation_sum_valuesAboveMidRanged_j +
                Math.pow(this.originalExpressionMatrix.geneExpressionMatrix[i][
                         j] - modelsByCondition[j].getMean_1(), 2);
            valuesAboveMidRanged_j++;
          }
        }
        modelsByCondition[j].setStd_2(Math.sqrt(
            deviation_sum_valuesBelowMidRanged_j / valuesBelowMidRanged_j));
        modelsByCondition[j].setStd_1(Math.sqrt(
            deviation_sum_valuesAboveMidRanged_j / valuesAboveMidRanged_j));
      }
    }

    // EM

    int numIteractions = 0;
    boolean convergence = false;
    double[][] E_Z_i1 = new double[this.originalExpressionMatrix.
        getNumberOfGenes()][
        1];
    double[][] E_Z_i2 = new double[this.originalExpressionMatrix.
        getNumberOfGenes()][
        1];
    double new_std_1_j = 0;
    double new_mean_2_j = 0;
    double new_std_2_j = 0;

    // FOR EACH CONDITION
    for (int j = 0; j < this.originalExpressionMatrix.getNumberOfConditions();
         j++) {

//      System.out.println("CONDITION = " + j);

      numIteractions = 0;
      convergence = false;

      // BEGIN EM ITERACTIONS
      while (numIteractions <= 500 && convergence == false) {

        // STEP 1
        // compute E [Z_i1]
        // compute E [Z_i2]
        for (int i = 0; i < this.originalExpressionMatrix.getNumberOfGenes(); i++) {
          double num1 = Math.exp( -1 /
                                 (2 *
                                  Math.pow(modelsByCondition[j].getStd_1(), 2)) *
                                 Math.pow(this.originalExpressionMatrix.
                                          geneExpressionMatrix[i][j] -
                                          modelsByCondition[j].getMean_1(), 2));
          double num2 = Math.exp( -1 /
                                 (2 *
                                  Math.pow(modelsByCondition[j].getStd_2(), 2)) *
                                 Math.pow(this.originalExpressionMatrix.
                                          geneExpressionMatrix[i][j] -
                                          modelsByCondition[j].getMean_2(), 2));
          double den = Math.exp( -1 /
                                (2 *
                                 Math.pow(modelsByCondition[j].getStd_1(), 2)) *
                                Math.pow(this.originalExpressionMatrix.
                                         geneExpressionMatrix[i][j] -
                                         modelsByCondition[j].getMean_1(), 2)) +
              Math.exp( -1 / (2 * Math.pow(modelsByCondition[j].getStd_2(), 2)) *
                       Math.pow(this.originalExpressionMatrix.
                                geneExpressionMatrix[i][j] -
                                modelsByCondition[j].getMean_2(), 2));
          E_Z_i1[i][0] = num1 / den;
          E_Z_i2[i][0] = num2 / den;
        }

        // STEP 2
        // new std_1
        double sum_E_Z_i1_j = 0;
        double sum_E_Z_i1_x_i_mean_1_j = 0;
        for (int i = 0; i < this.originalExpressionMatrix.getNumberOfGenes(); i++) {
          sum_E_Z_i1_x_i_mean_1_j = sum_E_Z_i1_x_i_mean_1_j +
              Math.pow(E_Z_i1[i][0] *
                       this.originalExpressionMatrix.geneExpressionMatrix[i][j] -
                       modelsByCondition[j].getMean_1(), 2);
          sum_E_Z_i1_j = sum_E_Z_i1_j + E_Z_i1[i][0];
        }
        new_std_1_j = Math.sqrt(sum_E_Z_i1_x_i_mean_1_j / sum_E_Z_i1_j);
        // new mean_2
        double sum_E_Z_i2_j = 0;
        double sum_E_Z_i2_x_j = 0;
        for (int i = 0; i < this.originalExpressionMatrix.getNumberOfGenes(); i++) {
          sum_E_Z_i2_x_j = sum_E_Z_i2_x_j +
              (E_Z_i2[i][0] *
               this.originalExpressionMatrix.geneExpressionMatrix[i][j]);
          sum_E_Z_i2_j = sum_E_Z_i2_j + E_Z_i2[i][0];
        }
        new_mean_2_j = sum_E_Z_i2_x_j / sum_E_Z_i2_j;
        // new std_2
        double sum_E_Z_i2_x_i_mean_2_j = 0;
        for (int i = 0; i < this.originalExpressionMatrix.getNumberOfGenes(); i++) {
          sum_E_Z_i2_x_i_mean_2_j = sum_E_Z_i2_x_i_mean_2_j +
              Math.pow(E_Z_i2[i][0] *
                       this.originalExpressionMatrix.geneExpressionMatrix[i][j] -
                       modelsByCondition[j].getMean_2(), 2);
        }
        new_std_2_j = Math.sqrt(sum_E_Z_i2_x_i_mean_2_j / sum_E_Z_i2_j);

        // update stopping conditions
        convergence = Math.abs(modelsByCondition[j].getStd_1() - new_std_1_j) <=
            0.00001 &&
            Math.abs(modelsByCondition[j].getMean_2() - new_mean_2_j) <=
            0.00001 &&
            Math.abs(modelsByCondition[j].getStd_2() - new_std_2_j) <= 0.00001;
        numIteractions++;
        /*
                  System.out.println("COMPUTING MIXTURE MODELS BY CONDITION - TWO GAUSSIANS: Iteraction = " + numIteractions);
         System.out.println("mean_1 = " + modelsByCondition[j].getMean_1());
                  System.out.println("std_1 = " + modelsByCondition[j].getStd_1() + "\t" + "new_std_1 = " + new_std_1_j);
                  System.out.println("mean_2 = " + modelsByCondition[j].getMean_2() + "\t" + "new_mean_2 = " + new_mean_2_j);
                  System.out.println("std_2 = " + modelsByCondition[j].getStd_2() + "\t" + "new_std_2 = " + new_std_2_j);
         */
        // prepare next iteraction
        modelsByCondition[j].setStd_1(new_std_1_j);
        modelsByCondition[j].setMean_2(new_mean_2_j);
        modelsByCondition[j].setStd_2(new_std_2_j);
      } // END EM ITERACTION

      modelsByCondition[j].setE_Z_i1(E_Z_i1);
      modelsByCondition[j].setE_Z_i2(E_Z_i2);
    }

    return (modelsByCondition);
  }

  // ######################## THREE GAUSSIANS

  /**
   * Compute a mixture model with three Gaussians.
   * One Gaussian has mean on the mean of the expression matrix and estimated standard deviation.
   * Other two Gaussians have mean and standard deviation estimated using EM.
   *
   * @return MixtureModelThreeGaussians
   */

  public MixtureModelThreeGaussians
      computeMixtureModel_ThreeGaussians_OverallMatrix() {

    System.out.println("COMPUTING MIXTURE MODEL - THREE GAUSSIANS");

    double mean_1 = 0; // fixed
    double mean_2 = 0;
    double mean_3 = 0;
    double std_1 = 0;
    double std_2 = 0;
    double std_3 = 0;

    // compute mean of all values in the matrix
    double sum_a_ij = 0;
    for (int i = 0; i < this.originalExpressionMatrix.getNumberOfGenes(); i++) {
      for (int j = 0; j < this.originalExpressionMatrix.getNumberOfConditions();
           j++) {
        sum_a_ij = sum_a_ij +
            this.originalExpressionMatrix.geneExpressionMatrix[i][j];
      }
    }
    mean_1 = sum_a_ij /
        (this.originalExpressionMatrix.getNumberOfGenes() *
         this.originalExpressionMatrix.getNumberOfConditions());

    // compute initial values for mean_2, mean_3, std_1, std_2 and std_3
    float min_a_ij = this.originalExpressionMatrix.geneExpressionMatrix[0][0];
    float max_a_ij = this.originalExpressionMatrix.geneExpressionMatrix[0][0];
    for (int i = 0; i < this.originalExpressionMatrix.getNumberOfGenes(); i++) {
      for (int j = 0; j < this.originalExpressionMatrix.getNumberOfConditions();
           j++) {
        if (this.originalExpressionMatrix.geneExpressionMatrix[i][j] < min_a_ij) {
          min_a_ij = this.originalExpressionMatrix.geneExpressionMatrix[i][j];
        }
        if (this.originalExpressionMatrix.geneExpressionMatrix[i][j] > max_a_ij) {
          max_a_ij = this.originalExpressionMatrix.geneExpressionMatrix[i][j];
        }
      }
    }

    mean_2 = (mean_1 + min_a_ij) / 2;
    mean_3 = (mean_1 + max_a_ij) / 2;

    double deviation_sum_valuesBelowMean1 = 0;
    double deviation_sum_allValues = 0;
    double deviation_sum_valuesAboveMean1 = 0;
    int valuesBelowMean1 = 0;
    int valuesAboveMean1 = 0;
    for (int i = 0; i < this.originalExpressionMatrix.getNumberOfGenes(); i++) {
      for (int j = 0; j < this.originalExpressionMatrix.getNumberOfConditions();
           j++) {
        if (this.originalExpressionMatrix.geneExpressionMatrix[i][j] < mean_1) {
          deviation_sum_valuesBelowMean1 =
              deviation_sum_valuesBelowMean1 +
              Math.pow(this.originalExpressionMatrix.geneExpressionMatrix[i][j] -
                       mean_2, 2);
          valuesBelowMean1++;
        }
        else {
          if (this.originalExpressionMatrix.geneExpressionMatrix[i][j] > mean_1) {
            deviation_sum_valuesAboveMean1 = deviation_sum_valuesAboveMean1 +
                Math.pow(this.originalExpressionMatrix.geneExpressionMatrix[i][
                         j] - mean_3, 2);
            valuesAboveMean1++;
          }

          deviation_sum_allValues = deviation_sum_allValues +
              Math.pow(this.originalExpressionMatrix.geneExpressionMatrix[i][j] -
                       mean_1, 2);
        }
      }

      std_1 = Math.sqrt(deviation_sum_allValues /
                        this.originalExpressionMatrix.getNumberOfGenes() *
                        this.originalExpressionMatrix.getNumberOfConditions());
      std_2 = Math.sqrt(deviation_sum_valuesAboveMean1 / valuesBelowMean1);
      std_3 = Math.sqrt(deviation_sum_valuesAboveMean1 / valuesAboveMean1);
    }

    // EM

    int numIteractions = 0;
    boolean convergence = false;
    double[][] E_Z_i1 = new double[this.originalExpressionMatrix.
        getNumberOfGenes()][this.
        originalExpressionMatrix.getNumberOfConditions()];
    double[][] E_Z_i2 = new double[this.originalExpressionMatrix.
        getNumberOfGenes()][this.
        originalExpressionMatrix.getNumberOfConditions()];
    double[][] E_Z_i3 = new double[this.originalExpressionMatrix.
        getNumberOfGenes()][this.
        originalExpressionMatrix.getNumberOfConditions()];
    double new_std_1 = 0;
    double new_mean_2 = 0;
    double new_std_2 = 0;
    double new_mean_3 = 0;
    double new_std_3 = 0;

    while (numIteractions <= 500 && convergence == false) {

      // STEP 1
      // compute E [Z_i1]
      // compute E [Z_i2]
      // compute E [Z_i3]
      for (int i = 0; i < this.originalExpressionMatrix.getNumberOfGenes(); i++) {
        for (int j = 0; j < this.originalExpressionMatrix.getNumberOfConditions();
             j++) {
          double num1 = Math.exp( -1 / (2 * Math.pow(std_1, 2)) *
                                 Math.pow(this.originalExpressionMatrix.
                                          geneExpressionMatrix[i][j] - mean_1,
                                          2));
          double num2 = Math.exp( -1 / (2 * Math.pow(std_2, 2)) *
                                 Math.pow(this.originalExpressionMatrix.
                                          geneExpressionMatrix[i][j] - mean_2,
                                          2));
          double num3 = Math.exp( -1 / (2 * Math.pow(std_3, 2)) *
                                 Math.pow(this.originalExpressionMatrix.
                                          geneExpressionMatrix[i][j] - mean_3,
                                          2));
          double den =
              Math.exp( -1 / (2 * Math.pow(std_1, 2)) *
                       Math.pow(this.originalExpressionMatrix.
                                geneExpressionMatrix[i][j] - mean_1, 2)) +
              Math.exp( -1 / (2 * Math.pow(std_2, 2)) *
                       Math.pow(this.originalExpressionMatrix.
                                geneExpressionMatrix[i][j] - mean_2, 2)) +
              Math.exp( -1 / (2 * Math.pow(std_3, 2)) *
                       Math.pow(this.originalExpressionMatrix.
                                geneExpressionMatrix[i][j] - mean_3, 2));
          E_Z_i1[i][j] = num1 / den;
          E_Z_i2[i][j] = num2 / den;
          E_Z_i3[i][j] = num3 / den;
        }
      }

      // STEP 2
      // new std_1
      double sum_E_Z_i1 = 0;
      double sum_E_Z_i1_x_i_mean_1 = 0;
      for (int i = 0; i < this.originalExpressionMatrix.getNumberOfGenes(); i++) {
        for (int j = 0; j < this.originalExpressionMatrix.getNumberOfConditions();
             j++) {
          sum_E_Z_i1_x_i_mean_1 = sum_E_Z_i1_x_i_mean_1 +
              Math.pow(E_Z_i1[i][j] *
                       this.originalExpressionMatrix.geneExpressionMatrix[i][j] -
                       mean_1, 2);
          sum_E_Z_i1 = sum_E_Z_i1 + E_Z_i1[i][j];
        }
      }
      new_std_1 = Math.sqrt(sum_E_Z_i1_x_i_mean_1 / sum_E_Z_i1);
      // new mean_2
      double sum_E_Z_i2 = 0;
      double sum_E_Z_i2_x_i = 0;
      for (int i = 0; i < this.originalExpressionMatrix.getNumberOfGenes(); i++) {
        for (int j = 0; j < this.originalExpressionMatrix.getNumberOfConditions();
             j++) {
          sum_E_Z_i2_x_i = sum_E_Z_i2_x_i +
              (E_Z_i2[i][j] *
               this.originalExpressionMatrix.geneExpressionMatrix[i][j]);
          sum_E_Z_i2 = sum_E_Z_i2 + E_Z_i2[i][j];
        }
      }
      new_mean_2 = sum_E_Z_i2_x_i / sum_E_Z_i2;
      // new std_2
      double sum_E_Z_i2_x_i_mean_2 = 0;
      for (int i = 0; i < this.originalExpressionMatrix.getNumberOfGenes(); i++) {
        for (int j = 0; j < this.originalExpressionMatrix.getNumberOfConditions();
             j++) {
          sum_E_Z_i2_x_i_mean_2 = sum_E_Z_i2_x_i_mean_2 +
              Math.pow(E_Z_i2[i][j] *
                       this.originalExpressionMatrix.geneExpressionMatrix[i][j] -
                       mean_2, 2);
        }
      }
      new_std_2 = Math.sqrt(sum_E_Z_i2_x_i_mean_2 / sum_E_Z_i2);
      // new mean_3
      double sum_E_Z_i3 = 0;
      double sum_E_Z_i3_x_i = 0;
      for (int i = 0; i < this.originalExpressionMatrix.getNumberOfGenes(); i++) {
        for (int j = 0; j < this.originalExpressionMatrix.getNumberOfConditions();
             j++) {
          sum_E_Z_i3_x_i = sum_E_Z_i3_x_i +
              (E_Z_i3[i][j] *
               this.originalExpressionMatrix.geneExpressionMatrix[i][j]);
          sum_E_Z_i3 = sum_E_Z_i3 + E_Z_i3[i][j];
        }
      }
      new_mean_3 = sum_E_Z_i3_x_i / sum_E_Z_i3;
      // new std_3
      double sum_E_Z_i3_x_i_mean_3 = 0;
      for (int i = 0; i < this.originalExpressionMatrix.getNumberOfGenes(); i++) {
        for (int j = 0; j < this.originalExpressionMatrix.getNumberOfConditions();
             j++) {
          sum_E_Z_i3_x_i_mean_3 = sum_E_Z_i3_x_i_mean_3 +
              Math.pow(E_Z_i3[i][j] *
                       this.originalExpressionMatrix.geneExpressionMatrix[i][j] -
                       mean_3, 2);
        }
      }
      new_std_3 = Math.sqrt(sum_E_Z_i3_x_i_mean_3 / sum_E_Z_i3);

      // update stopping conditions
      convergence = Math.abs(std_1 - new_std_1) <= 0.00001 &&
          Math.abs(mean_2 - new_mean_2) <= 0.00001 &&
          Math.abs(std_2 - new_std_2) <= 0.00001 &&
          Math.abs(mean_3 - new_mean_3) <= 0.00001 &&
          Math.abs(std_3 - new_std_3) <= 0.00001;

      numIteractions++;
      /*
            System.out.println("FITTING MIXTURE MODEL - THREE GAUSSIANS: Iteraction = " + numIteractions);
            System.out.println("mean_1 = " + mean_1);
       System.out.println("std_1 = " + std_1 + "\t" + "new_std_1 = " + new_std_1);
       System.out.println("mean_2 = " + mean_2 + "\t" + "new_mean_2 = " + new_mean_2);
       System.out.println("std_2 = " + std_2 + "\t" + "new_std_2 = " + new_std_2);
       System.out.println("mean_3 = " + mean_3 + "\t" + "new_mean_3 = " + new_mean_3);
       System.out.println("std_3 = " + std_3 + "\t" + "new_std_3 = " + new_std_3);
       */
      // prepare next iteraction
      std_1 = new_std_1;
      mean_2 = new_mean_2;
      std_2 = new_std_2;
      mean_3 = new_mean_3;
      std_3 = new_std_3;
    }

    // return model
    MixtureModelThreeGaussians model = new MixtureModelThreeGaussians(this.
        originalExpressionMatrix.getNumberOfGenes() *
        this.originalExpressionMatrix.getNumberOfConditions(),
        mean_1, std_1, E_Z_i1, mean_2, std_2, E_Z_i2,
        mean_3, std_3, E_Z_i3);
    return (model);
  }

  /**
   * Compute a mixture model with three Gaussians for each gene.
   * One Gaussian has mean on the mean of the gene and estimated standard deviation.
   * Other two Gaussians have mean and standard deviation estimated using EM for each gene.
   *
   * @return MixtureModelThreeGaussians[] One for each gene.
   */

  public MixtureModelThreeGaussians[] computeMixtureModel_ThreeGaussians_ByGene() {

    System.out.println("COMPUTING MIXTURE MODELS BY GENE - THREE GAUSSIANS");

    MixtureModelThreeGaussians[] modelsByGene = new MixtureModelThreeGaussians[this.
        originalExpressionMatrix.getNumberOfGenes()];

    // compute mean of all values by gene
    for (int i = 0; i < this.originalExpressionMatrix.getNumberOfGenes(); i++) {
      modelsByGene[i] = new MixtureModelThreeGaussians();
      modelsByGene[i].setSampleSize(this.originalExpressionMatrix.
                                    getNumberOfConditions());
      double sum_a_iJ = 0;
      for (int j = 0; j < this.originalExpressionMatrix.getNumberOfConditions();
           j++) {
        sum_a_iJ = sum_a_iJ +
            this.originalExpressionMatrix.geneExpressionMatrix[i][j];
      }
      modelsByGene[i].setMean_1(sum_a_iJ /
                                this.originalExpressionMatrix.
                                getNumberOfConditions());
    }

    // compute initial values for mean_2, std_1 and std_2 by gene
    float[] min_a_iJ = new float[this.originalExpressionMatrix.getNumberOfGenes()];
    float[] max_a_iJ = new float[this.originalExpressionMatrix.getNumberOfGenes()];
    for (int i = 0; i < this.originalExpressionMatrix.getNumberOfGenes(); i++) {
      min_a_iJ[i] = this.originalExpressionMatrix.geneExpressionMatrix[i][0];
      max_a_iJ[i] = this.originalExpressionMatrix.geneExpressionMatrix[i][0];
      for (int j = 0; j < this.originalExpressionMatrix.getNumberOfConditions();
           j++) {
        if (this.originalExpressionMatrix.geneExpressionMatrix[i][j] <
            min_a_iJ[i]) {
          min_a_iJ[i] = this.originalExpressionMatrix.geneExpressionMatrix[i][j];
        }
        if (this.originalExpressionMatrix.geneExpressionMatrix[i][j] >
            max_a_iJ[i]) {
          max_a_iJ[i] = this.originalExpressionMatrix.geneExpressionMatrix[i][j];
        }
      }
    }

    for (int i = 0; i < this.originalExpressionMatrix.getNumberOfGenes(); i++) {
      modelsByGene[i].setMean_2( (modelsByGene[i].getMean_1() + min_a_iJ[i]) /
                                2);
      modelsByGene[i].setMean_3( (modelsByGene[i].getMean_1() + max_a_iJ[i]) /
                                2);
      double deviation_sum_valuesBelowMean1_i = 0;
      double deviation_sum_allValues_i = 0;
      double deviation_sum_valuesAboveMean1_i = 0;
      int valuesBelowMean1_i = 0;
      int valuesAboveMean1_i = 0;
      for (int j = 0; j < this.originalExpressionMatrix.getNumberOfConditions();
           j++) {
        if (this.originalExpressionMatrix.geneExpressionMatrix[i][j] <
            modelsByGene[i].getMean_1()) {
          deviation_sum_valuesBelowMean1_i =
              deviation_sum_valuesBelowMean1_i +
              Math.pow(this.originalExpressionMatrix.geneExpressionMatrix[i][j] -
                       modelsByGene[i].getMean_2(), 2);
          valuesBelowMean1_i++;
        }
        else {
          if (this.originalExpressionMatrix.geneExpressionMatrix[i][j] >
              modelsByGene[i].getMean_1()) {
            deviation_sum_valuesAboveMean1_i = deviation_sum_valuesAboveMean1_i +
                Math.pow(this.originalExpressionMatrix.geneExpressionMatrix[i][
                         j] -
                         modelsByGene[i].getMean_3(), 2);
            valuesAboveMean1_i++;
          }

          deviation_sum_allValues_i = deviation_sum_allValues_i +
              Math.pow(this.originalExpressionMatrix.geneExpressionMatrix[i][j] -
                       modelsByGene[i].getMean_1(), 2);
        }
      }

      modelsByGene[i].setStd_1(Math.sqrt(deviation_sum_allValues_i /
                                         this.originalExpressionMatrix.
                                         getNumberOfConditions()));
      modelsByGene[i].setStd_2(Math.sqrt(deviation_sum_valuesAboveMean1_i /
                                         valuesBelowMean1_i));
      modelsByGene[i].setStd_3(Math.sqrt(deviation_sum_valuesAboveMean1_i /
                                         valuesAboveMean1_i));
    }

    // EM

    int numIteractions = 0;
    boolean convergence = false;
    double[][] E_Z_i1 = new double[1][this.originalExpressionMatrix.
        getNumberOfConditions()];
    double[][] E_Z_i2 = new double[1][this.originalExpressionMatrix.
        getNumberOfConditions()];
    double[][] E_Z_i3 = new double[1][this.originalExpressionMatrix.
        getNumberOfConditions()];
    double new_std_1_i = 0;
    double new_mean_2_i = 0;
    double new_std_2_i = 0;
    double new_mean_3_i = 0;
    double new_std_3_i = 0;

    // FOR EACH GENE

    for (int i = 0; i < this.originalExpressionMatrix.getNumberOfGenes(); i++) {

//      System.out.println("GENE = " + i);

      numIteractions = 0;
      convergence = false;

      // BEGIN EM ITERACTIONS
      while (numIteractions <= 500 && convergence == false) {

        // STEP 1
        // compute E [Z_i1]
        // compute E [Z_i2]
        // compute E [Z_i3]
        for (int j = 0; j < this.originalExpressionMatrix.getNumberOfConditions();
             j++) {
          double num1 = Math.exp( -1 /
                                 (2 * Math.pow(modelsByGene[i].getStd_1(), 2)) *
                                 Math.pow(this.originalExpressionMatrix.
                                          geneExpressionMatrix[i][j] -
                                          modelsByGene[i].getMean_1(), 2));
          double num2 = Math.exp( -1 /
                                 (2 * Math.pow(modelsByGene[i].getStd_2(), 2)) *
                                 Math.pow(this.originalExpressionMatrix.
                                          geneExpressionMatrix[i][j] -
                                          modelsByGene[i].getMean_2(), 2));
          double num3 = Math.exp( -1 /
                                 (2 * Math.pow(modelsByGene[i].getStd_3(), 2)) *
                                 Math.pow(this.originalExpressionMatrix.
                                          geneExpressionMatrix[i][j] -
                                          modelsByGene[i].getMean_3(), 2));
          double den =
              Math.exp( -1 / (2 * Math.pow(modelsByGene[i].getStd_1(), 2)) *
                       Math.pow(this.originalExpressionMatrix.
                                geneExpressionMatrix[i][j] -
                                modelsByGene[i].getMean_1(), 2)) +
              Math.exp( -1 / (2 * Math.pow(modelsByGene[i].getStd_2(), 2)) *
                       Math.pow(this.originalExpressionMatrix.
                                geneExpressionMatrix[i][j] -
                                modelsByGene[i].getMean_2(), 2)) +
              Math.exp( -1 / (2 * Math.pow(modelsByGene[i].getStd_3(), 2)) *
                       Math.pow(this.originalExpressionMatrix.
                                geneExpressionMatrix[i][j] -
                                modelsByGene[i].getMean_3(), 2));
          E_Z_i1[0][j] = num1 / den;
          E_Z_i2[0][j] = num2 / den;
          E_Z_i3[0][j] = num3 / den;
        }

        // STEP 2
        // new std_1
        double sum_E_Z_i1_i = 0;
        double sum_E_Z_i1_x_i_mean_1_i = 0;
        for (int j = 0; j < this.originalExpressionMatrix.getNumberOfConditions();
             j++) {
          sum_E_Z_i1_x_i_mean_1_i = sum_E_Z_i1_x_i_mean_1_i +
              Math.pow(E_Z_i1[0][j] *
                       this.originalExpressionMatrix.geneExpressionMatrix[i][j] -
                       modelsByGene[i].getMean_1(), 2);
          sum_E_Z_i1_i = sum_E_Z_i1_i + E_Z_i1[0][j];
        }
        new_std_1_i = Math.sqrt(sum_E_Z_i1_x_i_mean_1_i / sum_E_Z_i1_i);
        // new mean_2
        double sum_E_Z_i2_i = 0;
        double sum_E_Z_i2_x_i = 0;
        for (int j = 0; j < this.originalExpressionMatrix.getNumberOfConditions();
             j++) {
          sum_E_Z_i2_x_i = sum_E_Z_i2_x_i +
              (E_Z_i2[0][j] *
               this.originalExpressionMatrix.geneExpressionMatrix[i][j]);
          sum_E_Z_i2_i = sum_E_Z_i2_i + E_Z_i2[0][j];
        }
        new_mean_2_i = sum_E_Z_i2_x_i / sum_E_Z_i2_i;
        // new std_2
        double sum_E_Z_i2_x_i_mean_2_i = 0;
        for (int j = 0; j < this.originalExpressionMatrix.getNumberOfConditions();
             j++) {
          sum_E_Z_i2_x_i_mean_2_i = sum_E_Z_i2_x_i_mean_2_i +
              Math.pow(E_Z_i2[0][j] *
                       this.originalExpressionMatrix.geneExpressionMatrix[i][j] -
                       modelsByGene[i].getMean_2(), 2);
        }
        new_std_2_i = Math.sqrt(sum_E_Z_i2_x_i_mean_2_i / sum_E_Z_i2_i);
        // new mean_3
        double sum_E_Z_i3_i = 0;
        double sum_E_Z_i3_x_i = 0;
        for (int j = 0; j < this.originalExpressionMatrix.getNumberOfConditions();
             j++) {
          sum_E_Z_i3_x_i = sum_E_Z_i3_x_i +
              (E_Z_i3[0][j] *
               this.originalExpressionMatrix.geneExpressionMatrix[i][j]);
          sum_E_Z_i3_i = sum_E_Z_i3_i + E_Z_i3[0][j];
        }
        new_mean_3_i = sum_E_Z_i3_x_i / sum_E_Z_i3_i;
        // new std_3
        double sum_E_Z_i3_x_i_mean_3_i = 0;
        for (int j = 0; j < this.originalExpressionMatrix.getNumberOfConditions();
             j++) {
          sum_E_Z_i3_x_i_mean_3_i = sum_E_Z_i3_x_i_mean_3_i +
              Math.pow(E_Z_i3[0][j] *
                       this.originalExpressionMatrix.geneExpressionMatrix[i][j] -
                       modelsByGene[i].getMean_3(), 2);
        }
        new_std_3_i = Math.sqrt(sum_E_Z_i3_x_i_mean_3_i / sum_E_Z_i3_i);

        // update stopping conditions
        convergence = Math.abs(modelsByGene[i].getStd_1() - new_std_1_i) <=
            0.00001 &&
            Math.abs(modelsByGene[i].getMean_2() - new_mean_2_i) <= 0.00001 &&
            Math.abs(modelsByGene[i].getStd_2() - new_std_2_i) <= 0.00001 &&
            Math.abs(modelsByGene[i].getMean_3() - new_mean_3_i) <= 0.00001 &&
            Math.abs(modelsByGene[i].getStd_3() - new_std_3_i) <= 0.00001;
        numIteractions++;
        /*
                System.out.println("FITTING MIXTURE MODELS - THREE GAUSSIANS BY GENE: Iteraction = " + numIteractions);
                System.out.println("mean_1 = " + modelsByGene[i].getMean_1());
                System.out.println("std_1 = " + modelsByGene[i].getStd_1() + "\t" + "new_std_1 = " + new_std_1_i);
                System.out.println("mean_2 = " + modelsByGene[i].getMean_2() + "\t" + "new_mean_2 = " + new_mean_2_i);
                System.out.println("std_2 = " + modelsByGene[i].getStd_2() + "\t" + "new_std_2 = " + new_std_2_i);
                System.out.println("mean_3 = " + modelsByGene[i].getMean_3() + "\t" + "new_mean_3 = " + new_mean_3_i);
                System.out.println("std_3 = " + modelsByGene[i].getStd_3() + "\t" + "new_std_3 = " + new_std_3_i);
         */
        // prepare next iteraction
        modelsByGene[i].setStd_1(new_std_1_i);
        modelsByGene[i].setMean_2(new_mean_2_i);
        modelsByGene[i].setStd_2(new_std_2_i);
        modelsByGene[i].setMean_3(new_mean_3_i);
        modelsByGene[i].setStd_3(new_std_3_i);
      }
      modelsByGene[i].setE_Z_i1(E_Z_i1);
      modelsByGene[i].setE_Z_i2(E_Z_i2);
      modelsByGene[i].setE_Z_i3(E_Z_i3);
    }
    return (modelsByGene);
  }

  /**
   * Compute a mixture model with three Gaussians for each condition.
   * One Gaussian has mean on the mean of the condition and estimated standard deviation.
   * Other two Gaussians have mean and standard deviation estimated using EM for each gene.
   *
   * @return MixtureModelThreeGaussians[] One for each condition.
   */

  public MixtureModelThreeGaussians[]
      computeMixtureModel_ThreeGaussians_ByCondition() {

    System.out.println(
        "COMPUTING MIXTURE MODELS BY CONDITION - THREE GAUSSIANS");

    MixtureModelThreeGaussians[] modelsByCondition = new
        MixtureModelThreeGaussians[this.originalExpressionMatrix.
        getNumberOfConditions()];

    // compute mean of all values by Condition
    for (int j = 0; j < this.originalExpressionMatrix.getNumberOfConditions();
         j++) {
      modelsByCondition[j] = new MixtureModelThreeGaussians();
      modelsByCondition[j].setSampleSize(this.originalExpressionMatrix.
                                         getNumberOfGenes());
      double sum_a_Ij = 0;
      for (int i = 0; i < this.originalExpressionMatrix.getNumberOfGenes(); i++) {
        sum_a_Ij = sum_a_Ij +
            this.originalExpressionMatrix.geneExpressionMatrix[i][j];
      }
      modelsByCondition[j].setMean_1(sum_a_Ij /
                                     this.originalExpressionMatrix.
                                     getNumberOfGenes());
    }

    // compute initial values for mean_2, std_1 and std_2 by gene
    float[] min_a_Ij = new float[this.originalExpressionMatrix.
        getNumberOfConditions()];
    float[] max_a_Ij = new float[this.originalExpressionMatrix.
        getNumberOfConditions()];
    for (int j = 0; j < this.originalExpressionMatrix.getNumberOfConditions();
         j++) {
      min_a_Ij[j] = this.originalExpressionMatrix.geneExpressionMatrix[0][j];
      max_a_Ij[j] = this.originalExpressionMatrix.geneExpressionMatrix[0][j];
      for (int i = 0; i < this.originalExpressionMatrix.getNumberOfGenes(); i++) {
        if (this.originalExpressionMatrix.geneExpressionMatrix[i][j] <
            min_a_Ij[j]) {
          min_a_Ij[j] = this.originalExpressionMatrix.geneExpressionMatrix[i][j];
        }
        if (this.originalExpressionMatrix.geneExpressionMatrix[i][j] >
            max_a_Ij[j]) {
          max_a_Ij[j] = this.originalExpressionMatrix.geneExpressionMatrix[i][j];
        }
      }
    }

    for (int j = 0; j < this.originalExpressionMatrix.getNumberOfConditions();
         j++) {
      modelsByCondition[j].setMean_2( (modelsByCondition[j].getMean_1() +
                                       min_a_Ij[j]) / 2);
      modelsByCondition[j].setMean_3( (modelsByCondition[j].getMean_1() +
                                       max_a_Ij[j]) / 2);
      double deviation_sum_valuesBelowMean1_j = 0;
      double deviation_sum_allValues_j = 0;
      double deviation_sum_valuesAboveMean1_j = 0;
      int valuesBelowMean1_j = 0;
      int valuesAboveMean1_j = 0;
      for (int i = 0; i < this.originalExpressionMatrix.getNumberOfGenes(); i++) {
        if (this.originalExpressionMatrix.geneExpressionMatrix[i][j] <
            modelsByCondition[j].getMean_1()) {
          deviation_sum_valuesBelowMean1_j =
              deviation_sum_valuesBelowMean1_j +
              Math.pow(this.originalExpressionMatrix.geneExpressionMatrix[i][j] -
                       modelsByCondition[j].getMean_2(), 2);
          valuesBelowMean1_j++;
        }
        else {
          if (this.originalExpressionMatrix.geneExpressionMatrix[i][j] >
              modelsByCondition[j].getMean_1()) {
            deviation_sum_valuesAboveMean1_j = deviation_sum_valuesAboveMean1_j +
                Math.pow(this.originalExpressionMatrix.geneExpressionMatrix[i][
                         j] -
                         modelsByCondition[j].getMean_3(), 2);
            valuesAboveMean1_j++;
          }

          deviation_sum_allValues_j = deviation_sum_allValues_j +
              Math.pow(this.originalExpressionMatrix.geneExpressionMatrix[i][j] -
                       modelsByCondition[j].getMean_1(), 2);
        }
      }

      modelsByCondition[j].setStd_1(Math.sqrt(deviation_sum_allValues_j /
                                              this.originalExpressionMatrix.
                                              getNumberOfGenes()));
      modelsByCondition[j].setStd_2(Math.sqrt(deviation_sum_valuesAboveMean1_j /
                                              valuesBelowMean1_j));
      modelsByCondition[j].setStd_3(Math.sqrt(deviation_sum_valuesAboveMean1_j /
                                              valuesAboveMean1_j));
    }

    // EM

    int numIteractions = 0;
    boolean convergence = false;
    double[][] E_Z_i1 = new double[this.originalExpressionMatrix.
        getNumberOfGenes()][
        1];
    double[][] E_Z_i2 = new double[this.originalExpressionMatrix.
        getNumberOfGenes()][
        1];
    double[][] E_Z_i3 = new double[this.originalExpressionMatrix.
        getNumberOfGenes()][
        1];
    double new_std_1_j = 0;
    double new_mean_2_j = 0;
    double new_std_2_j = 0;
    double new_mean_3_j = 0;
    double new_std_3_j = 0;

    // FOR EACH CONDITION

    for (int j = 0; j < this.originalExpressionMatrix.getNumberOfConditions();
         j++) {

//      System.out.println("CONDITION = " + j);

      numIteractions = 0;
      convergence = false;

      // BEGIN EM ITERACTIONS
      while (numIteractions <= 500 && convergence == false) {

        // STEP 1
        // compute E [Z_i1]
        // compute E [Z_i2]
        // compute E [Z_i3]
        for (int i = 0; i < this.originalExpressionMatrix.getNumberOfGenes(); i++) {
          double num1 = Math.exp( -1 /
                                 (2 *
                                  Math.pow(modelsByCondition[j].getStd_1(), 2)) *
                                 Math.pow(this.originalExpressionMatrix.
                                          geneExpressionMatrix[i][j] -
                                          modelsByCondition[j].getMean_1(), 2));
          double num2 = Math.exp( -1 /
                                 (2 *
                                  Math.pow(modelsByCondition[j].getStd_2(), 2)) *
                                 Math.pow(this.originalExpressionMatrix.
                                          geneExpressionMatrix[i][j] -
                                          modelsByCondition[j].getMean_2(), 2));
          double num3 = Math.exp( -1 /
                                 (2 *
                                  Math.pow(modelsByCondition[j].getStd_3(), 2)) *
                                 Math.pow(this.originalExpressionMatrix.
                                          geneExpressionMatrix[i][j] -
                                          modelsByCondition[j].getMean_3(), 2));
          double den =
              Math.exp( -1 / (2 * Math.pow(modelsByCondition[j].getStd_1(), 2)) *
                       Math.pow(this.originalExpressionMatrix.
                                geneExpressionMatrix[i][j] -
                                modelsByCondition[j].getMean_1(), 2)) +
              Math.exp( -1 / (2 * Math.pow(modelsByCondition[j].getStd_2(), 2)) *
                       Math.pow(this.originalExpressionMatrix.
                                geneExpressionMatrix[i][j] -
                                modelsByCondition[j].getMean_2(), 2)) +
              Math.exp( -1 / (2 * Math.pow(modelsByCondition[j].getStd_3(), 2)) *
                       Math.pow(this.originalExpressionMatrix.
                                geneExpressionMatrix[i][j] -
                                modelsByCondition[j].getMean_3(), 2));
          E_Z_i1[i][0] = num1 / den;
          E_Z_i2[i][0] = num2 / den;
          E_Z_i3[i][0] = num3 / den;
        }

        // STEP 2
        // new std_1
        double sum_E_Z_i1_j = 0;
        double sum_E_Z_i1_x_i_mean_1_j = 0;
        for (int i = 0; i < this.originalExpressionMatrix.getNumberOfGenes(); i++) {
          sum_E_Z_i1_x_i_mean_1_j = sum_E_Z_i1_x_i_mean_1_j +
              Math.pow(E_Z_i1[i][0] *
                       this.originalExpressionMatrix.geneExpressionMatrix[i][j] -
                       modelsByCondition[j].getMean_1(), 2);
          sum_E_Z_i1_j = sum_E_Z_i1_j + E_Z_i1[i][0];
        }
        new_std_1_j = Math.sqrt(sum_E_Z_i1_x_i_mean_1_j / sum_E_Z_i1_j);
        // new mean_2
        double sum_E_Z_i2_j = 0;
        double sum_E_Z_i2_x_j = 0;
        for (int i = 0; i < this.originalExpressionMatrix.getNumberOfGenes(); i++) {
          sum_E_Z_i2_x_j = sum_E_Z_i2_x_j +
              (E_Z_i2[i][0] *
               this.originalExpressionMatrix.geneExpressionMatrix[i][j]);
          sum_E_Z_i2_j = sum_E_Z_i2_j + E_Z_i2[i][0];
        }
        new_mean_2_j = sum_E_Z_i2_x_j / sum_E_Z_i2_j;
        // new std_2
        double sum_E_Z_i2_x_i_mean_2_j = 0;
        for (int i = 0; i < this.originalExpressionMatrix.getNumberOfGenes(); i++) {
          sum_E_Z_i2_x_i_mean_2_j = sum_E_Z_i2_x_i_mean_2_j +
              Math.pow(E_Z_i2[i][0] *
                       this.originalExpressionMatrix.geneExpressionMatrix[i][j] -
                       modelsByCondition[j].getMean_2(), 2);
        }
        new_std_2_j = Math.sqrt(sum_E_Z_i2_x_i_mean_2_j / sum_E_Z_i2_j);
        // new mean_3
        double sum_E_Z_i3_j = 0;
        double sum_E_Z_i3_x_j = 0;
        for (int i = 0; i < this.originalExpressionMatrix.getNumberOfGenes(); i++) {
          sum_E_Z_i3_x_j = sum_E_Z_i3_x_j +
              (E_Z_i3[i][0] *
               this.originalExpressionMatrix.geneExpressionMatrix[i][j]);
          sum_E_Z_i3_j = sum_E_Z_i3_j + E_Z_i3[i][0];
        }
        new_mean_3_j = sum_E_Z_i3_x_j / sum_E_Z_i3_j;
        // new std_3
        double sum_E_Z_i3_x_i_mean_3_j = 0;
        for (int i = 0; i < this.originalExpressionMatrix.getNumberOfGenes(); i++) {
          sum_E_Z_i3_x_i_mean_3_j = sum_E_Z_i3_x_i_mean_3_j +
              Math.pow(E_Z_i3[i][0] *
                       this.originalExpressionMatrix.geneExpressionMatrix[i][j] -
                       modelsByCondition[j].getMean_3(), 2);
        }
        new_std_3_j = Math.sqrt(sum_E_Z_i3_x_i_mean_3_j / sum_E_Z_i3_j);

        // update stopping conditions
        convergence = Math.abs(modelsByCondition[j].getStd_1() - new_std_1_j) <=
            0.00001 &&
            Math.abs(modelsByCondition[j].getMean_2() - new_mean_2_j) <=
            0.00001 &&
            Math.abs(modelsByCondition[j].getStd_2() - new_std_2_j) <= 0.00001 &&
            Math.abs(modelsByCondition[j].getMean_3() - new_mean_3_j) <=
            0.00001 &&
            Math.abs(modelsByCondition[j].getStd_3() - new_std_3_j) <= 0.00001;
        numIteractions++;
        /*
                System.out.println("FITTING MIXTURE MODEL - THREE GAUSSIANS BY CONDITION: Iteraction = " + numIteractions);
         System.out.println("mean_1 = " + modelsByCondition[j].getMean_1());
                System.out.println("std_1 = " + modelsByCondition[j].getStd_1() + "\t" + "new_std_1 = " + new_std_1_j);
                System.out.println("mean_2 = " + modelsByCondition[j].getMean_2() + "\t" + "new_mean_2 = " + new_mean_2_j);
                System.out.println("std_2 = " + modelsByCondition[j].getStd_2() + "\t" + "new_std_2 = " + new_std_2_j);
                System.out.println("mean_3 = " + modelsByCondition[j].getMean_3() + "\t" + "new_mean_3 = " + new_mean_3_j);
                System.out.println("std_3 = " + modelsByCondition[j].getStd_3() + "\t" + "new_std_3 = " + new_std_3_j);
         */
        // prepare next iteraction
        modelsByCondition[j].setStd_1(new_std_1_j);
        modelsByCondition[j].setMean_2(new_mean_2_j);
        modelsByCondition[j].setStd_2(new_std_2_j);
        modelsByCondition[j].setMean_3(new_mean_3_j);
        modelsByCondition[j].setStd_3(new_std_3_j);
      }
      modelsByCondition[j].setE_Z_i1(E_Z_i1);
      modelsByCondition[j].setE_Z_i2(E_Z_i2);
      modelsByCondition[j].setE_Z_i3(E_Z_i3);
    }
    return (modelsByCondition);
  }

  // ###################### EVALUATE MIXTURE MODELS USING BIC

  /**
   *
   * @param model1 MixtureModelOneGaussian
   * @param freeParametersModel1 int
   * @param model2 MixtureModelTwoGaussians
   * @param freeParametersModel2 int
   * @param model3 MixtureModelThreeGaussians
   * @param freeParametersModel3 int
   * @return int
   */
  public int evaluateMixtureModelsUsingBIC_OverallMatrix(
      MixtureModelOneGaussian model1, int freeParametersModel1,
      MixtureModelTwoGaussians model2, int freeParametersModel2,
      MixtureModelThreeGaussians model3, int freeParametersModel3) {
    double BIC_model1 = MixtureModelOneGaussian.computeBIC_OverallMatrix(model1,
        freeParametersModel1);
    double BIC_model2 = MixtureModelTwoGaussians.computeBIC_OverallMatrix(
        model2, freeParametersModel2);
    double BIC_model3 = MixtureModelThreeGaussians.computeBIC_OverallMatrix(
        model3, freeParametersModel3);

    System.out.println("COMPUTING BEST MIXTURE MODEL USING BIC");

    if (Math.max(BIC_model1, BIC_model2) == BIC_model1 &&
        Math.max(BIC_model1, BIC_model3) == BIC_model1) {
      return 1;
    }
    else {
      if (Math.max(BIC_model1, BIC_model2) == BIC_model2 &&
          Math.max(BIC_model2, BIC_model3) == BIC_model2) {
        return 2;
      }
      else {
        return 3;
      }
    }
  }

  /**
   *
   * @param modelsByGene1 MixtureModelOneGaussian[]
   * @param freeParametersModel1 int
   * @param modelsByGene2 MixtureModelTwoGaussians[]
   * @param freeParametersModel2 int
   * @param modelsByGene3 MixtureModelThreeGaussians[]
   * @param freeParametersModel3 int
   * @return int[]
   */
  public int[] evaluateMixtureModelsUsingBIC_ByGene(MixtureModelOneGaussian[]
      modelsByGene1, int freeParametersModel1,
      MixtureModelTwoGaussians[] modelsByGene2, int freeParametersModel2,
      MixtureModelThreeGaussians[] modelsByGene3, int freeParametersModel3) {
    System.out.println("COMPUTING BEST MIXTURE MODEL BY GENE USING BIC");
    int numberOfModels = modelsByGene1.length;
    int[] bestModels = new int[numberOfModels];

    // exception number of models must be equal
    double[] BIC_model1 = MixtureModelOneGaussian.computeBIC_ByGene(
        modelsByGene1, freeParametersModel1);
    double[] BIC_model2 = MixtureModelTwoGaussians.computeBIC_ByGene(
        modelsByGene2, freeParametersModel2);
    double[] BIC_model3 = MixtureModelThreeGaussians.computeBIC_ByGene(
        modelsByGene3, freeParametersModel3);

    for (int k = 0; k < numberOfModels; k++) {
      if (Math.max(BIC_model1[k], BIC_model2[k]) == BIC_model1[k] &&
          Math.max(BIC_model1[k], BIC_model3[k]) == BIC_model1[k]) {
        bestModels[k] = 1;
      }
      else {
        if (Math.max(BIC_model1[k], BIC_model2[k]) == BIC_model2[k] &&
            Math.max(BIC_model2[k], BIC_model3[k]) == BIC_model2[k]) {
          bestModels[k] = 2;
        }
        else {
          bestModels[k] = 3;
        }
      }
    }
    return (bestModels);
  }

  /**
   *
   * @param modelsByCondition1 MixtureModelOneGaussian[]
   * @param freeParametersModel1 int
   * @param modelsByCondition2 MixtureModelTwoGaussians[]
   * @param freeParametersModel2 int
   * @param modelsByCondition3 MixtureModelThreeGaussians[]
   * @param freeParametersModel3 int
   * @return int[]
   */
  public int[] evaluateMixtureModelsUsingBIC_ByCondition(
      MixtureModelOneGaussian[] modelsByCondition1, int freeParametersModel1,
      MixtureModelTwoGaussians[] modelsByCondition2, int freeParametersModel2,
      MixtureModelThreeGaussians[] modelsByCondition3, int freeParametersModel3) {
    System.out.println("COMPUTING BEST MIXTURE MODEL BY CONDITION USING BIC");
    int numberOfModels = modelsByCondition1.length;
    int[] bestModels = new int[numberOfModels];

    // exception number of models must be equal
    double[] BIC_model1 = MixtureModelOneGaussian.computeBIC_ByCondition(
        modelsByCondition1, freeParametersModel1);
    double[] BIC_model2 = MixtureModelTwoGaussians.computeBIC_ByCondition(
        modelsByCondition2, freeParametersModel2);
    double[] BIC_model3 = MixtureModelThreeGaussians.computeBIC_ByCondition(
        modelsByCondition3, freeParametersModel3);

    for (int k = 0; k < numberOfModels; k++) {
      if (Math.max(BIC_model1[k], BIC_model2[k]) == BIC_model1[k] &&
          Math.max(BIC_model1[k], BIC_model3[k]) == BIC_model1[k]) {
        bestModels[k] = 1;
      }
      else {
        if (Math.max(BIC_model1[k], BIC_model2[k]) == BIC_model2[k] &&
            Math.max(BIC_model2[k], BIC_model3[k]) == BIC_model2[k]) {
          bestModels[k] = 2;
        }
        else {
          bestModels[k] = 3;
        }
      }
    }
    return (bestModels);
  }

  // ####################### DISCRETIZE MATRIX USING MIXTURE MODELS

  /**
   * Computes three mixture models: one with one gaussian, one with two gaussians and one with three gaussians.
   * Evalutes the three models using BIC and discretizes the expression matrix using the best model.
   * @param symbolDownExpression char
   * @param symbolNoExpression char
   * @param symbolUpExpression char
   *
   * @throws Exception
   */
  public void
      computeDiscretizedMatrix_MixtureModels_OverallMatrix(char
      symbolDownExpression, char symbolNoExpression, char symbolUpExpression) throws
      Exception {

    if (this.originalExpressionMatrix.hasMissingValues) {
      throw new Exception("CANNOT DISCRETIZE MATRIX: matrix has missing values");
    }

    if (symbolDownExpression > symbolNoExpression ||
        symbolNoExpression > symbolUpExpression) {
      throw new Exception("INVALID ALPHABET: symbolDownExpression > symbolNoExpression OR symbolNoExpression > symbolUpExpression");
    }

    char[][] symbolicMatrix = new char[this.originalExpressionMatrix.
        getNumberOfGenes()][this.originalExpressionMatrix.getNumberOfConditions()];
    char[] alphabet = new char[3];

    alphabet[0] = symbolDownExpression;
    alphabet[1] = symbolNoExpression;
    alphabet[2] = symbolUpExpression;

    // ONE GAUSSIAN
    MixtureModelOneGaussian oneGaussian_OverallMatrix = this.
        computeMixtureModel_OneGaussian_OverallMatrix();
    // TWO GAUSSIANS
    MixtureModelTwoGaussians twoGaussians_OverallMatrix = this.
        computeMixtureModel_TwoGaussians_OverallMatrix();
    // THREE GAUSSIANS
    MixtureModelThreeGaussians threeGaussians_OverallMatrix = this.
        computeMixtureModel_ThreeGaussians_OverallMatrix();

    // EVALUATE MIXTURE MODELS
    int bestModel = this.evaluateMixtureModelsUsingBIC_OverallMatrix(
        oneGaussian_OverallMatrix, 1,
        twoGaussians_OverallMatrix, 3, threeGaussians_OverallMatrix, 5);

//    System.out.println("BEST MODEL = " + bestModel);

    PrintWriter out = new PrintWriter(new BufferedWriter(new FileWriter(
        "bestMixtureModel_OverallMatrix.txt")));
    out.println("" + bestModel);

//    System.out.println("DISCRETIZING EXPRESSION MATRIX USING BEST MODEL");

    // DISCRETIZE MATRIX USING BEST MODEL
    if (bestModel == 1) { // BEST MODEL = ONE GAUSSIAN
      // discretizar os valores para tr�s bins, com iguais frequ�ncias.
      this.computeDiscretizedMatrix_EqualFrequency_K_Symbols_OverallMatrix(3);
      symbolicMatrix = this.symbolicExpressionMatrix;
    }

    if (bestModel == 2) { // BEST MODEL = TWO GAUSSIANS
      // GAUSSIAN 1 - GAUSSIAN 2
      // or
      // GAUSSIAN 2 - GAUSSIAN 1

      // GAUSSIAN 1 - GAUSSIAN 2
      if (twoGaussians_OverallMatrix.getMean_1() <=
          twoGaussians_OverallMatrix.getMean_2()) {
        for (int i = 0; i < this.originalExpressionMatrix.getNumberOfGenes(); i++) {
          for (int j = 0;
               j < this.originalExpressionMatrix.getNumberOfConditions();
               j++) {
            // discretize using symbolNoExpression and symbolUpExpression
            // E_Z_i1 = probability that a_ij belongs to the gaussian 1 (symbolNoExpression)
            // E_Z_i2 = probability that a_ij belongs to the gaussian 2 (symbolUpExpression)
            if (twoGaussians_OverallMatrix.getE_Z_i1()[i][j] >=
                twoGaussians_OverallMatrix.getE_Z_i2()[i][j]) {
              symbolicMatrix[i][j] = symbolNoExpression;
            }
            else {
              symbolicMatrix[i][j] = symbolUpExpression;
            }
          }
        }
      } // END GAUSSIAN 1 - GAUSSIAN 2
      else { // GAUSSIAN 2 - GAUSSIAN 1
        for (int i = 0; i < this.originalExpressionMatrix.getNumberOfGenes(); i++) {
          for (int j = 0;
               j < this.originalExpressionMatrix.getNumberOfConditions();
               j++) {
            // discretize using symbolNoExpression and symbolDownExpression
            // E_Z_i1 = probability that a_ij belongs to the gaussian 1 (symbolNoExpression)
            // E_Z_i2 = probability that a_ij belongs to the gaussian 2 (symbolDownExpression)
            if (twoGaussians_OverallMatrix.getE_Z_i1()[i][j] >=
                twoGaussians_OverallMatrix.getE_Z_i2()[i][j]) {
              symbolicMatrix[i][j] = symbolNoExpression;
            }
            else {
              symbolicMatrix[i][j] = symbolDownExpression;
            }
          }
        }
      } // END GAUSSIAN 2 - GAUSSIAN 1
    } // END IF BEST MODEL = 1 GAUSSIAN

    if (bestModel == 3) {
      // BEST MODEL = THREE GAUSSIANS
      // GAUSSIAN 1 - GAUSSIAN ? - GAUSSIAN ?
      // GAUSSIAN ? - GAUSSIAN 1 - GAUSSIAN ?
      // GAUSSIAN ? - GAUSSIAN ? - GAUSSIAN 1

      // GAUSSIAN 1 - GAUSSIAN ? - GAUSSIAN ?

      // GAUSSIAN 1 - GAUSSIAN 2 - GAUSSIAN 3
      if (threeGaussians_OverallMatrix.getMean_1() <=
          threeGaussians_OverallMatrix.getMean_2() &&
          threeGaussians_OverallMatrix.getMean_2() <=
          threeGaussians_OverallMatrix.getMean_3()) {
        for (int i = 0; i < this.originalExpressionMatrix.getNumberOfGenes(); i++) {
          for (int j = 0;
               j < this.originalExpressionMatrix.getNumberOfConditions();
               j++) {
            // discretize using symbolNoExpression and symbolUpExpression
            // E_Z_i1 = probability that a_ij belongs to the gaussian 1 (symbolDownExpression)
            // E_Z_i2 = probability that a_ij belongs to the gaussian 2 (symbolNoExpression)
            // E_Z_i2 = probability that a_ij belongs to the gaussian 3 (symbolUpExpression)

            // GAUSSIAN 1
            if (threeGaussians_OverallMatrix.getE_Z_i1()[i][j] >=
                threeGaussians_OverallMatrix.getE_Z_i2()[i][j] &&
                threeGaussians_OverallMatrix.getE_Z_i1()[i][j] >=
                threeGaussians_OverallMatrix.getE_Z_i3()[i][j]) {
              symbolicMatrix[i][j] = symbolDownExpression;
            }
            else { // GAUSSIAN 2
              if (threeGaussians_OverallMatrix.getE_Z_i2()[i][j] >=
                  threeGaussians_OverallMatrix.getE_Z_i1()[i][j] &&
                  threeGaussians_OverallMatrix.getE_Z_i2()[i][j] >=
                  threeGaussians_OverallMatrix.getE_Z_i3()[i][j]) {
                symbolicMatrix[i][j] = symbolNoExpression;
              }
              else { // GAUSSIAN 3
                symbolicMatrix[i][j] = symbolUpExpression;
              }
            }
          }
        }
      } // END GAUSSIAN 1 - GAUSSIAN 2 - GAUSSIAN 3

      // GAUSSIAN 1 - GAUSSIAN 3 - GAUSSIAN 2
      if (threeGaussians_OverallMatrix.getMean_1() <=
          threeGaussians_OverallMatrix.getMean_3() &&
          threeGaussians_OverallMatrix.getMean_3() <=
          threeGaussians_OverallMatrix.getMean_2()) {
        for (int i = 0; i < this.originalExpressionMatrix.getNumberOfGenes(); i++) {
          for (int j = 0;
               j < this.originalExpressionMatrix.getNumberOfConditions();
               j++) {
            // discretize using symbolNoExpression and symbolUpExpression
            // E_Z_i1 = probability that a_ij belongs to the gaussian 1 (symbolDownExpression)
            // E_Z_i2 = probability that a_ij belongs to the gaussian 2 (symbolUpExpression)
            // E_Z_i2 = probability that a_ij belongs to the gaussian 3 (symbolNoExpression)

            // GAUSSIAN 1
            if (threeGaussians_OverallMatrix.getE_Z_i1()[i][j] >=
                threeGaussians_OverallMatrix.getE_Z_i2()[i][j] &&
                threeGaussians_OverallMatrix.getE_Z_i1()[i][j] >=
                threeGaussians_OverallMatrix.getE_Z_i3()[i][j]) {
              symbolicMatrix[i][j] = symbolDownExpression;
            }
            else { // GAUSSIAN 2
              if (threeGaussians_OverallMatrix.getE_Z_i2()[i][j] >=
                  threeGaussians_OverallMatrix.getE_Z_i1()[i][j] &&
                  threeGaussians_OverallMatrix.getE_Z_i2()[i][j] >=
                  threeGaussians_OverallMatrix.getE_Z_i3()[i][j]) {
                symbolicMatrix[i][j] = symbolUpExpression;
              }
              else { // GAUSSIAN 3
                symbolicMatrix[i][j] = symbolNoExpression;
              }
            }
          }
        }
      } // END GAUSSIAN 1 - GAUSSIAN 3 - GAUSSIAN 2

      // GAUSSIAN ? - GAUSSIAN 1 - GAUSSIAN ?

      // GAUSSIAN 2 - GAUSSIAN 1 - GAUSSIAN 3
      if (threeGaussians_OverallMatrix.getMean_2() <=
          threeGaussians_OverallMatrix.getMean_1() &&
          threeGaussians_OverallMatrix.getMean_1() <=
          threeGaussians_OverallMatrix.getMean_3()) {
        for (int i = 0; i < this.originalExpressionMatrix.getNumberOfGenes(); i++) {
          for (int j = 0;
               j < this.originalExpressionMatrix.getNumberOfConditions();
               j++) {
            // discretize using symbolNoExpression and symbolUpExpression
            // E_Z_i1 = probability that a_ij belongs to the gaussian 1 (symbolNoExpression)
            // E_Z_i2 = probability that a_ij belongs to the gaussian 2 (symbolDownExpression)
            // E_Z_i2 = probability that a_ij belongs to the gaussian 3 (symbolUpExpression)

            // GAUSSIAN 1
            if (threeGaussians_OverallMatrix.getE_Z_i1()[i][j] >=
                threeGaussians_OverallMatrix.getE_Z_i2()[i][j] &&
                threeGaussians_OverallMatrix.getE_Z_i1()[i][j] >=
                threeGaussians_OverallMatrix.getE_Z_i3()[i][j]) {
              symbolicMatrix[i][j] = symbolNoExpression;
            }
            else { // GAUSSIAN 2
              if (threeGaussians_OverallMatrix.getE_Z_i2()[i][j] >=
                  threeGaussians_OverallMatrix.getE_Z_i1()[i][j] &&
                  threeGaussians_OverallMatrix.getE_Z_i2()[i][j] >=
                  threeGaussians_OverallMatrix.getE_Z_i3()[i][j]) {
                symbolicMatrix[i][j] = symbolDownExpression;
              }
              else { // GAUSSIAN 3
                symbolicMatrix[i][j] = symbolUpExpression;
              }
            }
          }
        }
      } // END GAUSSIAN 2 - GAUSSIAN 1 - GAUSSIAN 3

      // GAUSSIAN 3 - GAUSSIAN 1 - GAUSSIAN 2
      if (threeGaussians_OverallMatrix.getMean_3() <=
          threeGaussians_OverallMatrix.getMean_1() &&
          threeGaussians_OverallMatrix.getMean_1() <=
          threeGaussians_OverallMatrix.getMean_2()) {
        for (int i = 0; i < this.originalExpressionMatrix.getNumberOfGenes(); i++) {
          for (int j = 0;
               j < this.originalExpressionMatrix.getNumberOfConditions();
               j++) {
            // discretize using symbolNoExpression and symbolUpExpression
            // E_Z_i1 = probability that a_ij belongs to the gaussian 1 (symbolNoExpression)
            // E_Z_i2 = probability that a_ij belongs to the gaussian 2 (symbolUpExpression)
            // E_Z_i2 = probability that a_ij belongs to the gaussian 3 (symbolDownExpression)

            // GAUSSIAN 1
            if (threeGaussians_OverallMatrix.getE_Z_i1()[i][j] >=
                threeGaussians_OverallMatrix.getE_Z_i2()[i][j] &&
                threeGaussians_OverallMatrix.getE_Z_i1()[i][j] >=
                threeGaussians_OverallMatrix.getE_Z_i3()[i][j]) {
              symbolicMatrix[i][j] = symbolNoExpression;
            }
            else { // GAUSSIAN 2
              if (threeGaussians_OverallMatrix.getE_Z_i2()[i][j] >=
                  threeGaussians_OverallMatrix.getE_Z_i1()[i][j] &&
                  threeGaussians_OverallMatrix.getE_Z_i2()[i][j] >=
                  threeGaussians_OverallMatrix.getE_Z_i3()[i][j]) {
                symbolicMatrix[i][j] = symbolUpExpression;
              }
              else { // GAUSSIAN 3
                symbolicMatrix[i][j] = symbolDownExpression;
              }
            }
          }
        }
      } // END GAUSSIAN 3 - GAUSSIAN 1 - GAUSSIAN 2

      // GAUSSIAN ? - GAUSSIAN ? - GAUSSIAN 1

      // GAUSSIAN 2 - GAUSSIAN 3 - GAUSSIAN 1
      if (threeGaussians_OverallMatrix.getMean_2() <=
          threeGaussians_OverallMatrix.getMean_3() &&
          threeGaussians_OverallMatrix.getMean_3() <=
          threeGaussians_OverallMatrix.getMean_1()) {
        for (int i = 0; i < this.originalExpressionMatrix.getNumberOfGenes(); i++) {
          for (int j = 0;
               j < this.originalExpressionMatrix.getNumberOfConditions();
               j++) {
            // discretize using symbolNoExpression and symbolUpExpression
            // E_Z_i1 = probability that a_ij belongs to the gaussian 1 (symbolUpExpression)
            // E_Z_i2 = probability that a_ij belongs to the gaussian 2 (symbolDownExpression)
            // E_Z_i2 = probability that a_ij belongs to the gaussian 3 (symbolNoExpression)

            // GAUSSIAN 1
            if (threeGaussians_OverallMatrix.getE_Z_i1()[i][j] >=
                threeGaussians_OverallMatrix.getE_Z_i2()[i][j] &&
                threeGaussians_OverallMatrix.getE_Z_i1()[i][j] >=
                threeGaussians_OverallMatrix.getE_Z_i3()[i][j]) {
              symbolicMatrix[i][j] = symbolUpExpression;
            }
            else { // GAUSSIAN 2
              if (threeGaussians_OverallMatrix.getE_Z_i2()[i][j] >=
                  threeGaussians_OverallMatrix.getE_Z_i1()[i][j] &&
                  threeGaussians_OverallMatrix.getE_Z_i2()[i][j] >=
                  threeGaussians_OverallMatrix.getE_Z_i3()[i][j]) {
                symbolicMatrix[i][j] = symbolDownExpression;
              }
              else { // GAUSSIAN 3
                symbolicMatrix[i][j] = symbolNoExpression;
              }
            }
          }
        }
      } // END GAUSSIAN 2 - GAUSSIAN 3 - GAUSSIAN 1

      // GAUSSIAN 3 - GAUSSIAN 2 - GAUSSIAN 1
      if (threeGaussians_OverallMatrix.getMean_3() <=
          threeGaussians_OverallMatrix.getMean_2() &&
          threeGaussians_OverallMatrix.getMean_2() <=
          threeGaussians_OverallMatrix.getMean_1()) {
        for (int i = 0; i < this.originalExpressionMatrix.getNumberOfGenes(); i++) {
          for (int j = 0;
               j < this.originalExpressionMatrix.getNumberOfConditions();
               j++) {
            // discretize using symbolDownExpression, symbolNoExpression and symbolUpExpression
            // E_Z_i1 = probability that a_ij belongs to the gaussian 1 (symbolUpExpression)
            // E_Z_i2 = probability that a_ij belongs to the gaussian 2 (symbolNoExpression)
            // E_Z_i2 = probability that a_ij belongs to the gaussian 3 (symbolDownExpression)

            // GAUSSIAN 1
            if (threeGaussians_OverallMatrix.getE_Z_i1()[i][j] >=
                threeGaussians_OverallMatrix.getE_Z_i2()[i][j] &&
                threeGaussians_OverallMatrix.getE_Z_i1()[i][j] >=
                threeGaussians_OverallMatrix.getE_Z_i3()[i][j]) {
              symbolicMatrix[i][j] = symbolUpExpression;
            }
            else { // GAUSSIAN 2
              if (threeGaussians_OverallMatrix.getE_Z_i2()[i][j] >=
                  threeGaussians_OverallMatrix.getE_Z_i1()[i][j] &&
                  threeGaussians_OverallMatrix.getE_Z_i2()[i][j] >=
                  threeGaussians_OverallMatrix.getE_Z_i3()[i][j]) {
                symbolicMatrix[i][j] = symbolNoExpression;
              }
              else { // GAUSSIAN 3
                symbolicMatrix[i][j] = symbolDownExpression;
              }
            }
          }
        }
      } // END GAUSSIAN 3 - GAUSSIAN 1 - GAUSSIAN 2

    } // END BEST MODEL = 3
    out.close();
  }

  /**
   * Computes three mixture models by gene: one with one gaussian, one with two gaussians and one with three gaussians.
   * Evalutes the three models using BIC and discretizes the expression matrix using the best model for each gene.
   * @param symbolDownExpression char
   * @param symbolNoExpression char
   * @param symbolUpExpression char
   *
   * @throws Exception
   */
  public void
      computeDiscretizedMatrix_MixtureModels_ByGene(char
      symbolDownExpression, char symbolNoExpression, char symbolUpExpression) throws
      Exception {

    if (this.originalExpressionMatrix.hasMissingValues) {
      throw new Exception("CANNOT DISCRETIZE MATRIX: matrix has missing values");
    }

    if (symbolDownExpression > symbolNoExpression ||
        symbolNoExpression > symbolUpExpression) {
      throw new Exception("INVALID ALPHABET: symbolDownExpression > symbolNoExpression OR symbolNoExpression > symbolUpExpression");
    }

    char[][] symbolicMatrix = new char[this.originalExpressionMatrix.
        getNumberOfGenes()][this.originalExpressionMatrix.getNumberOfConditions()];
    char[] alphabet = new char[3];

    alphabet[0] = symbolDownExpression;
    alphabet[1] = symbolNoExpression;
    alphabet[2] = symbolUpExpression;

    // ONE GAUSSIAN
    MixtureModelOneGaussian[] oneGaussian_ByGene = this.
        computeMixtureModel_OneGaussian_ByGene();
    // TWO GAUSSIANS
    MixtureModelTwoGaussians[] twoGaussians_ByGene = this.
        computeMixtureModel_TwoGaussians_ByGene();
    // THREE GAUSSIANS
    MixtureModelThreeGaussians[] threeGaussians_ByGene = this.
        computeMixtureModel_ThreeGaussians_ByGene();

    // EVALUATE MIXTURE MODELS
    int[] bestModels = this.evaluateMixtureModelsUsingBIC_ByGene(
        oneGaussian_ByGene, 1,
        twoGaussians_ByGene, 3, threeGaussians_ByGene, 5);

/*    PrintWriter out = new PrintWriter(new BufferedWriter(new FileWriter(
        "bestMixtureModels_ByGene.txt")));
 */

    for (int i = 0; i < this.originalExpressionMatrix.getNumberOfGenes(); i++) {

//      System.out.println("BEST MODEL FOR GENE " + i + " = " + bestModels[i]);

//      out.println("" + bestModels[i]);

/*      System.out.println(
          "DISCRETIZING EXPRESSION MATRIX USING BEST MODEL FOR EACH GENE");
 */

      // DISCRETIZE MATRIX USING BEST MODEL
      if (bestModels[i] == 1) { // BEST MODEL = ONE GAUSSIAN

/*        for (int j = 0; j < this.originalExpressionMatrix.getNumberOfConditions();
             j++) {
          out.print("" + oneGaussian_ByGene[i].getE_Z_i1()[0][j] + "\t");
        }
        out.println();
 */

        // discretizar os valores para tr�s bins, com iguais frequ�ncias.
        this.computeDiscretizedMatrix_EqualFrequency_K_Symbols_ByGene(3);
        symbolicMatrix = this.symbolicExpressionMatrix;
      }

      if (bestModels[i] == 2) { // BEST MODEL = TWO GAUSSIANS

/*        for (int j = 0; j < this.originalExpressionMatrix.getNumberOfConditions();
             j++) {
          out.print("" + twoGaussians_ByGene[i].getE_Z_i1()[0][j] + "\t");
        }
        out.println();
        for (int j = 0; j < this.originalExpressionMatrix.getNumberOfConditions();
             j++) {
          out.print("" + twoGaussians_ByGene[i].getE_Z_i2()[0][j] + "\t");
        }
        out.println();
 */

        // GAUSSIAN 1 - GAUSSIAN 2
        // or
        // GAUSSIAN 2 - GAUSSIAN 1

        // GAUSSIAN 1 - GAUSSIAN 2
        if (twoGaussians_ByGene[i].getMean_1() <=
            twoGaussians_ByGene[i].getMean_2()) {
          for (int j = 0;
               j < this.originalExpressionMatrix.getNumberOfConditions();
               j++) {
            // discretize using symbolNoExpression and symbolUpExpression
            // E_Z_i1 = probability that a_ij belongs to the gaussian 1 (symbolNoExpression)
            // E_Z_i2 = probability that a_ij belongs to the gaussian 2 (symbolUpExpression)
            if (twoGaussians_ByGene[i].getE_Z_i1()[0][j] >=
                twoGaussians_ByGene[i].getE_Z_i2()[0][j]) {
              symbolicMatrix[i][j] = symbolNoExpression;
            }
            else {
              symbolicMatrix[i][j] = symbolUpExpression;
            }
          }
        } // END GAUSSIAN 1 - GAUSSIAN 2
        else { // GAUSSIAN 2 - GAUSSIAN 1
          for (int j = 0;
               j < this.originalExpressionMatrix.getNumberOfConditions();
               j++) {
            // discretize using symbolNoExpression and symbolDownExpression
            // E_Z_i1 = probability that a_ij belongs to the gaussian 1 (symbolNoExpression)
            // E_Z_i2 = probability that a_ij belongs to the gaussian 2 (symbolDownExpression)
            if (twoGaussians_ByGene[i].getE_Z_i1()[0][j] >=
                twoGaussians_ByGene[i].getE_Z_i2()[0][j]) {
              symbolicMatrix[i][j] = symbolNoExpression;
            }
            else {
              symbolicMatrix[i][j] = symbolDownExpression;
            }
          }
        } // END GAUSSIAN 2 - GAUSSIAN 1
      } // END IF BEST MODEL = 1 GAUSSIAN

      if (bestModels[i] == 3) {

/*        for (int j = 0; j < this.originalExpressionMatrix.getNumberOfConditions();
             j++) {
          out.print("" + threeGaussians_ByGene[i].getE_Z_i1()[0][j] + "\t");
        }
        out.println();
        for (int j = 0; j < this.originalExpressionMatrix.getNumberOfConditions();
             j++) {
          out.print("" + threeGaussians_ByGene[i].getE_Z_i2()[0][j] + "\t");
        }
        out.println();
        for (int j = 0; j < this.originalExpressionMatrix.getNumberOfConditions();
             j++) {
          out.print("" + threeGaussians_ByGene[i].getE_Z_i3()[0][j] + "\t");
        }
        out.println();
 */

        // BEST MODEL = THREE GAUSSIANS
        // GAUSSIAN 1 - GAUSSIAN ? - GAUSSIAN ?
        // GAUSSIAN ? - GAUSSIAN 1 - GAUSSIAN ?
        // GAUSSIAN ? - GAUSSIAN ? - GAUSSIAN 1

        // GAUSSIAN 1 - GAUSSIAN ? - GAUSSIAN ?

        // GAUSSIAN 1 - GAUSSIAN 2 - GAUSSIAN 3
        if (threeGaussians_ByGene[i].getMean_1() <=
            threeGaussians_ByGene[i].getMean_2() &&
            threeGaussians_ByGene[i].getMean_2() <=
            threeGaussians_ByGene[i].getMean_3()) {
          for (int j = 0;
               j < this.originalExpressionMatrix.getNumberOfConditions();
               j++) {
            // discretize using symbolNoExpression and symbolUpExpression
            // E_Z_i1 = probability that a_ij belongs to the gaussian 1 (symbolDownExpression)
            // E_Z_i2 = probability that a_ij belongs to the gaussian 2 (symbolNoExpression)
            // E_Z_i2 = probability that a_ij belongs to the gaussian 3 (symbolUpExpression)

            // GAUSSIAN 1
            if (threeGaussians_ByGene[i].getE_Z_i1()[0][j] >=
                threeGaussians_ByGene[i].getE_Z_i2()[0][j] &&
                threeGaussians_ByGene[i].getE_Z_i1()[0][j] >=
                threeGaussians_ByGene[i].getE_Z_i3()[0][j]) {
              symbolicMatrix[i][j] = symbolDownExpression;
            }
            else { // GAUSSIAN 2
              if (threeGaussians_ByGene[i].getE_Z_i2()[0][j] >=
                  threeGaussians_ByGene[i].getE_Z_i1()[0][j] &&
                  threeGaussians_ByGene[i].getE_Z_i2()[0][j] >=
                  threeGaussians_ByGene[i].getE_Z_i3()[0][j]) {
                symbolicMatrix[i][j] = symbolNoExpression;
              }
              else { // GAUSSIAN 3
                symbolicMatrix[i][j] = symbolUpExpression;
              }
            }
          }
        } // END GAUSSIAN 1 - GAUSSIAN 2 - GAUSSIAN 3

        // GAUSSIAN 1 - GAUSSIAN 3 - GAUSSIAN 2
        if (threeGaussians_ByGene[i].getMean_1() <=
            threeGaussians_ByGene[i].getMean_3() &&
            threeGaussians_ByGene[i].getMean_3() <=
            threeGaussians_ByGene[i].getMean_2()) {
          for (int j = 0;
               j < this.originalExpressionMatrix.getNumberOfConditions();
               j++) {
            // discretize using symbolNoExpression and symbolUpExpression
            // E_Z_i1 = probability that a_ij belongs to the gaussian 1 (symbolDownExpression)
            // E_Z_i2 = probability that a_ij belongs to the gaussian 2 (symbolUpExpression)
            // E_Z_i2 = probability that a_ij belongs to the gaussian 3 (symbolNoExpression)

            // GAUSSIAN 1
            if (threeGaussians_ByGene[i].getE_Z_i1()[0][j] >=
                threeGaussians_ByGene[i].getE_Z_i2()[0][j] &&
                threeGaussians_ByGene[i].getE_Z_i1()[0][j] >=
                threeGaussians_ByGene[i].getE_Z_i3()[0][j]) {
              symbolicMatrix[i][j] = symbolDownExpression;
            }
            else { // GAUSSIAN 2
              if (threeGaussians_ByGene[i].getE_Z_i2()[0][j] >=
                  threeGaussians_ByGene[i].getE_Z_i1()[0][j] &&
                  threeGaussians_ByGene[i].getE_Z_i2()[0][j] >=
                  threeGaussians_ByGene[i].getE_Z_i3()[0][j]) {
                symbolicMatrix[i][j] = symbolUpExpression;
              }
              else { // GAUSSIAN 3
                symbolicMatrix[i][j] = symbolNoExpression;
              }
            }
          }
        } // END GAUSSIAN 1 - GAUSSIAN 3 - GAUSSIAN 2

        // GAUSSIAN ? - GAUSSIAN 1 - GAUSSIAN ?

        // GAUSSIAN 2 - GAUSSIAN 1 - GAUSSIAN 3
        if (threeGaussians_ByGene[i].getMean_2() <=
            threeGaussians_ByGene[i].getMean_1() &&
            threeGaussians_ByGene[i].getMean_1() <=
            threeGaussians_ByGene[i].getMean_3()) {
          for (int j = 0;
               j < this.originalExpressionMatrix.getNumberOfConditions();
               j++) {
            // discretize using symbolNoExpression and symbolUpExpression
            // E_Z_i1 = probability that a_ij belongs to the gaussian 1 (symbolNoExpression)
            // E_Z_i2 = probability that a_ij belongs to the gaussian 2 (symbolDownExpression)
            // E_Z_i2 = probability that a_ij belongs to the gaussian 3 (symbolUpExpression)

            // GAUSSIAN 1
            if (threeGaussians_ByGene[i].getE_Z_i1()[0][j] >=
                threeGaussians_ByGene[i].getE_Z_i2()[0][j] &&
                threeGaussians_ByGene[i].getE_Z_i1()[0][j] >=
                threeGaussians_ByGene[i].getE_Z_i3()[0][j]) {
              symbolicMatrix[i][j] = symbolNoExpression;
            }
            else { // GAUSSIAN 2
              if (threeGaussians_ByGene[i].getE_Z_i2()[0][j] >=
                  threeGaussians_ByGene[i].getE_Z_i1()[0][j] &&
                  threeGaussians_ByGene[i].getE_Z_i2()[0][j] >=
                  threeGaussians_ByGene[i].getE_Z_i3()[0][j]) {
                symbolicMatrix[i][j] = symbolDownExpression;
              }
              else { // GAUSSIAN 3
                symbolicMatrix[i][j] = symbolUpExpression;
              }
            }
          }
        }
      } // END GAUSSIAN 2 - GAUSSIAN 1 - GAUSSIAN 3

      // GAUSSIAN 3 - GAUSSIAN 1 - GAUSSIAN 2
      if (threeGaussians_ByGene[i].getMean_3() <=
          threeGaussians_ByGene[i].getMean_1() &&
          threeGaussians_ByGene[i].getMean_1() <=
          threeGaussians_ByGene[i].getMean_2()) {
        for (int j = 0; j < this.originalExpressionMatrix.getNumberOfConditions();
             j++) {
          // discretize using symbolNoExpression and symbolUpExpression
          // E_Z_i1 = probability that a_ij belongs to the gaussian 1 (symbolNoExpression)
          // E_Z_i2 = probability that a_ij belongs to the gaussian 2 (symbolUpExpression)
          // E_Z_i2 = probability that a_ij belongs to the gaussian 3 (symbolDownExpression)

          // GAUSSIAN 1
          if (threeGaussians_ByGene[i].getE_Z_i1()[0][j] >=
              threeGaussians_ByGene[i].getE_Z_i2()[0][j] &&
              threeGaussians_ByGene[i].getE_Z_i1()[0][j] >=
              threeGaussians_ByGene[i].getE_Z_i3()[0][j]) {
            symbolicMatrix[i][j] = symbolNoExpression;
          }
          else { // GAUSSIAN 2
            if (threeGaussians_ByGene[i].getE_Z_i2()[0][j] >=
                threeGaussians_ByGene[i].getE_Z_i1()[0][j] &&
                threeGaussians_ByGene[i].getE_Z_i2()[0][j] >=
                threeGaussians_ByGene[i].getE_Z_i3()[0][j]) {
              symbolicMatrix[i][j] = symbolUpExpression;
            }
            else { // GAUSSIAN 3
              symbolicMatrix[i][j] = symbolDownExpression;
            }
          }
        } // END GAUSSIAN 3 - GAUSSIAN 1 - GAUSSIAN 2

        // GAUSSIAN ? - GAUSSIAN ? - GAUSSIAN 1

        // GAUSSIAN 2 - GAUSSIAN 3 - GAUSSIAN 1
        if (threeGaussians_ByGene[i].getMean_2() <=
            threeGaussians_ByGene[i].getMean_3() &&
            threeGaussians_ByGene[i].getMean_3() <=
            threeGaussians_ByGene[i].getMean_1()) {
          for (int j = 0;
               j < this.originalExpressionMatrix.getNumberOfConditions();
               j++) {
            // discretize using symbolNoExpression and symbolUpExpression
            // E_Z_i1 = probability that a_ij belongs to the gaussian 1 (symbolUpExpression)
            // E_Z_i2 = probability that a_ij belongs to the gaussian 2 (symbolDownExpression)
            // E_Z_i2 = probability that a_ij belongs to the gaussian 3 (symbolNoExpression)

            // GAUSSIAN 1
            if (threeGaussians_ByGene[i].getE_Z_i1()[0][j] >=
                threeGaussians_ByGene[i].getE_Z_i2()[0][j] &&
                threeGaussians_ByGene[i].getE_Z_i1()[0][j] >=
                threeGaussians_ByGene[i].getE_Z_i3()[0][j]) {
              symbolicMatrix[i][j] = symbolUpExpression;
            }
            else { // GAUSSIAN 2
              if (threeGaussians_ByGene[i].getE_Z_i2()[0][j] >=
                  threeGaussians_ByGene[i].getE_Z_i1()[0][j] &&
                  threeGaussians_ByGene[i].getE_Z_i2()[0][j] >=
                  threeGaussians_ByGene[i].getE_Z_i3()[0][j]) {
                symbolicMatrix[i][j] = symbolDownExpression;
              }
              else { // GAUSSIAN 3
                symbolicMatrix[i][j] = symbolNoExpression;
              }
            }
          }
        } // END GAUSSIAN 2 - GAUSSIAN 3 - GAUSSIAN 1

        // GAUSSIAN 3 - GAUSSIAN 2 - GAUSSIAN 1
        if (threeGaussians_ByGene[i].getMean_3() <=
            threeGaussians_ByGene[i].getMean_2() &&
            threeGaussians_ByGene[i].getMean_2() <=
            threeGaussians_ByGene[i].getMean_1()) {
          for (int j = 0;
               j < this.originalExpressionMatrix.getNumberOfConditions();
               j++) {
            // discretize using symbolDownExpression, symbolNoExpression and symbolUpExpression
            // E_Z_i1 = probability that a_ij belongs to the gaussian 1 (symbolUpExpression)
            // E_Z_i2 = probability that a_ij belongs to the gaussian 2 (symbolNoExpression)
            // E_Z_i2 = probability that a_ij belongs to the gaussian 3 (symbolDownExpression)

            // GAUSSIAN 1
            if (threeGaussians_ByGene[i].getE_Z_i1()[0][j] >=
                threeGaussians_ByGene[i].getE_Z_i2()[0][j] &&
                threeGaussians_ByGene[i].getE_Z_i1()[0][j] >=
                threeGaussians_ByGene[i].getE_Z_i3()[0][j]) {
              symbolicMatrix[i][j] = symbolUpExpression;
            }
            else { // GAUSSIAN 2
              if (threeGaussians_ByGene[i].getE_Z_i2()[0][j] >=
                  threeGaussians_ByGene[i].getE_Z_i1()[0][j] &&
                  threeGaussians_ByGene[i].getE_Z_i2()[0][j] >=
                  threeGaussians_ByGene[i].getE_Z_i3()[0][j]) {
                symbolicMatrix[i][j] = symbolNoExpression;
              }
              else { // GAUSSIAN 3
                symbolicMatrix[i][j] = symbolDownExpression;
              }
            }
          }
        } // END GAUSSIAN 3 - GAUSSIAN 1 - GAUSSIAN 2

      } // END BEST MODEL = 3
    }

//    out.close();

    this.alphabet = alphabet;
    this.symbolicExpressionMatrix = symbolicMatrix;
  }

  /**
   * Computes three mixture models by condition: one with one gaussian, one with two gaussians and one with three gaussians.
   * Evalutes the three models using BIC and discretizes the expression matrix using the best model for each condition.
   * @param symbolDownExpression char
   * @param symbolNoExpression char
   * @param symbolUpExpression char
   *
   * @throws Exception
   */
  public void
      computeDiscretizedMatrix_MixtureModels_ByCondition(char
      symbolDownExpression, char symbolNoExpression, char symbolUpExpression) throws
      Exception {

    if (this.originalExpressionMatrix.hasMissingValues) {
      throw new Exception("CANNOT DISCRETIZE MATRIX: matrix has missing values");
    }

    if (symbolDownExpression > symbolNoExpression ||
        symbolNoExpression > symbolUpExpression) {
      throw new Exception("INVALID ALPHABET: symbolDownExpression > symbolNoExpression OR symbolNoExpression > symbolUpExpression");
    }

    char[][] symbolicMatrix = new char[this.originalExpressionMatrix.
        getNumberOfGenes()][this.originalExpressionMatrix.getNumberOfConditions()];
    char[] alphabet = new char[3];

    alphabet[0] = symbolDownExpression;
    alphabet[1] = symbolNoExpression;
    alphabet[2] = symbolUpExpression;

    // ONE GAUSSIAN
    MixtureModelOneGaussian[] oneGaussian_ByCondition = this.
        computeMixtureModel_OneGaussian_ByCondition();
    // TWO GAUSSIANS
    MixtureModelTwoGaussians[] twoGaussians_ByCondition = this.
        computeMixtureModel_TwoGaussians_ByCondition();
    // THREE GAUSSIANS
    MixtureModelThreeGaussians[] threeGaussians_ByCondition = this.
        computeMixtureModel_ThreeGaussians_ByCondition();

    // EVALUATE MIXTURE MODELS
    int[] bestModels = this.evaluateMixtureModelsUsingBIC_ByCondition(
        oneGaussian_ByCondition, 1,
        twoGaussians_ByCondition, 3, threeGaussians_ByCondition, 5);

/*    PrintWriter out = new PrintWriter(new BufferedWriter(new FileWriter(
        "bestMixtureModels_ByCondition.txt")));
*/

    for (int j = 0; j < this.originalExpressionMatrix.getNumberOfConditions();
         j++) {

/*      System.out.println("BEST MODEL FOR CONDITION " + j + " = " + bestModels[j]);

      out.println("" + bestModels[j]);

      System.out.println(
          "DISCRETIZING EXPRESSION MATRIX USING BEST MODEL FOR EACH CONDITION");
*/

      // DISCRETIZE MATRIX USING BEST MODEL
      if (bestModels[j] == 1) { // BEST MODEL = ONE GAUSSIAN

/*        for (int i = 0; i < this.originalExpressionMatrix.getNumberOfGenes(); i++) {
          out.print("" + oneGaussian_ByCondition[j].getE_Z_i1()[i][0] + "\t");
        }
        out.println();
*/

        // discretizar os valores para tr�s bins, com iguais frequ�ncias.
        this.computeDiscretizedMatrix_EqualFrequency_K_Symbols_ByCondition(3);
        symbolicMatrix = this.symbolicExpressionMatrix;
      }

      if (bestModels[j] == 2) { // BEST MODEL = TWO GAUSSIANS

/*        for (int i = 0; i < this.originalExpressionMatrix.getNumberOfGenes(); i++) {
          out.print("" + twoGaussians_ByCondition[j].getE_Z_i1()[i][0] + "\t");
        }
        out.println();
        for (int i = 0; i < this.originalExpressionMatrix.getNumberOfGenes(); i++) {
          out.print("" + twoGaussians_ByCondition[j].getE_Z_i2()[i][0] + "\t");
        }
        out.println();
*/

        // GAUSSIAN 1 - GAUSSIAN 2
        // or
        // GAUSSIAN 2 - GAUSSIAN 1

        // GAUSSIAN 1 - GAUSSIAN 2
        if (twoGaussians_ByCondition[j].getMean_1() <=
            twoGaussians_ByCondition[j].getMean_2()) {
          for (int i = 0; i < this.originalExpressionMatrix.getNumberOfGenes();
               i++) {
            // discretize using symbolNoExpression and symbolUpExpression
            // E_Z_i1 = probability that a_ij belongs to the gaussian 1 (symbolNoExpression)
            // E_Z_i2 = probability that a_ij belongs to the gaussian 2 (symbolUpExpression)
            if (twoGaussians_ByCondition[j].getE_Z_i1()[i][0] >=
                twoGaussians_ByCondition[j].getE_Z_i2()[i][0]) {
              symbolicMatrix[i][j] = symbolNoExpression;
            }
            else {
              symbolicMatrix[i][j] = symbolUpExpression;
            }
          }
        } // END GAUSSIAN 1 - GAUSSIAN 2
        else { // GAUSSIAN 2 - GAUSSIAN 1
          for (int i = 0; i < this.originalExpressionMatrix.getNumberOfGenes();
               i++) {
            // discretize using symbolNoExpression and symbolDownExpression
            // E_Z_i1 = probability that a_ij belongs to the gaussian 1 (symbolNoExpression)
            // E_Z_i2 = probability that a_ij belongs to the gaussian 2 (symbolDownExpression)
            if (twoGaussians_ByCondition[j].getE_Z_i1()[i][0] >=
                twoGaussians_ByCondition[j].getE_Z_i2()[i][0]) {
              symbolicMatrix[i][j] = symbolNoExpression;
            }
            else {
              symbolicMatrix[i][j] = symbolDownExpression;
            }
          }
        } // END GAUSSIAN 2 - GAUSSIAN 1
      } // END IF BEST MODEL = 1 GAUSSIAN

      if (bestModels[j] == 3) {

/*        for (int i = 0; i < this.originalExpressionMatrix.getNumberOfGenes(); i++) {
          out.print("" + threeGaussians_ByCondition[j].getE_Z_i1()[i][0] + "\t");
        }
        out.println();
        for (int i = 0; i < this.originalExpressionMatrix.getNumberOfGenes(); i++) {
          out.print("" + threeGaussians_ByCondition[j].getE_Z_i2()[i][0] + "\t");
        }
        out.println();
        for (int i = 0; i < this.originalExpressionMatrix.getNumberOfGenes(); i++) {
          out.print("" + threeGaussians_ByCondition[j].getE_Z_i3()[i][0] + "\t");
        }
        out.println();
*/

        // BEST MODEL = THREE GAUSSIANS
        // GAUSSIAN 1 - GAUSSIAN ? - GAUSSIAN ?
        // GAUSSIAN ? - GAUSSIAN 1 - GAUSSIAN ?
        // GAUSSIAN ? - GAUSSIAN ? - GAUSSIAN 1

        // GAUSSIAN 1 - GAUSSIAN ? - GAUSSIAN ?

        // GAUSSIAN 1 - GAUSSIAN 2 - GAUSSIAN 3
        if (threeGaussians_ByCondition[j].getMean_1() <=
            threeGaussians_ByCondition[j].getMean_2() &&
            threeGaussians_ByCondition[j].getMean_2() <=
            threeGaussians_ByCondition[j].getMean_3()) {
          for (int i = 0; i < this.originalExpressionMatrix.getNumberOfGenes();
               i++) {
            // discretize using symbolNoExpression and symbolUpExpression
            // E_Z_i1 = probability that a_ij belongs to the gaussian 1 (symbolDownExpression)
            // E_Z_i2 = probability that a_ij belongs to the gaussian 2 (symbolNoExpression)
            // E_Z_i2 = probability that a_ij belongs to the gaussian 3 (symbolUpExpression)

            // GAUSSIAN 1
            if (threeGaussians_ByCondition[j].getE_Z_i1()[i][0] >=
                threeGaussians_ByCondition[j].getE_Z_i2()[i][0] &&
                threeGaussians_ByCondition[j].getE_Z_i1()[i][0] >=
                threeGaussians_ByCondition[j].getE_Z_i3()[i][0]) {
              symbolicMatrix[i][j] = symbolDownExpression;
            }
            else { // GAUSSIAN 2
              if (threeGaussians_ByCondition[j].getE_Z_i2()[i][0] >=
                  threeGaussians_ByCondition[j].getE_Z_i1()[i][0] &&
                  threeGaussians_ByCondition[j].getE_Z_i2()[i][0] >=
                  threeGaussians_ByCondition[j].getE_Z_i3()[i][0]) {
                symbolicMatrix[i][j] = symbolNoExpression;
              }
              else { // GAUSSIAN 3
                symbolicMatrix[i][j] = symbolUpExpression;
              }
            }
          }
        } // END GAUSSIAN 1 - GAUSSIAN 2 - GAUSSIAN 3

        // GAUSSIAN 1 - GAUSSIAN 3 - GAUSSIAN 2
        if (threeGaussians_ByCondition[j].getMean_1() <=
            threeGaussians_ByCondition[j].getMean_3() &&
            threeGaussians_ByCondition[j].getMean_3() <=
            threeGaussians_ByCondition[j].getMean_2()) {
          for (int i = 0; i < this.originalExpressionMatrix.getNumberOfGenes();
               i++) {
            // discretize using symbolNoExpression and symbolUpExpression
            // E_Z_i1 = probability that a_ij belongs to the gaussian 1 (symbolDownExpression)
            // E_Z_i2 = probability that a_ij belongs to the gaussian 2 (symbolUpExpression)
            // E_Z_i2 = probability that a_ij belongs to the gaussian 3 (symbolNoExpression)

            // GAUSSIAN 1
            if (threeGaussians_ByCondition[j].getE_Z_i1()[i][0] >=
                threeGaussians_ByCondition[j].getE_Z_i2()[i][0] &&
                threeGaussians_ByCondition[j].getE_Z_i1()[i][0] >=
                threeGaussians_ByCondition[j].getE_Z_i3()[i][0]) {
              symbolicMatrix[i][j] = symbolDownExpression;
            }
            else { // GAUSSIAN 2
              if (threeGaussians_ByCondition[j].getE_Z_i2()[i][0] >=
                  threeGaussians_ByCondition[j].getE_Z_i1()[i][0] &&
                  threeGaussians_ByCondition[j].getE_Z_i2()[i][0] >=
                  threeGaussians_ByCondition[j].getE_Z_i3()[i][0]) {
                symbolicMatrix[i][j] = symbolUpExpression;
              }
              else { // GAUSSIAN 3
                symbolicMatrix[i][j] = symbolNoExpression;
              }
            }
          }
        } // END GAUSSIAN 1 - GAUSSIAN 3 - GAUSSIAN 2

        // GAUSSIAN ? - GAUSSIAN 1 - GAUSSIAN ?

        // GAUSSIAN 2 - GAUSSIAN 1 - GAUSSIAN 3
        if (threeGaussians_ByCondition[j].getMean_2() <=
            threeGaussians_ByCondition[j].getMean_1() &&
            threeGaussians_ByCondition[j].getMean_1() <=
            threeGaussians_ByCondition[j].getMean_3()) {
          for (int i = 0; i < this.originalExpressionMatrix.getNumberOfGenes();
               i++) {
            // discretize using symbolNoExpression and symbolUpExpression
            // E_Z_i1 = probability that a_ij belongs to the gaussian 1 (symbolNoExpression)
            // E_Z_i2 = probability that a_ij belongs to the gaussian 2 (symbolDownExpression)
            // E_Z_i2 = probability that a_ij belongs to the gaussian 3 (symbolUpExpression)

            // GAUSSIAN 1
            if (threeGaussians_ByCondition[j].getE_Z_i1()[i][0] >=
                threeGaussians_ByCondition[j].getE_Z_i2()[i][0] &&
                threeGaussians_ByCondition[j].getE_Z_i1()[i][0] >=
                threeGaussians_ByCondition[j].getE_Z_i3()[i][0]) {
              symbolicMatrix[i][j] = symbolNoExpression;
            }
            else { // GAUSSIAN 2
              if (threeGaussians_ByCondition[j].getE_Z_i2()[i][0] >=
                  threeGaussians_ByCondition[j].getE_Z_i1()[i][0] &&
                  threeGaussians_ByCondition[j].getE_Z_i2()[i][0] >=
                  threeGaussians_ByCondition[j].getE_Z_i3()[i][0]) {
                symbolicMatrix[i][j] = symbolDownExpression;
              }
              else { // GAUSSIAN 3
                symbolicMatrix[i][j] = symbolUpExpression;
              }
            }
          }
        }
      } // END GAUSSIAN 2 - GAUSSIAN 1 - GAUSSIAN 3

      // GAUSSIAN 3 - GAUSSIAN 1 - GAUSSIAN 2
      if (threeGaussians_ByCondition[j].getMean_3() <=
          threeGaussians_ByCondition[j].getMean_1() &&
          threeGaussians_ByCondition[j].getMean_1() <=
          threeGaussians_ByCondition[j].getMean_2()) {
        for (int i = 0; i < this.originalExpressionMatrix.getNumberOfGenes(); i++) {
          // discretize using symbolNoExpression and symbolUpExpression
          // E_Z_i1 = probability that a_ij belongs to the gaussian 1 (symbolNoExpression)
          // E_Z_i2 = probability that a_ij belongs to the gaussian 2 (symbolUpExpression)
          // E_Z_i2 = probability that a_ij belongs to the gaussian 3 (symbolDownExpression)

          // GAUSSIAN 1
          if (threeGaussians_ByCondition[j].getE_Z_i1()[i][0] >=
              threeGaussians_ByCondition[j].getE_Z_i2()[i][0] &&
              threeGaussians_ByCondition[j].getE_Z_i1()[i][0] >=
              threeGaussians_ByCondition[j].getE_Z_i3()[i][0]) {
            symbolicMatrix[i][j] = symbolNoExpression;
          }
          else { // GAUSSIAN 2
            if (threeGaussians_ByCondition[j].getE_Z_i2()[i][0] >=
                threeGaussians_ByCondition[j].getE_Z_i1()[i][0] &&
                threeGaussians_ByCondition[j].getE_Z_i2()[i][0] >=
                threeGaussians_ByCondition[j].getE_Z_i3()[i][0]) {
              symbolicMatrix[i][j] = symbolUpExpression;
            }
            else { // GAUSSIAN 3
              symbolicMatrix[i][j] = symbolDownExpression;
            }
          }
        } // END GAUSSIAN 3 - GAUSSIAN 1 - GAUSSIAN 2

        // GAUSSIAN ? - GAUSSIAN ? - GAUSSIAN 1

        // GAUSSIAN 2 - GAUSSIAN 3 - GAUSSIAN 1
        if (threeGaussians_ByCondition[j].getMean_2() <=
            threeGaussians_ByCondition[j].getMean_3() &&
            threeGaussians_ByCondition[j].getMean_3() <=
            threeGaussians_ByCondition[j].getMean_1()) {
          for (int i = 0; i < this.originalExpressionMatrix.getNumberOfGenes();
               i++) {
            // discretize using symbolNoExpression and symbolUpExpression
            // E_Z_i1 = probability that a_ij belongs to the gaussian 1 (symbolUpExpression)
            // E_Z_i2 = probability that a_ij belongs to the gaussian 2 (symbolDownExpression)
            // E_Z_i2 = probability that a_ij belongs to the gaussian 3 (symbolNoExpression)

            // GAUSSIAN 1
            if (threeGaussians_ByCondition[j].getE_Z_i1()[i][0] >=
                threeGaussians_ByCondition[j].getE_Z_i2()[i][0] &&
                threeGaussians_ByCondition[j].getE_Z_i1()[i][0] >=
                threeGaussians_ByCondition[j].getE_Z_i3()[i][0]) {
              symbolicMatrix[i][j] = symbolUpExpression;
            }
            else { // GAUSSIAN 2
              if (threeGaussians_ByCondition[j].getE_Z_i2()[i][0] >=
                  threeGaussians_ByCondition[j].getE_Z_i1()[i][0] &&
                  threeGaussians_ByCondition[j].getE_Z_i2()[i][0] >=
                  threeGaussians_ByCondition[j].getE_Z_i3()[i][0]) {
                symbolicMatrix[i][j] = symbolDownExpression;
              }
              else { // GAUSSIAN 3
                symbolicMatrix[i][j] = symbolNoExpression;
              }
            }
          }
        } // END GAUSSIAN 2 - GAUSSIAN 3 - GAUSSIAN 1

        // GAUSSIAN 3 - GAUSSIAN 2 - GAUSSIAN 1
        if (threeGaussians_ByCondition[j].getMean_3() <=
            threeGaussians_ByCondition[j].getMean_2() &&
            threeGaussians_ByCondition[j].getMean_2() <=
            threeGaussians_ByCondition[j].getMean_1()) {
          for (int i = 0; i < this.originalExpressionMatrix.getNumberOfGenes();
               i++) {
            // discretize using symbolDownExpression, symbolNoExpression and symbolUpExpression
            // E_Z_i1 = probability that a_ij belongs to the gaussian 1 (symbolUpExpression)
            // E_Z_i2 = probability that a_ij belongs to the gaussian 2 (symbolNoExpression)
            // E_Z_i2 = probability that a_ij belongs to the gaussian 3 (symbolDownExpression)

            // GAUSSIAN 1
            if (threeGaussians_ByCondition[j].getE_Z_i1()[i][0] >=
                threeGaussians_ByCondition[j].getE_Z_i2()[i][0] &&
                threeGaussians_ByCondition[j].getE_Z_i1()[i][0] >=
                threeGaussians_ByCondition[j].getE_Z_i3()[i][0]) {
              symbolicMatrix[i][j] = symbolUpExpression;
            }
            else { // GAUSSIAN 2
              if (threeGaussians_ByCondition[j].getE_Z_i2()[i][0] >=
                  threeGaussians_ByCondition[j].getE_Z_i1()[i][0] &&
                  threeGaussians_ByCondition[j].getE_Z_i2()[i][0] >=
                  threeGaussians_ByCondition[j].getE_Z_i3()[i][0]) {
                symbolicMatrix[i][j] = symbolNoExpression;
              }
              else { // GAUSSIAN 3
                symbolicMatrix[i][j] = symbolDownExpression;
              }
            }
          }
        } // END GAUSSIAN 3 - GAUSSIAN 1 - GAUSSIAN 2

      } // END BEST MODEL = 3
    }
//    out.close();
  }

} // END CLASS
