# Supplementary material for: BiGGEsTS: integrated environment for biclustering analysis of time series gene expression data
Source: BMC Res Notes. 2009 Jul 7;2:124. doi: 10.1186/1756-0500-2-124 (PMC2720980; doi:10.1186/1756-0500-2-124)
Supplement: Additional file 3 — Source code of the BiGGEsTS software. The source code of BiGGEsTS. The archive contains two directories, named "biggests" and "smadeira", inside a main directory, named "src". Each of the directories contained in "biggests" and "smadeira" contains the source files of the classes included in the packages identified by the same names. The Javadoc documentation of the source code is available at the official website. [file 1756-0500-2-124-S3.zip › src/smadeira/biclustering/ExpressionMatrix.java]

package smadeira.biclustering;

import java.io.*;
import java.util.*;

import javax.swing.text.*;
import javax.swing.text.html.*;

/**
 * <p>Title: Expression Matrix</p>
 *
 * <p>Description: Expression Matrix.</p>
 *
 * <p>Copyright:   Copyright (C) 2007  Joana P. Gon�alves, Sara C. Madeira
 *                 This program is free software; you can redistribute
 *                 it and/or modify it under the terms of the GNU General
 *                 Public License as published by the Free Software
 *                 Foundation; either version 3 of the License, or
 *                 any later version.
 *
 *                 This program is distributed in the hope that it will
 *                 be useful, but WITHOUT ANY WARRANTY; without even the
 *                 implied warranty of MERCHANTABILITY or FITNESS FOR A
 *                 PARTICULAR PURPOSE.  See the
 *                 <a href="http://www.gnu.org/licenses/gpl.html">
 *                 GNU General Public License</a> for more details.
 * </p>
 *
 * @author Sara C. Madeira
 * @version 1.0
 */
public class ExpressionMatrix
    extends AbstractExpressionMatrix implements Cloneable, Serializable,
    NodeObjectInterface {
  public static final long serialVersionUID = -8630049008479680483L;


  // FIELDS

  /**
   * Organism.
   *
   * EXAMPLE:
   *
   * HUMAN, MOUSE, ...
   */
  protected String organism;

  /**
   * Gene expression data type.
   *
   * EXAMPLE:
   *
   * cDNA, ...
   */
  protected String dataType;

  /**
   * Gene Identifier used in the gene expression matrix.
   *
   * EXAMPLE:
   *
   * GENE ID, ORF ID, ...
   */
  protected String geneIdentifier;

  // CONSTRUCTORS

  /**
   * Default constructor.
   */
  public ExpressionMatrix() {
    super();
    this.organism = new String();
    this.geneIdentifier = new String();
    this.dataType = new String();
  }

  /**
   *
   * @param filename String
   * @param separator char
   * @param organism String
   * @param geneID String
   * @param dataType String
   * @throws Exception
   */
  public ExpressionMatrix(String filename, char separator, String organism,
                          String geneID, String dataType) throws Exception {
    this.readExpressionMatrixFromFileTXT(filename, separator);
    this.organism = organism;
    this.dataType = dataType;
    this.geneIdentifier = geneID;
  }

  /**
   *
   * @param expressionMatrix float[][]
   * @param missingValue float
   * @param organism String
   * @param geneID String
   * @param dataType String
   */
  public ExpressionMatrix(float[][] expressionMatrix, float missingValue,
                          String organism, String geneID, String dataType) {
    super(expressionMatrix, missingValue);
    this.organism = organism;
    this.dataType = dataType;
    this.geneIdentifier = geneID;
  }

  /**
   *
   * @param expressionMatrix float[][]
   * @param organism String
   * @param geneID String
   * @param dataType String
   */
  public ExpressionMatrix(float[][] expressionMatrix, String organism,
                          String geneID, String dataType) {
    this(expressionMatrix, Integer.MIN_VALUE, organism, geneID, dataType);
    this.hasMissingValues = false;
  }

  /**
   *
   * @param genesNames String[]
   * @param conditionsNames String[]
   * @param expressionMatrix float[][]
   * @param missingValue float
   * @param organism String
   * @param geneID String
   * @param dataType String
   */
  public ExpressionMatrix(String[] genesNames, String[] conditionsNames,
                          float[][] expressionMatrix, float missingValue,
                          String organism, String geneID, String dataType) {
    this(expressionMatrix, missingValue, organism, geneID, dataType);
    this.genesNames = genesNames;
    this.conditionsNames = conditionsNames;
  }

  /**
   *
   * @param genesNames String[]
   * @param conditionsNames String[]
   * @param expressionMatrix float[][]
   * @param organism String
   * @param geneID String
   * @param dataType String
   */
  public ExpressionMatrix(String[] genesNames, String[] conditionsNames,
                          float[][] expressionMatrix, String organism,
                          String geneID, String dataType) {
    this(genesNames, conditionsNames, expressionMatrix, Integer.MIN_VALUE,
         organism, geneID, dataType);
    this.hasMissingValues = false;
  }

  /**
   *
   * @param genesNames String[]
   * @param conditionsNames String[]
   * @param expressionMatrix float[][]
   */
  public ExpressionMatrix(String[] genesNames, String[] conditionsNames,
                          float[][] expressionMatrix) {
    this(genesNames, conditionsNames, expressionMatrix, Integer.MIN_VALUE,
         new String(), new String(), new String());
    this.hasMissingValues = false;
  }

  // #####################################################################################################################

  /**
   *
   * @return String
   */
  public String getOrganism() {
    return (this.organism);
  }

  // #####################################################################################################################

  /**
   *
   * @return String
   */
  public String getGeneIdentifier() {
    return (this.geneIdentifier);
  }

  // #####################################################################################################################

  /**
   *
   * @return String
   */
  public String getDataType() {
    return (this.dataType);
  }

// #####################################################################################################################

  /**
   * Read ExpressionMatrix from a gene expression matrix in a txt file.
   * First line = condition names.
   * First column of each line (except the first) = gene name.
   *
   * @param file String
   * @param separator char
   *
   * @throws Exception
   */
  public void readExpressionMatrixFromFileTXT(String file, char separator) throws
      Exception {

    if (separator != '\t' && separator != ' ' && separator != ';') {
      throw new Exception(
          "INVALID SEPARATOR: separator can only be '\t', ';' ',' or ' '");
    }

    if (!file.toLowerCase().endsWith(".txt")) {
      throw new Exception("INVALID FILE TYPE: file type can only be '.txt'");
    }

    // FileNotFoundException
    BufferedReader br = new BufferedReader(new FileReader(file));

    // read first line = condition names
    String line = br.readLine();

    // store condition names
    StringTokenizer st = new StringTokenizer(line,
                                             new Character(separator).toString());
    int numberOfConditions = st.countTokens() - 1;

    // EXCEPTION!!
    if (numberOfConditions == 0) { //separator != file separator
      throw new Exception("INVALID SEPARATOR: separator found in the file is different from the one passed as parameter");
    }

    this.conditionsNames = new String[numberOfConditions];
    st.nextToken(); // skip string on the first column
    for (int j = 0; j < numberOfConditions; j++) {
      this.conditionsNames[j] = st.nextToken();
    }

    int numberOfGenes = 0;
    // count number of genes
    while ( (line = br.readLine()) != null) {
      numberOfGenes++;
    }

    br.close();

    // re-open file
    br = new BufferedReader(new FileReader(file));

    // in each line: read name and expression values
    this.genesNames = new String[numberOfGenes];
    this.geneExpressionMatrix = new float[numberOfGenes][numberOfConditions];

    // skip first line = condition names
    line = br.readLine();

    this.hasMissingValues = false;
    this.missingValue = Integer.MIN_VALUE;

    for (int i = 0; i < numberOfGenes; i++) {
      line = br.readLine();
      //MISSING VALUES WILL BE IDENTIFIED BY @
      line = line.replaceAll("" + separator + separator + separator,
                             separator + "@" + separator + "@" + separator);
      line = line.replaceAll("" + separator + separator,
                             separator + "@" + separator);

      //TOKENIZER
      st = new StringTokenizer(line, new Character(separator).toString());
      // store gene name = first column
      this.genesNames[i] = st.nextToken();
      for (int j = 0; j < numberOfConditions; j++) {
        if (st.hasMoreTokens()) {
          String token = st.nextToken();
//          System.out.println("_" + token + "_");

          if (token.equals("@")) { //missing value
            this.hasMissingValues = true;
            this.geneExpressionMatrix[i][j] = this.missingValue;
          }
          else {
            this.geneExpressionMatrix[i][j] = Float.parseFloat(token);
          }
        }
        else {
          this.geneExpressionMatrix[i][j] = this.missingValue;
        }
      }
    }
  }

  /**
   *
   * @return Object
   */
  public Object clone() {
    ExpressionMatrix o = (ExpressionMatrix)super.clone();
    o.dataType = this.dataType;
    o.geneIdentifier = this.geneIdentifier;
    o.organism = this.organism;
    return o;
  }

  /**
   *
   * TO BE IMPLEMENTED !!!!!!
   *
   * @return StyledDocument
   */
  public StyledDocument info() {

    StyledDocument doc = new DefaultStyledDocument();
    StyledDocument doc2 = new HTMLDocument();

    // ...

    return (doc);
  }

} // END CLASS
