# Supplementary material for: BiGGEsTS: integrated environment for biclustering analysis of time series gene expression data
Source: BMC Res Notes. 2009 Jul 7;2:124. doi: 10.1186/1756-0500-2-124 (PMC2720980; doi:10.1186/1756-0500-2-124)
Supplement: Additional file 3 — Source code of the BiGGEsTS software. The source code of BiGGEsTS. The archive contains two directories, named "biggests" and "smadeira", inside a main directory, named "src". Each of the directories contained in "biggests" and "smadeira" contains the source files of the classes included in the packages identified by the same names. The Javadoc documentation of the source code is available at the official website. [file 1756-0500-2-124-S3.zip › src/smadeira/biclustering/E_CCC_Bicluster.java]

package smadeira.biclustering;

import java.io.*;
import java.util.*;

import javax.swing.text.*;
import javax.swing.text.html.*;

import smadeira.utils.*;

/**
 * <p>Title: e-CCC Bicluster</p>
 *
 * <p>Description: e-CCC Bicluster (CCC Bicluster with errors).</p>
 *
 * <p>Copyright:   Copyright (C) 2007  Joana P. Gon�alves, Sara C. Madeira
 *                 This program is free software; you can redistribute
 *                 it and/or modify it under the terms of the GNU General
 *                 Public License as published by the Free Software
 *                 Foundation; either version 3 of the License, or
 *                 any later version.
 *
 *                 This program is distributed in the hope that it will
 *                 be useful, but WITHOUT ANY WARRANTY; without even the
 *                 implied warranty of MERCHANTABILITY or FITNESS FOR A
 *                 PARTICULAR PURPOSE.  See the
 *                 <a href="http://www.gnu.org/licenses/gpl.html">
 *                 GNU General Public License</a> for more details.
 * </p>
 *
 * @author Sara C. Madeira
 * @version 1.0
 */
public class E_CCC_Bicluster
    extends CCC_Bicluster implements Cloneable, Serializable, Comparator,
    NodeObjectInterface {
  public static final long serialVersionUID = 8821506628656184455L;

  /**
   *
   */
  protected int maxNumberOfErrors;

  /**
   * Bicluster pattern: "perfect" pattern (no errors) used to find the e-ccc-bicluster).
   * FOR EXAMPLE:
   * <\p><p>
   * D - down regulation
   * <\p><p>
   * N - no regulation
   * <\p><p>
   * U - up regulation
   * <\p>
   */
  protected char[] biclusterExpressionPattern;

//###############################################################################################################################

  // CONSTRUCTORS

  /**
   *
   * @param biclusterSource E_CCC_Biclustering
   * @param ID int
   * @param rows int[]
   * @param columns int[] Columns of pattern with tima-lag = 0.
   * @param biclusterPattern char[] E-CCC-Biclusters expression pattern (motif). All patterns of the genes in the bicluster are in the e-neighbouhood of this motif.
   * @param maxNumberOfErrors int Maximum number of errors found in the pattern of the genes in the bicluster relatively to the bicluster pattern (motif).
   */
  public E_CCC_Bicluster(E_CCC_Biclustering biclusterSource, int ID, int[] rows,
                         int[] columns, char[] biclusterPattern,
                         int maxNumberOfErrors) {
    this.biclusterSource = biclusterSource;
    this.ID = ID;
    this.columnsIndexes = columns;
    this.rowsIndexes = rows;
    this.biclusterExpressionPattern = biclusterPattern;
    this.maxNumberOfErrors = maxNumberOfErrors;
  }

//###############################################################################################################################

  /**
   *
   * @return int
   */
  public int getMaxNumberOfErrors() {
    return (this.maxNumberOfErrors);
  }

  /**
   *
   * @return int
   */
  public int getBiclusterExpressionPatternLength() {
    return (this.biclusterExpressionPattern.length);

  }

  /**
   *
   * @return char[]
   */
  public char[] getBiclusterExpressionPattern() {
    return (this.biclusterExpressionPattern);
  }

  //###############################################################################################################################
  //###############################################################################################################################

  /**
   *
   * @param pattern char[]
   * @param alphabet char[]
   * @return ArrayList
   */
  protected ArrayList<char[]> Eneighborhood(char[] pattern, char[] alphabet) {
    // !!!!!!
    // I BELIEVE THE NEIGHBORHOOD OF THE PATTERN SHOULD CONSIDER THE MISSING VALUE !!! CHECK !!!
    // !!!!!!
    char[] alphabetClone = alphabet.clone();
    if (this.biclusterSource instanceof IMissingValuesAllowedAsErrors){
      alphabetClone = new char[alphabet.length+1];
      for (int i=0; i < alphabet.length; i++){
        alphabetClone[i] = alphabet[i];
      }
      alphabetClone[alphabet.length] =((IMissingValuesAllowedAsErrors)this.biclusterSource).getMissingValue();
    }
    // !!!!!!

    ArrayList<char[]> neighbors = new ArrayList<char[]> (0);
    int numNeighbors = 0;

    // 0 errors
    neighbors.add(0, pattern.clone());
    numNeighbors = 1;

    if (this.getMaxNumberOfErrors() == 0) {
      return (neighbors);
    }

    // generate all combinations of the indexes 0..s.length-1, taken numErrors at a time
    // = places where the errors will take place
    String[] elements = new String[pattern.length];
    for (int i = 0; i < pattern.length; i++) {
      elements[i] = new String(new Integer(i).toString());
    }

    for (int e = 1; e <= this.getMaxNumberOfErrors(); e++) {
      //System.out.println("####################### e = " + e);
      if (elements.length >= e) {
        CombinationGenerator x = new CombinationGenerator(elements.length, e); // C_elements.length_e

        while (x.hasMore()) {
          int[] indexes = x.getNext(); // places where the errors will take place

          /*System.out.print("Errors Indexes = ");
                     for (int i = 0; i < indexes.length; i++)
            System.out.print(indexes[i] + "\t");
                     System.out.println();*/

          if (e == 1) {
            for (int c = 0; c < alphabetClone.length; c++) {
              if (alphabetClone[c] != pattern[indexes[0]]) {
                char[] neighbor = (char[]) pattern.clone();
                neighbor[indexes[0]] = alphabetClone[c];
                neighbors.add(numNeighbors, neighbor);
                numNeighbors++;
              }
            }
          }
          else {
            char[][] tempNeighbors = new char[ (int) Math.pow(alphabetClone.length-1,e)][pattern.length];
            for (int t = 0; t < tempNeighbors.length; t++) {
              tempNeighbors[t] = (char[]) pattern.clone();
            }

            if (e == 2) {
              int c1 = 0;
              for (int t = 0; t < tempNeighbors.length;
                   t = t + alphabetClone.length - 1, c1++) {
                if (alphabetClone[c1] == pattern[indexes[0]]) {
                  c1++;
                }
                int c2 = 0;
                for (int i = 0; i < alphabetClone.length - 1; i++, c2++) {
                  tempNeighbors[t + i][indexes[0]] = alphabetClone[c1];
                  if (alphabetClone[c2] == pattern[indexes[1]]) {
                    c2++;
                  }
                  tempNeighbors[t + i][indexes[1]] = alphabetClone[c2];
                }
              }
            }
            else { // e > 2
              for (int ne = 1; ne <= e; ne++) {
                int numberOfSymbolRepetitions = (int) Math.pow(alphabetClone.length-1,e - ne);
                int t = 0;
                while (t < tempNeighbors.length) {
                  for (int a = 0; a < alphabetClone.length; a++) {
                    if (pattern[indexes[ne - 1]] != alphabetClone[a]) {
                      int numberOfInsertions = 0;
                      for (int j = 0; j < numberOfSymbolRepetitions; j++) {
                        tempNeighbors[t + j][indexes[ne-1]] = alphabetClone[a];
                        numberOfInsertions++;
                      }
                      t = t + numberOfInsertions;
                    }
                  }
                }
              }
            }

            for (int t = 0; t < tempNeighbors.length; t++) {
              neighbors.add(numNeighbors, tempNeighbors[t]);
              //System.out.println(new String(neighbors[numNeighbors]));
              numNeighbors++;
            }
          }
        }
      }
      else {
        //System.out.println("PATTERN LENGTH = " + s.length + " INFERIOR TO NUMBER OF ERRORS = " + e);
        //System.out.println("CANNOT COMPUTE COMBINATIONS OF PATTERN INDEXES TAKING NUMBER OF ERRORS EACH TIME");
      }
    }
    return neighbors;
  }

  /**
   * p = P (biclusterExpressionPattern)
    * FOR EXAMPLE:
    * P(U D N) = SUM OF THE PROBABILITY OF ALL PATTERN IN ITS e-NEIGHBORHOOD (#ERRORS = 1)
    * P(U D N) = P(U D N) + P(U N N) + P(U U N) + P(D D N) + P(N D N) + P(U D D) + P(U D U)
    * WHERE
    * P(U D N) = P(N) * P(U->D) * P(D->N)
    * ...
    * P(U D U) = P(U) * P(U->D) * P(D->U)
    *
    * @param markovChainOrder int
    * @return double
    */
   protected double compute_BiclusterPattern_Probability(int markovChainOrder) {
     char[][] symbolicMatrix = ( (E_CCC_Biclustering)this.biclusterSource).getSymbolicExpressionMatrix();
     ArrayList<char[]> ENeighborhood = this.Eneighborhood(this.biclusterExpressionPattern, this.getAlphabet());
     double p = 0;
     for (int i = 0; i < ENeighborhood.size(); i++) {
       char[] neighbour = ENeighborhood.get(i);
       p = p +
           this.compute_Pattern_Probability(symbolicMatrix,
                                            neighbour, markovChainOrder);
     }
     return p;
   }


//###############################################################################################################################
//###############################################################################################################################

  /**
   * p = P (biclusterExpressionPattern)
   * FOR EXAMPLE:
   * IF biclusterExpressionPattern = N U U D U and #Errors = 2
   * P(U1 D2 N3) = SUM OF THE PROBABILITY OF ALL PATTERN IN ITS e-NEIGHBORHOOD
   * P(U1 D2 N3) = P(U1 D2 N3) + P(U1 N2 N3) + P(U1 U2 N3) + P(D1 D2 N3) + P(N1 D2 N3) + P(U1 D2 D3) + P(U1 D2 U3)
   * WHERE
   * P(U1 D2 N3) = P(U1) * P(U1->D2) * P(D2->N3)
   * ...
   * P(U D U) = P(U1) * P(U1->D2) * P(D2->U3)
   *
   * @param markovChainOrder int
   * @return double
   */
  protected double compute_BiclusterPatternWithColumns_Probability(int markovChainOrder) {
      char[][] symbolicMatrix = ( (E_CCC_Biclustering)this.biclusterSource).getSymbolicExpressionMatrix();
      ArrayList<char[]> ENeighborhood = this.Eneighborhood(this.biclusterExpressionPattern, this.getAlphabet());
      double p = 0;
      for (int i = 0; i < ENeighborhood.size(); i++) {
        char[] neighbour = ENeighborhood.get(i);
        p = p +
            this.compute_PatternWithColumns_Probability(symbolicMatrix,
            neighbour, this.columnsIndexes[0] - 1, markovChainOrder);
      }
      return p;
  }

//###############################################################################################################################
//###############################################################################################################################

  /**
   *
   * @param o Object
   * @return boolean
   */
  public boolean equals(Object o) {
    if (this == null || o == null || ! (o instanceof E_CCC_Bicluster)) {
      return false;
    }

    return (super.equals(this));
  }

  //###############################################################################################################################
  //###############################################################################################################################


  /**
   *
   * @param o1 Object
   * @param o2 Object
   * @return int
   */
  public int compare(Object o1, Object o2) {
    return ( ( (Integer) ( (E_CCC_Bicluster) o1).ID).compareTo( ( (Integer) ( (
        E_CCC_Bicluster) o2).ID)));
  }

  /**
   *
   * @return Object
   */
  public Object clone() {
    E_CCC_Bicluster o = (E_CCC_Bicluster)super.clone();
    o.biclusterExpressionPattern = this.biclusterExpressionPattern.clone();
    return o;
  }

  /**
   *
   * @return String
   */
  public String toString() {
    String s = new String();
    s = s + "#BICLUSTER_" + this.getID() + "\t" +
        "CONDITIONS= " + this.getNumberOfConditions() + "\t" +
        "FIRST-LAST= " + this.columnsIndexes[0] + "-" +
        this.columnsIndexes[this.getNumberOfConditions() - 1] +
        "\t" +
        "GENES= " + this.getNumberOfGenes() + "\t" +
        "PATTERN=" + new String(this.biclusterExpressionPattern) + "\t" +
        "MAX ERRORS PER GENE = " + this.maxNumberOfErrors + "\n";

    char[][] biclusterSymbolicMatrix = this.getBiclusterSymbolicMatrix();

    for (int g = 0; g < this.getNumberOfGenes(); g++) {
      s = s + this.getGenesNames()[g] + "\t" + new String(biclusterSymbolicMatrix[g]) + "\n";
    }
    return s;
  }

  /**
    *
    * @return String
    */
   public String summaryToString() {
     String s = new String();
     s = s + "#BICLUSTER_" + this.getID() + "\t" +
         "CONDITIONS= " + this.getNumberOfConditions() + "\t" +
         "FIRST-LAST= " + this.columnsIndexes[0] + "-" +
         this.columnsIndexes[this.getNumberOfConditions() - 1] +
         "\t" +
         "GENES= " + this.getNumberOfGenes() + "\t" +
         "PATTERN=" + new String(this.biclusterExpressionPattern) + "\t" +
         "MAX ERRORS PER GENE = " + this.maxNumberOfErrors + "\n";
     return s;
  }
  //................................................................

  /**
   *
   * TO BE IMPLEMENTED !!!!!!
   *
   * @return StyledDocument
   */
  public StyledDocument info() {

    StyledDocument doc = new DefaultStyledDocument();
    StyledDocument doc2 = new HTMLDocument();

    // ...

    return (doc);
  }

} // END CLASS
