# Supplementary material for: BiGGEsTS: integrated environment for biclustering analysis of time series gene expression data
Source: BMC Res Notes. 2009 Jul 7;2:124. doi: 10.1186/1756-0500-2-124 (PMC2720980; doi:10.1186/1756-0500-2-124)
Supplement: Additional file 3 — Source code of the BiGGEsTS software. The source code of BiGGEsTS. The archive contains two directories, named "biggests" and "smadeira", inside a main directory, named "src". Each of the directories contained in "biggests" and "smadeira" contains the source files of the classes included in the packages identified by the same names. The Javadoc documentation of the source code is available at the official website. [file 1756-0500-2-124-S3.zip › src/smadeira/biclustering/E_CCC_Biclustering.java]

package smadeira.biclustering;

import java.io.*;
import java.util.*;
import java.util.Iterator;

import javax.swing.text.*;
import javax.swing.text.html.*;

import smadeira.suffixtrees.*;
import smadeira.tries.*;
import smadeira.utils.*;

/**
 * <p>Title: e-CCC Biclustering</p>
 *
 * <p>Description: e-CCC Biclustering algorithm. Identifies contiguous
 *                 column coherent biclusters with approximate patterns.</p>
 *
 * <p>Copyright:   Copyright (C) 2007  Joana P. Gon�alves, Sara C. Madeira
 *                 This program is free software; you can redistribute
 *                 it and/or modify it under the terms of the GNU General
 *                 Public License as published by the Free Software
 *                 Foundation; either version 3 of the License, or
 *                 any later version.
 *
 *                 This program is distributed in the hope that it will
 *                 be useful, but WITHOUT ANY WARRANTY; without even the
 *                 implied warranty of MERCHANTABILITY or FITNESS FOR A
 *                 PARTICULAR PURPOSE.  See the
 *                 <a href="http://www.gnu.org/licenses/gpl.html">
 *                 GNU General Public License</a> for more details.
 * </p>
 *
 * @author Sara C. Madeira
 * @version 1.0
 */
public class E_CCC_Biclustering
    extends BiclusteringInDiscretizedMatrix implements Cloneable, Serializable {
  public static final long serialVersionUID = 4594548478895617944L;

  // FIELDS

  /**
   * Number of errors allowed.
   */
  protected int maxNumberOfErrors;

//######################################################################################################################
//######################################################################################################################

  /**
   *
   * @return int
   */
  public int getMaxNumberOfErrors() {
    return this.maxNumberOfErrors;
  }

  /**
   *
   * @param m DiscretizedExpressionMatrix
   * @param maxNumberOfErrors int
   * @throws Exception
   */
  public E_CCC_Biclustering(DiscretizedExpressionMatrix m,
                            int maxNumberOfErrors) throws Exception {
    super(m);
    if (maxNumberOfErrors < 0 ||
        maxNumberOfErrors > this.matrix.getNumberOfConditions()) {
      throw new Exception(
          "maxNumberOfErrors in [0,  this.matrix.getNumberOfConditions()]");
    }
    this.maxNumberOfErrors = maxNumberOfErrors;
  }

//######################################################################################################################
//################################ PRIVATE METHODS USED IN SPELLMODELS #################################################
//######################################################################################################################

  /**
   * Computes alpbabet that will be used in the construction of the suffix trees in lexicographic order
   * (The terminators are not stored).
   * Alphabet = {symbolDownExpression, symbolNoExpression, symbolUpExpression}
   * IF Alphabet = {D, N, U}
   * Alphabet with column positions:
   * {D1,...,DnumConditions,N1,...,NnumConditions,U1,...,UnumConditions}
   * int Values for the characters:
   * D = 68
   * N = 78
   * U = 85
   * Alphabet converted to ints:
   * {681,..., 68numConditions, 781,..., 78numConditions, 851, ... , 85numConditions}
   *
   * @return int[]
   */
  protected int[] computeAlphabetLexicographicOrder() {
    int alphabetLength = this.matrix.getAlphabet().length;
    int[] alphabet = new int[alphabetLength * this.matrix.getNumberOfConditions()];
    int positionInAlphabet = 0;
    for (int i = 0; i < alphabetLength; i++) {
      int intSymbol = (int)this.matrix.getAlphabet()[i];
      for (int j = 1; j <= this.matrix.getNumberOfConditions(); j++) {
        String c = new String();
        String p = new String();
        String s = new String();
        c = Integer.toString(intSymbol);
        p = Integer.toString(j);
        s = new String(c + p);
        alphabet[positionInAlphabet] = (int) Integer.parseInt(s);
        positionInAlphabet++;
      }
    }
    return (alphabet);
  }

//######################################################################################################################

  /**
   * Computes the possible alphabet for a given level.
   * For example,
   * If this.matrix.getAlphabet() = {D,N,U}
   * and level = 1
   * alphabet = {D1,N1,U1}
   * @return int[]
   * @param level int
   * @return int[]
   */
  protected int[] computeAlphabetLexicographicOrderAtGivenLevel(int level) {
    int[] alphabet = new int[this.getAlphabet().length];
    int positionInAlphabet = 0;
    for (int i = 0; i < this.getAlphabet().length; i++) {
      int intSymbol = (int) matrix.getAlphabet()[i];
      String c = new String();
      String p = new String();
      String s = new String();
      c = Integer.toString(intSymbol);
      p = Integer.toString(level);
      s = new String(c + p);
      alphabet[positionInAlphabet] = (int) Integer.parseInt(s);
      positionInAlphabet++;
    }
    return (alphabet);
  }

//######################################################################################################################
//######################################################################################################################

  /**
   * Suffix tree that will be used by the method spellmodels to find out the models that correspond to right maximal
   * ccc-biclusters with errors.
   *
   * @deprecated
   * @param matrixToConstructSuffixTree int[][]
   * @return SuffixTreeWithErrorsRightMaximal
   */
  protected SuffixTreeWithErrorsRightMaximal constructSuffixTreeRightMaximalBiclusters_old(int[][] matrixToConstructSuffixTree) {

    int numRows = matrixToConstructSuffixTree.length;
    int numColumns = matrixToConstructSuffixTree[0].length;
    SuffixTreeWithErrorsRightMaximal suffixTreeRightMaximalBiclusters = new
        SuffixTreeWithErrorsRightMaximal(numColumns);
    SuffixTreeWithErrorsRightMaximalBuilder builder = new SuffixTreeWithErrorsRightMaximalBuilder(suffixTreeRightMaximalBiclusters);
    // Build generalized suffix tree.
    for (int i = 0; i < numRows; i++) {
      builder.addToken(matrixToConstructSuffixTree[i]);
    }

    // add path length
    suffixTreeRightMaximalBiclusters.addPathLength();
    //add number of leaves
    suffixTreeRightMaximalBiclusters.addNumberOfLeaves();
    return (suffixTreeRightMaximalBiclusters);
  }

  //######################################################################################################################

  /**
   * Suffix tree that will be used by the method spellmodels to find out the models that correspond to right maximal
   * ccc-biclusters with errors.
   *
   * @return SuffixTreeWithErrorsRightMaximal
   */
  protected SuffixTreeWithErrorsRightMaximal constructSuffixTreeRightMaximalBiclusters() {
     //##########################################################################
    // BUILD GENERALIZED SUFFIX TREE
    //##########################################################################
    SuffixTreeWithErrorsRightMaximal suffixTreeRightMaximalBiclusters = null;

/*    try {
      PrintWriter pw = new PrintWriter("e_ccc_0_constructST.txt");
      long time = System.currentTimeMillis();
      /*      suffixTreeRightMaximalBiclusters =
          this.buildSuffixTreeRightMaximalBiclusters(this.
          getMatrixToConstructSuffixTrees());
       */
//      this.getProgressBar().setString("GET MATRIX TO CONSTRUCT SUFFIX TREE");
      int[][] matrixToConstructSuffixTree = this.getMatrixToConstructSuffixTrees();
      this.incrementPercentDone();
//      pw.println("GET MATRIX TO CONSTRUCT SUFFIX TREE: " + (System.currentTimeMillis() - time));

/*      time = System.currentTimeMillis();
      this.getProgressBar().setString("ADD TOKENS");
*/
      suffixTreeRightMaximalBiclusters =
          this.buildSuffixTreeRightMaximalBiclusters(matrixToConstructSuffixTree);
//      pw.println("ADD TOKENS: " + (System.currentTimeMillis() - time));


      //##########################################
      // ADD INFORMATION TO THE NODES IN THE TREE
      //##########################################

//      time = System.currentTimeMillis();
      //IF maxNumberOfErrors >= 0 --> ADD NUMBER OF LEAVES
//      this.getProgressBar().setString("ADD NUMBER OF LEAVES");
      suffixTreeRightMaximalBiclusters.addNumberOfLeaves();
      this.incrementPercentDone();
//      pw.println("ADD NUM LEAVES: " + (System.currentTimeMillis() - time));

/*      time = System.currentTimeMillis();
      this.getProgressBar().setString("ADD COLOR ARRAY");
 */
      //IF maxNumberOfErrors > 0 --> ADD COLOR ARRAY
      if (this.maxNumberOfErrors > 0) {
        suffixTreeRightMaximalBiclusters.addColorArray();
      }
      this.incrementPercentDone();
/*      pw.println("ADD COLOR ARRAY: " + (System.currentTimeMillis() - time));
      pw.close();
    }
    catch (IOException e) {
      e.printStackTrace();
    }
 */

    return (suffixTreeRightMaximalBiclusters);
  }

  //######################################################################################################################

  /**
   * Builds the generalized suffix tree using the set of int[] passed as parameter.
   *
   * @param matrixToConstructSuffixTree int[][]
   * @return SuffixTreeWithErrorsRightMaximal
   */
  protected SuffixTreeWithErrorsRightMaximal buildSuffixTreeRightMaximalBiclusters(int[][] matrixToConstructSuffixTree) {
    SuffixTreeWithErrorsRightMaximal suffixTreeRightMaximalBiclusters = null;
      int numRows = matrixToConstructSuffixTree.length;
        this.setSubtaskValues(numRows);
      int numColumns = matrixToConstructSuffixTree[0].length;
      suffixTreeRightMaximalBiclusters = new
          SuffixTreeWithErrorsRightMaximal(numColumns);
      SuffixTreeWithErrorsRightMaximalBuilder builder = new
          SuffixTreeWithErrorsRightMaximalBuilder(suffixTreeRightMaximalBiclusters);
      // Build generalized suffix tree.
      for (int i = 0; i < numRows; i++) {
        builder.addToken(matrixToConstructSuffixTree[i]);
          this.incrementSubtaskPercentDone();
      }
        this.updatePercentDone();
    return suffixTreeRightMaximalBiclusters;
  }

//######################################################################################################################
//######################################################################################################################

  /**
   * Computes set of genes in a node occurrences list (TO USE WHEN maxNumberOfErrors > 0)
   *
   * @param Occ_m NodeOccurrenceList
   *
   * @param suffixTreeRightMaximalBiclusters SuffixTreeWithErrorsRightMaximal
   * (NEEDED WHEN maxNumberOfErrors = 0 !!!)
   *
   * @return  BitSet
   */
  protected BitSet computeGenesInNodeOccurrences(ArrayList<NodeOccurrence>
      Occ_m, SuffixTreeWithErrorsRightMaximal suffixTreeRightMaximalBiclusters) {
    BitSet genes = new BitSet();
    if (Occ_m != null) {
      //_______________________________________________________
      // If maxNumberOfErrors = 0 => Occ_m has only one occurrence
      if (this.maxNumberOfErrors == 0) {
        genes = suffixTreeRightMaximalBiclusters.computeGenes(Occ_m.get(0).getX());
      }
      //________________
      // IF maxNumberOfErrors > 0
      else {
        for (int i = 0; i < Occ_m.size(); i++) {
          NodeInterface node = Occ_m.get(i).getX();
          if (node instanceof LeafNodeWithErrorsRightMaximal) {
            genes.set( ( (LeafNodeWithErrorsRightMaximal) node).getColor(), true);
          }
          else {
            if (node instanceof InternalNodeWithErrorsRightMaximal) {
              genes.or( ( (InternalNodeWithErrorsRightMaximal) node).getColors());
            }
          }
        }
      }
    }
    return genes;
  }

//######################################################################################################################
//######################################################################################################################

  /**
   * Computes number of genes in a node occurrences list.
   *
   * @param genes BitSet
   * @return int
   */
  protected int computeNumberOfGenesInNodeOccurrences(BitSet genes) {
    if (genes == null) {
      return 0;
    }
    else {
      return (genes.cardinality());
    }
  }

//######################################################################################################################
//######################################################################################################################

  /**
   * Checks if the father of the current model corresponds to a right-maximal bicluster.
   * IF the number of genes in the node occurrences of current model is equal to the
   * number of genes in the node occurrences of the father of the current model, the father of the current node does
   * not correspond to a right-maximal bicluster. As such, the object corresponding to it is deleted from the list
   * this.modelsAndOccurrences and the model is stored in the list this.deletedModels so that the algorithm does not
   * try to remove it again when analysing other of its children models.
   *
   * @param modelsAndOccurrences ArrayList
   * @param genesOcc_m BitSet
   * @param father_m Model
   * @param numberOfGenes_in_Occ_father_m int
   *
   * @deprecated
   */
  protected void checkRightMaximality_old(ArrayList<ModelOccurrences> modelsAndOccurrences,
      BitSet genesOcc_m, Model father_m, int numberOfGenes_in_Occ_father_m) {
    if (father_m.getMotif().length != 0) { // father_m is not the root
      int numberOfGenes_in_Occ_m = this.computeNumberOfGenesInNodeOccurrences(genesOcc_m);
      if (numberOfGenes_in_Occ_m == numberOfGenes_in_Occ_father_m) {
        // THE MODEL CAN BE EXTENDED TO THE RIGHT WITHOUT LOOSING GENES
        //THROW AWAY MODEL FATHER - IT DOES NOT CORRESPOND TO RIGHT MAXIMAL BICLUSTERS
        /*
                System.out.print("DELETING MODEL: ");
                for (int i = 0; i < father_m.getMotif().length; i++)
                  System.out.print(father_m.getMotif()[i] + "\t");
                System.out.println(" --> NOT RIGHT MAXIMAL");
         */
        int position = modelsAndOccurrences.size() - 1;
        boolean modelFound = false;
        while (position >= 0 && modelFound == false) {
          ModelOccurrences currentModelAndOccurrences = modelsAndOccurrences.
              get(position);
          Model model = currentModelAndOccurrences.getModel();
          if (model.equals(father_m)) {
            modelsAndOccurrences.remove(position);
            modelFound = true;
          }
          position--;
        }
      }
    }
  }

//######################################################################################################################
//###################################### SPELLMODELS ###################################################################
//######################################################################################################################


  /**
   *
   * Keeps a model and their node occurrences in the list this.modelsAndOccurrences.
   * In the end of spellModels this list will contain all models corresponding to all right-maximal biclusters.
   * THROWS AWAY THE FATHER OF THE CURRENT MODEL (ALREADY KEPT)
   * WHEN IT DOES NOT CORRESPOND TO A RIGHT-MAXIMAL BICLUSTER
   *
   * @param modelsAndOccurrences ArrayList
   * @param suffixTreeRightMaximalBiclusters SuffixTreeWithErrorsRightMaximal
   * @param m Model
   * @param Occ_m ArrayList
   * @param father_m Model
   * @param numberOfGenes_in_Occ_father_m int
   * @param rowsQuorum int
   * @param columnsQuorum int
   */
  protected void keepModel(ArrayList<ModelOccurrences> modelsAndOccurrences, SuffixTreeWithErrorsRightMaximal suffixTreeRightMaximalBiclusters,
      Model m, ArrayList<NodeOccurrence> Occ_m, Model father_m, int numberOfGenes_in_Occ_father_m, int rowsQuorum, int columnsQuorum) {

    // THE MODEL CORRESPONDING TO THE ROOT MUST NEVER BE KEPT.
    //if (m.getMotif().length == 0)  => "DESCENDING FROM THE ROOT!"
    if (m.getMotif().length > 0) {
      ModelOccurrences modelKept = null;
      // IF this.matrix.getIsVBTP() = true
      // => m.getMotif().length = L REPRESENT A BICLUSTER WITH L+1 COLUMNS
      // => BICLUSTER IS NEVER TRIVIAL BECAUSE IT HAS ALWAYS AT LEAST 2 COLUMNS
      if ((m.getMotif().length >= columnsQuorum && !this.matrix.getIsVBTP())
          ||
          (m.getMotif().length + 1 >= columnsQuorum && this.matrix.getIsVBTP())) {
        // COMPUTE GENES IN MODEL OCCURRENCES
        BitSet genesOcc_m = this.computeGenesInNodeOccurrences(Occ_m, suffixTreeRightMaximalBiclusters);
        int numberOfGenesOcc_m = this.computeNumberOfGenesInNodeOccurrences(genesOcc_m);

        // CHECK ROWS QUORUM
        if (numberOfGenesOcc_m >= rowsQuorum) {
          // !!!
          // !!! VER SE SE PODE GUARDAR ESTE MAXIMO A MEDIDA QUE SE INSEREM AS OCORRENCIAS PARA EVITAR O CICLO!!!
          // !!!
          // compute maximum number of errors in the model occurences (USEFUL LATER TO CREATE THE BICLUSTER WITH THIS INFO)
          int maxErrorsInOcc_m = 0;
          for (int i = 0; i < Occ_m.size(); i++) {
            if (Occ_m.get(i).getXErr() > maxErrorsInOcc_m) {
              maxErrorsInOcc_m = Occ_m.get(i).getXErr();
            }
          }
          modelKept = new ModelOccurrences(m, genesOcc_m, numberOfGenesOcc_m, maxErrorsInOcc_m);
          modelsAndOccurrences.add(modelKept);

//!!!
//          System.out.print("#BIC="+modelsAndOccurrences.size() + "\t");

          //##########################################################################
          // THROW AWAY THE FATHER OF THE CURRENT MODEL (IF IT WAS ALREADY KEPT)
          // WHEN IT DOES NOT CORRESPOND TO A RIGHT-MAXIMAL BICLUSTER
          //##########################################################################
          if ( (father_m.getMotif().length >= columnsQuorum && !this.matrix.getIsVBTP())
              ||
              (father_m.getMotif().length + 1 >= columnsQuorum && this.matrix.getIsVBTP())) {
            this.checkRightMaximality(modelsAndOccurrences, numberOfGenesOcc_m, father_m, numberOfGenes_in_Occ_father_m);
          }
        }
      }
    }
  }

  //######################################################################################################################

  /**
   * Checks if the father of the current model corresponds to a right-maximal bicluster.
   * IF the number of genes in the node occurrences of current model is equal to the
   * number of genes in the node occurrences of the father of the current model, the father of the current node does
   * not correspond to a right-maximal bicluster. As such, the object corresponding to it is deleted from the list
   * this.modelsAndOccurrences and the model is stored in the list this.deletedModels so that the algorithm does not
   * try to remove it again when analysing other of its children models.
   *
   * @param modelsAndOccurrences ArrayList
   * @param numberOfGenesOcc_m int
   * @param father_m Model
   * @param numberOfGenes_in_Occ_father_m int
   */
  protected void checkRightMaximality(ArrayList<ModelOccurrences> modelsAndOccurrences,
      int numberOfGenesOcc_m, Model father_m, int numberOfGenes_in_Occ_father_m) {
    if (father_m.getMotif().length != 0) { // father_m is not the root
      if (numberOfGenesOcc_m == numberOfGenes_in_Occ_father_m) {
        // THE MODEL CAN BE EXTENDED TO THE RIGHT WITHOUT LOOSING GENES
        //THROW AWAY MODEL FATHER - IT DOES NOT CORRESPOND TO RIGHT MAXIMAL BICLUSTERS
        ListIterator<ModelOccurrences> i = modelsAndOccurrences.listIterator(modelsAndOccurrences.size());
        boolean modelFound = false;
        while (i.hasPrevious() && !modelFound){
          ModelOccurrences current = i.previous();
          if(current.getModel().equals(father_m)){
            modelFound = true;
            i.remove();
          }
        }
      }
    }
  }

  //######################################################################################################################

  /**
   *
   * @param maxGenes int
   * @param minGenes int
   * @param Colors_m_alpha BitSet
   * @param rowsQuorum int
   * @return boolean
   */
  protected boolean modelHasQuorum(int maxGenes, int minGenes,
                                   BitSet Colors_m_alpha, int rowsQuorum) {

    if (maxGenes < rowsQuorum) {
      return false; // the model has no quorum already NO HOPE to extend it with quorum
    }
    else { // maxGenes >= quorum
      if (this.maxNumberOfErrors == 0) { // NO ERRORS ALLOWED
        return true;
      }
      else { // ERRORS ALLOWED
        if (minGenes >= rowsQuorum) {
          return true;
        }
        else {
          if (Colors_m_alpha.cardinality() >= rowsQuorum) {
            return true;
          }
          else {
            return false;
          }
        }
      }
    }
  }

//######################################################################################################################

  /**
   * Computes all models and occurrences corresponding to right-maximal biclusters and stores them in the list
   * this.modelsAndOccurrences.
   *
   * @param modelsAndOccurrences ArrayList
   * @param suffixTreeRightMaximalBiclusters SuffixTreeWithErrorsRightMaximal
   * @param length_m int
   * @param m Model
   * @param Occ_m ArrayList
   * @param Ext_m ModelExtensionSet
   * @param father_m Model
   * @param numberOfGenes_in_Occ_father_m int
   * @param rowsQuorum int
   * @param columnsQuorum int
   */
  protected void spellModels(ArrayList<ModelOccurrences> modelsAndOccurrences,
      SuffixTreeWithErrorsRightMaximal suffixTreeRightMaximalBiclusters,
      int length_m,
      Model m,
      ArrayList<NodeOccurrence> Occ_m,
      ModelExtensionSet Ext_m,
      Model father_m,
      int numberOfGenes_in_Occ_father_m,
      int rowsQuorum,
      int columnsQuorum, int[] numberOfModels) {

    //##########################################################################
    // KEEP CURRENT MODEL (CALL KEEPMODEL)
    //##########################################################################
    this.keepModel(modelsAndOccurrences, suffixTreeRightMaximalBiclusters, m,
                   Occ_m,
                   father_m, numberOfGenes_in_Occ_father_m,
                   rowsQuorum, columnsQuorum);
    this.incrementSubtaskPercentDone();

    //##########################################################################
    // length_m < numberOfConditions ==> EXTENSION IS POSSIBLE
    //##########################################################################

    if (length_m < this.matrix.getNumberOfConditions()) {
      //##########################################################################
      // FOR each symbol alpha in Ext_m
      //##########################################################################
      Iterator<Integer> extensions = Ext_m.iterator();
      while (extensions.hasNext()) {

        //initialize maxGenes
        int maxGenes = 0;

        // minGenes = infinit = higher than it could ever be
        int minGenes = Integer.MAX_VALUE;

        int alpha = extensions.next();

        // test if alpha is a string terminator
        boolean alphaIsAterminator = false;
        if (alpha < 0) {
          alphaIsAterminator = true;
        }

        // IF ALPHA is not a string terminator
        if (!alphaIsAterminator) {

          // IF maxNumberOfErrors = 0
          BitSet Colors_m_alpha = null;

          // IF maxNumberOfErrors > 0
          // Colors_m_alpha = no colors
          if (this.maxNumberOfErrors > 0) {
            Colors_m_alpha = new BitSet();
            //Creates a new bit set. All bits are initially false.
          }

          // Ext_m_alpha = empty set
          ModelExtensionSet Ext_m_alpha = new ModelExtensionSet();

          // Occ_m_alpha = empty list
          ArrayList<NodeOccurrence> Occ_m_alpha = new ArrayList<NodeOccurrence> (0);

          //##########################################################################
          // FOR each node occurrence (x, x_err, p) in Occ_m
          //##########################################################################

          ListIterator<NodeOccurrence> occurrences = Occ_m.listIterator();
          while (occurrences.hasNext()) {
            NodeOccurrence occurrence = occurrences.next();

            //##########################################################################
            // IF we are at a node x
            //##########################################################################
            if (occurrence.getP() == 0) {
              //##########################################################################
              // TRY EXTENSION WITHOUT ERRORS
              // IF there is a branch b leaving node x with a label starting with alpha
              //##########################################################################
              //##########################################################################
              // EXTEND MODEL
              // maxGene and minGene should be passed by reference since they are updated inside the method
              // Since Integer objects are always passed by value
              // extend is returning the updated values inside the array int[] maxGenes_minGenes
              int[] maxGenes_minGenes = new int[2];
              maxGenes_minGenes = this.extendFromNodeWithoutErrors(
                  suffixTreeRightMaximalBiclusters, occurrence, alpha,
                  Occ_m_alpha, Colors_m_alpha,
                  Ext_m_alpha, maxGenes, minGenes);
              maxGenes = maxGenes_minGenes[0];
              minGenes = maxGenes_minGenes[1];
              //##########################################################################

              //##########################################################################
              // IF THE MODEL CAN BE EXTENDED WITH ERRORS
              // occurrence.getXErr() < e
              //##########################################################################
              if (occurrence.getXErr() < this.maxNumberOfErrors) {
                //##########################################################################
                // EXTEND MODEL
                // maxGene and minGene should be passed by reference since they are updated inside the method
                // Since Integer objects are always passed by values
                // extend is returning the updated values inside the array int[] maxGenes_minGenes
                maxGenes_minGenes = new int[2];
                maxGenes_minGenes = this.extendFromNodeWithErrors(
                    suffixTreeRightMaximalBiclusters, occurrence, alpha,
                    Occ_m_alpha, Colors_m_alpha,
                    Ext_m_alpha, maxGenes, minGenes);
                maxGenes = maxGenes_minGenes[0];
                minGenes = maxGenes_minGenes[1];
                //##########################################################################
              } // END IF the model can be extended with errors
            } // END IF we are at a node x
            else {
              //##########################################################################
              // WE are inside a branch b between nodes father(x) and x at position p > 0
              // occurrence.getP() > 0
              //##########################################################################

              //##########################################################################
              // TRY EXTENSION WITHOUT ERRORS
              // IF the symbol in branch b in position p+1 is alpha
              //##########################################################################
              //##########################################################################
              // EXTEND MODEL
              // maxGene and minGene should be passed by reference since they are updated inside the method
              // Since Integer objects are always passed by values
              // extend is returning the updated values inside the array int[] maxGenes_minGenes
              int[] maxGenes_minGenes = new int[2];
              maxGenes_minGenes = this.extendFromBranchWithoutErrors(
                  suffixTreeRightMaximalBiclusters, occurrence, alpha,
                  Occ_m_alpha, Colors_m_alpha,
                  Ext_m_alpha, maxGenes, minGenes);
              maxGenes = maxGenes_minGenes[0];
              minGenes = maxGenes_minGenes[1];

              //##########################################################################
              //IF THE MODEL CAN BE EXTENDED WITH ERRORS
              // occurrence.getXErr() < this.maxNumberOfErrors
              //##########################################################################
              if (occurrence.getXErr() < this.maxNumberOfErrors) {
                //##########################################################################
                // IF the symbol in branch b in position p+1 is NOT alpha
                //##########################################################################
                //##########################################################################
                // EXTEND MODEL
                // maxGene and minGene should be passed by reference since they are updated inside the method
                // Since Integer objects are always passed by values
                // extend is returning the updated values inside the array int[] maxGenes_minGenes
                maxGenes_minGenes = this.extendFromBranchWithErrors(
                    suffixTreeRightMaximalBiclusters, occurrence, alpha,
                    Occ_m_alpha, Colors_m_alpha,
                    Ext_m_alpha, maxGenes, minGenes);
                maxGenes = maxGenes_minGenes[0];
                minGenes = maxGenes_minGenes[1];
                //##########################################################################
              } // END IF THE MODEL CAN BE EXTENDED WITH ERRORS

            } // END we are inside branch b between nodes father(x) and x at position p > 0

          } // END FOR each pair node occurrence (x, x_err, p) in Occ_m

          //##########################################################################
          // maxGenes < q
          //##########################################################################

          Model m_alpha = new Model();

          if (this.modelHasQuorum(maxGenes, minGenes, Colors_m_alpha, rowsQuorum)) { // LETS KEEP IT AND TRY TO EXTEND IT

            // IF minGenes >= q || number of bits at 1 in colors_m_alpha >= q

            m_alpha = new Model(m.getMotif().length + 1);
            m_alpha.insert(m.getMotif());
            m_alpha.append(alpha);

            Model father_m_alpha = new Model(m.getMotif().length); // = m
            father_m_alpha.insert(m.getMotif());

            // numberOfGenes_in_Occ_father_m_alpha = numberOfGenes_in_Occ_m
            BitSet genesOcc_m = this.computeGenesInNodeOccurrences(Occ_m,suffixTreeRightMaximalBiclusters);
            int numberOfGenes_in_Occ_m = this.computeNumberOfGenesInNodeOccurrences(genesOcc_m);

            this.spellModels(modelsAndOccurrences,
                             suffixTreeRightMaximalBiclusters, length_m + 1,
                             m_alpha,
                             Occ_m_alpha, Ext_m_alpha,
                             father_m_alpha,
                             numberOfGenes_in_Occ_m, rowsQuorum, columnsQuorum, numberOfModels);

          } // END IF minGenes >= q || number of bits at 1 in colors_m_alpha >= q

        } // END IF ALPHA is not a terminator

      } // END FOR each symbol alpha in Ext_alpha

    } // END IF extensionIsPossible

  } // END SPELL MODELS

  //#########################################################################################################
  //#########################################################################################################

  /**
   *
   * @param suffixTreeRightMaximalBiclusters SuffixTreeWithErrorsRightMaximal
   * @param occurrence NodeOccurrence
   * @param alpha int
   * @param Occ_m_alpha ArrayList
   * @param Colors_m_alpha BitSet
   * @param Ext_m_alpha ModelExtensionSet
   * @param maxGenes Integer
   * @param minGenes Integer
   * @param branchToExamine NodeInterface
   * @param numErrors int
   * @return int[] Updated values of maxGene and minGene
   */
  protected int[] extend(SuffixTreeWithErrorsRightMaximal
                         suffixTreeRightMaximalBiclusters,
                         NodeOccurrence occurrence,
                         int alpha,
                         ArrayList<NodeOccurrence> Occ_m_alpha,
      BitSet Colors_m_alpha,
      ModelExtensionSet Ext_m_alpha,
      int maxGenes,
      int minGenes,
      NodeInterface branchToExamine,
      int numErrors) {

    //##########################################################################
    // IF the extension will reach another node x'
    // branchToExamine.getLength() == occurrence.getP() + 1
    //##########################################################################
    if (branchToExamine.getLength() == occurrence.getP() + 1) {
      //UPDATE Occ_m_alpha
      Occ_m_alpha.add(new NodeOccurrence(branchToExamine,
                                         occurrence.getXErr() + numErrors, 0));

      int numberOfLeaves = branchToExamine.getNumberOfLeaves();

      //update maxGenes
      maxGenes = maxGenes + numberOfLeaves; // numberOfLeaves(x') = CSS_x'

      if (numberOfLeaves < minGenes) {
        // update minGenes
        minGenes = numberOfLeaves;
      }

      if (this.maxNumberOfErrors > 0) {
        //UPDATE Colors_m_alpha
        if (branchToExamine instanceof InternalNodeWithErrorsRightMaximal) {
          // if node is an InternalNodeWithErrorsRightMaximal
          Colors_m_alpha.or( ( (InternalNodeWithErrorsRightMaximal)
                              branchToExamine).getColors());
        }
        else {
          // if node is a LeafNodeWithErrorsRightMaximal
          if (branchToExamine instanceof LeafNodeWithErrorsRightMaximal) {
            Colors_m_alpha.set( ( (LeafNodeWithErrorsRightMaximal)
                                 branchToExamine).getColor(), true);
          }
        }
      }

      //UPDATE Ext_m_alpha
      if (occurrence.getXErr() == this.maxNumberOfErrors) { // NO MORE ERRORS ALLOWED
        if (branchToExamine instanceof InternalNodeWithErrorsRightMaximal) { // cannot extend if it is a leaf
          NodeInterface node = ( (InternalNodeWithErrorsRightMaximal) branchToExamine).getFirstChild();
          do {
            int leftIndex = node.getLeftIndex();
            int firstCharacter = suffixTreeRightMaximalBiclusters.getSubArrayInt(leftIndex, 1)[0];

            if (firstCharacter > 0) { // is not a terminator
              Ext_m_alpha.add(firstCharacter);
            }
            node = node.getRightSybling();
          }
          while (node != null);
        }
      }
      else { // ERRORS ARE STILL ALLOWED
        String alphaAsString = Integer.toString(alpha);
        int alphaConditionNumber = Integer.parseInt(alphaAsString.substring(2));
        if (alphaConditionNumber + 1 <= this.matrix.getNumberOfConditions()) {
          Ext_m_alpha.addAll(this.computeAlphabetLexicographicOrderAtGivenLevel(alphaConditionNumber + 1));
        }
      }
    } // END IF the extension will reach another node x'
    else {
      //##########################################################################
      // ELSE we will stay inside node x at position p+1 after the extension
      //##########################################################################

      // UPDATE Occ_m_alpha
      Occ_m_alpha.add(new NodeOccurrence(branchToExamine,
                                         occurrence.getXErr() + numErrors,
                                         occurrence.getP() + 1));

      int numberOfLeaves = branchToExamine.getNumberOfLeaves();

      // update maxGenes
      maxGenes = maxGenes + numberOfLeaves; // numberOfLeaves(x) = CSS_x

      if (numberOfLeaves < minGenes) {
        //update minGenes
        minGenes = numberOfLeaves;
      }

      if (this.maxNumberOfErrors > 0) {
        //UPDATE Colors_m_alpha
        if (branchToExamine instanceof InternalNodeWithErrorsRightMaximal) {
          // if node is an InternalNodeWithErrorsRightMaximal
          Colors_m_alpha.or( ( (InternalNodeWithErrorsRightMaximal)
                              branchToExamine).getColors());
        }
        else {
          if (branchToExamine instanceof LeafNodeWithErrorsRightMaximal) {
            // if Node is a LeafNodeWithErrorsRightMaximal
            Colors_m_alpha.set( ( (LeafNodeWithErrorsRightMaximal) branchToExamine).getColor(), true);
          }
        }
      }

      // UPDATE Ext_m_alpha
      if (occurrence.getXErr() == this.maxNumberOfErrors) { // NO MORE ERRORS ALLOWED
        int leftIndex = branchToExamine.getLeftIndex(); // left index of branch b
        int characterAtPositionPplusTwo =
            suffixTreeRightMaximalBiclusters.getSubArrayInt(leftIndex,
            occurrence.getP() + 2)[occurrence.getP() + 1]; // positions start at 0
        if (characterAtPositionPplusTwo > 0) { // is not a terminator
          // is not a terminator
          Ext_m_alpha.add(characterAtPositionPplusTwo);
        }
      }
      else { // ERRORS ARE STILL ALLOWED
        String alphaAsString = Integer.toString(alpha);
        int alphaConditionNumber = Integer.parseInt(alphaAsString.substring(2));
        if (alphaConditionNumber + 1 <= this.matrix.getNumberOfConditions()) {
          Ext_m_alpha.addAll(this.computeAlphabetLexicographicOrderAtGivenLevel(alphaConditionNumber + 1));
        }
      }
    } // END ELSE we will stay inside node x at position p+1 after the extension

    int[] maxGenes_minGenes = new int[2];
    maxGenes_minGenes[0] = maxGenes;
    maxGenes_minGenes[1] = minGenes;
    return maxGenes_minGenes;
  }

  //######################################################################################################################

  /**
   *
   * @param suffixTreeRightMaximalBiclusters SuffixTreeWithErrorsRightMaximal
   * @param occurrence NodeOccurrence
   * @param alpha int
   * @param Occ_m_alpha ArrayList
   * @param Colors_m_alpha BitSet
   * @param Ext_m_alpha ModelExtensionSet
   * @param maxGenes int
   * @param minGenes int
   * @return int[]
   */
  protected int[] extendFromNodeWithoutErrors(
      SuffixTreeWithErrorsRightMaximal suffixTreeRightMaximalBiclusters,
      NodeOccurrence occurrence,
      int alpha,
      ArrayList<NodeOccurrence> Occ_m_alpha,
      BitSet Colors_m_alpha,
      ModelExtensionSet Ext_m_alpha,
      int maxGenes,
      int minGenes) {

    int[] maxGenes_minGenes = new int[2];
    maxGenes_minGenes[0] = maxGenes;
    maxGenes_minGenes[1] = minGenes;

    //##########################################################################
    // IF there is a branch b leaving node x with a label starting with alpha
    //##########################################################################
    boolean branchStartingWithAlphaFound = false;
    NodeInterface branchToExamine = new InternalNodeWithErrorsRightMaximal();
    // there can only be a branch leaving x if x is an internal node
    if (occurrence.getX() instanceof
        InternalNodeWithErrorsRightMaximal) {
      branchToExamine = ( (InternalNodeWithErrorsRightMaximal)
                         occurrence.getX()).getFirstChild(); // x.firstSon = first son of node x = x'
      do {
        int leftIndex = branchToExamine.getLeftIndex(); // left index of branch b between x and x'
        int firstCharacter = suffixTreeRightMaximalBiclusters.
            getSubArrayInt(leftIndex, 1)[0];

        if (firstCharacter == alpha) {
          branchStartingWithAlphaFound = true;
        }
        else {
          branchToExamine = branchToExamine.getRightSybling();
        }
      }
      while (branchStartingWithAlphaFound == false && branchToExamine != null);
    }

    if (branchStartingWithAlphaFound == true) {
      // branchToExamine = x'
      //##########################################################################
      // EXTEND MODEL
      // maxGene and minGene should be passed by reference since they are updated inside the method
      // Since Integer objects are always passed by values
      // extend is returning the updated values inside the array int[] maxGenes_minGenes
      maxGenes_minGenes = this.extend(
          suffixTreeRightMaximalBiclusters, occurrence, alpha,
          Occ_m_alpha, Colors_m_alpha,
          Ext_m_alpha, maxGenes, minGenes, branchToExamine, 0);
      //##########################################################################
    }
    return maxGenes_minGenes;
  }

  //######################################################################################################################

  /**
   *
   * @param suffixTreeRightMaximalBiclusters SuffixTreeWithErrorsRightMaximal
   * @param occurrence NodeOccurrence
   * @param alpha int
   * @param Occ_m_alpha ArrayList
   * @param Colors_m_alpha BitSet
   * @param Ext_m_alpha ModelExtensionSet
   * @param maxGenes int
   * @param minGenes int
   * @return int[]
   */
  protected int[] extendFromNodeWithErrors(SuffixTreeWithErrorsRightMaximal
                                             suffixTreeRightMaximalBiclusters,
                                             NodeOccurrence occurrence,
                                             int alpha,
                                             ArrayList<NodeOccurrence>
      Occ_m_alpha,
      BitSet Colors_m_alpha,
      ModelExtensionSet Ext_m_alpha,
      int maxGenes,
      int minGenes) {

    int[] maxGenes_minGenes = new int[2];
    maxGenes_minGenes[0] = maxGenes;
    maxGenes_minGenes[1] = minGenes;

    //##########################################################################
    // FOR each branch b leaving node x except the one labelled alpha if it exists
    //##########################################################################
    NodeInterface branchToExamine = new InternalNodeWithErrorsRightMaximal();
    // there can only be a branch leaving x if x is an internal node
    if (occurrence.getX() instanceof InternalNodeWithErrorsRightMaximal) {
      branchToExamine = ( (InternalNodeWithErrorsRightMaximal) occurrence.getX()).getFirstChild(); // x.firstSon = first son of node x = x'
      do {
        // branch b leaving node x except the one labelled alpha if it exists
        if (this.extendFromNodeWithErrorsIsPossible(suffixTreeRightMaximalBiclusters, occurrence, branchToExamine, alpha)) {
          //##########################################################################
          // EXTEND MODEL
          // maxGene and minGene should be passed by reference since they are updated inside the method
          // Since Integer objects are always passed by values
          // extend is returning the updated values inside the array int[] maxGenes_minGenes
          maxGenes_minGenes = this.extend(
              suffixTreeRightMaximalBiclusters, occurrence, alpha,
              Occ_m_alpha, Colors_m_alpha,
              Ext_m_alpha, maxGenes_minGenes[0], maxGenes_minGenes[1],
              branchToExamine, 1);
          //##########################################################################
        } // END IF

        // go to next branch
        branchToExamine = branchToExamine.getRightSybling();
      }
      while (branchToExamine != null); // END FOR each branch b leaving node x except the one labelled alpha if it exists
    } // END there can only be a branch leaving x if x is an internal node

    return maxGenes_minGenes;
  }

  //######################################################################################################################

  /**
   *
   * @param suffixTreeRightMaximalBiclusters SuffixTreeWithErrorsRightMaximal
   * @param occurrence NodeOccurrence
   * @param branchToExamine NodeInterface
   * @param alpha int
   * @return boolean
   */
  protected boolean extendFromNodeWithErrorsIsPossible(SuffixTreeWithErrorsRightMaximal suffixTreeRightMaximalBiclusters,
      NodeOccurrence occurrence, NodeInterface branchToExamine, int alpha){

    int leftIndex = branchToExamine.getLeftIndex(); // left index of branch b between x and x'
    int firstCharacter = suffixTreeRightMaximalBiclusters.getSubArrayInt(leftIndex, 1)[0];

    // IF CHARACTER IS A TERMINATOR -> EXTENSION IS NOT POSSIBLE
    if (firstCharacter < 0) {
      return false;
    }

    // WHEN OCCURRENCE IS THE ROOT
    // TEST IF CHARACTER IS AT THE SAME LEVEL AS ALPHA
    if (occurrence.getX() instanceof InternalNodeWithErrorsRightMaximal) {
      if (occurrence.getX().getPathLength() == 0) { // X = root
        int columnNumberFirstCharacter = Integer.parseInt(Integer.toString(firstCharacter).substring(2));
        int columnNumberAlpha = Integer.parseInt(Integer.toString(alpha).substring(2));
        if (columnNumberFirstCharacter != columnNumberAlpha) {
          return false;
        }
      }
    }

    // IF CHARACTER != ALPHA -> EXTENSION WITH ERRORS IS POSSIBLE
    return (firstCharacter != alpha);
  }


  //######################################################################################################################
  //######################################################################################################################

  /**
   *
   * @param suffixTreeRightMaximalBiclusters SuffixTreeWithErrorsRightMaximal
   * @param occurrence NodeOccurrence
   * @param alpha int
   * @param Occ_m_alpha ArrayList
   * @param Colors_m_alpha BitSet
   * @param Ext_m_alpha ModelExtensionSet
   * @param maxGenes int
   * @param minGenes int
   * @return int[]
   */
  protected int[] extendFromBranchWithoutErrors(SuffixTreeWithErrorsRightMaximal
                                              suffixTreeRightMaximalBiclusters,
                                              NodeOccurrence occurrence,
                                              int alpha,
                                              ArrayList<NodeOccurrence>
      Occ_m_alpha,
      BitSet Colors_m_alpha,
      ModelExtensionSet Ext_m_alpha,
      int maxGenes,
      int minGenes) {

    int[] maxGenes_minGenes = new int[2];
    maxGenes_minGenes[0] = maxGenes;
    maxGenes_minGenes[1] = minGenes;

    //##########################################################################
    // IF the symbol in branch b in position p+1 is alpha
    //##########################################################################
    NodeInterface branchToExamine = occurrence.getX();
    int leftIndex = branchToExamine.getLeftIndex(); // left index of branch b between x and x'
    int characterAtPositionPplusOne =
        suffixTreeRightMaximalBiclusters.getSubArrayInt(leftIndex,
        occurrence.getP() + 1)[occurrence.getP()];

    if (characterAtPositionPplusOne == alpha) {
      //##########################################################################
      // EXTEND MODEL
      // maxGene and minGene should be passed by reference since they are updated inside the method
      // Since Integer objects are always passed by values
      // extend is returning the updated values inside the array int[] maxGenes_minGenes
      maxGenes_minGenes = this.extend(
          suffixTreeRightMaximalBiclusters, occurrence, alpha,
          Occ_m_alpha, Colors_m_alpha,
          Ext_m_alpha, maxGenes, minGenes, branchToExamine, 0);
      maxGenes = maxGenes_minGenes[0];
      minGenes = maxGenes_minGenes[1];
      //##########################################################################
    } // END IF the symbol in branch b in position p+1 is alpha
    return maxGenes_minGenes;
  }

  //######################################################################################################################
  //######################################################################################################################

  /**
   *
   * @param suffixTreeRightMaximalBiclusters SuffixTreeWithErrorsRightMaximal
   * @param occurrence NodeOccurrence
   * @param alpha int
   * @param Occ_m_alpha ArrayList
   * @param Colors_m_alpha BitSet
   * @param Ext_m_alpha ModelExtensionSet
   * @param maxGenes int
   * @param minGenes int
   * @return int[]
   */
  protected int[] extendFromBranchWithErrors(SuffixTreeWithErrorsRightMaximal
                                           suffixTreeRightMaximalBiclusters,
                                           NodeOccurrence occurrence,
                                           int alpha,
                                           ArrayList<NodeOccurrence>
      Occ_m_alpha,
      BitSet Colors_m_alpha,
      ModelExtensionSet Ext_m_alpha,
      int maxGenes,
      int minGenes) {

    int[] maxGenes_minGenes = new int[2];
    maxGenes_minGenes[0] = maxGenes;
    maxGenes_minGenes[1] = minGenes;

    //##########################################################################
    // IF the symbol in branch b in position p+1 is NOT alpha
    //##########################################################################
    NodeInterface branchToExamine = occurrence.getX();

    if (this.extendFromBranchWithErrorsIsPossible(suffixTreeRightMaximalBiclusters, occurrence, branchToExamine, alpha)) {
      //##########################################################################
      //IF the extension will reach another node x'
      //branchToExamine.getLength() == occurrence.getP() + 1
      //##########################################################################

      //##########################################################################
      // EXTEND MODEL
      // maxGene and minGene should be passed by reference since they are updated inside the method
      // Since Integer objects are always passed by values
      // extend is returning the updated values inside the array int[] maxGenes_minGenes
      maxGenes_minGenes = new int[2];
      maxGenes_minGenes = this.extend(
          suffixTreeRightMaximalBiclusters, occurrence, alpha,
          Occ_m_alpha, Colors_m_alpha,
          Ext_m_alpha, maxGenes, minGenes, branchToExamine, 1);
      maxGenes = maxGenes_minGenes[0];
      minGenes = maxGenes_minGenes[1];
      //##########################################################################
    }
    return maxGenes_minGenes;
  }

  //######################################################################################################################

  /**
   *
   * @param suffixTreeRightMaximalBiclusters SuffixTreeWithErrorsRightMaximal
   * @param occurrence NodeOccurrence
   * @param branchToExamine NodeInterface
   * @param alpha int
   * @return boolean
   */
  protected boolean extendFromBranchWithErrorsIsPossible(SuffixTreeWithErrorsRightMaximal suffixTreeRightMaximalBiclusters,
      NodeOccurrence occurrence, NodeInterface branchToExamine, int alpha){
    int leftIndex = branchToExamine.getLeftIndex(); // left index of branch b between x and x'
    int characterAtPositionPplusOne = suffixTreeRightMaximalBiclusters.getSubArrayInt(leftIndex, occurrence.getP() + 1)[occurrence.getP()];
    // IF CHARACTER IS A TERMINATOR -> EXTENSION IS NOT POSSIBLE
    if (characterAtPositionPplusOne < 0) {
      return false;
    }
    // IF CHARACTER != ALPHA -> EXTENSION WITH ERRORS IS POSSIBLE
    return (characterAtPositionPplusOne != alpha);
  }

  //#####################################################################################################################
  //#####################################################################################################################
  //#####################################################################################################################

  /**
   * Deletes from the list this.modelsAndOccurrences the models that do not correspond to *LEFT* maximal biclusters.
   * Uses a trie where the *reversed* models are inserted. Nodes corresponding to NON-LEFT MAXIMAL PATTERNS are marked.
   *
   * O((|R||C|^(2+e)|sigma|^e))
   *
   * @param modelsAndOccurrences ArrayList<ModelOccurrences>
   */
  protected void deleteModelsNotCorrespondingToLeftMaximalBiclusters(ArrayList<ModelOccurrences> modelsAndOccurrences) {

    //CREATE TRIE
    TrieMaximalPattern trieLeftMaximalPattern = new TrieMaximalPattern();
    // INSERT *INVERTED* MODELS IN THE TRIE
    // STORE REFERENCE TO NODE IN THE TRIE CORRESPONDING TO THE INSERTED MODEL
    // SO THAT THE MODELS STORED IN NODES MARKED AS NON-LEFT-MAXIMAL CAN BE DELETED

    ArrayList<TrieMaximalPatternNode>
        referenceToNodesCorrespondingToModels = new ArrayList<TrieMaximalPatternNode> (modelsAndOccurrences.size());
    this.setSubtaskValues(modelsAndOccurrences.size()*2);
    for (int i = 0; i < modelsAndOccurrences.size(); i++) {
      TrieMaximalPatternNode nodeCorrespondingToModel = trieLeftMaximalPattern.
          addInvertedModel(modelsAndOccurrences.get(i).getModel().getMotif(), // ADD INVERTED MODEL !!!
                           modelsAndOccurrences.get(i).getNumberOfGenesInOccurrences());
      referenceToNodesCorrespondingToModels.add(nodeCorrespondingToModel);
      this.incrementSubtaskPercentDone();
    }

    // MARK NODES THAT CORRESPOND TO NON MAXIMAL MODELS
    trieLeftMaximalPattern.markNodesAsNonMaximalPattern();

    // REMOVE FROM modelsAndOccurrences THE MODELS WHOSE NODES ARE MARKED AS NON MAXIMAL MODELS
    Iterator<ModelOccurrences> i = modelsAndOccurrences.iterator();
    int p = 0; // corresponding position in referenceToNodesCorrespondingToModels
    while (i.hasNext()) {
      ModelOccurrences currentModelAndOccurrences = i.next();
      boolean isLeftMaximalPattern = referenceToNodesCorrespondingToModels.get(p).getInfo().getIsMaximalPattern();
      if (!isLeftMaximalPattern) {
        i.remove();
      }
      p++;
      this.incrementSubtaskPercentDone();
    }
    this.updatePercentDone();
  }

//#####################################################################################################################
//#####################################################################################################################
//#####################################################################################################################

  /**
   * Deletes from the list this.modelsAndOccurrences the models that correspond to the same bicluster.
   *
   * @param modelsAndOccurrences ArrayList<ModelOccurrences>
   */
  protected void deleteModelsRepresentingTheSameBiclusters(ArrayList<ModelOccurrences> modelsAndOccurrences) {

    //CREATE HASHMAP (NEW IMPLEMENTATION OF HASHTREE)

    int numberOfModels = modelsAndOccurrences.size();

    //HashMap(int�initialCapacity, float�loadFactor) �
    HashMap<Integer, ModelOccurrences>
        hashtable = new LinkedHashMap(numberOfModels, (float) 0.75);

    int numberOfDeletedModels = 0;

//    System.out.println("BEGIN - CHECK IF THERE ARE MODELS REPRESENTING THE SAME BICLUSTER");

    Iterator<ModelOccurrences> i = modelsAndOccurrences.iterator();
    while (i.hasNext()) {
      ModelOccurrences currentModelAndOccurrences = i.next();

      /*      System.out.print("MODEL " + position + " --> MOTIF = ");
            for (int j = 0; j< motif.length; j++){
              System.out.print(motif[j] + "\t");
            }
            System.out.println();
       */

      int currentHashCode = this.computeHashCodeModelAndOccurrences(currentModelAndOccurrences);
      if (hashtable.containsKey(currentHashCode)) {
        ModelOccurrences object = hashtable.get(currentHashCode); // get object that has this key
        if (this.computeEqualsModelAndOccurrences(object, currentModelAndOccurrences)) {
          //System.out.println("DELETING MODEL --> THERE IS ALREADY A MODEL REPRESENTING THE SAME BICLUSTER");
          // THERE IS A MODEL IN THE HASHTREE THAT REPRESENTS THE SAME BICLUSTERS
          numberOfDeletedModels++;
          i.remove();
        }
        else {
          // THERE IS NOT A MODEL IN THE HASHTREE THAT REPRESENTS THE SAME BICLUSTERS
          hashtable.put(currentHashCode, currentModelAndOccurrences);
        }
      }
      else {
        // THERE IS NOT A MODEL IN THE HASHTREE THAT REPRESENTS THE SAME BICLUSTERS
        hashtable.put(currentHashCode, currentModelAndOccurrences);
      }
    }
//    System.out.println("END - CHECK IF THERE ARE MODELS REPRESENTING THE SAME BICLUSTER");
  }

  //######################################################################################################################

  /**
   * Uses genes and motif first and last column.
   *
    * @param modelAndOccurrences_1 ModelOccurrences
    * @param modelAndOccurrences_2 ModelOccurrences
    * @return boolean
    */
   protected boolean computeEqualsModelAndOccurrences(ModelOccurrences modelAndOccurrences_1, ModelOccurrences modelAndOccurrences_2) {
    if(modelAndOccurrences_1 == null || modelAndOccurrences_2 == null){
      return false;
    }
    if(modelAndOccurrences_1.getModel() == null || modelAndOccurrences_2.getModel() == null){
      return false;
    }
    int firstColumn_1 = Integer.parseInt( (new Integer(modelAndOccurrences_1.getModel().getMotif()[0]).toString()).substring(2));
    int lastColumn_1 = Integer.parseInt( (new Integer(modelAndOccurrences_1.getModel().getMotif()[ modelAndOccurrences_1.getModel().getMotif().length - 1]).toString()).substring(2));
    int firstColumn_2 = Integer.parseInt( (new Integer(modelAndOccurrences_2.getModel().getMotif()[0]).toString()).substring(2));
    int lastColumn_2 = Integer.parseInt( (new Integer(modelAndOccurrences_2.getModel().getMotif()[ modelAndOccurrences_2.getModel().getMotif().length - 1]).toString()).substring(2));
    return (firstColumn_1 == firstColumn_2
            &&
            lastColumn_1 == lastColumn_2
            &&
            modelAndOccurrences_1.getGenesInOccurrences().equals(modelAndOccurrences_2.getGenesInOccurrences()));
  }


  //######################################################################################################################

  /**
   * Uses genes and motif first and last column.
   *
   * @param modelAndOccurrences ModelOccurrences
   * @return int
   */
  protected int computeHashCodeModelAndOccurrences(ModelOccurrences modelAndOccurrences) {
    if(modelAndOccurrences.getModel() == null){
      return 0;
    }
    int firstColumn = Integer.parseInt( (new Integer(modelAndOccurrences.getModel().getMotif()[0]).toString()).substring(2));
    int lastColumn = Integer.parseInt( (new Integer(modelAndOccurrences.getModel().getMotif()[modelAndOccurrences.getModel().getMotif().length - 1]).toString()).substring(2));
    int hash = 17;
    hash = 37 * hash + firstColumn;
    hash = 37 * hash + lastColumn;
    hash = 37 * hash +
        (null == modelAndOccurrences.getGenesInOccurrences() ? 0 : modelAndOccurrences.getGenesInOccurrences().hashCode());
    return hash;
  }


//######################################################################################################################
//################################# CCC-BICLUSTERING WITH ERRORS ALGORITHM #############################################
//######################################################################################################################

  /**
   * Returns true if this.maxNumberOfErrors > 0.
   * @return boolean
   */
  protected boolean deleteModelsRepresentingTheSameBiclustersIsNeeded(){
    if (this.maxNumberOfErrors > 0)
      return true;
    else
      return false;
  }

  //######################################################################################################################
  //######################################################################################################################

  /**
   * Runs E-CCC_Biclustering.
   *
   * @param rowsQuorum int
   * @param columnsQuorum int
   * @return ArrayList
   */
  public ArrayList<ModelOccurrences> cccBiclusteringWithErrors(int rowsQuorum, int columnsQuorum) {

    ArrayList<ModelOccurrences> modelsAndOccurrences = new ArrayList<ModelOccurrences> (0);

/*    try {
      PrintWriter pw = new PrintWriter("e_ccc_2_deleteModels.txt");
      long time;
 */
      //#######################################################################################################
      // COMPUTE ALL MODELS THAT CORRESPOND TO RIGHT-MAXIMAL BICLUSTERS AND STORE THEM IN modelsAndOccurrences
      //#######################################################################################################
      this.computeModelsCorrespondingToRightMaximalBiclusters(modelsAndOccurrences,
          rowsQuorum, columnsQuorum);

//      time = System.currentTimeMillis();
      //#####################################################################################################
      // DELETE FROM modelsAndOccurrences ALL MODELS THAT DO NOT CORRESPOND TO LEFT-MAXIMAL BICLUSTERS
      //#####################################################################################################
//      System.out.println("DELETING NON LEFT MAXIMAL BICLUSTERS");
//      this.getProgressBar().setString("DELETE NON LEFT MAXIMAL");
      this.deleteModelsNotCorrespondingToLeftMaximalBiclusters(modelsAndOccurrences);
//      pw.println("DELETE NON LEFT MAXIMAL: " + (System.currentTimeMillis() - time));

      if (this.deleteModelsRepresentingTheSameBiclustersIsNeeded()) {
        //###################################################################################################
        // DELETE MODELS THAT REPRESENT THE SAME CCC-BICLUSTERS
        //###################################################################################################
//        time = System.currentTimeMillis();
//        System.out.println("DELETING REPEATED BICLUSTERS");
//        this.getProgressBar().setString("DELETE REPEATED");
        this.deleteModelsRepresentingTheSameBiclusters(modelsAndOccurrences);
/*        pw.println("DELETE REPEATED: " +
                   (System.currentTimeMillis() - time));
 */
      }
      this.incrementPercentDone();
/*      pw.close();
    }
    catch (IOException e) {
      e.printStackTrace();
    }
 */
    return (modelsAndOccurrences);
  }

  //#####################################################################################################################
  //#####################################################################################################################
  //#####################################################################################################################
  /**
   * Computes all models and occurrences corresponding to right-maximal biclusters using this.spellModels.
   *
   * @param modelsAndOccurrences ArrayList
   * @param rowsQuorum int
   * @param columnsQuorum int
   */
  protected void computeModelsCorrespondingToRightMaximalBiclusters(
      ArrayList<ModelOccurrences> modelsAndOccurrences,
      int rowsQuorum, int columnsQuorum) {

/*    try{
      PrintWriter pw = new PrintWriter("e_ccc_1_computeModels.txt");
      long time = System.currentTimeMillis();
 */

      //##########################################################################
      // CONSTRUCT GENERALIZED SUFFIX TREE AND ADD INFORMATION TO THE NODES IN THE TREE
      //##########################################################################
      SuffixTreeWithErrorsRightMaximal suffixTreeRightMaximalBiclusters =
          this.constructSuffixTreeRightMaximalBiclusters();
//      pw.println("CONSTRUCT SUFFIX TREE: " + (System.currentTimeMillis() - time));

      //##########################################################################
      // INITIALIZING DATA STRUCTURES
      //##########################################################################

      // l
      int length_m = 0;
      // m
      Model m = new Model();
      // Occ_m
      ArrayList<NodeOccurrence> Occ_m = new ArrayList<NodeOccurrence> (0);
      Occ_m.add(new NodeOccurrence(suffixTreeRightMaximalBiclusters.getRoot(), 0, 0));
      // Ext_m
      ModelExtensionSet Ext_m = this.initialize_Ext_m(
          suffixTreeRightMaximalBiclusters);

      // father_m
      Model father_m = new Model();

      // number of genes in Occ_father_m
      int numberOfGenes_in_Occ_father_m = 0;

      //#############################################################################################################
      // CALL SPELLMODELS: STORES ALL MODELS THAT CORRESPOND TO RIGHT-MAXIMAL BICLUSTERS IN modelsAndOccurrences
      //#############################################################################################################

//      int[] numberOfModels = new int[]{0};
//      time = System.currentTimeMillis();
/*      this.j_countModels(modelsAndOccurrences, suffixTreeRightMaximalBiclusters,
                       length_m,
                       m, Occ_m, Ext_m,
                       father_m, numberOfGenes_in_Occ_father_m, rowsQuorum,
                       columnsQuorum, numberOfModels);
//      pw.println("COUNT MODELS: " + (System.currentTimeMillis()-time));

      PrintWriter pw1 = new PrintWriter("e_ccc_numModels.txt");
      pw1.println("NUM MODELS: " + numberOfModels[0]);
      pw1.println("THEORETICAL BOUND: " + (this.matrix.getNumberOfGenes()*
                         Math.pow(this.matrix.getNumberOfConditions(),
                                  1+this.maxNumberOfErrors)*
                         Math.pow(this.getAlphabet().length, this.maxNumberOfErrors)));
 */

//      long time = System.currentTimeMillis();
      int[] numberOfModels = new int[]{this.getTaskPercentages().computeSpellModelsTaskDivisor(
      this.matrix.getNumberOfGenes(), this.matrix.getNumberOfConditions(),
            this.maxNumberOfErrors, this.getAlphabet().length)};
/*      pw1.println("ESTIMATED BOUND: " + numberOfModels[0]);
      pw1.close();
 */

      this.setSubtaskValues(numberOfModels[0]);
//      this.getProgressBar().setString("SPELL MODELS");
      this.spellModels(modelsAndOccurrences, suffixTreeRightMaximalBiclusters,
                       length_m,
                       m, Occ_m, Ext_m,
                       father_m, numberOfGenes_in_Occ_father_m, rowsQuorum,
                       columnsQuorum, numberOfModels);
      this.updatePercentDone();
/*      pw.println("SPELL MODELS: " + (System.currentTimeMillis() - time));
      pw.close();
    }
    catch (IOException e) {
      e.printStackTrace();
    }
 */
  }

  //#########################################################################################################
  //#########################################################################################################

  /**
   *
   * @param suffixTreeRightMaximalBiclusters SuffixTreeWithErrorsRightMaximal
   * @return ModelExtensionSet
   */
  protected ModelExtensionSet initialize_Ext_m(SuffixTreeWithErrorsRightMaximal suffixTreeRightMaximalBiclusters){
    ModelExtensionSet Ext_m = new ModelExtensionSet();

    //IF maxNumberOfErrors > 0
    if (this.maxNumberOfErrors > 0) {
      Ext_m.addAll(this.computeAlphabetLexicographicOrder());
    }
    else { // maxNumberOfErrors = 0 =>
      //Extensions = root children that are not string terminators and whose first character = ?1
      NodeInterface node = suffixTreeRightMaximalBiclusters.getRoot().getFirstChild();
      while (node != null) {
        int firstCharacter = suffixTreeRightMaximalBiclusters.getSubArrayInt(node.getLeftIndex(), 1)[0];
        if (firstCharacter > 0) {
          Ext_m.add(firstCharacter);
        }
        node = node.getRightSybling();
      }
    } // END ELSE maxNumberOfErrors = 0
    return Ext_m;
  }

//#########################################################################################################
//#########################################################################################################

  /**
   * Uses the attribute this.modelsAndOccurrences to initialize the attribute this.setOfBiclusters
   * with the set of CCC-biclusters extracted by the algorithm.
   *
   * @param modelsAndOccurrences ArrayList<ModelOccurrences>
   */
  protected void createMaximalBiclusters(ArrayList<ModelOccurrences>modelsAndOccurrences) {

    this.setOfBiclusters = new ArrayList<Bicluster> (0);

    this.setSubtaskValues(modelsAndOccurrences.size());
    for (int k = 0; k < modelsAndOccurrences.size(); k++) {
      ModelOccurrences currentModelAndOccurrences = modelsAndOccurrences.get(k);
      int numberOfConditions;
      int patternLength;
      if (this.matrix.getIsVBTP()) {
        numberOfConditions = currentModelAndOccurrences.getModel().getMotif().length + 1;
        patternLength = numberOfConditions - 1;
      }
      else {
        numberOfConditions = currentModelAndOccurrences.getModel().getMotif().length;
        patternLength = numberOfConditions;
      }
      int[] columnsIndexes = new int[numberOfConditions]; // column indexes start at 1
      int firstColumn = Integer.parseInt(new Integer(currentModelAndOccurrences.getModel().getMotif()[0]).toString().substring(2));
      for (int c = 0; c < numberOfConditions; c++) {
        columnsIndexes[c] = firstColumn + c;
      }

      char[] biclusterExpressionPattern = new char[patternLength]; // model
      for (int pt = 0; pt < patternLength; pt++) {
        biclusterExpressionPattern[pt] = (char) Integer.parseInt(new Integer(
            currentModelAndOccurrences.getModel().getMotif()[pt]).toString().substring(0, 2));
      }

      BitSet genes_m = currentModelAndOccurrences.getGenesInOccurrences();
      int[] rowsIndexes = new int[genes_m.cardinality()];
      int p = 0;
      for (int g = 0; g < genes_m.size(); g++) {
        if (genes_m.get(g) == true) {
          rowsIndexes[p] = g + 1;
          p++;
        }
      }

      //!!!
      //
      // !!! I'M NOT SURE WHETHER TO CREATE CCC-BICLUSTERS HERE !!!
      //
      // 22/11/2007: I WON'T DO THIS (SEE EXPLANATION BELOW IN (*)
      //!!!

      // CHECK IF NODE OCCURRENCE REALLY CORRESPONDS TO A E_CCC_BICLUSTERS
      //boolean is_E_CCC_Bicluster = false;
      // if (currentModelAndOccurrences.getMaxErrorInOcc_m() == 0){
      //   is_E_CCC_Bicluster = false;
      // }
      //
      // DOES NOT WORK !!!
      //
      // #BICLUSTER_7	CONDITIONS= 3	FIRST-LAST= 2-4	GENES= 3	PATTERN=UDN
      // G1	UDU
      // G2	UDU
      // G4	UDU
      //
      // maxErrorInOccurrences = 1 JUST BECAUSE THE MOTIF IS UDN AND NOT UDU (WHICH ALSO GENERATES A BICLUSTER)
      //
      // SOLUTION:
      //
      // COMPARE EXPRESSION PATTERN OF EACH GENE WHEN TWO DIFFERENT PATTERNS ARE FOUND SET is_E_CCC_Bicluster = true

/*      int i = 0;
      while (i < rowsIndexes.length - 1 && is_E_CCC_Bicluster == false) {
        char[] pattern_i = new char[biclusterExpressionPattern.length];
        char[] pattern_i_plus_1 = new char[biclusterExpressionPattern.length];
        for (int j = 0; j < biclusterExpressionPattern.length; j++) {
          pattern_i[j] = this.matrix.getSymbolicExpressionMatrix()[rowsIndexes[i]-1][columnsIndexes[j] - 1];
          pattern_i_plus_1[j] = this.matrix.getSymbolicExpressionMatrix()[
              rowsIndexes[i + 1] - 1][columnsIndexes[j] - 1];
          String s_pattern_i = new String(pattern_i);
          String s_pattern_i_plus_1 = new String(pattern_i_plus_1);
          if (!s_pattern_i.equals(s_pattern_i_plus_1)) {
            is_E_CCC_Bicluster = true;
          }
        }
        i++;
      }
*/
      // CREATE AND STORE BICLUSTER

//      if (is_E_CCC_Bicluster) {
        this.store_E_CCC_Bicluster((k + 1), rowsIndexes, columnsIndexes,
                                   biclusterExpressionPattern,
                                   currentModelAndOccurrences.getMaxErrorInOcc_m());

        // (*)
        // THIS MAX ERROR IS RELATIVELLY TO THE MOTIF FROM WHICH THE BICLUSTER WAS GENERATED
        // => IF I WANT TO CREATE CCC-BICLUSTER THAT IS, FIND OUT IF THE GENE PATTERNS HAS 0 ERROR BETWEEN THEM
        // I WOULD ALSO HAVE TO CHECK IF MaxErrorInOcc_m ALSO CORRESPONDS TO THE "REAL" MAXIMUM NUMBER OF ERRORS IN
        // GENE PATTERNS IN THE BICLUSTERS => COMPARE BICLUSTER GENE PATTERNS BETWWEN THEM
        // I DON'T WANT TO DO THIS !! I WILL CONSIDER THAT THE NUMBER OF ERRORS IN THE BICLUSTER IS THE MAX NUMBER OF ERRORS
        // RELATIVELLY TO THE MOTIF THAT GENERATED THE BICLUSTER !!!
//      }
//      else {
//        this.setOfBiclusters.add(new CCC_Bicluster(this, (k + 1), rowsIndexes,columnsIndexes));
//      }

        this.incrementSubtaskPercentDone();
    }
    this.updatePercentDone();
  }

  //#########################################################################################################

  /**
   * Create an object of <CODE>E_CCC_Bicluster</CODE> and stores it in <CODE>this.setOfBiclusters</CODE>.
   *
   * @param ID int
   * @param rows int[]
   * @param columns int[]
   * @param biclusterPattern char[]
   * @param maxNumberOfErrors int
   */
  protected void store_E_CCC_Bicluster(int ID, int[] rows,
                                       int[] columns, char[] biclusterPattern,
                                       int maxNumberOfErrors) {
    this.setOfBiclusters.add(new E_CCC_Bicluster(this, ID, rows,
                                                 columns, biclusterPattern,
                                                 maxNumberOfErrors));
  }


  //#########################################################################################################
  //#########################################################################################################

  /**
   * Runs E-CCC-biclustering and creates the set of E-CCC-Biclusters.
   * Trivial E-CCC-Biclusters are NOT reported.
   *
   * @throws Exception
   */
  public void computeBiclusters() throws Exception {
    this.computeBiclusters(true);
  }

  //#####################################################################################################################

  /**
   * Runs E-CCC-biclustering and creates the set of E-CCC-Biclusters.
   * Trivial E-CCC-Biclusters are reported provided they are maximal and the parameter filterTrivial = false.
   *
   * @param filterTrivial boolean
   * @throws Exception
   */
  public void computeBiclusters(boolean filterTrivial) throws Exception {
    int rowsQuorum;
    int columnsQuorum;
    if (filterTrivial){
      rowsQuorum = 2;
      columnsQuorum = 2;
    }
    else{
      rowsQuorum = 1;
      columnsQuorum = 1;
    }
    this.computeBiclusters(rowsQuorum, columnsQuorum);
  }

  //#########################################################################################################

  /**
   *
   * @param rowsQuorum int
   * @param columnsQuorum int
   * @throws Exception
   */
  public void computeBiclusters(int rowsQuorum, int columnsQuorum) throws Exception {

    if (this.matrix.hasMissingValues()) {
      throw new Exception("This algorithm does not support missing values: \n please remove the genes with missing values or fill them before applying the algorithm.");
    }

    if (rowsQuorum < 1 || columnsQuorum < 1 ||
        rowsQuorum > this.matrix.getNumberOfGenes() ||
        columnsQuorum > this.matrix.getNumberOfConditions()) {
      throw new Exception(
          "rowsQuorum in [1, numberOfGenes] and columndQuorum in [1, numberOfConditions]");
    }

    this.setTaskPercentages(new TaskPercentages(this));

    ArrayList<ModelOccurrences> modelsAndOccurrences =
        this.cccBiclusteringWithErrors(rowsQuorum, columnsQuorum);

/*    PrintWriter pw = new PrintWriter("e_ccc_3_createBiclusters.txt");
    long time = System.currentTimeMillis();
 */

    //COMPUTE SET OF CCC-BICLUSTERS
//    this.getProgressBar().setString("CREATE BICLUSTERS");
    this.createMaximalBiclusters(modelsAndOccurrences);
/*    pw.println("CREATE BICLUSTERS: " + (System.currentTimeMillis()-time));
    pw.close();
 */
  }

  /**
   *
   * @return Object
   */
  public Object clone() {
    E_CCC_Biclustering o = (E_CCC_Biclustering)super.clone();
    o.maxNumberOfErrors = this.maxNumberOfErrors;
    return o;
  }

  //#####################################################################################################################
  //#####################################################################################################################


  /**
   *
   * TO BE IMPLEMENTED !!!!!!
   *
   * @return StyledDocument
   */
  public StyledDocument info() {

    StyledDocument doc = new DefaultStyledDocument();
    StyledDocument doc2 = new HTMLDocument();

    // ...

    return (doc);
  }

} // END CLASS
