# Supplementary material for: BiGGEsTS: integrated environment for biclustering analysis of time series gene expression data
Source: BMC Res Notes. 2009 Jul 7;2:124. doi: 10.1186/1756-0500-2-124 (PMC2720980; doi:10.1186/1756-0500-2-124)
Supplement: Additional file 3 — Source code of the BiGGEsTS software. The source code of BiGGEsTS. The archive contains two directories, named "biggests" and "smadeira", inside a main directory, named "src". Each of the directories contained in "biggests" and "smadeira" contains the source files of the classes included in the packages identified by the same names. The Javadoc documentation of the source code is available at the official website. [file 1756-0500-2-124-S3.zip › src/smadeira/biclustering/E_CCC_Biclustering_RestrictedErrors.java]

package smadeira.biclustering;

import java.io.*;
import java.util.*;

import smadeira.suffixtrees.*;
import smadeira.utils.*;
import javax.swing.text.DefaultStyledDocument;
import javax.swing.text.StyledDocument;
import javax.swing.text.html.HTMLDocument;

public class E_CCC_Biclustering_RestrictedErrors
    extends E_CCC_Biclustering
    implements IRestrictedErrors, Cloneable, Serializable {
  public static final long serialVersionUID = -6043056360623678576L;

  /**
   *
   */
  private int numberOfNeighborsInRestrictedErrors;

//######################################################################################################################
//######################################################################################################################

  /**
   *
   * @param m DiscretizedExpressionMatrix
   * @param numberOfErrors int
   * @param numberOfNeighborsInRestrictedErrors int
   * @throws Exception
   */
  public E_CCC_Biclustering_RestrictedErrors(DiscretizedExpressionMatrix m,
                                             int numberOfErrors,
      int numberOfNeighborsInRestrictedErrors) throws Exception {
    super(m, numberOfErrors);
    this.numberOfNeighborsInRestrictedErrors =
        numberOfNeighborsInRestrictedErrors;
  }

  //######################################################################################################################
  //######################################################################################################################

  /**
   *
   * @return int
   */
  public int getNumberOfNeighborsInRestrictedErrors() {
    return this.numberOfNeighborsInRestrictedErrors;
  }

  //######################################################################################################################
  //######################################################################################################################

  /**
   * Used when restrictErrors = true to check if a character is a valid error to another given character alpha.
   * Only the this.numberOfNeighbors characters lexicographically before and after the given character in the alphabet are valid errors.
   * @param alpha char
   * @param character char
   * @return boolean
   */
  protected boolean testIfCharacterIsValidError(char alpha, char character) {

    if (alpha == character) {
      return true;
    }

    // find alpha in the alphabet
    int p = 0;
    boolean alphaFound = false;
    while (p < this.matrix.getAlphabet().length && alphaFound == false) {
      if (this.matrix.getAlphabet()[p] == alpha) {
        alphaFound = true;
      }
      else {
        p++;
      }
    }

    if (alphaFound == true) {
      int i = 1;
      // CHECK AT LEFT
      while (p - i > 0 && i <= this.numberOfNeighborsInRestrictedErrors) {
        if (this.matrix.getAlphabet()[p - i] == character) {
          return true;
        }
        i++;
      }
      // CHECK AT RIGHT
      i = 1;
      while (p + i < this.matrix.getAlphabet().length &&
             i <= this.numberOfNeighborsInRestrictedErrors) {
        if (this.matrix.getAlphabet()[p + i] == character) {
          return true;
        }
        i++;
      }
    }
    return false;
  }

  //######################################################################################################################
  //######################################################################################################################

  /**
   *
   * @param suffixTreeRightMaximalBiclusters SuffixTreeWithErrorsRightMaximal
   * @param occurrence NodeOccurrence
   * @param branchToExamine NodeInterface
   * @param alpha int
   * @return boolean
   */
  protected boolean extendFromBranchWithErrorsIsPossible(SuffixTreeWithErrorsRightMaximal suffixTreeRightMaximalBiclusters,
      NodeOccurrence occurrence, NodeInterface branchToExamine, int alpha){

        int leftIndex = branchToExamine.getLeftIndex(); // left index of branch b between x and x'
        int firstCharacter = suffixTreeRightMaximalBiclusters.getSubArrayInt(leftIndex, 1)[0];

        // when occurrence is the root
        //test if character is at level 1 => ?1
        boolean testExtension = true;
        // test if character is a string terminator
        boolean characterIsAterminator = false;
        if (occurrence.getX() instanceof
            InternalNodeWithErrorsRightMaximal) {
          if (firstCharacter < 0) {
            characterIsAterminator = true;
          }
          else {
            if (occurrence.getX().getPathLength() == 0) { // X = root
              int columnNumberFirstCharacter = Integer.parseInt(
                  Integer.toString(firstCharacter).substring(2));
              int columnNumberAlpha = Integer.parseInt(Integer.
                  toString(alpha).substring(2));
              if (columnNumberFirstCharacter != columnNumberAlpha) {
                testExtension = false;
              }
            }
          }
        }

        //____________________________
        // RESTRICT ERRORS
        boolean firstCharacterIsValidError = true;
        // WHEN restrictErrors = false ALL CHARACTERS CAN BE ERRORS
        // WHEN restrictErrors = true ONLY THE ERRORS LEXICOGRAPHICALLY BEFORE AND AFTER ALPHA
        //IN THE ALPHABET ARE ALLOWED
        if (firstCharacter < 0) { // terminator
          firstCharacterIsValidError = false;
        }
        else {
          char alphaAsChar = (char) Integer.parseInt(new Integer(alpha).toString().substring(0, 2));
          char firstCharacterAsChar =
              (char) Integer.parseInt(new Integer(firstCharacter).toString().substring(0, 2));
          firstCharacterIsValidError = this.testIfCharacterIsValidError(alphaAsChar,
                                          firstCharacterAsChar);
        }
        //____________________________

        // branch b leaving node x except the one labelled alpha if it exists
        return (firstCharacter != alpha && testExtension == true &&
            characterIsAterminator == false &&
            firstCharacterIsValidError == true);
  }

  //######################################################################################################################
  //######################################################################################################################

  /**
   *
   * @param suffixTreeRightMaximalBiclusters SuffixTreeWithErrorsRightMaximal
   * @param occurrence NodeOccurrence
   * @param branchToExamine NodeInterface
   * @param alpha int
   * @return boolean
   */
  protected boolean extendFromNodeWithErrorsIsPossible(SuffixTreeWithErrorsRightMaximal suffixTreeRightMaximalBiclusters,
      NodeOccurrence occurrence, NodeInterface branchToExamine, int alpha){

      int leftIndex = branchToExamine.getLeftIndex(); // left index of branch b between x and x'
      int characterAtPositionPplusOne = suffixTreeRightMaximalBiclusters.getSubArrayInt(leftIndex, occurrence.getP() + 1)[occurrence.getP()];

      if (characterAtPositionPplusOne != alpha) {
        //##########################################################################
        //IF the extension will reach another node x'
        //branchToExamine.getLength() == occurrence.getP() + 1
        //##########################################################################

        //____________________________
        // RESTRICT ERRORS
        boolean characterAtPositionPplusOneIsValidError = true;

        // WHEN restrictErrors = false ALL CHARACTERS CAN BE ERRORS
        // WHEN restrictErrors = true ONLY THE ERRORS LEXICOGRAPHICALLY IN THE
        // numberOfNeighborsInRestrictErrors BEFORE AND AFTER ALPHA
        //IN THE ALPHABET ARE ALLLOWED
        if (characterAtPositionPplusOne < 0) { // terminator
          characterAtPositionPplusOneIsValidError = false;
        }
        else {
          char alphaAsChar = (char) Integer.parseInt(new Integer(
              alpha).toString().substring(0, 2));
          char characterAtPositionPplusOneAsChar =
              (char) Integer.parseInt(new Integer(characterAtPositionPplusOne).toString().substring(0, 2));
          characterAtPositionPplusOneIsValidError = this.testIfCharacterIsValidError(alphaAsChar,characterAtPositionPplusOneAsChar);
        }
        return (characterAtPositionPplusOneIsValidError == true);
      }
      else{
        return false;
      }
    }

  //#########################################################################################################
  //#########################################################################################################

  /**
   * Create an object of E_CCC_Bicluster_RestrictedErrors and stores it in this.setOfBiclusters.
   *
   * @param ID int
   * @param rows int[]
   * @param columns int[]
   * @param biclusterPattern char[]
   * @param maxNumberOfErrors int
   */
  protected void store_E_CCC_Bicluster(int ID, int[] rows,
                                       int[] columns, char[] biclusterPattern,
                                       int maxNumberOfErrors) {
    this.setOfBiclusters.add(new E_CCC_Bicluster_RestrictedErrors(
        this, ID, rows,
        columns, biclusterPattern, maxNumberOfErrors));
  }

  //#####################################################################################################################
  //#####################################################################################################################

  /**
   *
   * @return Object
   */
  public Object clone() {
    E_CCC_Biclustering_RestrictedErrors o = (E_CCC_Biclustering_RestrictedErrors)super.clone();
    o.numberOfNeighborsInRestrictedErrors = this.numberOfNeighborsInRestrictedErrors;
    return o;
  }

  //#####################################################################################################################
  //#####################################################################################################################

  /**
   *
   * TO BE IMPLEMENTED !!!!!!
   *
   * @return StyledDocument
   */
  public StyledDocument info() {

    StyledDocument doc = new DefaultStyledDocument();
    StyledDocument doc2 = new HTMLDocument();

    // ...

    return (doc);
  }
}
