# Supplementary material for: BiGGEsTS: integrated environment for biclustering analysis of time series gene expression data
Source: BMC Res Notes. 2009 Jul 7;2:124. doi: 10.1186/1756-0500-2-124 (PMC2720980; doi:10.1186/1756-0500-2-124)
Supplement: Additional file 3 — Source code of the BiGGEsTS software. The source code of BiGGEsTS. The archive contains two directories, named "biggests" and "smadeira", inside a main directory, named "src". Each of the directories contained in "biggests" and "smadeira" contains the source files of the classes included in the packages identified by the same names. The Javadoc documentation of the source code is available at the official website. [file 1756-0500-2-124-S3.zip › src/smadeira/biclustering/E_CCC_Bicluster_RestrictedErrors.java]

package smadeira.biclustering;

import java.io.*;
import java.util.*;
import java.util.Iterator;

import javax.swing.text.*;
import javax.swing.text.html.*;

import smadeira.utils.*;

/**
 * <p>Title: e-CCC Bicluster Restricted Errors</p>
 *
 * <p>Description: e-CCC Bicluster with restricted errors.</p>
 *
 * <p>Copyright:   Copyright (C) 2007  Joana P. Gon�alves, Sara C. Madeira
 *                 This program is free software; you can redistribute
 *                 it and/or modify it under the terms of the GNU General
 *                 Public License as published by the Free Software
 *                 Foundation; either version 3 of the License, or
 *                 any later version.
 *
 *                 This program is distributed in the hope that it will
 *                 be useful, but WITHOUT ANY WARRANTY; without even the
 *                 implied warranty of MERCHANTABILITY or FITNESS FOR A
 *                 PARTICULAR PURPOSE.  See the
 *                 <a href="http://www.gnu.org/licenses/gpl.html">
 *                 GNU General Public License</a> for more details.
 * </p>
 *
 * @author Sara C. Madeira
 * @version 1.0
 */
public class E_CCC_Bicluster_RestrictedErrors
    extends E_CCC_Bicluster implements Cloneable, Serializable, Comparator,
    NodeObjectInterface {
  public static final long serialVersionUID = 2128782240169297244L;

  // CONSTRUCTORS

  /**
   *
   * @param biclusterSource E_CCC_Biclustering_RestrictedErrors
   * @param ID int
   * @param rows int[]
   * @param columns int[]
   * @param biclusterPattern char[]
   * @param maxNumberOfErrors int
   */
  public E_CCC_Bicluster_RestrictedErrors(E_CCC_Biclustering biclusterSource,
                                          int ID, int[] rows,
                                          int[] columns,
                                          char[] biclusterPattern,
                                          int maxNumberOfErrors) {
    super(biclusterSource, ID, rows, columns, biclusterPattern,
          maxNumberOfErrors);
  }

  //###############################################################################################################################
  //###############################################################################################################################

  /**
   * Errors restricted the number of neighbors
   * used in the E_CCC_Biclustering algorithm with restricted errors lexicographically before or after a given caracter in the this.getAlphabet().
   *
   * @param pattern char[]
   * @param alphabet char[]
   * @return ArrayList
   */
  protected ArrayList<char[]> Eneighborhood(char[] pattern, char[] alphabet) {

    ArrayList<char[]> neighbors = new ArrayList<char[]> (0);
    int numNeighbors = 0;

    // 0 errors
    neighbors.add(0, pattern.clone());
    numNeighbors = 1;

    if (this.getMaxNumberOfErrors() == 0) {
      return (neighbors);
    }

    // generate all combinations of the indexes 0..s.length-1, taken numErrors at a time
    // = places where the errors will take place
    String[] elements = new String[pattern.length];
    for (int i = 0; i < pattern.length; i++) {
      elements[i] = new String(new Integer(i).toString());
    }

    for (int e = 1; e <= this.getMaxNumberOfErrors(); e++) {
      //System.out.println("####################### e = " + e);
      if (elements.length >= e) {
        CombinationGenerator x = new CombinationGenerator(elements.length, e); // C_elements.length_e

        while (x.hasMore()) {
          int[] indexes = x.getNext(); // places where the errors will take place

          /*System.out.print("Errors Indexes = ");
                     for (int i = 0; i < indexes.length; i++)
            System.out.print(indexes[i] + "\t");
                     System.out.println();*/

          // find s[indexes[0]]
          int p0 = 0;
          boolean found = false;
          while (p0 < alphabet.length && found == false) {
            if (pattern[indexes[0]] == alphabet[p0]) {
              found = true;
            }
            else {
              p0++;
            }
          }

          if (e == 1) {
            for (int i = 1;
                 i <
                 ( (IRestrictedErrors)this.biclusterSource).getNumberOfNeighborsInRestrictedErrors();
                 i++) {
              if (p0 - i > 0) {
                char[] neighbor = (char[]) pattern.clone();
                neighbor[indexes[0]] = alphabet[p0 - i];
                neighbors.add(numNeighbors, neighbor);
                //System.out.println(new String( (char[]) neighbors.get(numNeighbors)));
                numNeighbors++;
              }

              if (p0 + i < this.getAlphabet().length) {
                char[] neighbor = (char[]) pattern.clone();
                neighbor[indexes[0]] = alphabet[p0 + i];
                neighbors.add(numNeighbors, neighbor);
                //System.out.println(new String( (char[]) neighbors.get(numNeighbors)));
                numNeighbors++;
              }
            }
          }
          else {
            if (e == 2) {
              // find s[indexes[1]]
              int p1 = 0;
              boolean foundAgain = false;
              while (p1 < alphabet.length && foundAgain == false) {
                if (pattern[indexes[1]] == alphabet[p1]) {
                  foundAgain = true;
                }
                else {
                  p1++;
                }
              }

              for (int i = 1;
                   i <
                   ( (IRestrictedErrors)this.biclusterSource).getNumberOfNeighborsInRestrictedErrors();
                   i++) {
                if (p0 - i > 0 && p1 - i > 0) {
                  char[] neighbor = (char[]) pattern.clone();
                  neighbor[indexes[0]] = alphabet[p0 - i];
                  neighbor[indexes[1]] = alphabet[p1 - i];
                  neighbors.add(numNeighbors, neighbor);
                  //System.out.println(new String( (char[]) neighbors.get(numNeighbors)));
                  numNeighbors++;
                }

                if (p0 - i > 0 && p1 + i < alphabet.length) {
                  char[] neighbor = (char[]) pattern.clone();
                  neighbor[indexes[0]] = alphabet[p0 - i];
                  neighbor[indexes[1]] = alphabet[p1 + i];
                  neighbors.add(numNeighbors, neighbor);
                  //System.out.println(new String( (char[]) neighbors.get(numNeighbors)));
                  numNeighbors++;
                }

                if (p0 + i < alphabet.length && p1 - i > 0) {
                  char[] neighbor = (char[]) pattern.clone();
                  neighbor[indexes[0]] = alphabet[p0 + i];
                  neighbor[indexes[1]] = alphabet[p1 - i];
                  neighbors.add(numNeighbors, neighbor);
                  //System.out.println(new String( (char[]) neighbors.get(numNeighbors)));
                  numNeighbors++;
                }

                if (p0 + i < alphabet.length &&
                    p1 + i < alphabet.length) {
                  char[] neighbor = (char[]) pattern.clone();
                  neighbor[indexes[0]] = alphabet[p0 + i];
                  neighbor[indexes[1]] = alphabet[p1 + i];
                  neighbors.add(numNeighbors, neighbor);
                  //System.out.println(new String( (char[]) neighbors.get(numNeighbors)));
                  numNeighbors++;
                }
              }
            }
            else { // e > 2
              char[][] tempNeighbors = new char[ (int) Math.pow( ( (
                  E_CCC_Biclustering_RestrictedErrors)this.biclusterSource).
                  getNumberOfNeighborsInRestrictedErrors(), e)][pattern.length];
              for (int t = 0; t < tempNeighbors.length; t++) {
                tempNeighbors[t] = (char[]) pattern.clone();
              }
              for (int ne = 1; ne <= e; ne++) {
                int numberOfSymbolRepetitions = (int) Math.pow( ( (
                    E_CCC_Biclustering_RestrictedErrors)this.biclusterSource).
                    getNumberOfNeighborsInRestrictedErrors(), e - ne);
                int t = 0;
                // find symbol in s[indexes[ne - 1]]
                boolean symbolFound = false;
                int a = 0;
                while (a < alphabet.length && symbolFound == false) {
                  if (pattern[indexes[ne - 1]] == alphabet[a]) {
                    symbolFound = true;
                  }
                  else {
                    a++;
                  }
                }

                while (t < tempNeighbors.length) {
                  int numberOfInsertions = 0;
                  for (int i = 1;
                       i <
                       ((IRestrictedErrors)this.biclusterSource).getNumberOfNeighborsInRestrictedErrors();
                       i++) {
                    if (a - i > 0) {
                      for (int j = 0; j < numberOfSymbolRepetitions; j++) {
                        tempNeighbors[t + j][indexes[ne - 1]] = alphabet[a - i];
                        numberOfInsertions++;
                      }
                      t = t + numberOfInsertions;
                    }
                  }

                  numberOfInsertions = 0;
                  for (int i = 1;
                       i <
                       ((IRestrictedErrors)this.biclusterSource).getNumberOfNeighborsInRestrictedErrors();
                       i++) {
                    if (a + i < this.getAlphabet().length) {
                      for (int j = 0; j < numberOfSymbolRepetitions; j++) {
                        tempNeighbors[t + j][indexes[ne - 1]] = alphabet[a + i];
                        numberOfInsertions++;
                      }
                      t = t + numberOfInsertions;
                    }
                  }
                }
              }

              // remove repetitions
              TreeSet set = new TreeSet();
              for (int t = 0; t < tempNeighbors.length; t++) {
                set.add(new String(tempNeighbors[t]));
              }

              Iterator i = set.iterator();
              while (i.hasNext()) {
                neighbors.add(numNeighbors, ( (String) i.next()).toCharArray());
                //System.out.println(new String( (char[]) neighbors.get(numNeighbors)));
                numNeighbors++;
              }
            }
          }
        }
      }
      else {
        //System.out.println("PATTERN LENGTH = " + s.length + " INFERIOR TO NUMBER OF ERRORS = " + e);
        //System.out.println("CANNOT COMPUTE COMBINATIONS OF PATTERN INDEXES TAKING NUMBER OF ERRORS EACH TIME");
      }
    }
    return neighbors;
  }

//###############################################################################################################################
//###############################################################################################################################

  /**
   *
   * @param o Object
   * @return boolean
   */
  public boolean equals(Object o) {
    return (super.equals(o));
  }

  //###############################################################################################################################
  //###############################################################################################################################


  /**
   *
   * @param o1 Object
   * @param o2 Object
   * @return int
   */
  public int compare(Object o1, Object o2) {
    return super.compare(o1, o2);
  }

  /**
   *
   * @return Object
   */
  public Object clone() {
    return super.clone();
  }

  //................................................................

  /**
   *
   * TO BE IMPLEMENTED !!!!!!
   *
   * @return StyledDocument
   */
  public StyledDocument info() {

    StyledDocument doc = new DefaultStyledDocument();
    StyledDocument doc2 = new HTMLDocument();

    // ...

    return (doc);
  }

} // END CLASS
