# Supplementary material for: BiGGEsTS: integrated environment for biclustering analysis of time series gene expression data
Source: BMC Res Notes. 2009 Jul 7;2:124. doi: 10.1186/1756-0500-2-124 (PMC2720980; doi:10.1186/1756-0500-2-124)
Supplement: Additional file 3 — Source code of the BiGGEsTS software. The source code of BiGGEsTS. The archive contains two directories, named "biggests" and "smadeira", inside a main directory, named "src". Each of the directories contained in "biggests" and "smadeira" contains the source files of the classes included in the packages identified by the same names. The Javadoc documentation of the source code is available at the official website. [file 1756-0500-2-124-S3.zip › src/smadeira/biclustering/PostProcessedBiclustering.java]

package smadeira.biclustering;

import java.io.*;
import java.util.*;
import java.util.Iterator;

import javax.swing.text.*;
import javax.swing.text.html.*;

import smadeira.ontologizer.*;
import smadeira.utils.*;

/**
 * <p>Title: Post-Processed Biclustering</p>
 *
 * <p>Description: Contains methods for post-processing groups of biclusters
 *                 (biclustering objects).</p>
 *
 * <p>Copyright:   Copyright (C) 2007  Joana P. Gon�alves, Sara C. Madeira
 *                 This program is free software; you can redistribute
 *                 it and/or modify it under the terms of the GNU General
 *                 Public License as published by the Free Software
 *                 Foundation; either version 3 of the License, or
 *                 any later version.
 *
 *                 This program is distributed in the hope that it will
 *                 be useful, but WITHOUT ANY WARRANTY; without even the
 *                 implied warranty of MERCHANTABILITY or FITNESS FOR A
 *                 PARTICULAR PURPOSE.  See the
 *                 <a href="http://www.gnu.org/licenses/gpl.html">
 *                 GNU General Public License</a> for more details.
 * </p>
 *
 * @author Sara C. Madeira
 * @version 1.0
 */
public abstract class PostProcessedBiclustering {

  //######################################################################################################################
  //############################################ PRINT BICLUSTERS#########################################################
  //######################################################################################################################

  /**
   * Prints all maximal biclusters with their gene names and their pattern.
   *
   * EXAMPLE:
   *
   * DISCRETIZED MATRIX
   *
   * N   U   D   U   N
   * D   U   D   U   D
   * N   N   N   U   N
   * U   U   D   U   U
   *
   * #BICLUSTER	1	4-4	4
   * G4	U
   * G1	U
   * G3	U
   * G2	U
   * #BICLUSTER	2	4-5	2
   * G1	UN
   * G3	UN
   * #BICLUSTER	3	2-4	3
   * G4	UDU
   * G1	UDU
   * G2	UDU
   * #BICLUSTER	5	1-5	1
   * G4	UUDUU
   * #BICLUSTER	1	1-1	2
   * G1	N
   * G3	N
   * #BICLUSTER	5	1-5	1
   * G1	NUDUN
   * #BICLUSTER	5	1-5	1
   * G3	NNNUN
   * #BICLUSTER	5	1-5	1
   * G2	DUDUD
   *
   * @param bic Biclustering
   * @throws Exception
   */
  public static void print_BiclustersGeneNamesPattern(Biclustering bic) throws
      Exception {
    if (bic.getNumberOfBiclusters() == 0) {
      throw new Exception("biclusters not computed");
    }

    for (int k = 0; k < bic.getNumberOfBiclusters(); k++) {
      System.out.print(bic.getBiclusters().get(k).toString());
    }
  }

  //#####################################################################################################################

  /**
   *
   * @param b Bicluster
   * @param go GOFrontEnd
   */
  private static void print_Bicluster(Bicluster b, GOFrontEnd go) {

    GeneSetResult geneSetResult = b.computeGeneOntologyTerms(go, false);

    System.out.print("#BICLUSTER_" + b.getID() + "\t" +
                     "CONDITIONS= " + b.getNumberOfConditions() + "\t" +
                     "FIRST-LAST= " + b.columnsIndexes[0] + "-" +
                     b.columnsIndexes[b.getNumberOfConditions() - 1] +
                     "\t" +
                     "GENES= " + b.getNumberOfGenes() + "\t");
    if (b instanceof CCC_Bicluster) {
      if (b instanceof CCC_Bicluster_SignChanges) {
        System.out.print("PATTERN=" +
                         new String( ( (CCC_Bicluster_SignChanges) b).
                                    getBiclusterExpressionPattern())
                         + " OR PATTERN= " +
                         new String( ( (CCC_Bicluster_SignChanges) b).
                                    getBiclusterExpressionPattern_SignChanges()) +
                         "\t"
                         + "PVALUE_PATTERN = " +
                         ( (CCC_Bicluster_SignChanges) b).
                         getBiclusterPattern_pValue(1) + "\t" +
                         "PVALUE_PATTERN_WITH_COLUMNS= " +
                         ( (CCC_Bicluster_SignChanges) b).
                         getBiclusterPatternWithColumns_pValue(1) + "\t");
      }
      else {
        if (b instanceof CCC_Bicluster_TimeLags) {
          System.out.print("PATTERN=" +
                           new String( ( (CCC_Bicluster_TimeLags) b).
                                      getBiclusterExpressionPattern()) + "\t"
                           + "PVALUE_PATTERN = " +
                           ( (CCC_Bicluster_TimeLags) b).
                           getBiclusterPattern_pValue(1) + "\t" +
                           "PVALUE_PATTERN_WITH_COLUMNS= " +
                           ( (CCC_Bicluster_TimeLags) b).
                           getBiclusterPatternWithColumns_pValue(1) + "\t");
        }
        else {
          System.out.print("PATTERN=" +
                           new String( ( (CCC_Bicluster) b).
                                      getBiclusterExpressionPattern()) + "\t"
                           + "PVALUE_PATTERN = " +
                           ( (CCC_Bicluster) b).getBiclusterPattern_pValue(1) +
                           "\t" +
                           "PVALUE_PATTERN_WITH_COLUMNS= " +
                           ( (CCC_Bicluster) b).
                           getBiclusterPatternWithColumns_pValue(1) + "\t");
        }
      }
    }
    System.out.print("MSR= " + b.computeMSR() + "\t" +
                     "VAR= " + b.computeVAR() + "\t" +
                     "ARV= " + b.computeARV() + "\t" +
                     "ACV= " + b.computeACV() + "\t" +
                     "ARV-MSR= " + (b.computeARV() - b.computeMSR()) + "\t");
    if (go != null) {
      System.out.println("BEST_GO_PVALUE= " +
                         b.computeBest_GO_pValue(geneSetResult) + "\t" +
                         "BEST_BONFERRONI_GO_PVALUE= " +
                         b.computeBest_GO_BonferroniCorrected_pValue(
                             geneSetResult) + "\t" +
                         "NUM_SIGNIFICANT_GO_PVALUES= " +
                         b.computeSignificant_GO_BonferroniCorrected_pValues(
                             geneSetResult));
    }
    else {
      System.out.println();
    }
    for (int g = 0; g < b.getNumberOfGenes(); g++) {
      if (b instanceof CCC_Bicluster) {
        if (b instanceof CCC_Bicluster_TimeLags) {
          String patternPositions = new String();
          for (int j = 0;
               j <
               ( (CCC_Bicluster_TimeLags) b).getBiclusterExpressionPattern().length;
               j++) {
            int[][] allColumnsIndexes = ( (CCC_Bicluster_TimeLags) b).
                getAllColumnsIndexes();
            patternPositions = patternPositions + allColumnsIndexes[g][j] +
                "\t";
          }
          System.out.println(b.getGenesNames()[g] + "\t" +
                             new String( ( (CCC_Bicluster) b).
                                        getBiclusterSymbolicMatrix()[g]) + "\t" +
                             patternPositions);

        }
        else {
          System.out.println(b.getGenesNames()[g] + "\t" +
                             new String( ( (CCC_Bicluster) b).
                                        getBiclusterSymbolicMatrix()[g]));
        }
      }
      else {
        System.out.print(b.getGenesNames()[g] + "\t");
        for (int c = 0; c < b.getNumberOfConditions(); c++) {
          System.out.print(b.getBiclusterExpressionMatrix()[g][c] + "\t");
        }
        System.out.println();
      }
    }
  }

  //#####################################################################################################################

  /**
   *
   * @param bic Biclustering
   * @param go GOFrontEnd
   * @throws Exception
   */
  public static void print_BiclustersGeneNamesPatternMetrics(Biclustering bic,
      GOFrontEnd go) throws Exception {
    if (bic.getNumberOfBiclusters() == 0) {
      throw new Exception("biclusters not computed");
    }

    for (int k = 0; k < bic.getNumberOfBiclusters(); k++) {
      Bicluster b = (Bicluster) bic.getBiclusters().get(k);
      PostProcessedBiclustering.print_Bicluster(b, go);
    }
  }

  //#####################################################################################################################

  /**
   *
   * @param bic Biclustering
   * @param go GOFrontEnd
   * @throws Exception
   */
  public static void print_NonTrivialBiclustersGeneNamesPatternMetrics(
      Biclustering bic, GOFrontEnd go) throws Exception {
    if (bic.getNumberOfBiclusters() == 0) {
      throw new Exception("biclusters not computed");
    }

    for (int k = 0; k < bic.getNumberOfBiclusters(); k++) {
      Bicluster b = (Bicluster) bic.getBiclusters().get(k);
      if (b.getNumberOfConditions() > 1 && b.getNumberOfGenes() > 1) { // non-trivial bicluster
        PostProcessedBiclustering.print_Bicluster(b, go);
      }
    }
  }

  //#####################################################################################################################

  /**
   * PRINT MAXIMAL NON-TRIVIAL CCC-BICLUSTERS.
   * Filter #COLUMNS > 1 AND #ROWS < G (G>1).
   *
   * @param bic Biclustering
   * @param go GOFrontEnd
   * @param G int
   * @throws Exception
   */
  public static void print_NonTrivialBiclusters_FILTER_GENES(Biclustering bic,
      GOFrontEnd go, int G) throws Exception {
    if (bic.getNumberOfBiclusters() == 0) {
      throw new Exception("biclusters not computed");
    }

    for (int k = 0; k < bic.getNumberOfBiclusters(); k++) {
      Bicluster b = (Bicluster) bic.getBiclusters().get(k);
      if (b.getNumberOfConditions() > 1 && b.getNumberOfGenes() >= G) {
        PostProcessedBiclustering.print_Bicluster(b, go);
      }
    }
  }

  //#####################################################################################################################

  /**
   * PRINT MAXIMAL NON-TRIVIAL CCC-BICLUSTERS.
   * Filter ROWS = 1 AND #COLUMNS < C (C>1).
   *
   * @param bic Biclustering
   * @param go GOFrontEnd
   * @param C int
   * @throws Exception
   */
  public static void print_NonTrivialBiclusters_FILTER_CONDITIONS(Biclustering
      bic, GOFrontEnd go, int C) throws Exception {
    if (bic.getNumberOfBiclusters() == 0) {
      throw new Exception("biclusters not computed");
    }

    for (int k = 0; k < bic.getNumberOfBiclusters(); k++) {
      Bicluster b = (Bicluster) bic.getBiclusters().get(k);
      if (b.getNumberOfConditions() >= C && b.getNumberOfGenes() > 1) {
        // non-trivial bicluster with #CONDITIONS >= C
        PostProcessedBiclustering.print_Bicluster(b, go);
      }
    }
  }

  //#####################################################################################################################

  /**
   * PRINT MAXIMAL NON-TRIVIAL CCC-BICLUSTERS TO FILE.
   * Filter #COLUMNS > 1 AND #ROWS = 1 AND ARV < Y.
   *
   * @param bic Biclustering
   * @param go GOFrontEnd
   * @param Y float
   * @throws Exception
   */
  public static void print_NonTrivialBiclusters_FILTER_ARV(Biclustering bic,
      GOFrontEnd go, float Y) throws Exception {
    if (bic.getNumberOfBiclusters() == 0) {
      throw new Exception("biclusters not computed");
    }

    for (int k = 0; k < bic.getNumberOfBiclusters(); k++) {
      Bicluster b = (Bicluster) bic.getBiclusters().get(k);
      if (b.getNumberOfConditions() > 1 && b.getNumberOfGenes() > 1 &&
          b.computeARV() >= Y) {
        // non-trivial bicluster with ARV >= Y
        PostProcessedBiclustering.print_Bicluster(b, go);
      }
    }
  }

  //#####################################################################################################################

  /**
   * PRINT MAXIMAL NON-TRIVIAL CCC-BICLUSTERS.
   * Filter #COLUMNS > 1 AND #ROWS = 1 AND ACV > Z.
   *
   * @param bic Biclustering
   * @param go GOFrontEnd
   * @param Z float
   * @throws Exception
   */
  public static void print_NonTrivialBiclusters_FILTER_ACV(Biclustering bic,
      GOFrontEnd go, float Z) throws Exception {
    if (bic.getNumberOfBiclusters() == 0) {
      throw new Exception("biclusters not computed");
    }

    for (int k = 0; k < bic.getNumberOfBiclusters(); k++) {
      Bicluster b = (Bicluster) bic.getBiclusters().get(k);
      if (b.getNumberOfConditions() > 1 && b.getNumberOfGenes() > 1 &&
          b.computeACV() <= Z) {
        // non-trivial bicluster with ARV >= Z
        PostProcessedBiclustering.print_Bicluster(b, go);
      }
    }
  }

  //#####################################################################################################################

  /**
   * PRINT MAXIMAL NON-TRIVIAL CCC-BICLUSTERS.
   * Filter #COLUMNS > 1 AND #ROWS = 1 AND SIZE < X AND ARV < Y AND ACV > Z.
   *
   * @param bic Biclustering
   * @param go GOFrontEnd
   * @param X int
   * @param Y float
   * @param Z float
   * @throws Exception
   */
  public static void print_NonTrivialBiclusters_FILTER_SIZE_ARV_ACV(
      Biclustering bic, GOFrontEnd go, int X, float Y, float Z) throws
      Exception {
    if (bic.getNumberOfBiclusters() == 0) {
      throw new Exception("biclusters not computed");
    }

    for (int k = 0; k < bic.getNumberOfBiclusters(); k++) {
      Bicluster b = (Bicluster) bic.getBiclusters().get(k);
      if (b.getNumberOfConditions() > 1 && b.getNumberOfGenes() > 1 &&
          b.computeSIZE() >= X && b.computeARV() >= Y && b.computeACV() <= Z) {
        // non-trivial bicluster with SIZE >= X AND ARC >= Y and ARV <= Z
        PostProcessedBiclustering.print_Bicluster(b, go);
      }
    }
  }

  //#####################################################################################################################

  /**
   * PRINT MAXIMAL NON-TRIVIAL CCC-BICLUSTERS.
   * Filter #COLUMNS > 1 AND #ROWS = 1 AND ARV < Y AND ACV > Z.
   *
   * @param bic Biclustering
   * @param go GOFrontEnd
   * @param Y float
   * @param Z float
   * @throws Exception
   */
  public static void print_NonTrivialBiclusters_FILTER_ARV_ACV(Biclustering bic,
      GOFrontEnd go, float Y, float Z) throws Exception {
    if (bic.getNumberOfBiclusters() == 0) {
      throw new Exception("biclusters not computed");
    }

    for (int k = 0; k < bic.getNumberOfBiclusters(); k++) {
      Bicluster b = (Bicluster) bic.getBiclusters().get(k);
      if (b.getNumberOfConditions() > 1 && b.getNumberOfGenes() > 1 &&
          b.computeARV() >= Y && b.computeACV() <= Z) {
        // non-trivial bicluster with ARC >= Y and ARV >= Z
        PostProcessedBiclustering.print_Bicluster(b, go);
      }
    }
  }

  //#####################################################################################################################

  /**
   * PRINT MAXIMAL NON-TRIVIAL CCC-BICLUSTERS.
   * Filter #COLUMNS < C (C>1) AND #ROWS < G (G<1) AND ARV < Y AND ACV > Z.
   *
   * @param bic Biclustering
   * @param go GOFrontEnd
   * @param C int
   * @param G int
   * @param Y float
   * @param Z float
   * @throws Exception
   */
  public static void print_NonTrivialBiclusters_FILTER_CONDITIONS_GENES_ARV_ACV(
      Biclustering bic, GOFrontEnd go, int C, int G, float Y, float Z) throws
      Exception {
    if (bic.getNumberOfBiclusters() == 0) {
      throw new Exception("biclusters not computed");
    }

    for (int k = 0; k < bic.getNumberOfBiclusters(); k++) {
      Bicluster b = (Bicluster) bic.getBiclusters().get(k);
      if (b.getNumberOfConditions() >= C && b.getNumberOfGenes() >= G &&
          b.computeARV() >= Y && b.computeACV() <= Z) {
        // non-trivial bicluster with #CONDITIONS >= C AND #GENES >= G AND ARC >= Y and ARV <= Z
        PostProcessedBiclustering.print_Bicluster(b, go);
      }
    }
  }

  //#####################################################################################################################

  /**
   * PRINT MAXIMAL NON-TRIVIAL CCC-BICLUSTERS.
   * Filter #COLUMNS < C (C>1) and #ROWS < G (G>1) AND ARV < Y AND ACV > Z AND MSR > W.
   *
   * @param bic Biclustering
   * @param go GOFrontEnd
   * @param C int
   * @param G int
   * @param Y float
   * @param Z float
   * @param W float
   * @throws Exception
   */
  public static void
      print_NonTrivialBiclusters_FILTER_CONDITIONS_GENES_ARV_ACV_MSR(
          Biclustering bic, GOFrontEnd go, int C, int G, float Y, float Z,
          float W) throws Exception {
    if (bic.getNumberOfBiclusters() == 0) {
      throw new Exception("biclusters not computed");
    }

    for (int k = 0; k < bic.getNumberOfBiclusters(); k++) {
      Bicluster b = (Bicluster) bic.getBiclusters().get(k);
      if (b.getNumberOfConditions() >= C && b.getNumberOfGenes() >= G &&
          b.computeARV() >= Y && b.computeACV() <= Z && b.computeMSR() <= W) {
        // non-trivial bicluster with #CONDITIONS >= C AND #GENES >= G AND ARC >= Y and ARV <= Z and MSR <= W
        PostProcessedBiclustering.print_Bicluster(b, go);
      }
    }
  }

  //#####################################################################################################################

  /**
   * PRINT MAXIMAL NON-TRIVIAL CCC-BICLUSTERS TO FILE.
   * Filter #COLUMNS = 1 AND #ROWS = 1 AND MSR > W.
   *
   * @param bic Biclustering
   * @param go GOFrontEnd
   * @param W float
   * @throws Exception
   */
  public static void print_NonTrivialBiclusters_FILTER_MSR(Biclustering bic,
      GOFrontEnd go, float W) throws Exception {
    if (bic.getNumberOfBiclusters() == 0) {
      throw new Exception("biclusters not computed");
    }

    for (int k = 0; k < bic.getNumberOfBiclusters(); k++) {
      Bicluster b = (Bicluster) bic.getBiclusters().get(k);
      if (b.getNumberOfConditions() > 1 && b.getNumberOfGenes() > 1 &&
          b.computeMSR() <= W) {
        // non-trivial bicluster with MSR <= W
        PostProcessedBiclustering.print_Bicluster(b, go);
      }
    }
  }

  //######################################################################################################################
  //############################################### PRINT BICLUSTERS TO FILE #############################################
  //######################################################################################################################

  /**
   * Prints all biclusters with their gene names and their pattern to the file passed as parameter.
   *
   * @param bic Biclustering
   * @param filename String
   * @throws Exception
   */
  public static void print_BiclustersGeneNamesPattern_ToFile(
      Biclustering bic, String filename) throws Exception {

    if (bic.getNumberOfBiclusters() == 0) {
      throw new Exception("biclusters not computed");
    }

    PrintWriter fileOut = new PrintWriter(new BufferedWriter(new FileWriter(filename)), true);
    for (int k = 0; k < bic.getNumberOfBiclusters(); k++) {
      fileOut.print(bic.getBiclusters().get(k).toString());
    }
    fileOut.close();
  }

  //######################################################################################################################
  //######################################################################################################################

  /**
   * Prints the top X biclusters with their gene names and their pattern to the file passed as parameter.
   * The value of X is passed in the parameter numberOfBiclustersToBePrinted.
   *
   * @param bic Biclustering
   * @param filename String
   * @param numberOfBiclustersToBePrinted int
   * @throws Exception
   */
  public static void print_BiclustersGeneNamesPattern_ToFile(
      Biclustering bic, String filename, int numberOfBiclustersToBePrinted) throws
      Exception {
    if (bic.getNumberOfBiclusters() == 0) {
      throw new Exception("biclusters not computed");
    }

    if (numberOfBiclustersToBePrinted > bic.getNumberOfBiclusters()) {
      throw new Exception("TOTAL NUMBER OF BICLUSTERS = " +
                          bic.getNumberOfBiclusters() + "\n" +
                          "CANNOT PRESENT THE TOP " +
                          numberOfBiclustersToBePrinted);
    }

    PrintWriter fileOut = new PrintWriter(new BufferedWriter(new FileWriter(filename)), true);
    for (int k = 0; k < numberOfBiclustersToBePrinted; k++) {
      fileOut.print(bic.getBiclusters().get(k).toString());
    }
    fileOut.close();
  }

  //#####################################################################################################################

  /**
   * Prints the bicluster passed as paremeter to the a given PrinterWriter.
   *
   * @param b Bicluster
   * @param go GOFrontEnd
   * @param fileOut PrintWriter
   */
  private static void print_Bicluster_ToFile(Bicluster b, GOFrontEnd go,
                                             PrintWriter fileOut) {

    GeneSetResult geneSetResult = b.computeGeneOntologyTerms(go, false);
    fileOut.print("#BICLUSTER_" + b.getID() + "\t" +
                  "CONDITIONS= " + b.getNumberOfConditions() + "\t" +
                  "FIRST-LAST= " + b.columnsIndexes[0] + "-" +
                  b.columnsIndexes[b.getNumberOfConditions() - 1] +
                  "\t" +
                  "GENES= " + b.getNumberOfGenes() + "\t" +
                  "SIZE= " + b.computeSIZE() + "\t" +
                  "MSR= " + b.computeMSR() + "\t" +
                  "VAR= " + b.computeVAR() + "\t" +
                  "ARV= " + b.computeARV() + "\t" +
                  "ACV= " + b.computeACV() + "\t" +
                  "ARV-MSR= " + (b.computeARV() - b.computeMSR()) + "\t");
    if (b instanceof CCC_Bicluster) {
      CCC_Bicluster b1 = (CCC_Bicluster) b;
      fileOut.println("PVALUE_PATTERN= " + b1.getBiclusterPattern_pValue(1) +
                      "\t" +
                      "PVALUE_PATTERN_WITH_COLUMNS= " +
                      b1.getBiclusterPatternWithColumns_pValue(1) + "\t" +
                      "BONFERRONI_CORRECTED_PVALUE_PATTERN= " +
                      b1.getBiclusterPattern_BonferroniCorrected_pValue(1) +
                      "\t" +
                      "BONFERRONI_CORRECTED_PVALUE_PATTERN_WITH_COLUMNS= " +
                      b1.
                      getBiclusterPatternWithColumns_BonferroniCorrected_pValue(1));
    }
    if (go != null) {
      fileOut.println("BEST_GO_PVALUE= " +
                      b.computeBest_GO_pValue(geneSetResult) + "\t" +
                      "BEST_BONFERRONI_CORRECTED_GO_PVALUE= " +
                      b.computeBest_GO_BonferroniCorrected_pValue(
                          geneSetResult) + "\t" +
                      "#SIGNIFICANT_GO_PVALUES (P-VALUE<0.01) = " +
                      b.
                      computeHighlySignificant_GO_BonferroniCorrected_pValues(
                          geneSetResult) +
                      "\t" +
                      "#HIGHLY_SIGNIFICANT_GO_PVALUES (0.01<=P-VALUE <0.05) = " +
                      b.computeSignificant_GO_BonferroniCorrected_pValues(
                          geneSetResult));
    }
    for (int i = 0; i < b.getNumberOfGenes(); i++) {
      if (b instanceof CCC_Bicluster) {
        fileOut.println(b.getGenesNames()[i] + "\t" +
                        new String( ( (CCC_Bicluster) b).
                                   getBiclusterExpressionPattern()));
      }
      else {
        fileOut.print(b.getGenesNames()[i] + "\t");
        for (int j = 0; j < b.getNumberOfConditions(); j++) {
          fileOut.print(b.getBiclusterExpressionMatrix()[i][j] + "\t");
        }
        fileOut.println();
      }
    }
  }

  //######################################################################################################################
  //######################################################################################################################

  /**
   * Prints all biclusters together with the value of the evaluation metrics to the file passed as parameter.
   *
   * @param bic Biclustering
   * @param go GOFrontEnd
   * @param filename String
   * @throws Exception
   */
  public static void print_BiclustersGeneNamesPatternMetrics_ToFile(
      Biclustering bic, GOFrontEnd go, String filename) throws Exception {
    if (bic.getNumberOfBiclusters() == 0) {
      throw new Exception("biclusters not computed");
    }

    PrintWriter fileOut = new PrintWriter(new BufferedWriter(new FileWriter(
        filename)), true);
    for (int k = 0; k < bic.getNumberOfBiclusters(); k++) {
      Bicluster b = (Bicluster) bic.getBiclusters().get(k);
      PostProcessedBiclustering.print_Bicluster_ToFile(b, go, fileOut);
    }
    fileOut.close();
  }

  //######################################################################################################################
  //######################################################################################################################

  /**
   * Prints the top X biclusters together with the value of the evaluation metrics to the file passed as parameter.
   * The value of X is passed in the parameter numberOfBiclustersToBePrinted.
   *
   * @param bic Biclustering
   * @param go GOFrontEnd
   * @param filename String
   * @param numberOfBiclustersToBePrinted int
   * @throws Exception
   */
  public static void print_BiclustersGeneNamesPatternMetrics_ToFile(
      Biclustering bic, GOFrontEnd go, String filename,
      int numberOfBiclustersToBePrinted) throws Exception {
    if (bic.getNumberOfBiclusters() == 0) {
      throw new Exception("biclusters not computed");
    }

    if (numberOfBiclustersToBePrinted > bic.getNumberOfBiclusters()) {
      throw new Exception("TOTAL NUMBER OF BICLUSTERS = " +
                          bic.getNumberOfBiclusters() + "\n" +
                          "CANNOT PRESENT THE TOP " +
                          numberOfBiclustersToBePrinted);
    }

    PrintWriter fileOut = new PrintWriter(new BufferedWriter(new FileWriter(
        filename)), true);
    for (int k = 0; k < numberOfBiclustersToBePrinted; k++) {
      Bicluster b = (Bicluster) bic.getBiclusters().get(k);
      PostProcessedBiclustering.print_Bicluster_ToFile(b, go, fileOut);
    }
    fileOut.close();
  }

  //######################################################################################################################

  /**
   * Prints all biclusters together with the value of
   * #genes,#columns,#size, MSR, VAR, ARV, ACV, pValue1, pValue2 and pValue3
   * to the file passed as parameter.
   *
   * @param bic Biclustering
   * @param go GOFrontEnd
   * @param filename String
   * @throws Exception
   */
  public static void print_NonTrivialBiclustersGeneNamesPatternMetrics_ToFile(
      Biclustering bic, GOFrontEnd go, String filename) throws Exception {

    if (bic.getNumberOfBiclusters() == 0) {
      throw new Exception("biclusters not computed");
    }

    PrintWriter fileOut = new PrintWriter(new BufferedWriter(new FileWriter(
        filename)), true);
    for (int k = 0; k < bic.getNumberOfBiclusters(); k++) {
      Bicluster b = (Bicluster) bic.getBiclusters().get(k);
      if (b.getNumberOfConditions() > 1 && b.getNumberOfGenes() > 1) {
        PostProcessedBiclustering.print_Bicluster_ToFile(b, go, fileOut);
      }
    }
    fileOut.close();
  }

  //#####################################################################################################################

  /**
   * PRINT MAXIMAL NON-TRIVIAL CCC-BICLUSTERS TO FILE.
   * Filter #COLUMNS = 1 AND #ROWS = 1 (TRIVIAL CCC-BICLUSTERS).
   *
   *
   * @param bic Biclustering
   * @param go GOFrontEnd
   * @param filename String
   * @throws Exception
   */
  public static void print_NonTrivialBiclusters_ToFile(
      Biclustering bic, GOFrontEnd go, String filename) throws Exception {
    if (bic.getNumberOfBiclusters() == 0) {
      throw new Exception("biclusters not computed");
    }

    PrintWriter fileOut = new PrintWriter(new BufferedWriter(new FileWriter(
        filename)), true);
    for (int k = 0; k < bic.getNumberOfBiclusters(); k++) {
      Bicluster b = (Bicluster) bic.getBiclusters().get(k);
      if (b.getNumberOfConditions() > 1 && b.getNumberOfGenes() > 1) { // non-trivial bicluster
        PostProcessedBiclustering.print_Bicluster_ToFile(b, go, fileOut);
      }
    }
    fileOut.close();
  }

  //#####################################################################################################################

  /**
   * PRINT MAXIMAL NON-TRIVIAL CCC-BICLUSTERS TO FILE.
   * Filter #COLUMNS = 1 AND #ROWS = 1 and SIZE < X.
   *
   * @param bic Biclustering
   * @param go GOFrontEnd
   * @param X minimum size
   * @param filename String
   * @throws Exception
   */
  public static void print_NonTrivialBiclusters_FILTER_SIZE_ToFile(
      Biclustering bic, GOFrontEnd go, int X, String filename) throws Exception {
    if (bic.getNumberOfBiclusters() == 0) {
      throw new Exception("biclusters not computed");
    }

    PrintWriter fileOut = new PrintWriter(new BufferedWriter(new FileWriter(
        filename)), true);
    for (int k = 0; k < bic.getNumberOfBiclusters(); k++) {
      Bicluster b = (Bicluster) bic.getBiclusters().get(k);
      if (b.getNumberOfConditions() > 1 && b.getNumberOfGenes() > 1 &&
          b.computeSIZE() >= X) { // non-trivial bicluster with SIZE >= X
        PostProcessedBiclustering.print_Bicluster_ToFile(b, go, fileOut);
      }
    }
    fileOut.close();
  }

  //#####################################################################################################################

  /**
   * PRINT MAXIMAL NON-TRIVIAL CCC-BICLUSTERS TO FILE.
   * Filter #COLUMNS = 1 AND #ROWS < G (G>1).
   *
   * @param bic Biclustering
   * @param go GOFrontEnd
   * @param filename String
   * @param G int
   * @throws Exception
   */
  public static void print_NonTrivialBiclusters_FILTER_GENES_ToFile(
      Biclustering bic, GOFrontEnd go, int G, String filename) throws Exception {

    if (bic.getNumberOfBiclusters() == 0) {
      throw new Exception("biclusters not computed");
    }

    PrintWriter fileOut = new PrintWriter(new BufferedWriter(new FileWriter(
        filename)), true);
    for (int k = 0; k < bic.getNumberOfBiclusters(); k++) {
      Bicluster b = (Bicluster) bic.getBiclusters().get(k);
      if (b.getNumberOfConditions() > 1 && b.getNumberOfGenes() >= G) {
        // non-trivial bicluster with #GENES >= G
        PostProcessedBiclustering.print_Bicluster_ToFile(b, go, fileOut);
      }
    }
    fileOut.close();
  }

  //#####################################################################################################################

  /**
   * PRINT MAXIMAL NON-TRIVIAL CCC-BICLUSTERS TO FILE.
   * Filter #ROWS = 1 AND #COLUMNS < C (C>1).
   *
   * @param bic Biclustering
   * @param go GOFrontEnd
   * @param filename String
   * @param C int
   * @throws Exception
   */
  public static void print_NonTrivialBiclusters_FILTER_CONDITIONS_ToFile(
      Biclustering bic, GOFrontEnd go, int C, String filename) throws Exception {

    if (bic.getNumberOfBiclusters() == 0) {
      throw new Exception("biclusters not computed");
    }

    PrintWriter fileOut = new PrintWriter(new BufferedWriter(new FileWriter(
        filename)), true);
    for (int k = 0; k < bic.getNumberOfBiclusters(); k++) {
      Bicluster b = (Bicluster) bic.getBiclusters().get(k);
      if (b.getNumberOfGenes() > 1 && b.getNumberOfConditions() >= C) {
        // non-trivial bicluster with #CONDITIONS >= C
        PostProcessedBiclustering.print_Bicluster_ToFile(b, go, fileOut);
      }
    }
    fileOut.close();
  }

  //#####################################################################################################################

  /**
   * PRINT MAXIMAL NON-TRIVIAL CCC-BICLUSTERS TO FILE.
   * Filter #COLUMNS > 1 AND #ROWS = 1 AND ARV < Y.
   *
   * @param bic Biclustering
   * @param go GOFrontEnd
   * @param Y Minimum ARV.
   * @param filename String
   * @throws Exception
   */
  public static void print_NonTrivialBiclusters_FILTER_ARV_ToFile(
      Biclustering bic, GOFrontEnd go, float Y, String filename) throws
      Exception {

    if (bic.getNumberOfBiclusters() == 0) {
      throw new Exception("biclusters not computed");
    }

    PrintWriter fileOut = new PrintWriter(new BufferedWriter(new FileWriter(
        filename)), true);
    for (int k = 0; k < bic.getNumberOfBiclusters(); k++) {
      Bicluster b = (Bicluster) bic.getBiclusters().get(k);
      if (b.getNumberOfConditions() > 1 && b.getNumberOfGenes() > 1 &&
          b.computeARV() >= Y) {
        // non-trivial bicluster with ARV >= Y
        PostProcessedBiclustering.print_Bicluster_ToFile(b, go, fileOut);
      }
    }
    fileOut.close();
  }

  //#####################################################################################################################

  /**
   * PRINT MAXIMAL NON-TRIVIAL CCC-BICLUSTERS TO FILE.
   * Filter #COLUMNS > 1 AND #ROWS = 1 AND ACV > Z.
   *
   * @param bic Biclustering
   * @param go GOFrontEnd
   * @param Z Maximum ACV.
   * @param filename String
   * @throws Exception
   */
  public static void print_NonTrivialBiclusters_FILTER_ACV_ToFile(
      Biclustering bic, GOFrontEnd go, float Z, String filename) throws
      Exception {

    if (bic.getNumberOfBiclusters() == 0) {
      throw new Exception("biclusters not computed");
    }

    PrintWriter fileOut = new PrintWriter(new BufferedWriter(new FileWriter(
        filename)), true);
    for (int k = 0; k < bic.getNumberOfBiclusters(); k++) {
      Bicluster b = (Bicluster) bic.getBiclusters().get(k);
      if (b.getNumberOfConditions() > 1 && b.getNumberOfGenes() > 1 &&
          b.computeACV() <= Z) {
        // non-trivial bicluster with ARV >= Z
        PostProcessedBiclustering.print_Bicluster_ToFile(b, go, fileOut);
      }
    }
    fileOut.close();
  }

  //#####################################################################################################################

  /**
   * PRINT MAXIMAL NON-TRIVIAL CCC-BICLUSTERS TO FILE.
   * Filter #COLUMNS > 1 AND #ROWS = 1 AND ARV < Y AND ACV > Z.
   *
   * @param bic Biclustering
   * @param go GOFrontEnd
   * @param Y Minimum ARV.
   * @param Z Maximum ACV.
   * @param filename String
   * @throws Exception
   */
  public static void print_NonTrivialBiclusters_FILTER_ARV_ACV_ToFile(
      Biclustering bic, GOFrontEnd go, float Y, float Z, String filename) throws
      Exception {

    if (bic.getNumberOfBiclusters() == 0) {
      throw new Exception("biclusters not computed");
    }

    PrintWriter fileOut = new PrintWriter(new BufferedWriter(new FileWriter(
        filename)), true);
    for (int k = 0; k < bic.getNumberOfBiclusters(); k++) {
      Bicluster b = (Bicluster) bic.getBiclusters().get(k);
      if (b.getNumberOfConditions() > 1 && b.getNumberOfGenes() > 1 &&
          b.computeARV() >= Y && b.computeACV() <= Z) {
        // non-trivial bicluster with ARC >= Y and ARV >= Z
        PostProcessedBiclustering.print_Bicluster_ToFile(b, go, fileOut);
      }
    }
    fileOut.close();
  }

  //#####################################################################################################################

  /**
   * PRINT MAXIMAL NON-TRIVIAL CCC-BICLUSTERS TO FILE.
   * Filter #COLUMNS > 1 AND #ROWS = 1 AND SIZE < X AND ARV < Y AND ACV > Z.
   *
   * @param bic Biclustering
   * @param go GOFrontEnd
   * @param X Mimimum SIZE.
   * @param Y Minimum ARV.
   * @param Z Maximum ACV.
   * @param filename String
   * @throws Exception
   */
  public static void print_NonTrivialBiclusters_FILTER_SIZE_ARV_ACV_ToFile(
      Biclustering bic, GOFrontEnd go, int X, float Y, float Z, String filename) throws
      Exception {

    if (bic.getNumberOfBiclusters() == 0) {
      throw new Exception("biclusters not computed");
    }

    PrintWriter fileOut = new PrintWriter(new BufferedWriter(new FileWriter(
        filename)), true);
    for (int k = 0; k < bic.getNumberOfBiclusters(); k++) {
      Bicluster b = (Bicluster) bic.getBiclusters().get(k);
      if (b.getNumberOfConditions() > 1 && b.getNumberOfGenes() > 1 &&
          b.computeSIZE() >= X && b.computeARV() >= Y && b.computeACV() <= Z) {
        // non-trivial bicluster with SIZE >= X AND ARC >= Y and ARV <= Z
        PostProcessedBiclustering.print_Bicluster_ToFile(b, go, fileOut);
      }
    }
    fileOut.close();
  }

  //##################################################################################################################### static

  /**
   * PRINT MAXIMAL NON-TRIVIAL CCC-BICLUSTERS TO FILE.
   * Filter #COLUMNS < C (C>1) and #ROWS < G (G>1) AND ARV < Y AND ACV > Z.
   *
   * @param bic Biclustering
   * @param go GOFrontEnd
   * @param C Minimum number of conditions.
   * @param G Minimum number of genes.
   * @param Y Minimum ARV.
   * @param Z Maximum ACV.
   * @param filename String
   * @throws Exception
   */
  public static void
      print_NonTrivialBiclusters_FILTER_CONDITIONS_GENES_ARV_ACV_ToFile(
          Biclustering bic, GOFrontEnd go, int C, int G, float Y, float Z,
          String filename) throws Exception {

    if (bic.getNumberOfBiclusters() == 0) {
      throw new Exception("biclusters not computed");
    }

    PrintWriter fileOut = new PrintWriter(new BufferedWriter(new FileWriter(
        filename)), true);
    for (int k = 0; k < bic.getNumberOfBiclusters(); k++) {
      Bicluster b = (Bicluster) bic.getBiclusters().get(k);
      if (b.getNumberOfConditions() >= C && b.getNumberOfGenes() >= G &&
          b.computeARV() >= Y && b.computeACV() <= Z) {
        // non-trivial bicluster with #CONDITIONS >= C AND #GENES >= G AND ARC >= Y and ARV <= Z
        PostProcessedBiclustering.print_Bicluster_ToFile(b, go, fileOut);
      }
    }
    fileOut.close();
  }

  //#####################################################################################################################

  /**
   * PRINT MAXIMAL NON-TRIVIAL CCC-BICLUSTERS TO FILE.
   * Filter #COLUMNS < C (C>1) AND #ROWS < G (G>1) AND ARV < Y AND ACV > Z AND MSR > W.
   *
   * @param bic Biclustering
   * @param go GOFrontEnd
   * @param C Minimum number of conditions.
   * @param G Minimum number of genes.
   * @param Y Minimum ARV.
   * @param Z Maximum ACV.
   * @param W Maximum MSR.
   * @param filename String
   * @throws Exception
   */
  public static void
      print_NonTrivialBiclusters_FILTER_CONDITIONS_GENES_ARV_ACV_MSR_ToFile(
          Biclustering bic, GOFrontEnd go, int C, int G, float Y, float Z,
          float W, String filename) throws Exception {

    if (bic.getNumberOfBiclusters() == 0) {
      throw new Exception("biclusters not computed");
    }

    PrintWriter fileOut = new PrintWriter(new BufferedWriter(new FileWriter(
        filename)), true);
    for (int k = 0; k < bic.getNumberOfBiclusters(); k++) {
      Bicluster b = (Bicluster) bic.getBiclusters().get(k);
      if (b.getNumberOfConditions() >= C && b.getNumberOfGenes() >= G &&
          b.computeARV() >= Y && b.computeACV() <= Z && b.computeMSR() <= W) {
        // non-trivial bicluster with #CONDITIONS >= C AND #GENES >= G AND ARC >= Y and ARV <= Z and MSR <= W
        PostProcessedBiclustering.print_Bicluster_ToFile(b, go, fileOut);
      }
    }
    fileOut.close();
  }

  //#####################################################################################################################

  /**
   * PRINT MAXIMAL NON-TRIVIAL CCC-BICLUSTERS TO FILE.
   * Filter #COLUMNS = 1 AND #ROWS = 1 AND MSR > W.
   *
   * @param bic Biclustering
   * @param go GOFrontEnd
   * @param W Maximum MSR.
   * @param filename String
   * @throws Exception
   */
  public static void print_NonTrivialBiclusters_FILTER_MSR_ToFile(
      Biclustering bic, GOFrontEnd go, float W, String filename) throws
      Exception {

    if (bic.getNumberOfBiclusters() == 0) {
      throw new Exception("biclusters not computed");
    }

    PrintWriter fileOut = new PrintWriter(new BufferedWriter(new FileWriter(
        filename)), true);
    for (int k = 0; k < bic.getNumberOfBiclusters(); k++) {
      Bicluster b = (Bicluster) bic.getBiclusters().get(k);
      if (b.getNumberOfConditions() > 1 && b.getNumberOfGenes() > 1 &&
          b.computeMSR() <= W) {
        // non-trivial bicluster with MSR <= W
        PostProcessedBiclustering.print_Bicluster_ToFile(b, go, fileOut);
      }
    }
    fileOut.close();
  }

  //#####################################################################################################################
  //################################### FILTER BICLUSTERS ACCORDING TO GIVEN CRITERIA ###################################
  //#####################################################################################################################

  /**
   * Filter #COLUMNS = 1 OR #ROWS = 1 (TRIVIAL CCC-BICLUSTERS).
   *
   * @param bic Biclustering
   * @throws Exception
   */
  public static void filter_TRIVIAL(Biclustering bic) throws Exception {

    if (bic.getNumberOfBiclusters() == 0) {
      throw new Exception("biclusters not computed");
    }
    ArrayList<Bicluster> set = new ArrayList<Bicluster> (0);
    for (int k = 0; k < bic.getNumberOfBiclusters(); k++) {
      Bicluster b = (Bicluster) bic.getBiclusters().get(k);
      if (b.getNumberOfConditions() == 1 || b.getNumberOfGenes() == 1) { // non-trivial bicluster
      }
      else {
        set.add(b);
      }
      bic.incrementSubtaskPercentDone();
    }
    bic.setBiclusters(set);
  }

  //#####################################################################################################################

  /**
   * Filter #COLUMNS = 1 AND #ROWS = 1 and SIZE < X.
   *
   * @param bic Biclustering
   * @param X int
   * @throws Exception
   */
  public static void filter_SIZE(Biclustering bic, int X) throws Exception {

    if (bic.getNumberOfBiclusters() == 0) {
      throw new Exception("biclusters not computed");
    }
    ArrayList<Bicluster> set = new ArrayList<Bicluster> (0);
    for (int k = 0; k < bic.getNumberOfBiclusters(); k++) {
      Bicluster b = (Bicluster) bic.getBiclusters().get(k);
      if (b.getNumberOfConditions() == 1 || b.getNumberOfGenes() == 1 ||
          b.computeSIZE() < X) { // non-trivial bicluster with SIZE >= X
      }
      else {
        set.add(b);
      }
      bic.incrementSubtaskPercentDone();
    }
    bic.setBiclusters(set);
  }

  //#####################################################################################################################

  /**
   * Filter #COLUMNS = 1 AND #ROWS < G (G>1).
   *
   * @param bic Biclustering
   * @param G int
   * @throws Exception
   */
  public static void filter_GENES(Biclustering bic, int G) throws Exception {

    if (bic.getNumberOfBiclusters() == 0) {
      throw new Exception("biclusters not computed");
    }
    ArrayList<Bicluster> set = new ArrayList<Bicluster> (0);
    for (int k = 0; k < bic.getNumberOfBiclusters(); k++) {
      Bicluster b = (Bicluster) bic.getBiclusters().get(k);
      if (b.getNumberOfConditions() == 1 || b.getNumberOfGenes() < G) {
      }
      else {
        set.add(b);
      }
      bic.incrementSubtaskPercentDone();
    }
    bic.setBiclusters(set);
  }

  //#####################################################################################################################

  /**
   * Filter #ROWS = 1 AND #COLUMNS < C (C>1).
   *
   * @param bic Biclustering
   * @param C int
   * @throws Exception
   */
  public static void filter_CONDITIONS(Biclustering bic, int C) throws
      Exception {

    if (bic.getNumberOfBiclusters() == 0) {
      throw new Exception("biclusters not computed");
    }

    ArrayList<Bicluster> set = new ArrayList<Bicluster> (0);

    for (int k = 0; k < bic.getNumberOfBiclusters(); k++) {
      Bicluster b = (Bicluster) bic.getBiclusters().get(k);
      if (b.getNumberOfGenes() == 1 || b.getNumberOfConditions() < C) {
      }
      else {
        set.add(b);
      }
      bic.incrementSubtaskPercentDone();
    }
    bic.setBiclusters(set);
  }

  //#####################################################################################################################

  /**
   * Filter #COLUMNS = 1 OR #ROWS = 1 OR ARV < Y.
   *
   * @param bic Biclustering
   * @param Y float
   * @throws Exception
   */
  public static void filter_ARV(Biclustering bic, float Y) throws Exception {
    if (bic.getNumberOfBiclusters() == 0) {
      throw new Exception("biclusters not computed");
    }
    ArrayList<Bicluster> set = new ArrayList<Bicluster> (0);

    for (int k = 0; k < bic.getNumberOfBiclusters(); k++) {
      Bicluster b = (Bicluster) bic.getBiclusters().get(k);
      if (b.getNumberOfConditions() == 1 || b.getNumberOfGenes() == 1 ||
          b.computeARV() < Y) {
      }
      else {
        set.add(b);
      }
      bic.incrementSubtaskPercentDone();
    }
    bic.setBiclusters(set);
  }

  //#####################################################################################################################

  /**
   * Filter #COLUMNS = 1 OR #ROWS = 1 AND ACV > Z.
   *
   * @param bic Biclustering
   * @param Z float
   * @throws Exception
   */
  public static void filter_ACV(Biclustering bic, float Z) throws Exception {
    if (bic.getNumberOfBiclusters() == 0) {
      throw new Exception("biclusters not computed");
    }

    ArrayList<Bicluster> set = new ArrayList<Bicluster> (0);

    for (int k = 0; k < bic.getNumberOfBiclusters(); k++) {
      Bicluster b = (Bicluster) bic.getBiclusters().get(k);
      if (b.getNumberOfConditions() == 1 || b.getNumberOfGenes() == 1 ||
          b.computeACV() > Z) {
      }
      else {
        set.add(b);
      }
      bic.incrementSubtaskPercentDone();
    }
    bic.setBiclusters(set);
  }

  //#####################################################################################################################

  /**
   * Filter #COLUMNS = 1 OR #ROWS = 1 OR ARV < Y OR ACV > Z.
   *
   * @param bic Biclustering
   * @param Y float
   * @param Z float
   * @throws Exception
   */
  public static void filter_ARV_ACV(Biclustering bic, float Y, float Z) throws
      Exception {

    if (bic.getNumberOfBiclusters() == 0) {
      throw new Exception("biclusters not computed");
    }
    ArrayList<Bicluster> set = new ArrayList<Bicluster> (0);

    for (int k = 0; k < bic.getNumberOfBiclusters(); k++) {
      Bicluster b = (Bicluster) bic.getBiclusters().get(k);
      if (b.getNumberOfConditions() == 1 || b.getNumberOfGenes() == 1 ||
          b.computeARV() < Y && b.computeACV() > Z) {
      }
      else {
        set.add(b);
      }
      bic.incrementSubtaskPercentDone();
    }
    bic.setBiclusters(set);
  }

  //#####################################################################################################################

  /**
   * Filter #COLUMNS = 1 OR #ROWS = 1 OR SIZE < X AND ARV < Y AND ACV > Z.
   *
   * @param bic Biclustering
   * @param X int
   * @param Y float
   * @param Z float
   * @throws Exception
   */
  public static void filter_SIZE_ARV_ACV(Biclustering bic, int X, float Y,
                                         float Z) throws Exception {

    if (bic.getNumberOfBiclusters() == 0) {
      throw new Exception("biclusters not computed");
    }
    ArrayList<Bicluster> set = new ArrayList<Bicluster> (0);
    for (int k = 0; k < bic.getNumberOfBiclusters(); k++) {
      Bicluster b = (Bicluster) bic.getBiclusters().get(k);
      if (b.getNumberOfConditions() == 1 || b.getNumberOfGenes() == 1 ||
          b.computeSIZE() < X || b.computeARV() < Y || b.computeACV() > Z) {
      }
      else {
        set.add(b);
      }
      bic.incrementSubtaskPercentDone();
    }
    bic.setBiclusters(set);
  }

  //#####################################################################################################################

  /**
   * Filter #COLUMNS = C (C>1) OR #ROWS = G (G>1) OR ARV < Y OR ACV > Z.
   *
   * @param bic Biclustering
   * @param C int
   * @param G int
   * @param Y float
   * @param Z float
   * @throws Exception
   */
  public static void filter_CONDITIONS_GENES_ARV_ACV(Biclustering bic, int C,
      int G, float Y, float Z) throws Exception {

    if (bic.getNumberOfBiclusters() == 0) {
      throw new Exception("biclusters not computed");
    }
    ArrayList<Bicluster> set = new ArrayList<Bicluster> (0);
    for (int k = 0; k < bic.getNumberOfBiclusters(); k++) {
      Bicluster b = (Bicluster) bic.getBiclusters().get(k);
      if (b.getNumberOfConditions() >= C || b.getNumberOfGenes() < G ||
          b.computeARV() < Y || b.computeACV() > Z) {
      }
      else {
        set.add(b);
      }
      bic.incrementSubtaskPercentDone();
    }
    bic.setBiclusters(set);
  }

  //#####################################################################################################################

  /**
   * Filter #COLUMNS < C (C>1) OR #ROWS < G (G>1) OR ARV < Y OR ACV > Z OR MSR > W.
   *
   * @param bic Biclustering
   * @param C int
   * @param G int
   * @param Y float
   * @param Z float
   * @param W float
   * @throws Exception
   */
  public static void filter_CONDITIONS_GENES_ARV_ACV_MSR(Biclustering bic,
      int C, int G, float Y, float Z, float W) throws Exception {

    if (bic.getNumberOfBiclusters() == 0) {
      throw new Exception("biclusters not computed");
    }
    ArrayList<Bicluster> set = new ArrayList<Bicluster> (0);
    for (int k = 0; k < bic.getNumberOfBiclusters(); k++) {
      Bicluster b = (Bicluster) bic.getBiclusters().get(k);
      if (b.getNumberOfConditions() == C || b.getNumberOfGenes() == G ||
          b.computeARV() < Y && b.computeACV() > Z || b.computeMSR() > W) {
      }
      else {
        set.add(b);
      }
      bic.incrementSubtaskPercentDone();
    }
    bic.setBiclusters(set);
  }

  //#####################################################################################################################

  /**
   * Filter #COLUMNS = 1 OR #ROWS = 1 AND MSR > W.
   *
   * @param bic Biclustering
   * @param W float
   * @throws Exception
   */
  public static void filter_MSR(Biclustering bic, float W) throws Exception {

    if (bic.getNumberOfBiclusters() == 0) {
      throw new Exception("biclusters not computed");
    }

    ArrayList<Bicluster> set = new ArrayList<Bicluster> (0);
    for (int k = 0; k < bic.getNumberOfBiclusters(); k++) {
      Bicluster b = (Bicluster) bic.getBiclusters().get(k);
      if (b.getNumberOfConditions() == 1 || b.getNumberOfGenes() == 1 ||
          b.computeMSR() > W) {
      }
      else {
        set.add(b);
      }
      bic.incrementSubtaskPercentDone();
    }
    bic.setBiclusters(set);
  }

  //#####################################################################################################################
  //#####################################################################################################################

  /**
   * Filter #COLUMNS = 1 AND #ROWS = 1 (TRIVIAL CCC-BICLUSTERS).
   *
   * @param bic Biclustering
   * @return Biclustering
   * @throws Exception
   */
  public static Biclustering new_filter_TRIVIAL(Biclustering bic) throws
      Exception {
    if (bic.getNumberOfBiclusters() == 0) {
      throw new Exception("biclusters not computed");
    }

    Biclustering newBic = (Biclustering) bic.clone();
    PostProcessedBiclustering.filter_TRIVIAL(newBic);
    return (newBic);
  }

  //#####################################################################################################################

  /**
   * Filter #COLUMNS = 1 AND #ROWS = 1 and SIZE < X.
   *
   * @param bic Biclustering
   * @param X int
   * @return Biclustering
   * @throws Exception
   */
  public static Biclustering new_filter_SIZE(Biclustering bic, int X) throws
      Exception {
    if (bic.getNumberOfBiclusters() == 0) {
      throw new Exception("biclusters not computed");
    }

    Biclustering newBic = (Biclustering) bic.clone();
    PostProcessedBiclustering.filter_SIZE(newBic, X);
    return (newBic);
  }

  //#####################################################################################################################

  /**
   * Filter #COLUMNS = 1 AND #ROWS < G (G>1).
   *
   * @param bic Biclustering
   * @param G int
   * @return Biclustering
   * @throws Exception
   */
  public static Biclustering new_filter_GENES(Biclustering bic, int G) throws
      Exception {
    if (bic.getNumberOfBiclusters() == 0) {
      throw new Exception("biclusters not computed");
    }

    Biclustering newBic = (Biclustering) bic.clone();
    PostProcessedBiclustering.filter_GENES(newBic, G);
    return (newBic);
  }

  //#####################################################################################################################

  /**
   * Filter #ROWS = 1 AND #COLUMNS < C (C>1).
   *
   * @param bic Biclustering
   * @param C int
   * @return Biclustering
   * @throws Exception
   */
  public static Biclustering new_filter_CONDITIONS(Biclustering bic, int C) throws
      Exception {
    if (bic.getNumberOfBiclusters() == 0) {
      throw new Exception("biclusters not computed");
    }

    Biclustering newBic = (Biclustering) bic.clone();
    PostProcessedBiclustering.filter_CONDITIONS(newBic, C);
    return (newBic);
  }

  //#####################################################################################################################

  /**
   * Filter #COLUMNS > 1 AND #ROWS = 1 AND ARV < Y.
   *
   * @param bic Biclustering
   * @param Y float
   * @return Biclustering
   * @throws Exception
   */
  public static Biclustering new_filter_ARV(Biclustering bic, float Y) throws
      Exception {
    if (bic.getNumberOfBiclusters() == 0) {
      throw new Exception("biclusters not computed");
    }

    Biclustering newBic = (Biclustering) bic.clone();
    PostProcessedBiclustering.filter_ARV(newBic, Y);
    return (newBic);
  }

  //#####################################################################################################################

  /**
   * Filter #COLUMNS > 1 AND #ROWS = 1 AND ACV > Z.
   *
   * @param bic Biclustering
   * @param Z float
   * @return Biclustering
   * @throws Exception
   */
  public static Biclustering new_filter_ACV(Biclustering bic, float Z) throws
      Exception {
    if (bic.getNumberOfBiclusters() == 0) {
      throw new Exception("biclusters not computed");
    }

    Biclustering newBic = (Biclustering) bic.clone();
    PostProcessedBiclustering.filter_ACV(newBic, Z);
    return (newBic);
  }

  //#####################################################################################################################

  /**
   * Filter #COLUMNS > 1 AND #ROWS = 1 AND ARV < Y AND ACV > Z.
   *
   * @param bic Biclustering
   * @param Y float
   * @param Z float
   * @return Biclustering
   * @throws Exception
   */
  public static Biclustering new_filter_ARV_ACV(Biclustering bic, float Y,
                                                float Z) throws Exception {

    if (bic.getNumberOfBiclusters() == 0) {
      throw new Exception("biclusters not computed");
    }

    Biclustering newBic = (Biclustering) bic.clone();
    PostProcessedBiclustering.filter_ARV_ACV(newBic, Y, Z);
    return (newBic);
  }

  //#####################################################################################################################

  /**
   * Filter #COLUMNS > 1 AND #ROWS = 1 AND SIZE < X AND ARV < Y AND ACV > Z.
   *
   * @param bic Biclustering
   * @param X int
   * @param Y float
   * @param Z float
   * @return Biclustering
   * @throws Exception
   */
  public static Biclustering new_filter_SIZE_ARV_ACV(Biclustering bic, int X,
      float Y, float Z) throws Exception {
    if (bic.getNumberOfBiclusters() == 0) {
      throw new Exception("biclusters not computed");
    }

    Biclustering newBic = (Biclustering) bic.clone();
    PostProcessedBiclustering.filter_SIZE_ARV_ACV(newBic, X, Y, Z);
    return (newBic);
  }

  //#####################################################################################################################

  /**
   * Filter #COLUMNS < C (C>1) and #ROWS < G (G>1) AND ARV < Y AND ACV > Z.
   *
   * @param bic Biclustering
   * @param C int
   * @param G int
   * @param Y float
   * @param Z float
   * @return Biclustering
   * @throws Exception
   */
  public static Biclustering
      new_filter_CONDITIONS_GENES_ARV_ACV(Biclustering bic, int C, int G,
                                          float Y, float Z) throws Exception {

    if (bic.getNumberOfBiclusters() == 0) {
      throw new Exception("biclusters not computed");
    }

    Biclustering newBic = (Biclustering) bic.clone();
    PostProcessedBiclustering.filter_CONDITIONS_GENES_ARV_ACV(newBic, C, G,
        Y, Z);
    return (newBic);
  }

  //#####################################################################################################################

  /**
   * Filter #COLUMNS < C (C>1) AND #ROWS < G (G>1) AND ARV < Y AND ACV > Z AND MSR > W.
   *
   * @param bic Biclustering
   * @param C int
   * @param G int
   * @param Y float
   * @param Z float
   * @param W float
   * @return Biclustering
   * @throws Exception
   */
  public static Biclustering
      new_filter_CONDITIONS_GENES_ARV_ACV_MSR(Biclustering bic, int C, int G,
                                              float Y, float Z, float W) throws
      Exception {

    if (bic.getNumberOfBiclusters() == 0) {
      throw new Exception("biclusters not computed");
    }

    Biclustering newBic = (Biclustering) bic.clone();
    PostProcessedBiclustering.filter_CONDITIONS_GENES_ARV_ACV_MSR(newBic,
        C, G, Y, Z, W);
    return (newBic);
  }

  //#####################################################################################################################

  /**
   * Filter #COLUMNS = 1 AND #ROWS = 1 AND MSR > W.
   *
   * @param bic Biclustering
   * @param W float
   * @return Biclustering
   * @throws Exception
   */
  public static Biclustering new_filter_MSR(Biclustering bic, float W) throws
      Exception {
    if (bic.getNumberOfBiclusters() == 0) {
      throw new Exception("biclusters not computed");
    }

    Biclustering newBic = (Biclustering) bic.clone();
    PostProcessedBiclustering.filter_MSR(newBic, W);
    return (newBic);
  }

  //#####################################################################################################################
  //#####################################################################################################################

  /**
   * Filter biclusters with number of significant GO p-values = 0 (significant p-value => p-value < 0.05)
   *
   * @param bic Biclustering
   * @param go GOFrontEnd
   * @throws Exception
   */
  public static void filter_NOT_Significant_GO_pValues(Biclustering bic,
      GOFrontEnd go) throws Exception {
    if (bic.getNumberOfBiclusters() == 0) {
      throw new Exception("biclusters not computed");
    }

    ArrayList<Bicluster> set = new ArrayList<Bicluster> (0);
    for (int k = 0; k < bic.getNumberOfBiclusters(); k++) {
      Bicluster b = (Bicluster) bic.getBiclusters().get(k);
      GeneSetResult result = b.computeGeneOntologyTerms(go, false);
      if (b.computeSignificant_GO_pValues(result) != 0) {
        set.add(b);
      }
      bic.incrementSubtaskPercentDone();
    }
  }

  //#####################################################################################################################

  /**
   * Filter biclusters with number of significant (Bonferroni corrected) GO p-values = 0 (significant p-value => p-value < 0.05)
   *
   * @param bic Biclustering
   * @param go GOFrontEnd
   * @throws Exception
   */
  public static void filter_NOT_Significant_GO_BonferroniCorrected_pValues(
      Biclustering bic, GOFrontEnd go) throws Exception {
    if (bic.getNumberOfBiclusters() == 0) {
      throw new Exception("biclusters not computed");
    }

    ArrayList<Bicluster> set = new ArrayList<Bicluster> (0);
    for (int k = 0; k < bic.getNumberOfBiclusters(); k++) {
      Bicluster b = (Bicluster) bic.getBiclusters().get(k);
      GeneSetResult result = b.computeGeneOntologyTerms(go, false);
      if (b.computeSignificant_GO_BonferroniCorrected_pValues(result) != 0) {
        set.add(b);
      }
      bic.incrementSubtaskPercentDone();
    }
  }

  //#####################################################################################################################

  /**
   * Filter biclusters with number of highly significant GO p-values = 0 (highly significant p-value => p-value < 0.01)
   *
   * @param bic Biclustering
   * @param go GOFrontEnd
   * @throws Exception
   */
  public static void filter_NOT_HighlySignificant_GO_pValues(Biclustering bic,
      GOFrontEnd go) throws Exception {
    if (bic.getNumberOfBiclusters() == 0) {
      throw new Exception("biclusters not computed");
    }

    ArrayList<Bicluster> set = new ArrayList<Bicluster> (0);
    for (int k = 0; k < bic.getNumberOfBiclusters(); k++) {
      Bicluster b = (Bicluster) bic.getBiclusters().get(k);
      GeneSetResult result = b.computeGeneOntologyTerms(go, false);
      if (b.computeHighlySignificant_GO_pValues(result) != 0) {
        set.add(b);
      }
      bic.incrementSubtaskPercentDone();
    }
  }

  //#####################################################################################################################

  /**
   * Filter biclusters with number of highly significant (Bonferroni corrected) GO p-values = 0 (highly significant p-value => p-value < 0.01)
   *
   * @param bic Biclustering
   * @param go GOFrontEnd
   * @throws Exception
   */
  public static void
      filter_NOT_HighlySignificant_GO_BonferroniCorrected_pValues(Biclustering
      bic, GOFrontEnd go) throws Exception {
    if (bic.getNumberOfBiclusters() == 0) {
      throw new Exception("biclusters not computed");
    }

    ArrayList<Bicluster> set = new ArrayList<Bicluster> (0);
    for (int k = 0; k < bic.getNumberOfBiclusters(); k++) {
      Bicluster b = (Bicluster) bic.getBiclusters().get(k);
      GeneSetResult result = b.computeGeneOntologyTerms(go, false);
      if (b.computeHighlySignificant_GO_BonferroniCorrected_pValues(result) !=
          0) {
        set.add(b);
      }
      bic.incrementSubtaskPercentDone();
    }
  }

  //#####################################################################################################################

  /**
   * Filter biclusters with number of significant according to user threshold (Bonferroni corrected) GO p-values = 0 (highly significant p-value => p-value < user threshold)
   *
   * @param bic Biclustering
   * @param go GOFrontEnd
   * @param GO_pValue_userThreshold float
   * @throws Exception
   */
  public static void
      filter_NOT_Significant_GO_BonferroniCorrected_pValues_userThreshold(
      Biclustering bic, GOFrontEnd go, float GO_pValue_userThreshold) throws
      Exception {
    if (bic.getNumberOfBiclusters() == 0) {
      throw new Exception("biclusters not computed");
    }

    ArrayList<Bicluster> set = new ArrayList<Bicluster> (0);
    for (int k = 0; k < bic.getNumberOfBiclusters(); k++) {
      Bicluster b = (Bicluster) bic.getBiclusters().get(k);
      GeneSetResult result = b.computeGeneOntologyTerms(go, false);
      if (b.computeSignificant_GO_BonferroniCorrected_pValues_UserThreshold(
          result, GO_pValue_userThreshold) != 0) {
        set.add(b);
      }
      bic.incrementSubtaskPercentDone();
    }
  }

  //#####################################################################################################################

  /**
   * Filter biclusters with number of significant according to user threshold GO p-values = 0 (highly significant p-value => p-value < user threshold)
   *
   * @param bic Biclustering
   * @param go GOFrontEnd
   * @param GO_pValue_userThreshold float
   * @throws Exception
   */
  public static void filter_NOT_Significant_GO_pValues_userThreshold(
      Biclustering bic, GOFrontEnd go, float GO_pValue_userThreshold) throws
      Exception {
    if (bic.getNumberOfBiclusters() == 0) {
      throw new Exception("biclusters not computed");
    }

    ArrayList<Bicluster> set = new ArrayList<Bicluster> (0);
    for (int k = 0; k < bic.getNumberOfBiclusters(); k++) {
      Bicluster b = (Bicluster) bic.getBiclusters().get(k);
      GeneSetResult result = b.computeGeneOntologyTerms(go, false);
      if (b.computeSignificant_GO_pValues_UserThreshold(result,
          GO_pValue_userThreshold) == 0) {
        set.add(b);
      }
      bic.incrementSubtaskPercentDone();
    }
  }

  //#####################################################################################################################
  //#####################################################################################################################

  /**
   * Filter biclusters with number of significant GO p-values = 0 (significant p-value => p-value < 0.05)
   *
   * @param bic Biclustering
   * @param go GOFrontEnd
   * @return Biclustering
   * @throws Exception
   */
  public static Biclustering new_filter_NOT_Significant_GO_pValues(Biclustering
      bic, GOFrontEnd go) throws Exception {
    if (bic.getNumberOfBiclusters() == 0) {
      throw new Exception("biclusters not computed");
    }

    Biclustering newBic = (Biclustering) bic.clone();
    PostProcessedBiclustering.filter_NOT_Significant_GO_pValues(newBic, go);
    return (newBic);
  }

  //#####################################################################################################################

  /**
   * Filter biclusters with number of significant (Bonferroni corrected) GO p-values = 0 (significant p-value => p-value < 0.05)
   *
   * @param bic Biclustering
   * @param go GOFrontEnd
   * @return Biclustering
   * @throws Exception
   */
  public static Biclustering
      new_filter_NOT_Significant_BonferroniCorrected_GO_pValues(Biclustering
      bic, GOFrontEnd go) throws Exception {
    if (bic.getNumberOfBiclusters() == 0) {
      throw new Exception("biclusters not computed");
    }

    Biclustering newBic = (Biclustering) bic.clone();
    PostProcessedBiclustering.
        filter_NOT_Significant_GO_BonferroniCorrected_pValues(newBic, go);
    return (newBic);
  }

  //#####################################################################################################################

  /**
   * Filter biclusters with number of highly significant GO p-values = 0 (highly significant p-value => p-value < 0.01)
   *
   * @param bic Biclustering
   * @param go GOFrontEnd
   * @return Biclustering
   * @throws Exception
   */
  public static Biclustering new_filter_NOT_HighlySignificant_GO_pValues(
      Biclustering bic, GOFrontEnd go) throws Exception {
    if (bic.getNumberOfBiclusters() == 0) {
      throw new Exception("biclusters not computed");
    }

    Biclustering newBic = (Biclustering) bic.clone();
    PostProcessedBiclustering.filter_NOT_HighlySignificant_GO_pValues(newBic,
        go);
    return (newBic);
  }

  //#####################################################################################################################

  /**
   * Filter biclusters with number of highly significant (Bonferroni corrected) GO p-values = 0 (highly significant p-value => p-value < 0.01)
   *
   * @param bic Biclustering
   * @param go GOFrontEnd
   * @return Biclustering
   * @throws Exception
   */
  public static Biclustering
      new_filter_NOT_HighlySignificant_BonferroniCorrected_GO_pValues(
      Biclustering bic, GOFrontEnd go) throws Exception {
    if (bic.getNumberOfBiclusters() == 0) {
      throw new Exception("biclusters not computed");
    }

    Biclustering newBic = (Biclustering) bic.clone();
    PostProcessedBiclustering.
        filter_NOT_HighlySignificant_GO_BonferroniCorrected_pValues(newBic, go);
    return (newBic);
  }

  //#####################################################################################################################

  /**
   * Filter biclusters with number of significant according to user threshold (Bonferroni corrected) GO p-values = 0 (highly significant p-value => p-value < user threshold)
   *
   * @param bic Biclustering
   * @param go GOFrontEnd
   * @param GO_pValue_userThreshold float
   * @return Biclustering
   * @throws Exception
   */
  public static Biclustering
      new_filter_NOT_Significant_BonferroniCorrected_GO_pValues_userThreshold(
      Biclustering bic, GOFrontEnd go, float GO_pValue_userThreshold) throws
      Exception {
    if (bic.getNumberOfBiclusters() == 0) {
      throw new Exception("biclusters not computed");
    }

    Biclustering newBic = (Biclustering) bic.clone();
    PostProcessedBiclustering.
        filter_NOT_Significant_GO_BonferroniCorrected_pValues_userThreshold(
        newBic, go, GO_pValue_userThreshold);
    return (newBic);
  }

  //#####################################################################################################################

  /**
   * Filter biclusters with number of significant according to user threshold GO p-values = 0 (highly significant p-value => p-value < user threshold)
   *
   * @param bic Biclustering
   * @param go GOFrontEnd
   * @param GO_pValue_userThreshold float
   * @return Biclustering
   * @throws Exception
   */
  public static Biclustering
      new_filter_NOT_Significant_GO_pValues_userThreshold(Biclustering bic,
      GOFrontEnd go, float GO_pValue_userThreshold) throws Exception {
    if (bic.getNumberOfBiclusters() == 0) {
      throw new Exception("biclusters not computed");
    }

    Biclustering newBic = (Biclustering) bic.clone();
    PostProcessedBiclustering.filter_NOT_Significant_GO_pValues_userThreshold(
        newBic, go, GO_pValue_userThreshold);
    return (newBic);
  }

  //#####################################################################################################################
  //################################################# SORT BICLUSTERS####################################################
  //#####################################################################################################################

  /**
   * Sort biclusters by number of conditions in ascending order (ASC).
   *
   * @param bic Biclustering
   * @throws Exception
   */
  public static void sort_CONDITIONS_ASC(Biclustering bic) throws Exception {
    if (bic.getNumberOfBiclusters() == 0) {
      throw new Exception("biclusters not computed");
    }

    Collections.sort(bic.getBiclusters(), new
                     Comparator_HASH_numberOfConditions_ASC(bic));
  }

  //##################################################################################################################### static

  /**
   * Sort biclusters by number of conditions in descending order (DESC).
   *
   * @param bic Biclustering
   * @throws Exception
   */
  public static void sort_CONDITIONS_DESC(Biclustering bic) throws Exception {
    if (bic.getNumberOfBiclusters() == 0) {
      throw new Exception("biclusters not computed");
    }

    Collections.sort(bic.getBiclusters(), new
                     Comparator_HASH_numberOfConditions_DESC(bic));
  }

  //##################################################################################################################### static

  /**
   * Sort biclusters by number of genes in ascending order (ASC).
   *
   * @param bic Biclustering
   * @throws Exception
   */
  public static void sort_GENES_ASC(Biclustering bic) {
    Collections.sort(bic.getBiclusters(),
                     new Comparator_HASH_numberOfGenes_ASC(bic));
  }

  //##################################################################################################################### static

  /**
   * Sort biclusters by number of genes in descending order (DESC).
   *
   * @param bic Biclustering
   * @throws Exception
   */
  public static void sort_GENES_DESC(Biclustering bic) throws Exception {
    if (bic.getNumberOfBiclusters() == 0) {
      throw new Exception("biclusters not computed");
    }

    Collections.sort(bic.getBiclusters(),
                     new Comparator_HASH_numberOfGenes_DESC(bic));
  }

  /**
   * Sort biclusters by size in ascending order (ASC).
   *
   * @param bic Biclustering
   * @throws Exception
   */
  public static void sort_SIZE_ASC(Biclustering bic) throws Exception {

    if (bic.getNumberOfBiclusters() == 0) {
      throw new Exception("biclusters not computed");
    }

    Collections.sort(bic.getBiclusters(), new Comparator_HASH_SIZE_ASC(bic));
  }

  //##################################################################################################################### static

  /**
   * Sort biclusters by size in descending order (DESC).
   *
   * @param bic Biclustering
   * @throws Exception
   */
  public static void sort_SIZE_DESC(Biclustering bic) throws Exception {
    if (bic.getNumberOfBiclusters() == 0) {
      throw new Exception("biclusters not computed");
    }

    Collections.sort(bic.getBiclusters(), new Comparator_HASH_SIZE_DESC(bic));
  }

  //##################################################################################################################### static

  /**
   * Sort biclusters by mean squared residue (MSR) in ascending order (ASC).
   *
   * @param bic Biclustering
   */
  public static void sort_MSR_ASC(Biclustering bic) {
    Collections.sort(bic.getBiclusters(), new Comparator_HASH_MSR_ASC(bic));
  }

  //##################################################################################################################### static

  /**
   * Sort biclusters by mean squared residue (MSR) in descending order (DESC).
   *
   * @param bic Biclustering
   * @throws Exception
   */
  public static void sort_MSR_DESC(Biclustering bic) throws Exception {
    if (bic.getNumberOfBiclusters() == 0) {
      throw new Exception("biclusters not computed");
    }

    Collections.sort(bic.getBiclusters(), new Comparator_HASH_MSR_DESC(bic));
  }

  //##################################################################################################################### static

  /**
   * Sort biclusters by variance (VAR) in ascending order (ASC).
   *
   * @param bic Biclustering
   * @throws Exception
   */
  public static void sort_VAR_ASC(Biclustering bic) throws Exception {
    if (bic.getNumberOfBiclusters() == 0) {
      throw new Exception("biclusters not computed");
    }

    Collections.sort(bic.getBiclusters(), new Comparator_HASH_VAR_ASC(bic));
  }

  //##################################################################################################################### static

  /**
   * Sort biclusters by variance (VAR) in descending order (DESC).
   *
   * @param bic Biclustering
   * @throws Exception
   */
  public static void sort_VAR_DESC(Biclustering bic) throws Exception {
    if (bic.getNumberOfBiclusters() == 0) {
      throw new Exception("biclusters not computed");
    }

    Collections.sort(bic.getBiclusters(), new Comparator_HASH_VAR_DESC(bic));
  }

  //##################################################################################################################### static

  /**
   * Sort biclusters by average row variance (ARV) in ascending order (ASC).
   *
   * @param bic Biclustering
   * @throws Exception
   */
  public static void sort_ARV_ASC(Biclustering bic) throws Exception {
    if (bic.getNumberOfBiclusters() == 0) {
      throw new Exception("biclusters not computed");
    }

    Collections.sort(bic.getBiclusters(), new Comparator_HASH_ARV_ASC(bic));
  }

  //##################################################################################################################### static

  /**
   * Sort biclusters by average row variance (ACV) in descending order (DESC).
   *
   * @param bic Biclustering
   * @throws Exception
   */
  public static void sort_ARV_DESC(Biclustering bic) throws Exception {
    if (bic.getNumberOfBiclusters() == 0) {
      throw new Exception("biclusters not computed");
    }

    Collections.sort(bic.getBiclusters(), new Comparator_HASH_ARV_DESC(bic));
  }

  //##################################################################################################################### static

  /**
   * Sort biclusters by average column variance (ACV) in ascending order (ASC).
   *
   * @param bic Biclustering
   * @throws Exception
   */
  public static void sort_ACV_ASC(Biclustering bic) throws Exception {
    if (bic.getNumberOfBiclusters() == 0) {
      throw new Exception("biclusters not computed");
    }

    Collections.sort(bic.getBiclusters(), new Comparator_HASH_ACV_ASC(bic));
  }

  //##################################################################################################################### static

  /**
   * Sort biclusters by average column variance (ACV) in descending order (DESC).
   *
   * @param bic Biclustering
   * @throws Exception
   */
  public static void sort_ACV_DESC(Biclustering bic) throws Exception {
    if (bic.getNumberOfBiclusters() == 0) {
      throw new Exception("biclusters not computed");
    }
    Collections.sort(bic.getBiclusters(), new Comparator_HASH_ACV_DESC(bic));
  }

  //##################################################################################################################### static

  /**
   * Sort biclusters by (ARV-ACV) in descending order (DESC).
   *
   * @param bic Biclustering
   * @throws Exception
   */
  public static void sort_ARV_ACV_DESC(Biclustering bic) throws Exception {
    if (bic.getNumberOfBiclusters() == 0) {
      throw new Exception("biclusters not computed");
    }

    Collections.sort(bic.getBiclusters(), new Comparator_HASH_ARV_ACV_DESC(bic));
  }

  //##################################################################################################################### static

  /**
   * Sort biclusters by (ARV-ACV) in ascending (ASC).
   *
   * @param bic Biclustering
   * @throws Exception
   */
  public static void sort_ARV_ACV_ASC(Biclustering bic) throws Exception {
    if (bic.getNumberOfBiclusters() == 0) {
      throw new Exception("biclusters not computed");
    }

    Collections.sort(bic.getBiclusters(), new Comparator_HASH_ARV_ACV_ASC(bic));
  }

  //##################################################################################################################### static

  /**
   * Sort biclusters by (ARV-MSR) in descending order (DESC).
   *
   * @param bic Biclustering
   * @throws Exception
   */
  public static void sort_ARV_MSR_DESC(Biclustering bic) throws Exception {
    if (bic.getNumberOfBiclusters() == 0) {
      throw new Exception("biclusters not computed");
    }

    Collections.sort(bic.getBiclusters(), new Comparator_HASH_ARV_MSR_DESC(bic));
  }

  //##################################################################################################################### static

  /**
   * Sort biclusters by (ARV-MSR) in ascending (ASC).
   *
   * @param bic Biclustering
   * @throws Exception
   */
  public static void sort_ARV_MSR_ASC(Biclustering bic) throws Exception {
    if (bic.getNumberOfBiclusters() == 0) {
      throw new Exception("biclusters not computed");
    }

    Collections.sort(bic.getBiclusters(), new Comparator_HASH_ARV_MSR_ASC(bic));
  }

  //##################################################################################################################### static
  //##################################################################################################################### static

  /**
   * Sort biclusters by best_GO_pValue in ascending order (ASC).
   *
   * @param bic CCC_Biclustering
   * @param go GOFrontEnd
   * @throws Exception
   */
  public static void sort_Best_GO_pValue_ASC(CCC_Biclustering bic,
                                             GOFrontEnd go) throws Exception {
    if (bic.getNumberOfBiclusters() == 0) {
      throw new Exception("biclusters not computed");
    }

    Collections.sort(bic.getBiclusters(),
                     new Comparator_HASH_best_GO_pValue_ASC(bic, go));
  }

  //##################################################################################################################### static

  /**
   * Sort biclusters by best_GO_BonferroniCorrected_pValue in ascending order (ASC).
   *
   * @param bic Biclustering
   * @param go GOFrontEnd
   * @throws Exception
   */
  public static void sort_Best_GO_BonferroniCorrected_pValue_ASC(Biclustering
      bic, GOFrontEnd go) throws Exception {
    if (bic.getNumberOfBiclusters() == 0) {
      throw new Exception("biclusters not computed");
    }

    Collections.sort(bic.getBiclusters(), new
                     Comparator_HASH_best_GO_BonferroniCorrected_pValue_ASC(bic,
        go));
  }

  //##################################################################################################################### static

  /**
   * Sort biclusters by significant_GO_BonferroniCorrected_pValues in descending order (DESC).
   *
   * @param bic Biclustering
   * @param go GOFrontEnd
   * @throws Exception
   */
  public static void sort_Significant_GO_BonferroniCorrected_pValues_DESC(
      Biclustering bic, GOFrontEnd go) throws Exception {
    if (bic.getNumberOfBiclusters() == 0) {
      throw new Exception("biclusters not computed");
    }
    Collections.sort(bic.getBiclusters(),
                     new
        Comparator_HASH_significant_GO_BonferroniCorrected_pValues_DESC(bic, go));
  }

  //##################################################################################################################### static

  /**
   * Sort biclusters by significant_GO_pValues in descending order (DESC).
   *
   * @param bic Biclustering
   * @param go GOFrontEnd
   * @throws Exception
   */
  public static void sort_Significant_GO_pValues_DESC(Biclustering bic,
      GOFrontEnd go) throws Exception {
    if (bic.getNumberOfBiclusters() == 0) {
      throw new Exception("biclusters not computed");
    }

    Collections.sort(bic.getBiclusters(),
                     new Comparator_HASH_significant_GO_pValues_DESC(bic, go));
  }

  //##################################################################################################################### static

  /**
   * Sort biclusters by highlySignificant_GO_BonferroniCorrected_pValues in descending order (DESC).
   *
   * @param bic Biclustering
   * @param go GOFrontEnd
   * @throws Exception
   */
  public static void sort_HighlySignificant_GO_BonferroniCorrected_pValues_DESC(
      Biclustering bic, GOFrontEnd go) throws Exception {
    if (bic.getNumberOfBiclusters() == 0) {
      throw new Exception("biclusters not computed");
    }

    Collections.sort(bic.getBiclusters(), new
                     Comparator_HASH_highlySignificant_GO_BonferroniCorrected_pValues_DESC(
        bic, go));
  }

  //##################################################################################################################### static

  /**
   * Sort biclusters by highlySignificant_GO_pValues in descending order (DESC).
   *
   * @param bic Biclustering
   * @param go GOFrontEnd
   * @throws Exception
   */
  public static void sort_HighlySignificant_GO_pValues_DESC(Biclustering bic,
      GOFrontEnd go) throws Exception {
    if (bic.getNumberOfBiclusters() == 0) {
      throw new Exception("biclusters not computed");
    }

    Collections.sort(bic.getBiclusters(),
                     new
                     Comparator_HASH_highlySignificant_GO_pValues_DESC(bic, go));
  }

  //##################################################################################################################### static

  /**
   * Sort biclusters by significant_GO_BonferroniCorrected_pValues in descending order (DESC).
   *
   * @param bic Biclustering
   * @param go GOFrontEnd
   * @param GO_UserThreshold float
   * @throws Exception
   */
  public static void sort_Significant_GO_BonferroniCorrected_pValues_DESC(
      Biclustering bic, GOFrontEnd go, float GO_UserThreshold) throws Exception {
    if (bic.getNumberOfBiclusters() == 0) {
      throw new Exception("biclusters not computed");
    }

    Collections.sort(bic.getBiclusters(), new
                     Comparator_HASH_significant_GO_BonferroniCorrected_pValues_userThreshold_DESC(
        bic, go, GO_UserThreshold));
  }

  //##################################################################################################################### static

  /**
   * Sort biclusters by significant_GO_pValues_UserThreshold in descending order (DESC).
   *
   * @param bic Biclustering
   * @param go GOFrontEnd
   * @param GO_UserThreshold float
   * @throws Exception
   */
  public static void sort_Significant_GO_pValues_UserThreshold_DESC(
      Biclustering bic, GOFrontEnd go, float GO_UserThreshold) throws Exception {
    if (bic.getNumberOfBiclusters() == 0) {
      throw new Exception("biclusters not computed");
    }

    Collections.sort(bic.getBiclusters(),
                     new
                     Comparator_HASH_significant_GO_pValues_userThreshold_DESC(
        bic, go, GO_UserThreshold));
  }

  //#####################################################################################################################
  //#####################################################################################################################
  //#####################################################################################################################
  //#####################################################################################################################
  //#####################################################################################################################

  /**
   * Sort biclusters by number of conditions in ascending order (ASC).
   *
   * @param bic Biclustering
   * @return Biclustering
   * @throws Exception
   */
  public static Biclustering new_sort_CONDITIONS_ASC(Biclustering bic) throws
      Exception {
    if (bic.getNumberOfBiclusters() == 0) {
      throw new Exception("biclusters not computed");
    }

    Biclustering newBic = (Biclustering) bic.clone();
    Collections.sort(newBic.getBiclusters(),
                     new Comparator_HASH_numberOfConditions_ASC(newBic));
    return (newBic);
  }

  //#####################################################################################################################

  /**
   * Sort biclusters by number of conditions in descending order (DESC).
   *
   * @param bic Biclustering
   * @return Biclustering
   * @throws Exception
   */
  public static Biclustering new_sort_CONDITIONS_DESC(Biclustering bic) throws
      Exception {
    if (bic.getNumberOfBiclusters() == 0) {
      throw new Exception("biclusters not computed");
    }

    Biclustering newBic = (Biclustering) bic.clone();
//     Comparator_NumberOfConditions_DESC c = new
//         Comparator_NumberOfConditions_DESC();
//     Collections.sort(newBic.getBiclusters(), c);
    Collections.sort(newBic.getBiclusters(),
                     new Comparator_HASH_numberOfConditions_DESC(newBic));
    return (newBic);
  }

  //##################################################################################################################### static

  /**
   * Sort biclusters by number of genes in ascending order (ASC).
   *
   * @param bic Biclustering
   * @return Biclustering
   * @throws Exception
   */
  public static Biclustering new_sort_GENES_ASC(Biclustering bic) throws
      Exception {
    if (bic.getNumberOfBiclusters() == 0) {
      throw new Exception("biclusters not computed");
    }

    Biclustering newBic = (Biclustering) bic.clone();
    Collections.sort(newBic.getBiclusters(),
                     new Comparator_HASH_numberOfGenes_ASC(newBic));
    return (newBic);
  }

  //##################################################################################################################### static

  /**
   * Sort biclusters by number of genes in descending order (DESC).
   *
   * @param bic Biclustering
   * @return Biclustering
   * @throws Exception
   */
  public static Biclustering new_sort_GENES_DESC(Biclustering bic) throws
      Exception {
    if (bic.getNumberOfBiclusters() == 0) {
      throw new Exception("biclusters not computed");
    }

    Biclustering newBic = (Biclustering) bic.clone();
//     Comparator_NumberOfGenes_DESC c = new Comparator_NumberOfGenes_DESC();
//     Collections.sort(newBic.getBiclusters(), c);
    Collections.sort(newBic.getBiclusters(),
                     new Comparator_HASH_numberOfGenes_DESC(newBic));
    return (newBic);
  }

  //##################################################################################################################### static

  /**
   * Sort biclusters by size in ascending order (ASC).
   *
   * @param bic Biclustering
   * @return Biclustering
   * @throws Exception
   */
  public static Biclustering new_sort_SIZE_ASC(Biclustering bic) throws
      Exception {
    if (bic.getNumberOfBiclusters() == 0) {
      throw new Exception("biclusters not computed");
    }

    Biclustering newBic = (Biclustering) bic.clone();
    Collections.sort(newBic.getBiclusters(),
                     new Comparator_HASH_SIZE_ASC(newBic));
    return (newBic);
  }

  //##################################################################################################################### static

  /**
   * Sort biclusters by size in descending order (DESC).
   *
   * @param bic Biclustering
   * @return Biclustering
   * @throws Exception
   */
  public static Biclustering new_sort_SIZE_DESC(Biclustering bic) throws
      Exception {
    if (bic.getNumberOfBiclusters() == 0) {
      throw new Exception("biclusters not computed");
    }

    Biclustering newBic = (Biclustering) bic.clone();
//     Comparator_SIZE_DESC c = new Comparator_SIZE_DESC();
//     Collections.sort(newBic.getBiclusters(), c);
    Collections.sort(newBic.getBiclusters(),
                     new Comparator_HASH_SIZE_DESC(newBic));
    return (newBic);
  }

  //##################################################################################################################### static

  /**
   * Sort biclusters by mean squared residue (MSR) in ascending order (ASC).
   *
   * @param bic Biclustering
   * @return Biclustering
   * @throws Exception
   */
  public static Biclustering new_sort_MSR_ASC(Biclustering bic) throws
      Exception {
    if (bic.getNumberOfBiclusters() == 0) {
      throw new Exception("biclusters not computed");
    }

    Biclustering newBic = (Biclustering) bic.clone();
    Collections.sort(newBic.getBiclusters(), new Comparator_HASH_MSR_ASC(newBic));
    return (newBic);
  }

  //##################################################################################################################### static

  /**
   * Sort biclusters by mean squared residue (MSR) in descending order (DESC).
   *
   * @param bic Biclustering
   * @return Biclustering
   * @throws Exception
   */
  public static Biclustering new_sort_MSR_DESC(Biclustering bic) throws
      Exception {
    if (bic.getNumberOfBiclusters() == 0) {
      throw new Exception("biclusters not computed");
    }

    Biclustering newBic = (Biclustering) bic.clone();
//     Comparator_MSR_DESC c = new Comparator_MSR_DESC();
//     Collections.sort(newBic.getBiclusters(), c);
    Collections.sort(newBic.getBiclusters(),
                     new Comparator_HASH_MSR_DESC(newBic));
    return (newBic);
  }

  //##################################################################################################################### static

  /**
   * Sort biclusters by variance (VAR) in ascending order (ASC).
   *
   * @param bic Biclustering
   * @return Biclustering
   * @throws Exception
   */
  public static Biclustering new_sort_VAR_ASC(Biclustering bic) throws
      Exception {
    if (bic.getNumberOfBiclusters() == 0) {
      throw new Exception("biclusters not computed");
    }

    Biclustering newBic = (Biclustering) bic.clone();
    Collections.sort(newBic.getBiclusters(), new Comparator_HASH_VAR_ASC(newBic));
    return (newBic);
  }

  //##################################################################################################################### static

  /**
   * Sort biclusters by variance (VAR) in descending order (DESC).
   *
   * @param bic Biclustering
   * @return Biclustering
   * @throws Exception
   */
  public static Biclustering new_sort_VAR_DESC(Biclustering bic) throws
      Exception {
    if (bic.getNumberOfBiclusters() == 0) {
      throw new Exception("biclusters not computed");
    }

    Biclustering newBic = (Biclustering) bic.clone();
    Collections.sort(newBic.getBiclusters(),
                     new Comparator_HASH_SIZE_DESC(newBic));
    return (newBic);
  }

  //##################################################################################################################### static

  /**
   * Sort biclusters by average row variance (ARV) in ascending order (ASC).
   *
   * @param bic Biclustering
   * @return Biclustering
   * @throws Exception
   */
  public static Biclustering new_sort_ARV_ASC(Biclustering bic) throws
      Exception {
    if (bic.getNumberOfBiclusters() == 0) {
      throw new Exception("biclusters not computed");
    }

    Biclustering newBic = (Biclustering) bic.clone();
    Collections.sort(newBic.getBiclusters(), new Comparator_HASH_ARV_ASC(newBic));
    return (newBic);
  }

  //##################################################################################################################### static

  /**
   * Sort biclusters by average row variance (ACV) in descending order (DESC).
   *
   * @param bic Biclustering
   * @return Biclustering
   * @throws Exception
   */
  public static Biclustering new_sort_ARV_DESC(Biclustering bic) throws
      Exception {
    if (bic.getNumberOfBiclusters() == 0) {
      throw new Exception("biclusters not computed");
    }

    Biclustering newBic = (Biclustering) bic.clone();
    Collections.sort(newBic.getBiclusters(),
                     new Comparator_HASH_ARV_DESC(newBic));
    return (newBic);
  }

  //##################################################################################################################### static

  /**
   * Sort biclusters by average column variance (ACV) in ascending order (ASC).
   *
   * @param bic Biclustering
   * @return Biclustering
   * @throws Exception
   */
  public static Biclustering new_sort_ACV_ASC(Biclustering bic) throws
      Exception {
    if (bic.getNumberOfBiclusters() == 0) {
      throw new Exception("biclusters not computed");
    }

    Biclustering newBic = (Biclustering) bic.clone();
    Collections.sort(newBic.getBiclusters(), new Comparator_HASH_ACV_ASC(newBic));
    return (newBic);
  }

  //##################################################################################################################### static

  /**
   * Sort biclusters by average column variance (ACV) in descending order (DESC).
   *
   * @param bic Biclustering
   * @return Biclustering
   * @throws Exception
   */
  public static Biclustering new_sort_ACV_DESC(Biclustering bic) throws
      Exception {
    if (bic.getNumberOfBiclusters() == 0) {
      throw new Exception("biclusters not computed");
    }

    Biclustering newBic = (Biclustering) bic.clone();
    Collections.sort(newBic.getBiclusters(),
                     new Comparator_HASH_ACV_DESC(newBic));
    return (newBic);
  }

  /**
   * Sort biclusters by (ARV-ACV) in descending order (DESC).
   *
   * @param bic Biclustering
   * @return Biclustering
   * @throws Exception
   */
  public static Biclustering new_sort_ARV_ACV_DESC(Biclustering bic) throws
      Exception {
    if (bic.getNumberOfBiclusters() == 0) {
      throw new Exception("biclusters not computed");
    }

    Biclustering newBic = (Biclustering) bic.clone();
    Collections.sort(newBic.getBiclusters(),
                     new Comparator_HASH_ARV_ACV_DESC(newBic));
    return (newBic);
  }

  //##################################################################################################################### static

  /**
   * Sort biclusters by (ARV-ACV) in ascending (ASC).
   *
   * @param bic Biclustering
   * @return Biclustering
   * @throws Exception
   */
  public static Biclustering new_sort_ARV_ACV_ASC(Biclustering bic) throws
      Exception {
    if (bic.getNumberOfBiclusters() == 0) {
      throw new Exception("biclusters not computed");
    }

    Biclustering newBic = (Biclustering) bic.clone();
    Collections.sort(newBic.getBiclusters(),
                     new Comparator_HASH_ARV_ACV_ASC(newBic));
    return (newBic);
  }

  /**
   * Sort biclusters by (ARV-MSR) in descending order (DESC).
   *
   * @param bic Biclustering
   * @return Biclustering
   * @throws Exception
   */
  public static Biclustering new_sort_ARV_MSR_DESC(Biclustering bic) throws
      Exception {
    if (bic.getNumberOfBiclusters() == 0) {
      throw new Exception("biclusters not computed");
    }

    Biclustering newBic = (Biclustering) bic.clone();
    Collections.sort(newBic.getBiclusters(),
                     new Comparator_HASH_ARV_MSR_DESC(newBic));
    return (newBic);
  }

  //##################################################################################################################### static

  /**
   * Sort biclusters by (ARV-MSR) in ascending (ASC).
   *
   * @param bic Biclustering
   * @return Biclustering
   * @throws Exception
   */
  public static Biclustering new_sort_ARV_MSR_ASC(Biclustering bic) throws
      Exception {
    if (bic.getNumberOfBiclusters() == 0) {
      throw new Exception("biclusters not computed");
    }

    Biclustering newBic = (Biclustering) bic.clone();
    Collections.sort(newBic.getBiclusters(),
                     new Comparator_HASH_ARV_MSR_ASC(newBic));
    return (newBic);
  }

  //##################################################################################################################### static
  //##################################################################################################################### static

  /**
   * Sort biclusters by best_GO_pValue in ascending order (ASC).
   *
   * @param bic Biclustering
   * @param go GOFrontEnd
   * @return Biclustering
   * @throws Exception
   */
  public static Biclustering new_sort_Best_GO_pValue_ASC(Biclustering bic,
      GOFrontEnd go) throws Exception {
    if (bic.getNumberOfBiclusters() == 0) {
      throw new Exception("biclusters not computed");
    }

    Biclustering newBic = (Biclustering) bic.clone();
    Collections.sort(newBic.getBiclusters(),
                     new Comparator_HASH_best_GO_pValue_ASC(newBic, go));
    return (newBic);
  }

  //##################################################################################################################### static

  /**
   * Sort biclusters by best_GO_BonferroniCorrected_pValue in ascending order (ASC).
   *
   * @param bic Biclustering
   * @param go GOFrontEnd
   * @return Biclustering
   * @throws Exception
   */
  public static Biclustering new_sort_Best_GO_BonferroniCorrected_pValue_ASC(
      Biclustering bic, GOFrontEnd go) throws Exception {
    if (bic.getNumberOfBiclusters() == 0) {
      throw new Exception("biclusters not computed");
    }

    Biclustering newBic = (Biclustering) bic.clone();
    Collections.sort(newBic.getBiclusters(),
                     new
                     Comparator_HASH_best_GO_BonferroniCorrected_pValue_ASC(newBic,
        go));
    return (newBic);
  }

  //##################################################################################################################### static

  /**
   * Sort biclusters by significant_GO_BonferroniCorrected_pValues in descending order (DESC).
   *
   * @param bic Biclustering
   * @param go GOFrontEnd
   * @return Biclustering
   * @throws Exception
   */
  public static Biclustering
      new_sort_Significant_GO_BonferroniCorrected_pValues_DESC(Biclustering bic,
      GOFrontEnd go) throws Exception {
    if (bic.getNumberOfBiclusters() == 0) {
      throw new Exception("biclusters not computed");
    }

    Biclustering newBic = (Biclustering) bic.clone();
    Collections.sort(newBic.getBiclusters(),
        new
        Comparator_HASH_significant_GO_BonferroniCorrected_pValues_DESC(newBic,
        go));
    return newBic;
  }

  //##################################################################################################################### static

  /**
   * Sort biclusters by significant_GO_pValues in descending order (DESC).
   *
   * @param bic Biclustering
   * @param go GOFrontEnd
   * @return Biclustering
   * @throws Exception
   */
  public static Biclustering new_sort_Significant_GO_pValues_DESC(Biclustering
      bic, GOFrontEnd go) throws Exception {
    if (bic.getNumberOfBiclusters() == 0) {
      throw new Exception("biclusters not computed");
    }

    Biclustering newBic = (Biclustering) bic.clone();
    Collections.sort(newBic.getBiclusters(),
                     new Comparator_HASH_significant_GO_pValues_DESC(newBic, go));
    return newBic;
  }

  //##################################################################################################################### static

  /**
   * Sort biclusters by highlySignificant_GO_BonferroniCorrected_pValues in descending order (DESC).
   *
   * @param bic Biclustering
   * @param go GOFrontEnd
   * @return Biclustering
   * @throws Exception
   */
  public static Biclustering
      new_sort_HighlySignificant_GO_BonferroniCorrected_pValues_DESC(
      Biclustering bic, GOFrontEnd go) throws Exception {
    if (bic.getNumberOfBiclusters() == 0) {
      throw new Exception("biclusters not computed");
    }

    Biclustering newBic = (Biclustering) bic.clone();
    Collections.sort(newBic.getBiclusters(),
        new
        Comparator_HASH_highlySignificant_GO_BonferroniCorrected_pValues_DESC(newBic,
        go));
    return newBic;
  }

  //##################################################################################################################### static

  /**
   * Sort biclusters by highlySignificant_GO_pValues in descending order (DESC).
   *
   * @param bic Biclustering
   * @param go GOFrontEnd
   * @return Biclustering
   * @throws Exception
   */
  public static Biclustering new_sort_HighlySignificant_GO_pValues_DESC(
      Biclustering bic, GOFrontEnd go) throws Exception {
    if (bic.getNumberOfBiclusters() == 0) {
      throw new Exception("biclusters not computed");
    }

    Biclustering newBic = (Biclustering) bic.clone();
    Collections.sort(newBic.getBiclusters(),
                     new Comparator_HASH_significant_GO_pValues_DESC(newBic, go));
    return newBic;
  }

  //##################################################################################################################### static

  /**
   * Sort biclusters by significant_GO_BonferroniCorrected_pValues in descending order (DESC).
   *
   * @param bic Biclustering
   * @param go GOFrontEnd
   * @param GO_UserThreshold float
   * @return Biclustering
   * @throws Exception
   */
  public static Biclustering
      new_sort_Significant_GO_BonferroniCorrected_pValues_DESC(Biclustering bic,
      GOFrontEnd go, float GO_UserThreshold) throws Exception {
    if (bic.getNumberOfBiclusters() == 0) {
      throw new Exception("biclusters not computed");
    }

    Biclustering newBic = (Biclustering) bic.clone();
    Collections.sort(newBic.getBiclusters(),
                     new
        Comparator_HASH_significant_GO_BonferroniCorrected_pValues_userThreshold_DESC(
        newBic, go, GO_UserThreshold));
    return newBic;
  }

  //##################################################################################################################### static

  /**
   * Sort biclusters by significant_GO_pValues_UserThreshold in descending order (DESC).
   *
   * @param bic Biclustering
   * @param go GOFrontEnd
   * @param GO_UserThreshold float
   * @return Biclustering
   * @throws Exception
   */
  public static Biclustering new_sort_Significant_GO_pValues_UserThreshold_DESC(
      Biclustering bic, GOFrontEnd go, float GO_UserThreshold) throws Exception {
    if (bic.getNumberOfBiclusters() == 0) {
      throw new Exception("biclusters not computed");
    }

    Biclustering newBic = (Biclustering) bic.clone();
    Collections.sort(newBic.getBiclusters(),
                     new
                     Comparator_HASH_significant_GO_pValues_userThreshold_DESC(
        newBic, go, GO_UserThreshold));
    return newBic;
  }

  //######################################################################################################################
  //############################################### FILTER OVERLAPPING BICLUSTERS ########################################
  //######################################################################################################################

  /**
   * b1 = (I1,J1) and b2 = (I2,J2)
   *
   * I1 intersection I2
   *
   * @param b1 Bicluster
   * @param b2 Bicluster
   * @return TreeSet
   */
  public static TreeSet<Integer> compute_CommonRows(Bicluster b1, Bicluster b2) {
    TreeSet<Integer> commonRows = new TreeSet<Integer> ();
    // SET GENES b1
    TreeSet<Integer> set_genes_b1 = new TreeSet();
    for (int g = 0; g < b1.getNumberOfGenes(); g++) {
      set_genes_b1.add(new Integer(b1.rowsIndexes[g]));
    }
    // SET GENES b2
    TreeSet<Integer> set_genes_b2 = new TreeSet();
    for (int g = 0; g < b2.getNumberOfGenes(); g++) {
      set_genes_b2.add(new Integer(b2.rowsIndexes[g]));
    }

    if (b1.getNumberOfGenes() >= b2.getNumberOfGenes()) { // CHECK WHICH GENES IN b2 ARE ALSO IN b1
      Iterator i = set_genes_b2.iterator();
      while (i.hasNext()) {
        Integer index = (Integer) i.next();
        if (set_genes_b1.contains(index)) {
          commonRows.add(index);
        }
      }
    }
    else { // CHECK WHICH GENES IN b1 ARE ALSO IN b2
      Iterator i = set_genes_b1.iterator();
      while (i.hasNext()) {
        Integer index = (Integer) i.next();
        if (set_genes_b2.contains(index)) {
          commonRows.add(index);
        }
      }
    }
    return (commonRows);
  }

  //######################################################################################################################

  /**
   * b1 = (I1,J1) and b2 = (I2,J2)
   *
   * J1 intersection J2
   *
   * @param b1 Bicluster
   * @param b2 Bicluster
   * @return TreeSet
   */
  public static TreeSet<Integer> compute_CommonConditions(Bicluster b1,
      Bicluster b2) {
    TreeSet<Integer> commonConditions = new TreeSet<Integer> ();
    // SET CONDITIONS b1
    TreeSet<Integer> set_conditions_b1 = new TreeSet();
    for (int g = 0; g < b1.getNumberOfConditions(); g++) {
      set_conditions_b1.add(new Integer(b1.getColumnsIndexes()[g]));
    }
    // SET CONDITIONS b2
    TreeSet<Integer> set_conditions_b2 = new TreeSet();
    for (int g = 0; g < b2.getNumberOfConditions(); g++) {
      set_conditions_b2.add(new Integer(b2.getColumnsIndexes()[g]));
    }

    if (b1.getNumberOfGenes() >= b2.getNumberOfConditions()) { // CHECK WHICH CONDITIONS IN b2 ARE ALSO IN b1
      Iterator i = set_conditions_b2.iterator();
      while (i.hasNext()) {
        Integer index = (Integer) i.next();
        if (set_conditions_b1.contains(index)) {
          commonConditions.add(index);
        }
      }
    }
    else { // CHECK WHICH CONDITIONS IN b1 ARE ALSO IN b2
      Iterator i = set_conditions_b1.iterator();
      while (i.hasNext()) {
        Integer index = (Integer) i.next();
        if (set_conditions_b2.contains(index)) {
          commonConditions.add(index);
        }
      }
    }
    return (commonConditions);
  }

  //######################################################################################################################

  /**
   * b1 = (I1,J1) and b2 = (I2,J2)
   *
   * |I1 intersection I2|
   *
   * @param b1 Bicluster
   * @param b2 Bicluster
   * @return int
   */
  public static int compute_NumberOfCommonRows(Bicluster b1, Bicluster b2) {
    // SET GENES b1
    TreeSet<Integer> genes_b1 = new TreeSet();
    for (int g = 0; g < b1.getNumberOfGenes(); g++) {
      genes_b1.add(new Integer(b1.rowsIndexes[g]));
    }
    // SET GENES b2
    TreeSet<Integer> genes_b2 = new TreeSet();
    for (int g = 0; g < b2.getNumberOfGenes(); g++) {
      genes_b2.add(new Integer(b2.rowsIndexes[g]));
    }

    // SET OF ALL GENES
    TreeSet<Integer> all_genes = new TreeSet();
    all_genes.addAll(genes_b1);
    all_genes.addAll(genes_b2);

    return (genes_b1.size() + genes_b2.size() - all_genes.size());
  }

  //######################################################################################################################

  /**
   * b1 = (I1,J1) and b2 = (I2,J2)
   *
   * |J1 intersection J2|
   *
   * @param b1 Bicluster
   * @param b2 Bicluster
   * @return int
   */
  public static int compute_NumberOfCommonConditions(Bicluster b1, Bicluster b2) {
    // CONDITIONS b1
    TreeSet<Integer> conditions_b1 = new TreeSet();
    for (int g = 0; g < b1.getNumberOfConditions(); g++) {
      conditions_b1.add(new Integer(b1.getColumnsIndexes()[g]));
    }
    // CONDITIONS b2
    TreeSet<Integer> conditions_b2 = new TreeSet();
    for (int g = 0; g < b2.getNumberOfConditions(); g++) {
      conditions_b2.add(new Integer(b2.getColumnsIndexes()[g]));
    }
    // SET OF ALL CONDITIONS
    TreeSet<Integer> all_conditions = new TreeSet();
    all_conditions.addAll(conditions_b1);
    all_conditions.addAll(conditions_b2);
    return (conditions_b1.size() + conditions_b2.size() - all_conditions.size());
  }

  //######################################################################################################################

  /**
   * b1 = (I1,J1) and b2 = (I2,J2)
   *
   * |b1 intersect b2|
   *
   * @param b1 Bicluster
   * @param b2 Bicluster
   * @return int
   */
  public static int compute_NumberOfCommonElements(Bicluster b1, Bicluster b2) {
    int numCommonGenes = PostProcessedBiclustering.compute_NumberOfCommonRows(
        b1, b2);
    int numCommonConditions = PostProcessedBiclustering.
        compute_NumberOfCommonConditions(b1, b2);
    return (numCommonGenes * numCommonConditions);
  }

  //############################################### SIMILARITY BETWEEN BICLUSTERS ############################################

  /**
   * b1 = (I1,J1) and b2 = (I2,J2)
   *
   * JACCARD SIMILARITY COEFFICIENT
   *
   * J(b1,b2) = |b1 intersect b2| / |b1 union b2|
   * = |B_11| / (|B_10| + |B_01| + |B_11|)
   *
   * |B_11| = |b1 intersect b2|
   * = |I1 intersect I2| * |J1 intersect J2|
   *
   * |B_10| = |b1| - |b1 intersect b2|
   * = ||I1|*|J1|| - |I1 intersect I2| * |J1 intersect J2|
   *
   * |B_01| = |b2| - |b1 intersect b2|
   * = ||I2|*|J2|| - |I1 intersect I2| * |J1 intersect J2|
   *
   * @param bic Biclustering
   * @return float[][]
   * @throws Exception
   */
  public static float[][]
      compute_SimilarityMatrixBetweenBiclusters_Rows_Columns(Biclustering bic) throws
      Exception {

    if (bic.getNumberOfBiclusters() == 0) {
      throw new Exception("biclusters not computed");
    }

    float[][] similarities = new float[bic.getNumberOfBiclusters()][bic.
        getNumberOfBiclusters()];
    for (int i = 0; i < bic.getNumberOfBiclusters(); i++) {
      for (int j = 0; j < bic.getNumberOfBiclusters(); j++) {
        int B_11 = PostProcessedBiclustering.compute_NumberOfCommonElements(bic.
            getSetOfBiclusters()[i], bic.getSetOfBiclusters()[j]); // !!!
        int b_i_size = bic.getSetOfBiclusters()[i].getNumberOfGenes() *
            bic.getSetOfBiclusters()[i].getNumberOfConditions();
        int B_10 = b_i_size - B_11;
        int b_j_size = bic.getSetOfBiclusters()[j].getNumberOfGenes() *
            bic.getSetOfBiclusters()[j].getNumberOfConditions();
        int B_01 = b_j_size - B_11;
        similarities[i][j] = ( (float) B_11) / (B_10 + B_01 + B_11);
        bic.incrementSubtaskPercentDone();
      }
//      System.out.println("SIM " + i);
    }
    bic.updatePercentDone();
    return (similarities);
  }

  //######################################################################################################################

  /**
   * b1 = (I1,J1) and b2 = (I2,J2)
   * JACCARD SIMILARITY COEFFICIENT
   * J(I1,I2) = |I1 intersection I2| / |I1 union I2|
   *
   * @param bic Biclustering
   * @return float[][]
   * @throws Exception
   */
  public static float[][] compute_SimilarityMatrixBetweenBiclusters_Rows(
      Biclustering bic) throws Exception {

    if (bic.getNumberOfBiclusters() == 0) {
      throw new Exception("biclusters not computed");
    }

    float[][] similarities = new float[bic.getNumberOfBiclusters()][bic.
        getNumberOfBiclusters()];
    for (int i = 0; i < bic.getBiclusters().size(); i++) {
      for (int j = 0; j < bic.getBiclusters().size(); j++) {
        int numComumnGenes = PostProcessedBiclustering.
            compute_NumberOfCommonRows(bic.getSetOfBiclusters()[i],
                                       bic.getSetOfBiclusters()[j]);
        similarities[i][j] = ( (float) numComumnGenes) /
            (bic.getSetOfBiclusters()[i].getNumberOfGenes() +
             bic.getSetOfBiclusters()[j].getNumberOfGenes() - numComumnGenes);
        bic.incrementSubtaskPercentDone();
      }
    }
    bic.updatePercentDone();
    return (similarities);
  }

  //######################################################################################################################

  /**
   * b1 = (I1,J1) and b2 = (I2,J2)
   * JACCARD SIMILARITY COEFFICIENT
   * J(J1,J2) = |J1 intersection J2| / |J1 union J2|
   *
   * @param bic Biclustering
   * @return float[][]
   * @throws Exception
   */
  public static float[][] compute_SimilarityMatrixBetweenBiclusters_Columns(
      Biclustering bic) throws Exception {

    if (bic.getNumberOfBiclusters() == 0) {
      throw new Exception("biclusters not computed");
    }

    float[][] similarities = new float[bic.getNumberOfBiclusters()][bic.
        getNumberOfBiclusters()];
    for (int i = 0; i < bic.getBiclusters().size(); i++) {
      for (int j = 0; j < bic.getBiclusters().size(); j++) {
        int numComumnConditions = PostProcessedBiclustering.
            compute_NumberOfCommonConditions(bic.getSetOfBiclusters()[i],
                                             bic.getSetOfBiclusters()[j]);
        similarities[i][j] = ( (float) numComumnConditions) /
            (bic.getSetOfBiclusters()[i].getNumberOfConditions() +
             bic.getSetOfBiclusters()[j].getNumberOfConditions() -
             numComumnConditions);
        bic.incrementSubtaskPercentDone();
      }
    }
    bic.updatePercentDone();
    return (similarities);
  }

  //######################################################################################################################

  /**
   *
   * @param similarities float[][]
   * @throws Exception
   */
  public static void print_SimilarityMatrixBetweenBiclusters(float[][]
      similarities) throws Exception {

    if (similarities == null) {
      throw new Exception("similarities not computed");
    }

    for (int i = 0; i < similarities.length; i++) {
      for (int j = 0; j < similarities[0].length; j++) {
        System.out.print(similarities[i][j] + "\t");
      }
      System.out.println();
    }
  }

  //######################################################################################################################

  /**
   *
   * @param similarities float[][]
   * @param filename String
   * @throws Exception
   */
  public static void print_SimilarityMatrixBetweenBiclusters_ToFile(float[][]
      similarities, String filename) throws Exception {

    if (similarities == null) {
      throw new Exception("similarities not computed");
    }

    PrintWriter fileout = new PrintWriter(new BufferedWriter(new FileWriter(
        filename)), true);
    for (int i = 0; i < similarities.length; i++) {
      for (int j = 0; j < similarities[0].length; j++) {
        fileout.print(similarities[i][j] + "\t");
      }
      fileout.println();
    }
  }

  //######################################################################################################################
  //######################################################################################################################

  /**
   *
   * @param setOfBiclusters Bicluster[]
   * @param similarities float[][]
   * @param threshold float
   * @return Bicluster[]
   * @throws Exception
   */
  public static ArrayList<Bicluster> filter_OVERLAPPING(Biclustering bic,
                                               float[][] similarities,
                                               float threshold) throws Exception {
    ArrayList<Bicluster> setOfBiclusters = bic.getBiclusters();

    if (setOfBiclusters.size() == 0) {
      throw new Exception("biclusters not computed");
    }

    if (similarities == null) {
      throw new Exception("similarities not computed");
    }

    //SELECT BICLUSTERS
    ArrayList<Integer> selectedBiclustersIndex = new ArrayList<Integer> (0);
    ArrayList<Bicluster> selectedBiclusters = new ArrayList<Bicluster> (0);
    //select bicluster 0
    selectedBiclustersIndex.add(new Integer(0));
    selectedBiclusters.add(setOfBiclusters.get(0));

    bic.setSubtaskValues(similarities.length);
    for (int i = 0; i < similarities.length; i++) {
      boolean filterBicluster = false;
      int index = 0;
      //compare similarity between current bicluster and the ones already selected
      while (index < selectedBiclustersIndex.size() && filterBicluster == false) {
        //compare similarity between bicluster i and the selected bicluster stored at position index
        if (similarities[i][selectedBiclustersIndex.get(index).intValue()] > threshold) {
          filterBicluster = true;
//          System.out.println("REMOVE INDEX " + i);
        }
        index++;
      }
      if (filterBicluster == false) { //select bicluster i
        //System.out.println("ADD INDEX " + i);
        selectedBiclustersIndex.add(new Integer(i));
        selectedBiclusters.add(setOfBiclusters.get(i));
      }
      bic.incrementSubtaskPercentDone();
    }
    return (selectedBiclusters);
  }


  //######################################################################################################################
  //######################################################################################################################

  /**
   *  FILTER BICLUSTERS WITH SIMILARITY (REGARDING ROWS AND COLUMNS) GREATER THAN A GIVEN THRESHOLD.
   *
   * @param bic Biclustering
   * @param threshold float
   * @throws Exception
   */
  public static void filter_OVERLAPPING_ROWS_COLUMNS(Biclustering bic,
      float threshold) throws Exception {

    if (bic.getNumberOfBiclusters() == 0) {
      throw new Exception("biclusters not computed");
    }

    //COMPUTE SIMILARITIES
    float[][] similarities = PostProcessedBiclustering.
        compute_SimilarityMatrixBetweenBiclusters_Rows_Columns(bic);
    //FILTER BICLUSTERS
    Biclustering newBic = (Biclustering) bic.clone();
    bic.setBiclusters(PostProcessedBiclustering.filter_OVERLAPPING(newBic, similarities, threshold));
  }

  //##################################################################################################################### static

  /**
   *  FILTER BICLUSTERS WITH SIMILARITY (REGARDING ROWS AND COLUMNS) GREATER THAN A GIVEN THRESHOLD
   *
   * @param bic Biclustering
   * @param threshold float
   * @return Biclustering
   * @throws Exception
   */
  public static Biclustering new_filter_OVERLAPPING_ROWS_COLUMNS(Biclustering
      bic, float threshold) throws Exception {

    if (bic.getNumberOfBiclusters() == 0) {
      throw new Exception("biclusters not computed");
    }

    if (threshold <= 0 || threshold >= 1) {
      throw new Exception("0 < threshold < 1");
    }

    Biclustering newBic = (Biclustering) bic.clone();
    PostProcessedBiclustering.filter_OVERLAPPING_ROWS_COLUMNS(newBic, threshold);
    return (newBic);
  }

  //######################################################################################################################
  //######################################################################################################################

  /**
   *  FILTER BICLUSTERS WITH SIMILARITY (REGARDING ROWS) GREATER THAN A GIVEN THRESHOLD.
   *
   * @param bic Biclustering
   * @param threshold float
   * @throws Exception
   */
  public static void filter_OVERLAPPING_ROWS(Biclustering bic, float threshold) throws
      Exception {

    if (bic.getNumberOfBiclusters() == 0) {
      throw new Exception("biclusters not computed");
    }

    if (threshold <= 0 || threshold >= 1) {
      throw new Exception("0 < threshold < 1");
    }

    //COMPUTE SIMILARITIES
    float[][] similarities = PostProcessedBiclustering.
        compute_SimilarityMatrixBetweenBiclusters_Rows(bic);
    Biclustering newBic = (Biclustering) bic.clone();
    //FILTER BICLUSTERS
    bic.setBiclusters(PostProcessedBiclustering.filter_OVERLAPPING(newBic, similarities, threshold));
  }

  //##################################################################################################################### static

  /**
   *  FILTER BICLUSTERS WITH SIMILARITY (REGARDING ROWS) IS GREATER THAN A GIVEN THRESHOLD
   *
   * @param bic Biclustering
   * @param threshold float
   * @return Biclustering
   * @throws Exception
   */
  public static Biclustering new_filter_OVERLAPPING_ROWS(Biclustering bic,
      float threshold) throws Exception {

    if (bic.getNumberOfBiclusters() == 0) {
      throw new Exception("biclusters not computed");
    }

    if (threshold <= 0 || threshold >= 1) {
      throw new Exception("0 < threshold < 1");
    }

    Biclustering newBic = (Biclustering) bic.clone();
    PostProcessedBiclustering.filter_OVERLAPPING_ROWS(newBic, threshold);
    return (newBic);
  }

  //######################################################################################################################
  //######################################################################################################################

  /**
   *
   * TO BE IMPLEMENTED !!!!!!
   *
   * @return StyledDocument
   */
  public StyledDocument info() {

    StyledDocument doc = new DefaultStyledDocument();
    StyledDocument doc2 = new HTMLDocument();

    // ...

    return (doc);
  }

} // END CLASS
