# Supplementary material for: BiGGEsTS: integrated environment for biclustering analysis of time series gene expression data
Source: BMC Res Notes. 2009 Jul 7;2:124. doi: 10.1186/1756-0500-2-124 (PMC2720980; doi:10.1186/1756-0500-2-124)
Supplement: Additional file 3 — Source code of the BiGGEsTS software. The source code of BiGGEsTS. The archive contains two directories, named "biggests" and "smadeira", inside a main directory, named "src". Each of the directories contained in "biggests" and "smadeira" contains the source files of the classes included in the packages identified by the same names. The Javadoc documentation of the source code is available at the official website. [file 1756-0500-2-124-S3.zip › src/smadeira/biclustering/PostProcessedBiclusteringInDiscretizedMatrix.java]

package smadeira.biclustering;

import java.io.*;
import java.util.*;
import java.util.Iterator;

import javax.swing.text.*;
import javax.swing.text.html.*;

import smadeira.utils.*;

/**
 * <p>Title: Post-Processed Biclustering</p>
 *
 * <p>Description: Contains methods for post-processing groups of biclusters
 *                 (biclustering objects) defined in discretized matrices.</p>
 *
 * <p>Copyright:   Copyright (C) 2007  Joana P. Gon�alves, Sara C. Madeira
 *                 This program is free software; you can redistribute
 *                 it and/or modify it under the terms of the GNU General
 *                 Public License as published by the Free Software
 *                 Foundation; either version 3 of the License, or
 *                 any later version.
 *
 *                 This program is distributed in the hope that it will
 *                 be useful, but WITHOUT ANY WARRANTY; without even the
 *                 implied warranty of MERCHANTABILITY or FITNESS FOR A
 *                 PARTICULAR PURPOSE.  See the
 *                 <a href="http://www.gnu.org/licenses/gpl.html">
 *                 GNU General Public License</a> for more details.
 * </p>
 *
 * @author Sara C. Madeira
 * @version 1.0
 */
public abstract class PostProcessedBiclusteringInDiscretizedMatrix
    extends PostProcessedBiclustering {

  /**
   *
   * @param bic BiclusteringInDiscretizedMatrix
   * @param significanceThreshold float
   * @param markovChainOrder int
   * @throws Exception
   */
  public static void
      filter_BiclusterPatternWithColumns_BonferroniCorrected_pValue(
      BiclusteringInDiscretizedMatrix bic, float significanceThreshold,
      int markovChainOrder) throws Exception {

    if (bic.getNumberOfBiclusters() == 0) {
      throw new Exception("biclusters not computed");
    }

    ArrayList<Bicluster> new_bic = new ArrayList<Bicluster> (0);

    for (int k = 0; k < bic.getNumberOfBiclusters(); k++) {
      CCC_Bicluster b = (CCC_Bicluster) bic.getBiclusters().get(k);
      if (b.getBiclusterPatternWithColumns_BonferroniCorrected_pValue(
          markovChainOrder) < significanceThreshold) {
        new_bic.add(b);
      }
      bic.incrementSubtaskPercentDone();
    }
    bic.setBiclusters(new_bic);
  }

  //#####################################################################################################################

  /**
   *
   * @param bic BiclusteringInDiscretizedMatrix
   * @param significanceThreshold float
   * @param markovChainOrder int
   * @throws Exception
   */
  public static void filter_BiclusterPattern_BonferroniCorrected_pValue(
      BiclusteringInDiscretizedMatrix bic, float significanceThreshold,
      int markovChainOrder) throws Exception {

    if (bic.getNumberOfBiclusters() == 0) {
      throw new Exception("biclusters not computed");
    }

    if (bic.getNumberOfBiclusters() == 0) {
      throw new Exception("biclusters not computed");
    }

    ArrayList<Bicluster> new_bic = new ArrayList<Bicluster> (0);

    for (int k = 0; k < bic.getNumberOfBiclusters(); k++) {
      CCC_Bicluster b = (CCC_Bicluster) bic.getBiclusters().get(k);
      if (b.getBiclusterPattern_BonferroniCorrected_pValue(markovChainOrder) <
          significanceThreshold) {
        new_bic.add(b);
      }
      bic.incrementSubtaskPercentDone();
    }
    bic.setBiclusters(new_bic);
  }

  /**
   *
   * @param bic BiclusteringInDiscretizedMatrix
   * @param significanceThreshold float
   * @param markovChainOrder int
   * @return BiclusteringInDiscretizedMatrix
   * @throws Exception
   */
  public static BiclusteringInDiscretizedMatrix
      new_filter_BiclusterPatternWithColumns_BonferroniCorrected_pValue(
      BiclusteringInDiscretizedMatrix bic, float significanceThreshold,
      int markovChainOrder) throws Exception {

    if (bic.getNumberOfBiclusters() == 0) {
      throw new Exception("biclusters not computed");
    }

    BiclusteringInDiscretizedMatrix new_bic = (BiclusteringInDiscretizedMatrix)
        bic.clone();
    PostProcessedBiclusteringInDiscretizedMatrix.
        filter_BiclusterPatternWithColumns_BonferroniCorrected_pValue(new_bic,
        significanceThreshold, markovChainOrder);
    return new_bic;
  }

  //#####################################################################################################################

  /**
   *
   * @param bic BiclusteringInDiscretizedMatrix
   * @param significanceThreshold float
   * @param markovChainOrder int
   * @return BiclusteringInDiscretizedMatrix
   * @throws Exception
   */
  public static BiclusteringInDiscretizedMatrix
      new_filter_BiclusterPattern_BonferroniCorrected_pValue(
      BiclusteringInDiscretizedMatrix bic, float significanceThreshold,
      int markovChainOrder) throws Exception {

    if (bic.getNumberOfBiclusters() == 0) {
      throw new Exception("biclusters not computed");
    }

    BiclusteringInDiscretizedMatrix new_bic = (BiclusteringInDiscretizedMatrix)
        bic.clone();
    PostProcessedBiclusteringInDiscretizedMatrix.
        filter_BiclusterPattern_BonferroniCorrected_pValue(new_bic,
        significanceThreshold, markovChainOrder);
    return new_bic;
  }

  //#####################################################################################################################
  //################################### FILTER BICLUSTERS ACCORDING TO GIVEN CRITERIA ###################################
  //#####################################################################################################################

  /**
   * USED IN TCBB SUBMISSION APRIL 2007
   *
   * @param bic BiclusteringInDiscretizedMatrix
   * @param significanceThreshold float
   * @param markovChainOrder int
   * @throws Exception
   */
  public static void filter_CCC_Biclusters_TCBB(BiclusteringInDiscretizedMatrix
                                                bic,
                                                float significanceThreshold,
                                                int markovChainOrder) throws
      Exception {

    if (bic.getNumberOfBiclusters() == 0) {
      throw new Exception("biclusters not computed");
    }

    ArrayList<Bicluster> new_bic = new ArrayList<Bicluster> (0);

    for (int k = 0; k < bic.getNumberOfBiclusters(); k++) {
      CCC_Bicluster b = (CCC_Bicluster) bic.getBiclusters().get(k);
      if (b.getBiclusterPatternWithColumns_BonferroniCorrected_pValue(
          markovChainOrder) < significanceThreshold) {
        new_bic.add(b);
      }
      bic.incrementSubtaskPercentDone();
    }
    bic.setBiclusters(new_bic);
  }

  //#####################################################################################################################

  /**
   * USED IN TCBB SUBMISSION APRIL 2007.
   *
   * @param bic BiclusteringInDiscretizedMatrix
   * @param significanceThreshold float
   * @param markovChainOrder int
   * @return BiclusteringInDiscretizedMatrix
   * @throws Exception
   */
  public static BiclusteringInDiscretizedMatrix new_filter_CCC_Bicluster_TCBB(
      BiclusteringInDiscretizedMatrix bic,
      float significanceThreshold, int markovChainOrder) throws Exception {

    if (bic.getNumberOfBiclusters() == 0) {
      throw new Exception("biclusters not computed");
    }

    BiclusteringInDiscretizedMatrix new_bic = (BiclusteringInDiscretizedMatrix)
        bic.clone();
    PostProcessedBiclusteringInDiscretizedMatrix.filter_CCC_Biclusters_TCBB(
        new_bic, significanceThreshold, markovChainOrder);
    return (new_bic);
  }

  //#####################################################################################################################
  //#####################################################################################################################

  /**
   * Filter CONSTANT BICLUSTERS (THE EXPRESSION PATTERN HAS ONLY ONE SYMBOL).
   *
   * @param bic BiclusteringInDiscretizedMatrix
   * @throws Exception
   */
  public static void filter_CONSTANT_EXPRESSION_PATTERN(
      BiclusteringInDiscretizedMatrix bic) throws Exception {
    if (bic.getNumberOfBiclusters() == 0) {
      throw new Exception("biclusters not computed");
    }

    ArrayList<Bicluster> new_bic = new ArrayList<Bicluster> (0);

    for (int k = 0; k < bic.getNumberOfBiclusters(); k++) {
      CCC_Bicluster b = (CCC_Bicluster) bic.getBiclusters().get(k);
      char[] pattern = b.getBiclusterExpressionPattern();
      char firstCharacter = pattern[0];
      boolean constant = true;
      for (int i = 1; i < pattern.length; i++) {
        if (pattern[i] != firstCharacter) {
          i = pattern.length; // stop
          constant = false;
        }
      }
      if (!constant) {
        new_bic.add(b);
      }
      bic.incrementSubtaskPercentDone();
    }
    bic.setBiclusters(new_bic);
  }

  //#####################################################################################################################

  /**
   * Filter CONSTANT BICLUSTERS (THE EXPRESSION PATTERN HAS ONLY ONE SYMBOL).
   *
   * @param bic BiclusteringInDiscretizedMatrix
   * @return BiclusteringInDiscretizedMatrix
   * @throws Exception
   */
  public static BiclusteringInDiscretizedMatrix
      new_filter_CONSTANT_EXPRESSION_PATTERN(BiclusteringInDiscretizedMatrix
                                             bic) throws Exception {

    if (bic.getNumberOfBiclusters() == 0) {
      throw new Exception("biclusters not computed");
    }

    BiclusteringInDiscretizedMatrix new_bic = (BiclusteringInDiscretizedMatrix)
        bic.clone();
    PostProcessedBiclusteringInDiscretizedMatrix.
        filter_CONSTANT_EXPRESSION_PATTERN(new_bic);
    return (new_bic);
  }

  /**
   * USED IN TCBB SUBMISSION APRIL 2007.
   *
   * @param bic BiclusteringInDiscretizedMatrix
   * @param filename String
   * @param markovChainOrder int
   * @throws Exception
   */
  public static void print_CCC_Biclusters_TCBB_ToFile(
      BiclusteringInDiscretizedMatrix bic, String filename,
      int markovChainOrder) throws Exception {

    if (bic.getNumberOfBiclusters() == 0) {
      throw new Exception("biclusters not computed");
    }

    PrintWriter fileOut = new PrintWriter(new BufferedWriter(new
        FileWriter(filename)), true);
    for (int k = 0; k < bic.getNumberOfBiclusters(); k++) {
      CCC_Bicluster b = (CCC_Bicluster) bic.getBiclusters().get(k);
      fileOut.println("#BICLUSTER_" + b.getID() + "\t" +
                      "CONDITIONS= " + b.getNumberOfConditions() + "\t" +
                      "FIRST-LAST= " + b.getColumnsIndexes()[0] + "-" +
                      b.columnsIndexes[b.getNumberOfConditions() - 1] + "\t" +
                      "GENES= " + b.getNumberOfGenes() + "\t" +
                      "P-VALUE= " +
                      b.getBiclusterPatternWithColumns_pValue(markovChainOrder));
      for (int i = 0; i < b.getNumberOfGenes(); i++) {
        if (b instanceof CCC_Bicluster) {
          fileOut.println(b.getGenesNames()[i] + "\t" +
                          new String( ( (CCC_Bicluster) b).
                                     getBiclusterExpressionPattern()));
        }
        else {
          fileOut.print(b.getGenesNames()[i] + "\t");
          for (int j = 0; j < b.getNumberOfConditions(); j++) {
            fileOut.print(b.getBiclusterExpressionMatrix()[i][j] + "\t");
          }
          fileOut.println();
        }
      }
    }
    fileOut.close();
  }

  //#####################################################################################################################

  /**
   * USED IN TCBB SUBMISSION APRIL 2007.
   *
   * @param bic BiclusteringInDiscretizedMatrix
   * @param filename String
   * @param markovChainOrder int
   * @throws Exception
   */
  public static void print_CCC_Biclusters_MSR_TCBB_ToFile(
      BiclusteringInDiscretizedMatrix bic, String filename,
      int markovChainOrder) throws Exception {

    if (bic.getNumberOfBiclusters() == 0) {
      throw new Exception("biclusters not computed");
    }

    PrintWriter fileOut = new PrintWriter(new BufferedWriter(new FileWriter(
        filename)), true);
    for (int k = 0; k < bic.getNumberOfBiclusters(); k++) {
      CCC_Bicluster b = (CCC_Bicluster) bic.getBiclusters().get(k);
      fileOut.println("#BICLUSTER_" + b.getID() + "\t" +
                      "CONDITIONS= " + b.getNumberOfConditions() + "\t" +
                      "FIRST-LAST= " + b.columnsIndexes[0] + "-" +
                      b.columnsIndexes[b.getNumberOfConditions() - 1] +
                      "\t" +
                      "GENES= " + b.getNumberOfGenes() + "\t" +
                      "MSR= " + b.computeMSR() + "\t" +
                      "P-VALUE= " +
                      b.getBiclusterPatternWithColumns_pValue(markovChainOrder));
      for (int i = 0; i < b.getNumberOfGenes(); i++) {
        if (b instanceof CCC_Bicluster) {
          fileOut.println(b.getGenesNames()[i] + "\t" +
                          new String( ( (CCC_Bicluster) b).
                                     getBiclusterExpressionPattern()));
        }
        else {
          fileOut.print(b.getGenesNames()[i] + "\t");
          for (int j = 0; j < b.getNumberOfConditions(); j++) {
            fileOut.print(b.getBiclusterExpressionMatrix()[i][j] + "\t");
          }
          fileOut.println();
        }
      }
    }
    fileOut.close();
  }

  //#####################################################################################################################
  //################################################# SORT BICLUSTERS####################################################
  //####################################################################################################################

  /**
   *
   * @param bic BiclusteringInDiscretizedMatrix
   * @param markovChainOrder int
   * @throws Exception
   */
  public static void sort_BiclusterPattern_pValue_ASC(
      BiclusteringInDiscretizedMatrix bic, int markovChainOrder) throws
      Exception {

    if (bic.getNumberOfBiclusters() == 0) {
      throw new Exception("biclusters not computed");
    }

    Collections.sort(bic.getBiclusters(),
                     new
                     Comparator_HASH_biclusterPattern_pValue_ASC(bic, markovChainOrder));
  }

  //####################################################################################################################

  /**
   *
   * @param bic BiclusteringInDiscretizedMatrix
   * @param markovChainOrder int
   * @throws Exception
   */
  public static void sort_BiclusterPatternWithColumns_pValue_ASC(
      BiclusteringInDiscretizedMatrix bic,
      int markovChainOrder) throws Exception {
    if (bic.getNumberOfBiclusters() == 0) {
      throw new Exception("biclusters not computed");
    }

    Collections.sort(bic.getBiclusters(),
                     new
                     Comparator_HASH_biclusterPatternWithColumns_pValue_ASC(bic,
        markovChainOrder));
  }

  //####################################################################################################################
  //####################################################################################################################

  /**
   *
   * @param bic BiclusteringInDiscretizedMatrix
   * @param markovChainOrder int
   * @return BiclusteringInDiscretizedMatrix
   * @throws Exception
   */
  public static BiclusteringInDiscretizedMatrix
      new_sort_BiclusterPattern_pValue_ASC(
          BiclusteringInDiscretizedMatrix bic, int markovChainOrder) throws
      Exception {
    if (bic.getNumberOfBiclusters() == 0) {
      throw new Exception("biclusters not computed");
    }

    BiclusteringInDiscretizedMatrix new_bic = (BiclusteringInDiscretizedMatrix)
        bic.clone();
    Collections.sort(new_bic.getBiclusters(),
                     new Comparator_HASH_biclusterPattern_pValue_ASC(new_bic,
        markovChainOrder));
    return (new_bic);
  }

  //####################################################################################################################
  //####################################################################################################################

  /**
   *
   * @param bic BiclusteringInDiscretizedMatrix
   * @param markovChainOrder int
   * @return BiclusteringInDiscretizedMatrix
   * @throws Exception
   */
  public static BiclusteringInDiscretizedMatrix
      new_sort_BiclusterPatternWithColumns_pValue_ASC(
          BiclusteringInDiscretizedMatrix bic, int markovChainOrder) throws
      Exception {

    if (bic.getNumberOfBiclusters() == 0) {
      throw new Exception("biclusters not computed");
    }


    BiclusteringInDiscretizedMatrix new_bic = (BiclusteringInDiscretizedMatrix)
        bic.clone();
    Collections.sort(new_bic.getBiclusters(),
                     new Comparator_HASH_biclusterPatternWithColumns_pValue_ASC(
        new_bic, markovChainOrder));
    new_bic.updatePercentDone();
    return (new_bic);
  }

  //######################################################################################################################
  //###################### FIND e-NEIGHBOURS OF 0-CCC-BICLUSTERS IN THE e-CCC-BICLUSTERING RESULTS #######################
  //######################################################################################################################

  /**
   *
   * @param perfectBiclusterPattern char[]
   * @param perfectBiclusterAlphabet char[]
   * @param firstColumn int
   * @param lastColumn int
   * @param columnsInExpressionMatrix int
   * @param numErrors int
   * @return ArrayList<HashKey_Pattern>
   */
  private static ArrayList<HashKey_Pattern>
      compute_NeighboursOfPatternOfPerfectBicluster(char[]
      perfectBiclusterPattern,
      char[] perfectBiclusterAlphabet,
      int firstColumn, int lastColumn,
      int columnsInExpressionMatrix,
      int numErrors) {

    ArrayList<HashKey_Pattern> neighbours = new ArrayList<HashKey_Pattern> (0);
    String perfectBiclusterPatternAsString = new String(perfectBiclusterPattern);
    // #Errors = 0
    neighbours.add(0, new HashKey_Pattern(perfectBiclusterPatternAsString,
                                          firstColumn,
                                          lastColumn));
    ArrayList<HashKey_Pattern>
        patternsWithErrorsInsidePattern = new ArrayList<HashKey_Pattern> (0);
    ArrayList<HashKey_Pattern> patternsWithErrorsBefore = new ArrayList(0);
    ArrayList<HashKey_Pattern> patternsWithErrorsAfter = new ArrayList(0);
    ArrayList<HashKey_Pattern> patternsWithErrorsBeforeAndAfter = new ArrayList();

    if (numErrors > 0) {
      // NEIGHBORS WHERE ERRORS TAKE PLACE BETWEEN FIRST AND LAST COLUMN OF THE PATTERN
      // places where the errors can take place
      String[] elements = new String[perfectBiclusterPattern.length];
      for (int i = 0; i < perfectBiclusterPattern.length; i++) {
        elements[i] = new String(new Integer(i).toString());
      }

      for (int e = 1; e <= numErrors; e++) {
        // generate all combinations of the indexes 0..s.length-1, taken numErrors at a time
        CombinationGenerator x = new CombinationGenerator(elements.length, e); // C_elements.length_e

        while (x.hasMore()) {
          int[] indexes = x.getNext(); // places where the errors will take place
          int numberOfPatterns = (int) Math.pow(perfectBiclusterAlphabet.length -
                                                1, e);
          for (int p = 0; p < numberOfPatterns; p++) {
            patternsWithErrorsInsidePattern.add(p, new HashKey_Pattern(
                perfectBiclusterPatternAsString,
                firstColumn, lastColumn));
          }
          for (int i = 0; i < indexes.length; i++) {
            int numberOfSymbolRepetitions = (int) Math.pow(
                perfectBiclusterAlphabet.length - 1, e - i - 1);
            int t = 0;
            while (t < numberOfPatterns) {
              for (int s = 0; s < perfectBiclusterAlphabet.length; s++) {
                if (perfectBiclusterPattern[indexes[i]] !=
                    perfectBiclusterAlphabet[s]) {
                  for (int r = 0; r < numberOfSymbolRepetitions; r++) {
                    char[] changedPattern = patternsWithErrorsInsidePattern.get(
                        t).getPattern().toCharArray();
                    changedPattern[indexes[i]] = perfectBiclusterAlphabet[s];
                    patternsWithErrorsInsidePattern.get(t).setPattern(new
                        String(changedPattern));
                    t++;
                  }
                }
              }
            }
          }
          neighbours.addAll(patternsWithErrorsInsidePattern);
        }
      }

      //        System.out.println("ALL ERRORS IN THE PATTERN: \n" + neighbours.toString());
      // NEIGHBORS WHERE ALL THE ERRORS TAKE PLACE BEFORE THE PATTERN
      // NEIGHBORS WHERE ALL THE ERRORS TAKE PLACE AFTER THE PATTERN
      // NEIGHBORS WHERE ALL THE ERRORS TAKE PLACE BEFORE AND AFTER THE PATTERN
      ArrayList<String> [] tempPatterns = new ArrayList[numErrors];
      for (int i = 1; i <= numErrors; i++) {
        int numberOfPatterns = (int) Math.pow(perfectBiclusterAlphabet.length,
                                              i);
        //System.out.println("#patterns = " + numberOfPatterns);
        tempPatterns[i - 1] = new ArrayList(numberOfPatterns);
        for (int p = 0; p < numberOfPatterns; p++) {
          //System.out.println("INICIALIZING PATTERN " + p);
          tempPatterns[i - 1].add(p, new String(""));
        }
        for (int j = 1; j <= i; j++) {
          int nr = (int) Math.pow(perfectBiclusterAlphabet.length, i - j);
          int p = 0;
          while (p < numberOfPatterns) {
            for (int s = 0; s < perfectBiclusterAlphabet.length; s++) {
              for (int r = 1; r <= nr; r++) {
                String pattern = tempPatterns[i - 1].get(p);
                char[] symbol = new char[1];
                symbol[0] = perfectBiclusterAlphabet[s];
                String newPattern = pattern.concat(new String(symbol));
                tempPatterns[i - 1].set(p, newPattern);
                p++;
              }
            }
          }
        }
        //          System.out.println(tempPatterns[i - 1].toString());
      }
      // PATTERNS WITH ALL ERRORS BEFORE THE PATTERN (IF POSSIBLE)
      if (firstColumn - numErrors > 0) {
        for (int p = 0; p < tempPatterns[numErrors - 1].size(); p++) {
          patternsWithErrorsBefore.add(p, new HashKey_Pattern(
              tempPatterns[numErrors -
              1].get(p).concat(perfectBiclusterPatternAsString),
              firstColumn - numErrors, lastColumn));
        }
      }
      //        System.out.println("ALL ERRORS BEFORE: \n" + patternsWithErrorsBefore.toString());
      neighbours.addAll(patternsWithErrorsBefore);

      // PATTERNS WITH ALL ERRORS AFTER THE PATTERN (IF POSSIBLE)
      if (lastColumn + numErrors <= columnsInExpressionMatrix) {
        for (int p = 0; p < tempPatterns[numErrors - 1].size(); p++) {
          patternsWithErrorsAfter.add(p, new HashKey_Pattern(
              perfectBiclusterPatternAsString.concat(tempPatterns[numErrors -
              1].get(p)),
              firstColumn, lastColumn + numErrors));
        }
      }
      //        System.out.println("ALL ERRORS AFTER: \n" + patternsWithErrorsAfter.toString());
      neighbours.addAll(patternsWithErrorsAfter);

      // COMBINE ERRORS BEFORE AND AFTER THE PATTERN
      int p = 0;
      for (int eBefore = 1; eBefore < numErrors; eBefore++) {
        //          System.out.println("eBefore = " + eBefore);
        if (firstColumn - eBefore > 0) { //columnsAvailableBefore
          for (int eAfter = numErrors - 1; eAfter > 0; eAfter--) {
            if (eBefore + eAfter <= numErrors) { // columnsAvailableAfter
              //                System.out.println("\t eAfter = " + eAfter);
              for (int pb = 0; pb < tempPatterns[eBefore - 1].size(); pb++) {
                for (int pa = 0; pa < tempPatterns[eAfter - 1].size(); pa++) {
                  patternsWithErrorsBeforeAndAfter.add(p, new HashKey_Pattern(
                      tempPatterns[eBefore -
                      1].get(pb).concat(perfectBiclusterPatternAsString).concat(
                          tempPatterns[eAfter - 1].get(pa)),
                      firstColumn - eBefore, lastColumn + eAfter));
                  p++;
                }
              }
            }
          }
        }
      }
      neighbours.addAll(patternsWithErrorsBeforeAndAfter);
    }
    //System.out.println("NEIGHBOURS WITH ERRORS BEFORE AND AFTER PATTERN: \n" + neighbours.toString());
    return (neighbours);
  }

  //######################################################################################################################


  /**
   * Computes the e-neighbours of each 0-CCC-Bicluster and checks if they were found ad e-CCC-Biclusters by the
   * e-CCC-Biclustering algorithm. The goal is to check if the errors improved the metrics of original (perfect)
   * CCC-Biclusters.
   *
   * @param biclustersWithoutErrors E_CCC_Bicluster[]
   * @param biclustersWithErrors E_CCC_Bicluster[]
   * @param columnsInExpressionMatrix int
   * @return TreeSet[]
   */
  private static TreeSet<E_CCC_Bicluster>[]
      compute_ComparisonBetweenResultsWithAndWithoutErrors(
          CCC_Bicluster[] biclustersWithoutErrors,
          E_CCC_Bicluster[] biclustersWithErrors,
          int columnsInExpressionMatrix) {

    // COMPUTE HASHTABLE WITH BICLUSTERS WITH ERRORS

    int numErrors = biclustersWithErrors[0].getMaxNumberOfErrors();

    //HashMap(int�initialCapacity, float�loadFactor) �
    HashMap hashtreeBiclustersWithErrors = new LinkedHashMap(
        biclustersWithErrors.length, (float) 0.75);

    for (int i = 0; i < biclustersWithErrors.length; i++) {

      E_CCC_Bicluster bicluster = biclustersWithErrors[i];
      int firstColumn = bicluster.columnsIndexes[0];
      int lastColumn = firstColumn + bicluster.getNumberOfConditions() - 1;
      String pattern = new String(bicluster.getBiclusterExpressionPattern());

      HashKey_Pattern key = new HashKey_Pattern(pattern, firstColumn,
                                                lastColumn);
      E_CCC_Bicluster key_object = bicluster;

      if (hashtreeBiclustersWithErrors.containsKey(key) == true) {
        E_CCC_Bicluster object = (E_CCC_Bicluster)
            hashtreeBiclustersWithErrors.get(key); // get object that has this key
        if (object.equals(key_object)) {
          // THERE IS A PATTERN IN THE HASHTREE THAT REPRESENTS THE SAME BICLUSTER
        }
        else {
          // THERE IS NOT A PATTERN IN THE HASHTREE THAT REPRESENTS THE SAME BICLUSTER
          hashtreeBiclustersWithErrors.put(key, key_object);
        }
      }
      else {
        // THERE IS NOT A PATTERN IN THE HASHTREE THAT REPRESENTS THE SAME BICLUSTER
        hashtreeBiclustersWithErrors.put(key, key_object);
      }
    }

    // COMPUTE e-NEIGHBOURS OF EACH BICLUSTER WITHOUT ERRORS AND TRY TO FIND HIM IN THE SUFFIX TREE
    // FOR EACH BICLUSTER WITHOUR ERRORS STORE THE INFORMATION ABOUT EACH BICLUSTER WITH ERRORS GENERATED FROM HIM

    TreeSet<E_CCC_Bicluster> []
        biclustersWithErrorsCorrespondingToNeighboursOfBiclustersWithoutErrors =
        new TreeSet[biclustersWithoutErrors.length];

    for (int i = 0; i < biclustersWithoutErrors.length; i++) { // FOR EACH O-CCC-BICLUSTER

      // INICILIAZE ARRAYLIST[i]
      biclustersWithErrorsCorrespondingToNeighboursOfBiclustersWithoutErrors[i] = new
          TreeSet<E_CCC_Bicluster> ();

      CCC_Bicluster b = biclustersWithoutErrors[i];
      ArrayList<HashKey_Pattern> neighbours =
          PostProcessedBiclusteringInDiscretizedMatrix.
          compute_NeighboursOfPatternOfPerfectBicluster(b.
          getBiclusterExpressionPattern(),
          b.getAlphabet(),
          b.columnsIndexes[0],
          b.columnsIndexes[0] +
          b.getNumberOfConditions() - 1,
          columnsInExpressionMatrix,
          numErrors);

      //        System.out.println("#NEIGHBOURS = " + neighbours.size());
      //        System.out.println("NEIGHBOURS = " + neighbours);
      for (int j = 0; j < neighbours.size(); j++) { // FOR EACH e-NEIGHBOUR
        HashKey_Pattern neighbour = neighbours.get(j);
        //        System.out.println("neighbour = " + neighbour.toString());
        if (hashtreeBiclustersWithErrors.containsKey(neighbour)) {
          E_CCC_Bicluster key_object =
              (E_CCC_Bicluster) hashtreeBiclustersWithErrors.get(neighbour); // get object that has this key
          //          System.out.println("key_object = " + key_object.toString());
          int key_object_firstColumn = key_object.columnsIndexes[0];
          int key_object_lastColumn = key_object_firstColumn +
              key_object.getNumberOfConditions() - 1;
          String key_object_pattern = new String(key_object.
                                                 getBiclusterExpressionPattern());
          if (neighbour.getFirstColumn() == key_object_firstColumn &&
              neighbour.getLastColumn() == key_object_lastColumn &&
              neighbour.getPattern().equals(key_object_pattern)) {
            // THERE IS A BICLUSTER IN THE HASHTREE THAT REPRESENTS THE e-NEIGHBOUR
            //            System.out.println("THERE IS A BICLUSTER IN THE HASHTREE THAT REPRESENTS THE e-NEIGHBOUR \n");

            biclustersWithErrorsCorrespondingToNeighboursOfBiclustersWithoutErrors[
                i].add(key_object); // ADDS IF IT'S NOT ALREADY THERE
          }
          else {
            // THERE IS NOT A BICLUSTER IN THE HASHTREE THAT REPRESENTS THE SAME e-NEIGHBOUR
            //            System.out.println("THERE IS NOT A BICLUSTER IN THE HASHTREE THAT REPRESENTS THE SAME e-NEIGHBOUR \n");
          }
        }
      } // END FOR EACH NEIGHBOUR
    } // END FOR EACH 0-CCC-BICLUSTER

    return (
        biclustersWithErrorsCorrespondingToNeighboursOfBiclustersWithoutErrors);
  }

  //######################################################################################################################

  /**
   *
   * @param biclustersWithoutErrors CCC_Bicluster[]
   * @param biclustersWithErrors E_CCC_Bicluster[]
   * @param columnsInExpressionMatrix int
   */
  public static void compare_BiclusteringResultsWithAndWithoutErrors(
      CCC_Bicluster[] biclustersWithoutErrors,
      E_CCC_Bicluster[] biclustersWithErrors, int columnsInExpressionMatrix) {

    System.out.println(
        "### COMPUTING AND PRINTING COMPARISON BETWEEN 0-CCC-BICLUSTERS AND " +
        biclustersWithErrors[0].getMaxNumberOfErrors() + "-CCC-BICLUSTERS ###");

    TreeSet<E_CCC_Bicluster> [] results =
        PostProcessedBiclusteringInDiscretizedMatrix.
        compute_ComparisonBetweenResultsWithAndWithoutErrors(
            biclustersWithoutErrors,
            biclustersWithErrors, columnsInExpressionMatrix);

    for (int i = 0; i < biclustersWithoutErrors.length; i++) {
      System.out.println("######################################################################## 0-CCC-BICLUSTER ######################################################################## \n");
      System.out.println(biclustersWithoutErrors[i].toString());
      System.out.println(
          "######################################################################## " +
          biclustersWithErrors[0].getMaxNumberOfErrors() + "-CCC-BICLUSTERS #######################################################################");
      System.out.println();

      Iterator<E_CCC_Bicluster> it = results[i].iterator();
      while (it.hasNext()) {
        E_CCC_Bicluster b = it.next();
        System.out.println(b.toString());
      }
      System.out.println("#################################################################################################################################################################################### \n");
    }
    System.out.println("### DONE! ###");
  }

  //######################################################################################################################

  /**
   *
   * @param biclustersWithoutErrors E_CCC_Bicluster[]
   * @param biclustersWithErrors E_CCC_Bicluster[]
   * @param columnsInExpressionMatrix int
   * @param filename String
   * @throws IOException
   */
  public static void compare_BiclusteringResultsWithAndWithoutErrorsToFile(
      E_CCC_Bicluster[] biclustersWithoutErrors,
      E_CCC_Bicluster[] biclustersWithErrors,
      int columnsInExpressionMatrix, String filename) throws IOException {

    System.out.println(
        "### COMPUTING AND PRINTING TO FILE COMPARISON BETWEEN 0-CCC-BICLUSTERS AND " +
        biclustersWithErrors[0].getMaxNumberOfErrors() + "-CCC-BICLUSTERS ###");

    PrintWriter fileout = new PrintWriter(new BufferedWriter(new FileWriter(
        filename)), true);

    TreeSet<E_CCC_Bicluster> [] results =
        PostProcessedBiclusteringInDiscretizedMatrix.
        compute_ComparisonBetweenResultsWithAndWithoutErrors(
            biclustersWithoutErrors,
            biclustersWithErrors, columnsInExpressionMatrix);

    for (int i = 0; i < biclustersWithoutErrors.length; i++) {
      fileout.println("######################################################################## 0-CCC-BICLUSTER ######################################################################## \n");
      fileout.println(biclustersWithoutErrors[i].toString());
      fileout.println(
          "######################################################################## " +
          biclustersWithErrors[0].getMaxNumberOfErrors() + "-CCC-BICLUSTERS #######################################################################");
      fileout.println();

      Iterator<E_CCC_Bicluster> it = results[i].iterator();
      while (it.hasNext()) {
        E_CCC_Bicluster b = it.next();
        fileout.println(b.toString());
      }
    }
    fileout.println("########################################################################################## \n");
    fileout.close();

    System.out.println("### DONE! ###");
  }

  /**
   *
   * TO BE IMPLEMENTED !!!!!!
   *
   * @return StyledDocument
   */
  public StyledDocument info() {

    StyledDocument doc = new DefaultStyledDocument();
    StyledDocument doc2 = new HTMLDocument();

    // ...

    return (doc);
  }

} // END CLASS
