# Supplementary material for: BiGGEsTS: integrated environment for biclustering analysis of time series gene expression data
Source: BMC Res Notes. 2009 Jul 7;2:124. doi: 10.1186/1756-0500-2-124 (PMC2720980; doi:10.1186/1756-0500-2-124)
Supplement: Additional file 3 — Source code of the BiGGEsTS software. The source code of BiGGEsTS. The archive contains two directories, named "biggests" and "smadeira", inside a main directory, named "src". Each of the directories contained in "biggests" and "smadeira" contains the source files of the classes included in the packages identified by the same names. The Javadoc documentation of the source code is available at the official website. [file 1756-0500-2-124-S3.zip › src/smadeira/biclustering/PreProcessedExpressionMatrix.java]

package smadeira.biclustering;

import java.io.*;

import javax.swing.text.*;
import javax.swing.text.html.*;

import smadeira.ontologizer.*;

/**
 * <p>Title: PreProcessed Expression Matrix</p>
 *
 * <p>Description: Defines a preprocessed expression matrix and methods
 *                 for preprocessing expression matrices.</p>
 *
 * <p>Copyright:   Copyright (C) 2007  Joana P. Gon�alves, Sara C. Madeira
 *                 This program is free software; you can redistribute
 *                 it and/or modify it under the terms of the GNU General
 *                 Public License as published by the Free Software
 *                 Foundation; either version 3 of the License, or
 *                 any later version.
 *
 *                 This program is distributed in the hope that it will
 *                 be useful, but WITHOUT ANY WARRANTY; without even the
 *                 implied warranty of MERCHANTABILITY or FITNESS FOR A
 *                 PARTICULAR PURPOSE.  See the
 *                 <a href="http://www.gnu.org/licenses/gpl.html">
 *                 GNU General Public License</a> for more details.
 * </p>
 *
 * @author Sara C. Madeira
 * @version 1.0
 */
public class PreProcessedExpressionMatrix
    extends AbstractExpressionMatrix implements Cloneable, Serializable,
    NodeObjectInterface {
  public static final long serialVersionUID = -8287340381533392908L;

  // FIELDS

  /**
   * Gene expression matrix from which this pre-processed expression matrix was created
   * (can either be an object from two classes: ExpressionMatrix and PreProcessedExpressionMatrix ).
   */
  private AbstractExpressionMatrix originalExpressionMatrix;

  // CONSTRUCTORS

  /**
   *
   * @param originalMatrix AbstractExpressionMatrix
   */
  public PreProcessedExpressionMatrix(AbstractExpressionMatrix originalMatrix) {
    this.originalExpressionMatrix = originalMatrix;
    this.genesNames = this.originalExpressionMatrix.getGenesNames();
    this.conditionsNames = this.originalExpressionMatrix.getConditionsNames();
    this.hasMissingValues = this.originalExpressionMatrix.hasMissingValues();
    this.missingValue = this.originalExpressionMatrix.getMissingValue();
    this.geneExpressionMatrix = new float[this.originalExpressionMatrix.
        getNumberOfGenes()][this.originalExpressionMatrix.getNumberOfConditions()];
    for (int i = 0; i < this.getNumberOfGenes(); i++) {
      for (int j = 0; j < this.getNumberOfConditions(); j++) {
        this.geneExpressionMatrix[i][j] = this.originalExpressionMatrix.
            getGeneExpressionMatrix()[i][j];
      }
    }
  }

  //###############################################################################################################################
  //###############################################################################################################################

  /**
   *
   * @param pathTo_GeneOntologyFile String
   * @param pathTo_GeneAssociationFile String
   * @param goTermAssocs boolean
   * @return GOFrontEnd
   * @throws Exception
   */
  public GOFrontEnd computeGeneOntologyTerms(String pathTo_GeneOntologyFile,
                                             String pathTo_GeneAssociationFile,
                                             boolean goTermAssocs) throws
      Exception {

    if (!this.GoTermsComputed) {
      if (this.getNumberOfGenes() ==
          this.originalExpressionMatrix.getNumberOfGenes()) {
        if (!this.originalExpressionMatrix.GoTermsComputed) {
          GOFrontEnd go = this.originalExpressionMatrix.
              computeGeneOntologyTerms(pathTo_GeneOntologyFile,
                                       pathTo_GeneAssociationFile,
                                       goTermAssocs);
          this.geneOntologyTerms = this.originalExpressionMatrix.
              getGeneOntologyProperties();
          this.GoTermsComputed = true;
          return go;
        }
        else {
          this.geneOntologyTerms = this.originalExpressionMatrix.
              getGeneOntologyProperties();
          this.GoTermsComputed = true;
          return null;
        }
      }
      else {
        GOFrontEnd go = new GOFrontEnd(this.genesNames, pathTo_GeneOntologyFile,
                                       pathTo_GeneAssociationFile);
        this.computeGeneOntologyTerms(go, goTermAssocs);
        return go;
      }
    }
    else {
      return null;
    }
  }

  //###############################################################################################################################
  //###############################################################################################################################


  /**
   *
   * @return AbstractExpressionMatrix
   */
  public AbstractExpressionMatrix getOriginalExpressionMatrix() {
    return (this.originalExpressionMatrix);
  }

  //###############################################################################################################################

  /**
   *
   * @return String
   */
  public String getOrganism() {
    if (this.originalExpressionMatrix instanceof ExpressionMatrix) {
      return ( ( (ExpressionMatrix)this.originalExpressionMatrix).getOrganism());
    }
    else {
      if (this.originalExpressionMatrix instanceof PreProcessedExpressionMatrix) {
        return ( ( (PreProcessedExpressionMatrix)this.originalExpressionMatrix).
                getOrganism());
      }
      else {
        return null;
      }
    }
  }

  // #####################################################################################################################

  /**
   *
   * @return boolean
   */
  public boolean hasMissingValues() {
    return this.hasMissingValues;
  }

  //###############################################################################################################################

  /**
   *
   * @return String
   */
  public String getGeneIdentifier() {
    if (this.originalExpressionMatrix instanceof ExpressionMatrix) {
      return ( ( (ExpressionMatrix)this.originalExpressionMatrix).
              getGeneIdentifier());
    }
    else {
      if (this.originalExpressionMatrix instanceof PreProcessedExpressionMatrix) {
        return ( ( (PreProcessedExpressionMatrix)this.originalExpressionMatrix).
                getGeneIdentifier());
      }
      else {
        return null;
      }
    }
  }

  //###############################################################################################################################

  /**
   *
   * @return String
   */
  public String getDataType() {
    if (this.originalExpressionMatrix instanceof ExpressionMatrix) {
      return ( ( (ExpressionMatrix)this.originalExpressionMatrix).getDataType());
    }
    else {
      if (this.originalExpressionMatrix instanceof PreProcessedExpressionMatrix) {
        return ( ( (PreProcessedExpressionMatrix)this.originalExpressionMatrix).
                getDataType());
      }
      else {
        return null;
      }
    }
  }

  //############################################# SMOOTHING ############################################################

  /**
   * <p>
   * Performs smoothing on the gene expression matrix using a window (performed gene by gene).
   * <p><\p>
   * Let X_n = a_ij
   * <p><\p>
   * For example if window size = 5.
   * <p><\p>
   * X_n = a_n-2 * X_n-2 + a_n-1 * X_n-1 + a_n * X_n + a_n+1 * X_n+1 + a_n+2 * X_n+2
   * <p><\p>
   * For a window size W:
   * <p><\p>
   * X_n = a_(n-W/2) * X_(n-W/2) + ... + a_n * X_n + ... + a_(n+W/2) * X_(n+W/2)
   * <p>
   *
   * @param window int Window size: W.
   * @param weights float[] Array with set of weights {a_(n-W/2),..., a_n, a_(n+W/2)}
   *
   * @throws java.lang.Exception
   */
  public void computeSmoothedExpressionMatrix(int window, float[] weights) throws
      Exception {

    //EXCEPTIONS!!!
    // 1) window must be odd number and >= 3
    // 2) window = weigths.length
    // 3) window > this.getNumberOfConditions()
    // 4) missing values
    // 5) weights must sum 1

    if (window % 2 == 0) {
      throw new Exception("INVALID WINDOW: window must be an odd number");
    }

    if (window != weights.length) {
      throw new Exception(
          "INVALID NUMBER OF WEIGHTS: window must be equal to number of weights");
    }

    if (window < 3 ||
        window > this.originalExpressionMatrix.getNumberOfConditions()) {
      throw new Exception(
          "INVALID WINDOW: window must be an odd number between 3 and " +
          this.getNumberOfConditions());
    }

    if (this.hasMissingValues) {
      throw new Exception("CANNOT PERFORM SMOOTHING: matrix has missing values");
    }

    float weights_sum = 0;
    for (int i = 0; i < weights.length; i++) {
      weights_sum = weights_sum + weights[i];
    }

    if (weights_sum != 1) {
      throw new Exception("INVALID WEIGHTS: weights must sum 1");
    }

    //.................................

    float[][] smoothedExpressionMatrix = new float[this.getNumberOfGenes()][this.
        getNumberOfConditions()];

    for (int i = 0; i < this.getNumberOfGenes(); i++) {
      for (int j = 0; j < this.getNumberOfConditions(); j++) {
        // test if the window can be applied completely
        if (j - (int) (window / 2) >= 0 &&
            j + (int) (window / 2) < this.getNumberOfConditions()) {
          int weightPosition = 0;
          float smoothed_a_ij = 0;

          // TEST IF THERE ARE MISSING AND NEED SOME CORRECTION
          float correction = 1;
          float weightSum = 0;
          int numberOfMissings = 0;
          for (int w = j - (int) (window / 2); w <= j + (int) (window / 2); w++) {
            if (this.geneExpressionMatrix[i][w] == this.missingValue) {
              weightSum = weightSum + weights[w];
              numberOfMissings++;
            }
          }
          if (numberOfMissings != 0) {
            correction = 1 / (1 - weightSum);
          }
          //----------------------------------------

          for (int k = j - (int) (window / 2); k <= j + (int) (window / 2); k++) {
            smoothed_a_ij = smoothed_a_ij + correction * // correction included due to potential missings
                weights[weightPosition] * this.geneExpressionMatrix[i][k];
            weightPosition++;
          }
          smoothedExpressionMatrix[i][j] = smoothed_a_ij;
        }
        else {
          // window cannot be applied at the left of a_ij but can be applied at right
          if (j - (int) (window / 2) < 0 &&
              j + (int) (window / 2) < this.getNumberOfConditions()) {
            float correction = 1;
            float weightSum = 0;
            for (int w = 0; w < Math.abs(j - (int) (window / 2)); w++) {
              weightSum = weightSum + weights[w];
            }

            // CORRECTION FOR POTENTIAL MISSING VALUES
            int weightPosition = Math.abs(j - (int) (window / 2));
            for (int k = 0; k <= j + (int) (window / 2); k++) {
              if (this.geneExpressionMatrix[i][k] != this.missingValue) {
                weightSum = weightSum + weights[weightPosition];
              }
            }
            //----------------------------------------

            correction = 1 / (1 - weightSum);

            weightPosition = Math.abs(j - (int) (window / 2));
            float smoothed_a_ij = 0;
            for (int k = 0; k <= j + (int) (window / 2); k++) {
              if (this.geneExpressionMatrix[i][k] != this.missingValue) {
                smoothed_a_ij = smoothed_a_ij +
                    correction * weights[weightPosition] *
                    this.geneExpressionMatrix[i][k];
              }
              weightPosition++;
            }
            smoothedExpressionMatrix[i][j] = smoothed_a_ij;
          }
          else {
            // window cannot be applied at the right of a_ij but can be applied at left
            if (j - (int) (window / 2) >= 0 &&
                j + (int) (window / 2) >= this.getNumberOfConditions()) {
              float correction = 0;
              float weightSum = 0;
              for (int w = window - 1;
                   w >=
                   this.getNumberOfConditions() -
                   ( (j + (int) (window / 2)) - (this.getNumberOfConditions() - 1));
                   w--) {
                weightSum = weightSum + weights[w];
              }

              // CORRECTION FOR POTENTIAL MISSING VALUES
              int weightPosition = 0;
              for (int k = j - (int) (window / 2);
                   k < this.getNumberOfConditions(); k++) {
                if (this.geneExpressionMatrix[i][k] != this.missingValue) {
                  weightSum = weightSum + weights[weightPosition];
                }
              }
              //----------------------------------------
              correction = 1 / (1 - weightSum);

              weightPosition = 0;
              float smoothed_a_ij = 0;
              for (int k = j - (int) (window / 2);
                   k < this.getNumberOfConditions(); k++) {
                if (this.geneExpressionMatrix[i][k] != this.missingValue) {
                  smoothed_a_ij = smoothed_a_ij +
                      correction * weights[weightPosition] *
                      this.geneExpressionMatrix[i][k];
                }
                weightPosition++;
              }
              smoothedExpressionMatrix[i][j] = smoothed_a_ij;
            }
          }
        }
      }
    }
    this.geneExpressionMatrix = smoothedExpressionMatrix;
  }

  /**
   * Computes smoothing weights given a window.
   *
   * USED IN:
   *
   * public void computeSmoothedExpressionMatrix(int window);
   *
   * IF window = 3 => weigths = [0.25, 0.5, 0.25]
   *
   * IF window = 5 => weigths = [0.05, 0.2, 0.5, 0.2, 0.05]
   *
   * IF window = 7 => weigths = [0.25, 0.075, 0.15, 0.5, 0.15, 0.075, 0,25]
   *
   * IF window > 7 => weigths = [0.5/(window-1), ..., 0.5/(window-1), 0.5, 0.5/(window-1), ..., 0.5/(window-1)]
   *
   * @param window int
   * @return float[]
   */
  private float[] computeSmoothingWeights(int window) {
    float[] weigths = new float[window];

    if (window == 3) {
      weigths[0] = (float) 0.25;
      weigths[1] = (float) 0.5;
      weigths[2] = (float) 0.25;
    }
    else {
      if (window == 5) {
        weigths[0] = (float) 0.05;
        weigths[1] = (float) 0.2;
        weigths[2] = (float) 0.5;
        weigths[3] = (float) 0.2;
        weigths[4] = (float) 0.05;
      }
      else {
        if (window == 7) {
          weigths[0] = (float) 0.025;
          weigths[1] = (float) 0.075;
          weigths[2] = (float) 0.15;
          weigths[3] = (float) 0.5;
          weigths[4] = (float) 0.15;
          weigths[5] = (float) 0.075;
          weigths[6] = (float) 0.025;
        }
        else {
          for (int i = 0; i < window; i++) {
            weigths[i] = (float) 0.5 / (window - 1);
          }
          weigths[window / 2] = (float) 0.5;
        }
      }
    }
    return (weigths);
  }

  /**
   * <p>
   * Performs smoothing on the gene expression matrix using a window (performed gene by gene).
   * <p><\p>
   * Let X_n = a_ij
   * <p><\p>
   * For example if window size = 5.
   * <p><\p>
   * X_n = a_n-2 * X_n-2 + a_n-1 * X_n-1 + a_n * X_n + a_n+1 * X_n+1 + a_n+2 * X_n+2
   * <p><\p>
   * For a window size W:
   * <p><\p>
   * X_n = a_(n-W/2) * X_(n-W/2) + ... + a_n * X_n + ... + a_(n+W/2) * X_(n+W/2)
   * <p>
   *
   * THE SMOOTHING WEIGHTS ARE COMPUTED AUTOMATICALLY!
   *
   * @param window int Window size: W.
   * @throws Exception
   */
  public void computeSmoothedExpressionMatrix(int window) throws Exception {
    this.computeSmoothedExpressionMatrix(window,
                                         this.computeSmoothingWeights(window));
  }

  // ############################# REMOVE GENES WITH MISSING VALUES #################################################

  /**
   * Remove genes with missing values.
   */
  public void removeGenesWithMissingValues() {

    int numberOfGenesWithMissingValues = 0;

    for (int i = 0; i < this.getNumberOfGenes(); i++) {
      for (int j = 0; j < this.getNumberOfConditions(); j++) {
        if (this.geneExpressionMatrix[i][j] == missingValue) {
          numberOfGenesWithMissingValues++;
          j = this.getNumberOfConditions(); // no need to see the rest of the row
        }
      }
    }

    float[][] newExpressionMatrix = new float[this.getNumberOfGenes() -
        numberOfGenesWithMissingValues][this.getNumberOfConditions()];

    String[] newGeneNames = new String[this.getNumberOfGenes() -
        numberOfGenesWithMissingValues];
    int numberOfCopiedGenes = 0;
    for (int i = 0; i < this.getNumberOfGenes(); i++) {
      int foundMissingValue = 0;
      for (int j = 0; j < this.getNumberOfConditions(); j++) {
        if (this.geneExpressionMatrix[i][j] == this.missingValue) {
          foundMissingValue = 1;
          j = this.getNumberOfConditions(); // no need to see the rest of the row
        }
      }
      if (foundMissingValue == 0) {
        newExpressionMatrix[numberOfCopiedGenes] = this.geneExpressionMatrix[i]; // copy gene i
        newGeneNames[numberOfCopiedGenes] = this.genesNames[i];
        numberOfCopiedGenes++;
      }
    }
    this.geneExpressionMatrix = newExpressionMatrix;
    this.genesNames = newGeneNames;
    this.hasMissingValues = false;
  }

  // ############################# REMOVE GENES WITH MISSING VALUES #################################################

  /**
   * Remove genes with missing values.
   *
   * @param missingValue float
   * @param geneExpressionMatrix float[][]
   * @return float[][]
   */
  public static float[][] removeGenesWithMissingValues(float missingValue,
      float[][] geneExpressionMatrix) {

    int numberOfGenesWithMissingValues = 0;
    int numberOfGenes = geneExpressionMatrix.length;
    int numberOfConditions = geneExpressionMatrix[0].length;

    for (int i = 0; i < numberOfGenes; i++) {
      for (int j = 0; j < numberOfConditions; j++) {
        if (geneExpressionMatrix[i][j] == missingValue) {
          numberOfGenesWithMissingValues++;
          j = numberOfConditions; // no need to see the rest of the row
        }
      }
    }

    float[][] newExpressionMatrix = new float[numberOfGenes -
        numberOfGenesWithMissingValues][numberOfConditions];
    int numberOfCopiedGenes = 0;
    for (int i = 0; i < numberOfGenes; i++) {
      int foundMissingValue = 0;
      for (int j = 0; j < numberOfConditions; j++) {
        if (geneExpressionMatrix[i][j] == missingValue) {
          foundMissingValue = 1;
          j = numberOfConditions; // no need to see the rest of the row
        }
      }
      if (foundMissingValue == 0) {
        newExpressionMatrix[numberOfCopiedGenes] = geneExpressionMatrix[i]; // copy gene i
        numberOfCopiedGenes++;
      }
    }
    return (newExpressionMatrix);
  }

  // ############################# REMOVE GENES WITH MORE THAN X% OF MISSING VALUES #############################################

  /**
   * Remove genes with more than a given percentage of missing values.
   * @param percentage float Percentage (between 1 and 100).
   */
  public void removeGenesWithMoreThanAPercentageOfMissingValues(float
      percentage) {

    int numberOfGenesToBeRemoved = 0;

    int allowedMissings = Math.round(percentage / 100 *
                                     this.getNumberOfConditions());

    for (int i = 0; i < this.getNumberOfGenes(); i++) {
      int numberOfMissingValues = 0;
      for (int j = 0; j < this.getNumberOfConditions(); j++) {
        if (this.geneExpressionMatrix[i][j] == missingValue) {
          numberOfMissingValues++;
        }
      }
      if (numberOfMissingValues > allowedMissings) {
        numberOfGenesToBeRemoved++;
      }
    }

    float[][] newExpressionMatrix = new float[this.getNumberOfGenes() -
        numberOfGenesToBeRemoved][this.getNumberOfConditions()];

    String[] newGeneNames = new String[this.getNumberOfGenes() -
        numberOfGenesToBeRemoved];
    int numberOfCopiedGenes = 0;
    for (int i = 0; i < this.getNumberOfGenes(); i++) {
      int numberOfMissingValues = 0;
      for (int j = 0; j < this.getNumberOfConditions(); j++) {
        if (this.geneExpressionMatrix[i][j] == this.missingValue) {
          numberOfMissingValues++;
        }
      }
      if (numberOfMissingValues <= allowedMissings) {
        newExpressionMatrix[numberOfCopiedGenes] = this.geneExpressionMatrix[i]; // copy gene i
        newGeneNames[numberOfCopiedGenes] = this.genesNames[i];
        numberOfCopiedGenes++;
      }
    }

    this.geneExpressionMatrix = newExpressionMatrix;
    this.genesNames = newGeneNames;
    this.hasMissingValues = this.checkIfMatrixHasMissingValues(this.
        missingValue);
  }

  // ############################# FILL MISSING VALUES WITH A GIVEN VALUE #############################################

  /**
   * Fills missing values with a given value.
   *
   * @param value float
   */
  public void fillMissingValuesWithValue(float value) {

    for (int i = 0; i < this.getNumberOfGenes(); i++) {
      for (int j = 0; j < this.getNumberOfConditions(); j++) {
        if (this.geneExpressionMatrix[i][j] == missingValue) {
          this.geneExpressionMatrix[i][j] = value;
        }
      }
    }
    this.hasMissingValues = false;
    this.missingValue = value;
  }

  // ############################# FILL MISSING VALUES WITH AvERAGE GENE EXPRESSION #############################################

  /**
   * Fills missing values with average gene expression.
   */
  public void fillMissingsAverageGeneExpression() {

    float[] averageGeneExpression = new float[this.getNumberOfGenes()];
    for (int i = 0; i < this.getNumberOfGenes(); i++) {
      int count = 0;
      for (int j = 0; j < this.getNumberOfConditions(); j++) {
        if (this.geneExpressionMatrix[i][j] != this.missingValue) {
          averageGeneExpression[i] = averageGeneExpression[i] +
              this.geneExpressionMatrix[i][j];
          count++;
        }
      }
      averageGeneExpression[i] = averageGeneExpression[i] / count;
    }

    for (int i = 0; i < this.getNumberOfGenes(); i++) {
      for (int j = 0; j < this.getNumberOfConditions(); j++) {
        if (this.geneExpressionMatrix[i][j] == missingValue) {
          this.geneExpressionMatrix[i][j] = averageGeneExpression[i];
        }
      }
    }
    this.hasMissingValues = false;
  }

  // ############################# FILL MISSING VALUES WITH AVERAGE GENE EXPRESSION OF K NEIGHBORS #############################################

  /**
   *
   * @param numberOfNeighbors int
   */
  public void fillMissingsNeighborsAverageGeneExpression(int numberOfNeighbors) {

    for (int i = 0; i < this.getNumberOfGenes(); i++) {
      for (int j = 0; j < this.getNumberOfConditions(); j++) {
        if (this.geneExpressionMatrix[i][j] == missingValue) {
          int numberOfLeftNeighbors = j;
          int numberOfRightNeighbors = this.getNumberOfConditions() - j - 1;
          float expressionSum = 0;
          int neighbors = 0;
          if (numberOfLeftNeighbors == 0) {
            for (int k = j + 1;
                 k <= j + numberOfNeighbors && k < this.getNumberOfConditions();
                 k++) {
              if (this.geneExpressionMatrix[i][k] != this.missingValue) {
                expressionSum = expressionSum + this.geneExpressionMatrix[i][k];
                neighbors++;
              }
            }
          }
          else {
            if (numberOfRightNeighbors == 0) {
              for (int k = j - 1; k >= j - numberOfNeighbors && k >= 0; k--) {
                if (this.geneExpressionMatrix[i][k] != this.missingValue) {
                  expressionSum = expressionSum +
                      this.geneExpressionMatrix[i][k];
                  neighbors++;
                }
              }
            }
            else {
              // GO LEFT
              int left = 0;
              for (int k = j - 1;
                   k >= j - Math.round(numberOfNeighbors / 2) && k >= 0; k--) {
                if (this.geneExpressionMatrix[i][k] != this.missingValue) {
                  expressionSum = expressionSum +
                      this.geneExpressionMatrix[i][k];
                  left++;
                  neighbors++;
                }
              }
              // GO RIGHT
              for (int k = j + 1;
                   k <= j + (numberOfNeighbors - left) &&
                   k < this.getNumberOfConditions();
                   k++) {
                if (this.geneExpressionMatrix[i][k] != this.missingValue) {
                  expressionSum = expressionSum +
                      this.geneExpressionMatrix[i][k];
                  neighbors++;
                }
              }
            }
          }
          this.geneExpressionMatrix[i][j] = expressionSum / neighbors;
        }
      }
    }
    this.hasMissingValues = false;
  }

  // ############################# NORMALIZE MATRIX TO ZERO MEAN AND UNIT STANDARD DEVIATION ############################################

  /**
   * Normalizes gene expression values to zero mean and unit standard deviation (standardization).
   * @throws Exception
   */
  public void normalizeGeneExpressionMatrix() {

    float expressionSum = 0;
    int numberOfNonMissings = 0;
    for (int i = 0; i < this.getNumberOfGenes(); i++) {
      for (int j = 0; j < this.getNumberOfConditions(); j++) {
        if (this.geneExpressionMatrix[i][j] != this.missingValue) {
          expressionSum = expressionSum + this.geneExpressionMatrix[i][j];
          numberOfNonMissings++;
        }
      }
    }

    if (numberOfNonMissings != 0) {
      float mean = expressionSum / numberOfNonMissings;

      double deviationSum = 0;
      for (int i = 0; i < this.getNumberOfGenes(); i++) {
        for (int j = 0; j < this.getNumberOfConditions(); j++) {
          if (this.geneExpressionMatrix[i][j] != this.missingValue) {
            deviationSum = deviationSum +
                Math.pow(this.geneExpressionMatrix[i][j] - mean, 2);
          }
        }
      }
      float std = (float) Math.sqrt(deviationSum / numberOfNonMissings);

      for (int i = 0; i < this.getNumberOfGenes(); i++) {
        for (int j = 0; j < this.getNumberOfConditions(); j++) {
          if (this.geneExpressionMatrix[i][j] != this.missingValue) {
            if (std != 0) {
              this.geneExpressionMatrix[i][j] = (this.geneExpressionMatrix[i][j] -
                                                 mean) / std;
            }
            else {
              this.geneExpressionMatrix[i][j] = this.geneExpressionMatrix[i][j] -
                  mean;
            }
          }
        }
      }
    }
  }

  // ############################# COMPUTE ORIGINAL EXPRESSION MATRIX NORMALIZE TO ZERO MEAN AND UNIT STANDARD DEVIATION - BY GENE ############################################

  /**
   * Normalizes a gene expression natrix by gene.
   *
   * @param geneExpressionMatrix float[][]
   * @param missingValue float
   * @return float[][]
   */
  public static float[][] normalizeGeneExpressionMatrixByGene(float[][]
      geneExpressionMatrix, float missingValue) {

    float a_iJ[] = new float[geneExpressionMatrix.length]; // mean of row i
    float std_iJ[] = new float[geneExpressionMatrix.length]; // standard deviation of row i

    for (int i = 0; i < geneExpressionMatrix.length; i++) {
      float sum_a_iJ = 0;
      int numberOfNonMissings_i = 0;
      for (int j = 0; j < geneExpressionMatrix[0].length; j++) {
        if (geneExpressionMatrix[i][j] != missingValue) {
          sum_a_iJ = sum_a_iJ + geneExpressionMatrix[i][j];
          numberOfNonMissings_i++;
        }
      }
      if (numberOfNonMissings_i != 0) {
        a_iJ[i] = sum_a_iJ / numberOfNonMissings_i;
      }
      else {
        a_iJ[i] = missingValue;
      }
    }

    for (int i = 0; i < geneExpressionMatrix.length; i++) {
      double deviation_sum_i = 0;
      int numberOfNonMissings_i = 0;
      for (int j = 0; j < geneExpressionMatrix[0].length; j++) {
        if (geneExpressionMatrix[i][j] != missingValue) {
          deviation_sum_i = deviation_sum_i +
              Math.pow(geneExpressionMatrix[i][j] - a_iJ[i], 2);
          numberOfNonMissings_i++;
        }
      }
      if (numberOfNonMissings_i != 0) {
        std_iJ[i] = (float) Math.sqrt(deviation_sum_i / numberOfNonMissings_i);
      }
      else {
        std_iJ[i] = 0;
      }
    }

    float[][] normalizedMatrix =
        new float[geneExpressionMatrix.length][geneExpressionMatrix[0].length];
    for (int i = 0; i < geneExpressionMatrix.length; i++) {
      for (int j = 0; j < geneExpressionMatrix[0].length; j++) {
        if (geneExpressionMatrix[i][j] != missingValue) {
          if (std_iJ[i] != 0) {
            normalizedMatrix[i][j] = (geneExpressionMatrix[i][j] - a_iJ[i]) /
                std_iJ[i];
          }
          else {
            normalizedMatrix[i][j] = geneExpressionMatrix[i][j] - a_iJ[i];
          }
        }
      }
    }
    return (normalizedMatrix);
  }

  // ############################# NORMALIZE MATRIX TO ZERO MEAN AND UNIT STANDARD DEVIATION - BY GENE ############################################

  /**
   * Normalizes gene expression values to zero mean and unit standard deviation BY GENE (standardization by gene).
   *
   * @throws Exception
   */
  public void normalizeGeneExpressionMatrixByGene() {

    float a_iJ[] = new float[this.getNumberOfGenes()]; // mean of row i
    float std_iJ[] = new float[this.getNumberOfGenes()]; // standard deviation of row i

    for (int i = 0; i < this.getNumberOfGenes(); i++) {
      float sum_a_iJ = 0;
      int numberOfNonMissings = 0;
      for (int j = 0; j < this.getNumberOfConditions(); j++) {
        if (this.geneExpressionMatrix[i][j] != this.missingValue) {
          sum_a_iJ = sum_a_iJ + this.geneExpressionMatrix[i][j];
          numberOfNonMissings++;
        }
      }
      if (numberOfNonMissings != 0) {
        a_iJ[i] = sum_a_iJ / numberOfNonMissings;
      }
      else {
        a_iJ[i] = this.getMissingValue();
      }
    }

    for (int i = 0; i < this.getNumberOfGenes(); i++) {
      double deviation_sum_i = 0;
      int numberOfNonMissings = 0;
      for (int j = 0; j < this.getNumberOfConditions(); j++) {
        if (this.geneExpressionMatrix[i][j] != this.missingValue) {
          deviation_sum_i = deviation_sum_i +
              Math.pow(this.geneExpressionMatrix[i][j] - a_iJ[i], 2);
          numberOfNonMissings++;
        }
      }
      if (numberOfNonMissings != 0) {
        std_iJ[i] = (float) Math.sqrt(deviation_sum_i / numberOfNonMissings);
      }
      else {
        std_iJ[i] = 0;
      }
    }

    for (int i = 0; i < this.getNumberOfGenes(); i++) {
      for (int j = 0; j < this.getNumberOfConditions(); j++) {
        if (this.geneExpressionMatrix[i][j] != this.missingValue) {
          if (std_iJ[i] != 0) {
            this.geneExpressionMatrix[i][j] = (this.geneExpressionMatrix[i][j] -
                                               a_iJ[i]) / std_iJ[i];
          }
          else {
            this.geneExpressionMatrix[i][j] = this.geneExpressionMatrix[i][j] -
                a_iJ[i];
          }
        }
      }
    }
  }

  // ############################# NORMALIZE MATRIX TO A GIVEN MEAN AND STANDARD DEVIATION ############################################

  /**
   * Normalizes gene expression values to a given mean and standard deviation.
   *
   * @param mean float
   * @param std float
   * @throws Exception
   */
  public void normalizeGeneExpressionMatrix(float mean, float std) throws
      Exception {

    if (this.hasMissingValues) {
      throw new Exception("CANNOT NORMALIZE MATRIX: matrix has missing values");
    }

    for (int i = 0; i < this.getNumberOfGenes(); i++) {
      for (int j = 0; j < this.getNumberOfConditions(); j++) {
        if (this.geneExpressionMatrix[i][j] != this.missingValue) {
          if (std != 0) {
            this.geneExpressionMatrix[i][j] = (this.geneExpressionMatrix[i][j] -
                                               mean) / std;
          }
          else {
            this.geneExpressionMatrix[i][j] = this.geneExpressionMatrix[i][j] -
                mean;
          }
        }
      }
    }
  }

  // ############################# LOG-TRANSFORMATION ############################################

  /**
   * Transforms gene expression values a_ij to log(a_ij)
   * @throws Exception
   */
  public void logTransform() throws Exception {

    for (int i = 0; i < this.getNumberOfGenes(); i++) {
      for (int j = 0; j < this.getNumberOfConditions(); j++) {
        if (this.geneExpressionMatrix[i][j] != this.missingValue) {
          if (this.geneExpressionMatrix[i][j] < 0) {
            this.geneExpressionMatrix[i][j] = (float) Math.log( -this.
                geneExpressionMatrix[i][j]);
          }
          else {
            this.geneExpressionMatrix[i][j] = (float) Math.log(this.
                geneExpressionMatrix[i][j]);
          }
        }
      }
    }
  }

  /**
   *
   * @return Object
   */
  public Object clone() {
    PreProcessedExpressionMatrix o = (PreProcessedExpressionMatrix)super.clone();
    o.originalExpressionMatrix = (AbstractExpressionMatrix)this.
        originalExpressionMatrix.clone();
    return o;

  }

  //.......................................................................................................................

  /**
   *
   * TO BE IMPLEMENTED !!!!!!
   *
   * @return StyledDocument
   */
  public StyledDocument info() {
    StyledDocument doc = new DefaultStyledDocument();
    StyledDocument doc2 = new HTMLDocument();

    return (doc);
  }
} // END CLASS
