# Supplementary material for: BiGGEsTS: integrated environment for biclustering analysis of time series gene expression data
Source: BMC Res Notes. 2009 Jul 7;2:124. doi: 10.1186/1756-0500-2-124 (PMC2720980; doi:10.1186/1756-0500-2-124)
Supplement: Additional file 3 — Source code of the BiGGEsTS software. The source code of BiGGEsTS. The archive contains two directories, named "biggests" and "smadeira", inside a main directory, named "src". Each of the directories contained in "biggests" and "smadeira" contains the source files of the classes included in the packages identified by the same names. The Javadoc documentation of the source code is available at the official website. [file 1756-0500-2-124-S3.zip › src/smadeira/ontologizer/GeneSetResult.java]

package smadeira.ontologizer;

import java.io.*;
import java.util.*;

/**
 * <p>Title: Gene Set Result</p>
 *
 * <p>Description: Results of term-for-term analysis for a gene set.</p>
 *
 * <p>Copyright:   Copyright (C) 2007  Joana P. Gon�alves, Sara C. Madeira
 *                 This program is free software; you can redistribute
 *                 it and/or modify it under the terms of the GNU General
 *                 Public License as published by the Free Software
 *                 Foundation; either version 3 of the License, or
 *                 any later version.
 *
 *                 This program is distributed in the hope that it will
 *                 be useful, but WITHOUT ANY WARRANTY; without even the
 *                 implied warranty of MERCHANTABILITY or FITNESS FOR A
 *                 PARTICULAR PURPOSE.  See the
 *                 <a href="http://www.gnu.org/licenses/gpl.html">
 *                 GNU General Public License</a> for more details.
 * </p>
 *
 * @author Andr� L. Martins
 * @author Sara C. Madeira
 *
 * @version 1.0
 */
public class GeneSetResult
    implements Serializable {

  /**
   *
   */
  private int[] iTermID;

  /**
   *
   */
  private String[] termID;

  /**
   *
   */
  private String[] termName;

  /**
   *
   */
  private int[] genesInPopulationAnnotatedWithTerm; // Sara C. Madeira

  /**
   *
   */
  private int[] genesInBiclusterAnnotatedWithTerm; // Sara C. Madeira

  /**
   *
   */
  private double[] pValue;

  /**
   *
   */
  private double[] correctedPValue;

  /**
   *
   */
  private int numberOfTerms;

  /**
   *
   */
  private int populationGeneCount;

  /**
   * For each GOTerm, a bit in the BitSet is
   * set to true if the original study gene set
   * gene with that bit's index is annotated by
   * the GOTerm.
   */
  private BitSet[] annotatedStudyGeneMap;

  /**
   *
   */
  private boolean hasDepthInfo;

  /**
   *
   */
  private int[] minDepth;

  /**
   *
   */
  private int[] maxDepth;

  /**
   *
   * @param numberOfTerms int
   * @param populationGeneCount int
   * @param goTermAssocs If true, GeneSetResult will contain a BitSet for
   * each GOTerm, marking the genes it annotates.
   */
  public GeneSetResult(int numberOfTerms, int populationGeneCount,
                       boolean goTermAssocs) {
    this.iTermID = new int[numberOfTerms];
    this.termID = new String[numberOfTerms];
    this.termName = new String[numberOfTerms];
    this.genesInBiclusterAnnotatedWithTerm = new int[numberOfTerms];
    this.genesInPopulationAnnotatedWithTerm = new int[numberOfTerms];
    this.pValue = new double[numberOfTerms];
    this.correctedPValue = new double[numberOfTerms];
    this.populationGeneCount = populationGeneCount;
    this.numberOfTerms = numberOfTerms;
    this.minDepth = new int[numberOfTerms];
    this.maxDepth = new int[numberOfTerms];
    if (goTermAssocs) {
      this.annotatedStudyGeneMap = new BitSet[numberOfTerms];
      for (int i = 0; i < numberOfTerms; ++i) {
        this.annotatedStudyGeneMap[i] = new BitSet(populationGeneCount);
      }
    }
  }

  /**
   *
   * @return int[]
   */
  public int[] getITermID() {
    return this.iTermID;
  }

  /**
   *
   * @return String[]
   */
  public String[] getTermID() {
    return this.termID;
  }

  /**
   *
   * @return String[]
   */
  public String[] getTermName() {
    return this.termName;
  }

  /**
   *
   * @return int[]
   */
  public int[] getGenesInPopulationAnnotatedWithTerm() {
    return this.genesInPopulationAnnotatedWithTerm;
  }

  /**
   *
   * @return int[]
   */
  public int[] getGenesInBiclusterAnnotatedWithTerm() {
    return this.genesInBiclusterAnnotatedWithTerm;
  }

  /**
   *
   * @return double[]
   */
  public double[] getPValue() {
    return this.pValue;
  }

  /**
   *
   * @return double[]
   */
  public double[] getCorrectedPValue() {
    return this.correctedPValue;
  }

  /**
   *
   * @return BitSet[]
   */
  public BitSet[] getAnnotatedStudyGeneMap() {
    return this.annotatedStudyGeneMap;
  }

  /**
   *
   * @return boolean
   */
  public boolean getHasDepthInfo() {
    return this.hasDepthInfo;
  }

  /**
   *
   * @param hasDepthInfo boolean
   */
  public void setHasDepthInfo(boolean hasDepthInfo) {
    this.hasDepthInfo = hasDepthInfo;
  }

  /**
   *
   * @return int[]
   */
  public int[] getMinDepth() {
    return this.minDepth;
  }

  /**
   *
   * @return int[]
   */
  public int[] getMaxDepth() {
    return this.maxDepth;
  }

  public int getNumberOfTerms() {
    return this.numberOfTerms;
  }

  public int getPopulationGeneCount() {
    return this.populationGeneCount;
  }

  public String toString() {
    StringBuilder builder = new StringBuilder();
    for (int i = 0; i < this.numberOfTerms; ++i) {
      builder.append('\t');
      builder.append(termID[i]);
      builder.append(' ');
      builder.append(termName[i]);
      builder.append('\n');
      builder.append("Population Genes: ");
      builder.append(this.genesInPopulationAnnotatedWithTerm[i]);
      builder.append('\n');
      builder.append("Study Set Genes: ");
      builder.append(this.genesInPopulationAnnotatedWithTerm[i]);
      builder.append('\n');
      builder.append("\tP-value: ");
      builder.append(pValue[i]);
      builder.append('\n');
      builder.append("\tCorrected P-value: ");
      builder.append(correctedPValue[i]);
      builder.append('\n');
    }
    return builder.toString();
  }

  /**
   * Sara C.Madeira
   *
   * @return GeneSetResult
   */
  public GeneSetResult clone() {
    GeneSetResult g = new GeneSetResult(this.numberOfTerms,
                                        this.populationGeneCount, true);
    g.iTermID = this.iTermID.clone();
    g.termID = this.termID.clone();
    g.termName = this.termName.clone();
    g.pValue = this.pValue.clone();
    g.correctedPValue = this.correctedPValue.clone();
    if (this.genesInPopulationAnnotatedWithTerm != null) {
      g.genesInPopulationAnnotatedWithTerm = this.
          genesInPopulationAnnotatedWithTerm.clone();
    }
    if (this.genesInBiclusterAnnotatedWithTerm != null) {
      g.genesInBiclusterAnnotatedWithTerm = this.
          genesInBiclusterAnnotatedWithTerm.clone();
    }
    if (this.annotatedStudyGeneMap != null) {
      g.annotatedStudyGeneMap = this.annotatedStudyGeneMap.clone();
    }
    g.hasDepthInfo = this.hasDepthInfo;
    if (this.maxDepth != null) {
      g.maxDepth = this.maxDepth.clone();
    }
    if (this.minDepth != null) {
      g.minDepth = this.minDepth.clone();
    }
    g.numberOfTerms = this.numberOfTerms;
    g.populationGeneCount = this.populationGeneCount;
    return (g);
  }
}
