# Supplementary material for: BiGGEsTS: integrated environment for biclustering analysis of time series gene expression data
Source: BMC Res Notes. 2009 Jul 7;2:124. doi: 10.1186/1756-0500-2-124 (PMC2720980; doi:10.1186/1756-0500-2-124)
Supplement: Additional file 3 — Source code of the BiGGEsTS software. The source code of BiGGEsTS. The archive contains two directories, named "biggests" and "smadeira", inside a main directory, named "src". Each of the directories contained in "biggests" and "smadeira" contains the source files of the classes included in the packages identified by the same names. The Javadoc documentation of the source code is available at the official website. [file 1756-0500-2-124-S3.zip › src/smadeira/ontologizer/GOFrontEnd.java]

package smadeira.ontologizer;

import java.util.*;
import java.util.Map.Entry;

import ontologizer.*;
import ontologizer.calculation.*;
import ontologizer.statistics.*;

/**
 * This class is a simple front end to the GO ontology.
 * Uses the ontologizer package and this code is based on its
 * OntologizerCore class.
 *
 * <p>Copyright:   Copyright (C) 2007  Joana P. Gon�alves, Sara C. Madeira
 *                 This program is free software; you can redistribute
 *                 it and/or modify it under the terms of the GNU General
 *                 Public License as published by the Free Software
 *                 Foundation; either version 3 of the License, or
 *                 any later version.
 *
 *                 This program is distributed in the hope that it will
 *                 be useful, but WITHOUT ANY WARRANTY; without even the
 *                 implied warranty of MERCHANTABILITY or FITNESS FOR A
 *                 PARTICULAR PURPOSE.  See the
 *                 <a href="http://www.gnu.org/licenses/gpl.html">
 *                 GNU General Public License</a> for more details.
 * </p>
 *
 * @author Andr� L. Martins
 * @author Joana P. Gon�alves
 */
public class GOFrontEnd {

  /*
   * OntologizerCore.Arguments arguments = new OntologizerCore.Arguments();
    arguments.goTermsOBOFile = pathTo_GeneOntologyFile;
    arguments.associationFile = pathTo_GeneAssociationFile;
    arguments.populationFile = new String("POPULATION.txt");
    arguments.studySet = pathTo_DirectoryWithBiclusters;
    arguments.calculationName = new String("Term-For-Term");
    arguments.correctionName = new String("Bonferroni");
    arguments.filterOutUnannotatedGenes = false;
   */

  private ICalculation _calculation = null;
  private AbstractTestCorrection _correction = null;
  private PopulationSet _population;
  private GOTermContainer _goTerms;
  private GOGraph _goGraph;
  private AssociationContainer _goAssociations;
  private boolean _filterByCorrectedPValue = false;
  private boolean _filterByTermNamespace = false;
  private ontologizer.GOTerm.Namespace _namespace;

  private Hashtable<GOTerm, GOTermInfo> _depthTable = null;

  /**
   *
   * @return GOGraph
   */
  public GOGraph getGoGraph() {
    return this._goGraph;
  }

  /**
   *
   * @return GOTermContainer
   */
  public GOTermContainer getGoTerms() {
    return this._goTerms;
  }

  /**
   *
   * @return AssociationContainer
   */
  public AssociationContainer getGoAssociations() {
    return this._goAssociations;
  }

  /**
   *
   * @param filename String
   */
  private void parseOBOFile(String filename) {
    OBOParser oboParser = new OBOParser(filename);
    oboParser.doParse();
    _goTerms = new GOTermContainer(oboParser.getTermMap(),
                                   oboParser.getFormatVersion(),
                                   oboParser.getDate());
    _goGraph = new GOGraph(_goTerms);
  }

  /**
   *
   * @param population String[]
   * @param OBOfile String
   * @param geneAssociationFile String
   */
  public GOFrontEnd(String[] population, String OBOfile,
                    String geneAssociationFile) {
    _population = new StringPopulationSet(population, "GoFrontEnd:Population");
    parseOBOFile(OBOfile);

    _calculation = CalculationRegistry.getDefault();
    _correction = TestCorrectionRegistry.getCorrectionByName("Bonferroni");

    AssociationParser ap = new AssociationParser(geneAssociationFile, _goTerms,
                                                 _population.getAllGeneNames());
    _goAssociations = new AssociationContainer(ap.getAssociations(),
                                               ap.getSynonym2gene(),
                                               ap.getDbObject2gene());
  }

  /**
   *
   * @param name String
   */
  public void setCalculationMethod(String name) {
    ICalculation calculation = CalculationRegistry.getCalculationByName(name);
    if (calculation == null) {
      throw new IllegalArgumentException("Unknown calculation name <" + name +
                                         ">.");
    }
    this._calculation = calculation;
  }

  /**
   *
   * @param name String
   */
  public void setCorrectionMethod(String name) {
    AbstractTestCorrection testCorrection = TestCorrectionRegistry.
        getCorrectionByName(name);
    if (testCorrection == null) {
      throw new IllegalArgumentException("Unknown test correction name <" +
                                         name + ">.");
    }

    /*Empty cache for resampling based MTCs and set number of sampling steps */
    if (testCorrection instanceof IResampling) {
      throw new IllegalArgumentException(
          "For resampling methods, the number of steps must also be supplied.");
    }

    _correction = testCorrection;
  }

  /**
   *
   * @param name String
   * @param steps int
   */
  public void setCorrectionMethod(String name, int steps) {
    AbstractTestCorrection testCorrection = TestCorrectionRegistry.
        getCorrectionByName(name);
    if (testCorrection == null) {
      throw new IllegalArgumentException("Unknown test correction name <" +
                                         name + ">.");
    }

    /*Empty cache for resampling based MTCs and set number of sampling steps */
    if (testCorrection instanceof IResampling) {
      IResampling resampling = (IResampling) testCorrection;
      resampling.resetCache();
      if (steps > 0) {
        resampling.setNumberOfResamplingSteps(steps);
      }
    }
    _correction = testCorrection;
  }

  /**
   *
   * @param geneset String[]
   * @param name String
   * @return StudySetResult
   */
  public StudySetResult calculateStudySet(String[] geneset, String name) {
    /* verify that all the genes are in the population set */
    for (String gene : geneset) {
      if (!_population.contains(gene)) {
        throw new IllegalArgumentException(
            "Genes passed in the 'geneset' argument must exist in the original population: " +
            gene);
      }
    }
    StringStudySet studySet = new StringStudySet(geneset, name);
    StudySetResult studySetResult = _calculation.calculateStudySet(_goGraph,
        _goAssociations, _population, studySet, _correction);

    return studySetResult;
  }

  /**
   *
   * @return boolean
   */
  public boolean getFilterByCorrectedPValue() {
    return _filterByCorrectedPValue;
  }

  /**
   *
   * @param value boolean
   */
  public void setFilterByCorrectedPValue(boolean value) {
    _filterByCorrectedPValue = value;
  }

  /**
   *
   * @return boolean
   */
  public boolean getFilterByTermNamespace() {
    return _filterByTermNamespace;
  }

  /**
   *
   * @param namespace Namespace
   */
  public void setFilterByTermNamespace(ontologizer.GOTerm.Namespace namespace) {
    if (namespace == null) {
      _filterByTermNamespace = false;
    }
    else {
      _namespace = namespace;
      _filterByTermNamespace = true;
    }
  }

  /**
   *
   * @param termProperties AbstractGOTermProperties
   * @param pValueThreshold double
   * @return boolean
   */
  private boolean filterAccepts(AbstractGOTermProperties termProperties,
                                double pValueThreshold) {
    return (termProperties.p < pValueThreshold &&
            (!_filterByCorrectedPValue ||
             termProperties.p_adjusted < 5 * pValueThreshold) &&
            (!_filterByTermNamespace ||
             termProperties.goTerm.getNamespace() == _namespace));
  }

  /**
   * Results are first filtered by the pValueThreshold and, if FilterByCorrectedPValue is set,
   * by 5 times the pValueThreshold applied to the corrected p-value.
   * @param geneset String[]
   * @param name String
   * @param pValueThreshold double
   * @return GeneSetResult
   */
  public GeneSetResult calculateGeneSet(String[] geneset, String name,
                                        double pValueThreshold) {
    return calculateGeneSet(geneset, name, pValueThreshold, false);
  }

  /**
   * Results are first filtered by the pValueThreshold and, if FilterByCorrectedPValue is set,
   * by 5 times the pValueThreshold applied to the corrected p-value.
   * @param geneset String[]
   * @param name String
   * @param pValueThreshold double
   * @param goTermAssocs boolean
   * @return GeneSetResult
   */
  public GeneSetResult calculateGeneSet(String[] geneset, String name,
                                        double pValueThreshold,
                                        boolean goTermAssocs) {
    StudySetResult setResult = calculateStudySet(geneset, name);
    Iterator<AbstractGOTermProperties> iter = setResult.iterator();

    int size = 0;

    /* count */
    while (iter.hasNext()) {
      AbstractGOTermProperties prop = iter.next();
      if (filterAccepts(prop, pValueThreshold)) {
        ++size;
      }
    }
//    GeneSetResult geneResult = new GeneSetResult(size);
    GeneSetResult geneResult = new GeneSetResult(size,
                                                 setResult.getPopulationGeneCount(),
                                                 goTermAssocs);
    if (_depthTable != null) {
      geneResult.setHasDepthInfo(true);
    }

    /* reset */
    iter = setResult.iterator();

    int idx = 0;
    while (iter.hasNext()) {
      AbstractGOTermProperties propAbstract = iter.next();

      if (filterAccepts(propAbstract, pValueThreshold)) {
        geneResult.getITermID()[idx] = propAbstract.goTerm.getID().id;
        geneResult.getTermID()[idx] = propAbstract.goTerm.getIDAsString();
        geneResult.getTermName()[idx] = propAbstract.goTerm.getName();
        geneResult.getPValue()[idx] = propAbstract.p;
        geneResult.getCorrectedPValue()[idx] = propAbstract.p_adjusted;
        geneResult.getGenesInPopulationAnnotatedWithTerm()[idx] = propAbstract.
            annotatedPopulationGenes;
        geneResult.getGenesInBiclusterAnnotatedWithTerm()[idx] = propAbstract.
            annotatedStudyGenes;

        if (_depthTable != null) {
          GOTermInfo info = _depthTable.get(propAbstract.goTerm);
          if (info == null) {
            System.out.println("Ooops: " + propAbstract.goTerm.getIDAsString() +
                               "# of ancestors=" +
                               _goGraph.getTermsAncestors(propAbstract.goTerm.
                getID()).size());
          }
          else {
            geneResult.getMinDepth()[idx] = info.minDepth;
            geneResult.getMaxDepth()[idx] = info.maxDepth;
          }
        }

        if (goTermAssocs) {
          BitSet goTermMap = geneResult.getAnnotatedStudyGeneMap()[idx];
          for (int i = 0; i < geneset.length; ++i) {
            if (termQueryFull(propAbstract.goTerm.getID().id, geneset[i])) {
              goTermMap.set(i);
            }
          }
        }

        ++idx;
      }
    }
    return geneResult;
  }

  /**
   *
   * @param goTermID int
   * @param gene String
   * @return boolean
   */
  public boolean termQuery(int goTermID, String gene) {
    Gene2Associations assoc = _goAssociations.get(gene);
    if (assoc != null && assoc.getAssociations() != null) {
      for (GOTermID goTerm : assoc.getAssociations()) {
        if (goTerm.id == goTermID) {
          return true;
        }
      }
    }
    return false;
  }

// ########################################################################################################
// ########################################################################################################
//   EFFICIENT METHODS FOR OBTAINING THE SUBSET OF GENES OF A GIVEN
//   GENE SET ANNOTATED WITH A GIVEN TERM
// ########################################################################################################
// ########################################################################################################
  /**
   * Retrieves the genes annotated with the term with GO term ID
   * <code>goTermID</code>. Returns the genes in a <code>String</code>,
   * each line containing the name of an annotated gene. The number
   * of annotated genes is counted and returned in <code>numberOfAnnotatedGenes</code>.
   *
   * Joana P. Gon�alves
   *
   * @param goTermID <code>int</code> the GO term to search annotated genes for
   * @param genes <code>String[]</code> the names of the genes
   * @param numberOfAnnotatedGenes <code>int[]</code> the number of annotated genes
   * @return String the names of the genes annotated with the GO term with
   * the given <code>goTermID</code>
   */
  public String queryGOTermIDForGenes(int goTermID, String[] genes,
                                      int[] numberOfAnnotatedGenes) {
    HashSet<GOTermID> terms = findAllTerms(goTermID);
    String annotatedGenes = "";

    for (String gene : genes) {
      Gene2Associations associations = _goAssociations.get(gene);
      if (associations != null) {
        Iterator<GOTermID> annotations = associations.getAssociations().iterator();
        boolean found = false;
        while (annotations.hasNext() && !found) {
          GOTermID term = annotations.next();
          if (terms.contains(term)) {
            annotatedGenes += "\n" + gene;
            numberOfAnnotatedGenes[0] = numberOfAnnotatedGenes[0]+1;
            found = true;
          }
        }
      }
    }
    return annotatedGenes;
  }

  /**
   * Retrieves and returns the list of genes annotated with the term with
   * the given <code>goTermID</code>.
   *
   * Joana P. Gon�alves
   *
   * @param goTermID <code>int</code> the GO term to search annotated genes for
   * @param genes <code>String[]</code> the names of the genes
   * @return ArrayList the list of genes annotated with the term with the
   * given <code>goTermID</code>
   */
  public ArrayList<String> queryGOTermIDForGenes(int goTermID, String[] genes) {
    HashSet<GOTermID> terms = findAllTerms(goTermID);
    ArrayList<String> annotatedGenes = new ArrayList<String>();

    for (String gene : genes) {
      Gene2Associations associations = _goAssociations.get(gene);
      if (associations != null) {
        Iterator<GOTermID> annotations = associations.getAssociations().iterator();
        boolean found = false;
        while (annotations.hasNext() && !found) {
          GOTermID term = annotations.next();
          if (terms.contains(term)) {
            annotatedGenes.add(gene);
            found = true;
          }
        }
      }
    }
    return annotatedGenes;
  }

  /**
   * Extracts and returns all the descendants of the given
   * <code>GOTermID</code> in the GO graph, including itself, in a
   * <code>HashSet</code>.
   *
   * Joana P. Gon�alves
   *
   * @param goTermID <code>int</code> the id of the GO term
   * @return HashSet contains all the descendants of the GO term
   * with <code>goTermID</code>, including itself
   */
  public HashSet<GOTermID> findAllTerms (int goTermID) {
    /* walk down the graph */
    HashSet<GOTermID> _seenTerm = new HashSet<GOTermID> ();
    _seenTerm.add(new GOTermID(goTermID));

    Stack<Iterator<GOTermID>> stack = new Stack<Iterator<GOTermID>> ();
    Set<GOTermID>
        descendants = _goGraph.getTermsDescendants(new GOTermID(goTermID));
    stack.add(descendants.iterator());

    while (!stack.empty()) {
      Iterator<GOTermID> iter = stack.peek();
      boolean foundNext = false;
      GOTermID next = null;
      while (iter.hasNext()) {
        next = iter.next();
        if (!_seenTerm.contains(next)) {
          foundNext = true;
          break;
        }
      }
      if (foundNext) {
        _seenTerm.add(next);
        descendants = _goGraph.getTermsDescendants(next);
        stack.add(descendants.iterator());
      }
      else {
        stack.pop();
      }
    }
    return _seenTerm;
  }

// ########################################################################################################
// ########################################################################################################


  /**
   *
   * @param goTermID int
   * @param gene String
   * @return boolean
   */
  public boolean termQueryFull(int goTermID, String gene) {
    if (termQuery(goTermID, gene)) {
      return true;
    }

    /* walk down the graph */
    HashSet<GOTermID> _seenTerm = new HashSet<GOTermID> ();

    Stack<Iterator<GOTermID>> stack = new Stack<Iterator<GOTermID>> ();
    Set<GOTermID>
        descendants = _goGraph.getTermsDescendants(new GOTermID(goTermID));
    stack.add(descendants.iterator());

    while (!stack.empty()) {
      Iterator<GOTermID> iter = stack.peek();
      boolean foundNext = false;
      GOTermID next = null;
      while (iter.hasNext()) {
        next = iter.next();
        if (!_seenTerm.contains(next)) {
          foundNext = true;
          break;
        }
      }
      if (foundNext) {
        if (termQuery(next.id, gene)) {
          return true;
        }
        _seenTerm.add(next);
        descendants = _goGraph.getTermsDescendants(next);
        stack.add(descendants.iterator());
      }
      else {
        stack.pop();
      }
    }

    return false;
  }

  /**
   * Computing GOTerm depth interval [min ... max]
   */
  public void buildDepthTable() {
    System.out.println("Building depth table ...");
    _depthTable = computeGOTermDepths(_goGraph.getRootGOTerm());
    System.out.println("done.");
  }

  public boolean hasDepthTable() {
    return (_depthTable != null);
  }

  private class GOTermInfo {
    public GOTerm term;
    public int minDepth;
    public int maxDepth;

    public GOTermInfo(GOTerm t) {
      this.term = t;
      this.minDepth = this.maxDepth = 0;
    }
  }

  /**
   *
   * @param root GOTerm
   * @return Hashtable
   */
  private Hashtable<GOTerm, GOTermInfo> computeGOTermDepths(GOTerm root) {
    Hashtable<GOTerm, GOTermInfo> table = new Hashtable<GOTerm, GOTermInfo> ();
    int currentDepth = 0;
    LinkedList<GOTerm> queue = new LinkedList<GOTerm> ();
    queue.add(null); // null is the marker that indicates that a level has been fully scanned

    // work around a bug in ontologizer
    // Cannot get descendents of the 'root' node
    // as it tries to apply an .equal between the termID and the string form of
    // the rootTermID in getTermsDescendants
    if (root == _goGraph.getRootGOTerm()) {
      GOTerm term = _goTerms.get("GO:0008150"); /* biological process */
      GOTermInfo info = new GOTermInfo(term);
      queue.add(term);
      table.put(term, info);
      term = _goTerms.get("GO:0005575"); /* celluar component */
      info = new GOTermInfo(term);
      queue.add(term);
      table.put(term, info);
      term = _goTerms.get("GO:0003674"); /* molecular function */
      queue.add(term);
      info = new GOTermInfo(term);
      table.put(term, info);
    }
    else {
      queue.add(root);
      table.put(root, new GOTermInfo(root));
    }

    while (!queue.isEmpty()) {
      GOTerm head = queue.poll();
      if (head == null) {
        if (!queue.isEmpty()) {
          queue.add(null);
          ++currentDepth;
        }
        System.out.println("Depth = " + currentDepth);
      }
      else {
        // walk descendents
        GOTermID termId = head.getID();
        if (_goTerms.get(termId) == null) {
          System.out.println("ooops");
        }
        Set<GOTermID> childs = _goGraph.getTermsDescendants(termId);
        for (GOTermID id : childs) {
          GOTerm child = _goTerms.get(id);

          GOTermInfo info = table.get(child);
          if (info == null) {
            info = new GOTermInfo(child);
            info.minDepth = currentDepth;
            info.maxDepth = currentDepth;
            table.put(child, info);
          }
          else {
            if (info.minDepth > currentDepth) {
              info.minDepth = currentDepth;
            }
            if (info.maxDepth < currentDepth) {
              info.maxDepth = currentDepth;
            }
          }

          // add child to list
          queue.add(child);
        }
      }
    }

    return table;
  }

  /**
   * Naive implementation of LCA for DGAs
   *
   * @param masks Hashtable
   * @param createMasks boolean
   * @param maskIdx int
   * @param id GOTermID
   */
  private void updateMasks(Hashtable<GOTermID, BitSet> masks,
      boolean createMasks, int maskIdx, GOTermID id) {
    BitSet mask = masks.get(id);
    if (mask == null) {
      if (createMasks) {
        mask = new BitSet();
        mask.set(maskIdx);
        masks.put(id, mask);
      }
    }
    else {
      mask.set(maskIdx);
    }
  }

  /**
   *
   * @param id GOTermID
   * @param masks Hashtable
   * @param createMasks boolean
   * @param maskIdx int
   */
  private void walkToSources(GOTermID id, Hashtable<GOTermID, BitSet> masks,
      boolean createMasks, int maskIdx) {
    HashSet<GOTermID> visited = new HashSet<GOTermID> ();

    /* Add al terms to the queue */
    LinkedList<GOTermID> queue = new LinkedList<GOTermID> ();
    queue.offer(id);
    visited.add(id);
    updateMasks(masks, createMasks, maskIdx, id);

    while (!queue.isEmpty()) {
      /* Remove head of the queue */
      GOTermID head = queue.poll();

      Set<GOTermID> ancestors = _goGraph.getTermsAncestors(head);

      for (GOTermID parent : ancestors) {
        if (!visited.contains(parent)) {
          visited.add(parent);

          updateMasks(masks, createMasks, maskIdx, id);
          queue.offer(parent);
        }
      }
    }
  }

  /**
   *
   * @param termIDs int[]
   * @return int
   */
  public int depthOfLCA(int[] termIDs) {
    if (!hasDepthTable()) {
      throw new IllegalStateException(
          "Cannot compute function until Depth table is computed.");
    }

    Hashtable<GOTermID, BitSet> nodeMasks = new Hashtable<GOTermID, BitSet> ();

    // Tag nodes
    GOTermID termID = new GOTermID(termIDs[0]);
    walkToSources(termID, nodeMasks, true, 0);

    for (int i = 1; i < termIDs.length; ++i) {
      termID = new GOTermID(termIDs[i]);

      walkToSources(termID, nodeMasks, false, i);
      // createMasks = false: if a node does not exist within the ancestors
      //   of the first node in the set, then it cannot be a common ancestor.
    }

    // Choose a node from within the tagged nodes
    int lcaDepth = 0;
    for (Entry<GOTermID, BitSet> mask : nodeMasks.entrySet()) {
      BitSet bitMask = mask.getValue();

      if (bitMask.nextClearBit(0) == termIDs.length) { //all bits are true
        int maxDepth = _depthTable.get(_goTerms.get(mask.getKey())).maxDepth;
        lcaDepth = (lcaDepth < maxDepth ? maxDepth : lcaDepth);
      }
    }

    return lcaDepth;
  }

  /**
   * SARA
   *
   * @param geneset String[]
   * @param name String
   * @param goTermAssocs boolean
   * @return GeneSetResult
   */
  public GeneSetResult calculateGeneSet(String[] geneset, String name,
                                        boolean goTermAssocs) {
    StudySetResult setResult = calculateStudySet(geneset, name);
    Iterator<AbstractGOTermProperties> iter = setResult.iterator();

    int size = 0;

    /* count */
    while (iter.hasNext()) {
      AbstractGOTermProperties prop = iter.next();
      ++size;
    }

    GeneSetResult geneResult = new GeneSetResult(size,
                                                 setResult.getPopulationGeneCount(),
                                                 goTermAssocs);
    if (_depthTable != null) {
      geneResult.setHasDepthInfo(true);
    }

    /* reset */
    iter = setResult.iterator();

    int idx = 0;
    while (iter.hasNext()) {
      AbstractGOTermProperties propAbstract = iter.next();

      geneResult.getITermID()[idx] = propAbstract.goTerm.getID().id;
      geneResult.getTermID()[idx] = propAbstract.goTerm.getIDAsString();
      geneResult.getTermName()[idx] = propAbstract.goTerm.getName();
      geneResult.getPValue()[idx] = propAbstract.p;
      geneResult.getCorrectedPValue()[idx] = propAbstract.p_adjusted;
      geneResult.getGenesInPopulationAnnotatedWithTerm()[idx] = propAbstract.
          annotatedPopulationGenes;
      geneResult.getGenesInBiclusterAnnotatedWithTerm()[idx] = propAbstract.
          annotatedStudyGenes;

      if (_depthTable != null) {
        GOTermInfo info = _depthTable.get(propAbstract.goTerm);
        if (info == null) {
          System.out.println("Ooops: " + propAbstract.goTerm.getIDAsString() +
                             "# of ancestors=" +
                             _goGraph.getTermsAncestors(propAbstract.goTerm.
              getID()).size());
        }
        else {
          geneResult.getMinDepth()[idx] = info.minDepth;
          geneResult.getMaxDepth()[idx] = info.maxDepth;
        }
      }

      if (goTermAssocs) {
        BitSet goTermMap = geneResult.getAnnotatedStudyGeneMap()[idx];
        for (int i = 0; i < geneset.length; ++i) {
          if (termQueryFull(propAbstract.goTerm.getID().id, geneset[i])) {
            goTermMap.set(i);
          }
        }
      }

      ++idx;
    }
    return geneResult;
  }

}
