# Supplementary material for: BiGGEsTS: integrated environment for biclustering analysis of time series gene expression data
Source: BMC Res Notes. 2009 Jul 7;2:124. doi: 10.1186/1756-0500-2-124 (PMC2720980; doi:10.1186/1756-0500-2-124)
Supplement: Additional file 3 — Source code of the BiGGEsTS software. The source code of BiGGEsTS. The archive contains two directories, named "biggests" and "smadeira", inside a main directory, named "src". Each of the directories contained in "biggests" and "smadeira" contains the source files of the classes included in the packages identified by the same names. The Javadoc documentation of the source code is available at the official website. [file 1756-0500-2-124-S3.zip › src/smadeira/suffixtrees/InternalNode.java]

package smadeira.suffixtrees;

/**
 * <p>Title: Internal Node of a Suffix Tree</p>
 *
 * <p>Description: Internal node of a suffix tree.</p>
 *
 * <p>Copyright:   Copyright (C) 2007  Joana P. Gon�alves, Sara C. Madeira
 *                 This program is free software; you can redistribute
 *                 it and/or modify it under the terms of the GNU General
 *                 Public License as published by the Free Software
 *                 Foundation; either version 3 of the License, or
 *                 any later version.
 *
 *                 This program is distributed in the hope that it will
 *                 be useful, but WITHOUT ANY WARRANTY; without even the
 *                 implied warranty of MERCHANTABILITY or FITNESS FOR A
 *                 PARTICULAR PURPOSE.  See the
 *                 <a href="http://www.gnu.org/licenses/gpl.html">
 *                 GNU General Public License</a> for more details.
 * </p>
 *
 * @author Sara C. Madeira
 * @version 1.0
 */
public class InternalNode
    implements NodeInterface {

  /**
   * The starting index of the branch that leads to this node.
   * Note that the index is calculated relatively to the first char of
   * the first string inserted in the tree.
   */
  protected int leftIndex;

  /**
   * The length of the branch leading to this node.
   */
  protected int length;

  /**
   * Link to the right sybling of this node (if there is one).
   */
  protected NodeInterface rightSybling;

  /**
   * Link to the first child of this node.  There are always at
   * least two children to this node.  The access to the rest of the
   * children is done following the right sybling(s) of the first
   * child.
   */
  protected NodeInterface firstChild;

  /**
   * An internal node always has a sufix link.
   */
  protected NodeInterface suffixLink;

  /**
   * Number of leaves of the node (always equal to 1 for leaf nodes).
   */
  protected int numberOfLeaves;

  /**
   * Length of the path label from the root to the node.
   */
  protected int pathLength;

  /**
   * @stereotype constructor
   */
  public InternalNode() {
    this.leftIndex = 0;
    this.length = 0;
    this.rightSybling = null;
    this.firstChild = null;
    this.suffixLink = null;
    this.numberOfLeaves = 0;
    this.pathLength = 0;
  }

  /**
   * @stereotype constructor
   *
   * @param leftIndex int
   * @param length int
   * @param rightSybling Object
   * @param firstChild Object
   */
  public InternalNode(int leftIndex, int length, NodeInterface rightSybling,
                      NodeInterface firstChild) {
    this.leftIndex = leftIndex;
    this.length = length;
    this.rightSybling = rightSybling;
    this.firstChild = firstChild;
    this.suffixLink = null;
    this.numberOfLeaves = 0;
    this.pathLength = 0;
  }

  /**
   *
   * @return Object
   */
  public NodeInterface getFirstChild() {
    return this.firstChild;
  }

  /**
   *
   * @param firstChild Object
   */
  public void setFirstChild(NodeInterface firstChild) {
    this.firstChild = firstChild;
  }

  /**
   *
   * @return Object
   */
  public NodeInterface getSuffixLink() {
    return this.suffixLink;
  }

  /**
   *
   * @param suffixLink Object
   */
  public void setSuffixLink(NodeInterface suffixLink) {
    this.suffixLink = suffixLink;
  }

  /**
   *
   * @return int
   */
  public final int getLeftIndex() {
    return this.leftIndex;
  }

  /**
   *
   * @param leftIndex int
   */
  public void setLeftIndex(int leftIndex) {
    this.leftIndex = leftIndex;
  }

  /**
   *
   * @return int
   */
  public final int getLength() {
    return this.length;
  }

  /**
   *
   * @param length int
   */
  public void setLength(int length) {
    this.length = length;
  }

  /**
   *
   * @return Object
   */
  public final NodeInterface getRightSybling() {
    return this.rightSybling;
  }

  /**
   *
   * @param rightSybling Object
   */
  public void setRightSybling(NodeInterface rightSybling) {
    this.rightSybling = rightSybling;
  }

  /**
   *
   * @param leaves int
   */
  public void setNumberOfLeaves(int leaves) {
    this.numberOfLeaves = leaves;
  }

  /**
   *
   * @return leaves int
   */
  public final int getNumberOfLeaves() {
    return (this.numberOfLeaves);
  }

  /**
   *
   * @return pathLength int
   */
  public final int getPathLength() {
    return (this.pathLength);
  }

  /**
   *
   * @param pathLength int
   */
  public void setPathLength(int pathLength) {
    this.pathLength = pathLength;
  }

  /**
   * Prints the information stored in the node (only the one added to it after the tree construction).
   * @return String
   */
  public String printInfo() {
    return ("numberOfLeaves = " + this.numberOfLeaves + " " + "pathLength = " +
            this.pathLength);
  }

  /**
   *
   * @return String
   */
  public String toString() {
    String s = new String("INTERNAL NODE: \n");
    s = s + "LEFT INDEX = " + leftIndex + "\n";
    s = s + "BRANCH LENGTH = " + length + "\n";
    s = s + "PATH LENGTH = " + pathLength + "\n";
    s = s + "#LEAVES = " + this.numberOfLeaves + "\n";
    return (s);
  }

  /**
   *
   * @param tree SuffixTreeNoErrors
   * @return String
   */
  public String toString(SuffixTreeWithErrorsLeftMaximal tree) {
    String s = new String("INTERNAL NODE: \n");
    s = s + "LEFT INDEX = " + leftIndex + "\n";
    s = s + "BRANCH LENGTH = " + length + "\n";
    s = s + "PATH LENGTH = " + pathLength + "\n";
    String path = new String("");
    if (this.pathLength != 0) {
      int[] pathFromRoot = tree.getSubArrayInt(this.leftIndex -
                                               (this.pathLength - this.length),
                                               this.pathLength);
      for (int i = 0; i < pathFromRoot.length; i++) {
        path = path + pathFromRoot[i] + "\t";
      }
    }
    s = s + "PATH = " + path + "\n";
    s = s + "#LEAVES = " + this.numberOfLeaves + "\n";
    return (s);
  }

}
