# Supplementary material for: BiGGEsTS: integrated environment for biclustering analysis of time series gene expression data
Source: BMC Res Notes. 2009 Jul 7;2:124. doi: 10.1186/1756-0500-2-124 (PMC2720980; doi:10.1186/1756-0500-2-124)
Supplement: Additional file 3 — Source code of the BiGGEsTS software. The source code of BiGGEsTS. The archive contains two directories, named "biggests" and "smadeira", inside a main directory, named "src". Each of the directories contained in "biggests" and "smadeira" contains the source files of the classes included in the packages identified by the same names. The Javadoc documentation of the source code is available at the official website. [file 1756-0500-2-124-S3.zip › src/smadeira/suffixtrees/InternalNodeNoErrors_Extended_TimeLags.java]

package smadeira.suffixtrees;

import java.io.*;

/**
 * <p>Title: Internal Node No Errors + Time Lags</p>
 *
 * <p>Description: Internal node of a suffix tree extended for identifying
 *                 biclusters with exact time lagged patterns.</p>
 *
 * <p>Copyright:   Copyright (C) 2007  Joana P. Gon�alves, Sara C. Madeira
 *                 This program is free software; you can redistribute
 *                 it and/or modify it under the terms of the GNU General
 *                 Public License as published by the Free Software
 *                 Foundation; either version 3 of the License, or
 *                 any later version.
 *
 *                 This program is distributed in the hope that it will
 *                 be useful, but WITHOUT ANY WARRANTY; without even the
 *                 implied warranty of MERCHANTABILITY or FITNESS FOR A
 *                 PARTICULAR PURPOSE.  See the
 *                 <a href="http://www.gnu.org/licenses/gpl.html">
 *                 GNU General Public License</a> for more details.
 * </p>
 *
 * @author Sara C. Madeira
 * @version 1.0
 */
public class InternalNodeNoErrors_Extended_TimeLags
    extends InternalNodeNoErrors_Extended implements Serializable {

  /**
   * Extensions can be:
   * gene-shifts
   * OR
   * sign-changes
   */
  private boolean isMaximal_After_TimeLags;

  /**
   * @stereotype constructor
   */
  public InternalNodeNoErrors_Extended_TimeLags() {
    super();
    this.isMaximal_After_TimeLags = true;
  }

  /**
   * @stereotype constructor
   *
   * @param leftIndex int
   * @param length int
   * @param rightSybling Object
   * @param firstChild Object
   */
  public InternalNodeNoErrors_Extended_TimeLags(int leftIndex, int length,
                                                NodeInterface rightSybling,
                                                NodeInterface firstChild) {
    super(leftIndex, length, rightSybling, firstChild);
    this.isMaximal_After_TimeLags = true;
  }

  /**
   *
   * @param isMaximal_After_TimeLags boolean
   */
  public void setIsMaximal_After_TimeLags(boolean isMaximal_After_TimeLags) {
    this.isMaximal_After_TimeLags = isMaximal_After_TimeLags;
  }

  /**
   *
   * @return isMaximal boolean
   */
  public boolean getIsMaximal_After_TimeLags() {
    return (this.isMaximal_After_TimeLags);
  }

  /**
   * Prints the information stored in the node (only the one added to it after the tree construction).
   * @return String
   */
  public String printInfo() {
    return ("numberOfLeaves = " + this.numberOfLeaves + " " + "pathLength = " +
            this.pathLength + " " +
            "isMaximal = " + this.isMaximal + " " +
            "isMaximal_After_Extensions = " + this.isMaximal_After_Extensions +
            "isMaximal_After_TimeLags = " + this.isMaximal_After_TimeLags);
  }

  /**
   *
   * @return String
   */
  public String toString() {
    String s = new String("INTERNAL NODE: \n");
    s = s + "LEFT INDEX = " + this.leftIndex + "\n";
    s = s + "BRANCH LENGTH = " + this.length + "\n";
    s = s + "PATH LENGTH = " + this.pathLength + "\n";
    s = s + "#LEAVES = " + this.numberOfLeaves + "\n";
    s = s + "IS MAXIMAL = " + this.isMaximal + "\n";
    s = s + "IS MAXIMAL After EXTENSIONS= " + this.isMaximal_After_Extensions +
        "\n";
    s = s + "IS MAXIMAL After TIME-LAGS= " + this.isMaximal_After_TimeLags +
        "\n";
    return (s);
  }

  /**
   *
   * @param tree SuffixTree
   * @return String
   */
  public String toString(SuffixTreeNoErrors tree) {
    String s = new String("INTERNAL NODE: \n");
    s = s + "LEFT INDEX = " + this.leftIndex + "\n";
    s = s + "BRANCH LENGTH = " + this.length + "\n";
    s = s + "PATH LENGTH = " + this.pathLength + "\n";
    String path = new String("");
    if (this.pathLength != 0) {
      int[] pathFromRoot = tree.getSubArrayInt(this.leftIndex -
                                               (this.pathLength - this.length),
                                               this.pathLength);
      for (int i = 0; i < pathFromRoot.length; i++) {
        path = path + pathFromRoot[i] + "\t";
      }
    }
    s = s + "PATH = " + path + "\n";
    s = s + "IS MAXIMAL = " + isMaximal + "\n";
    s = s + "IS MAXIMAL After EXTENSIONS= " + this.isMaximal_After_Extensions +
        "\n";
    s = s + "#LEAVES = " + this.numberOfLeaves + "\n";
    return (s);
  }

}
