# Supplementary material for: BiGGEsTS: integrated environment for biclustering analysis of time series gene expression data
Source: BMC Res Notes. 2009 Jul 7;2:124. doi: 10.1186/1756-0500-2-124 (PMC2720980; doi:10.1186/1756-0500-2-124)
Supplement: Additional file 3 — Source code of the BiGGEsTS software. The source code of BiGGEsTS. The archive contains two directories, named "biggests" and "smadeira", inside a main directory, named "src". Each of the directories contained in "biggests" and "smadeira" contains the source files of the classes included in the packages identified by the same names. The Javadoc documentation of the source code is available at the official website. [file 1756-0500-2-124-S3.zip › src/smadeira/suffixtrees/LeafNode.java]

package smadeira.suffixtrees;

/**
 * <p>Title: Leaf Node</p>
 *
 * <p>Description: Leaf node of a suffix tree.</p>
 *
 * <p>Copyright:   Copyright (C) 2007  Joana P. Gon�alves, Sara C. Madeira
 *                 This program is free software; you can redistribute
 *                 it and/or modify it under the terms of the GNU General
 *                 Public License as published by the Free Software
 *                 Foundation; either version 3 of the License, or
 *                 any later version.
 *
 *                 This program is distributed in the hope that it will
 *                 be useful, but WITHOUT ANY WARRANTY; without even the
 *                 implied warranty of MERCHANTABILITY or FITNESS FOR A
 *                 PARTICULAR PURPOSE.  See the
 *                 <a href="http://www.gnu.org/licenses/gpl.html">
 *                 GNU General Public License</a> for more details.
 * </p>
 *
 * @author Sara C. Madeira
 * @version 1.0
 */
public abstract class LeafNode
    implements NodeInterface {

  /**
   * The starting index of the branch that leads to this node.
   * Note that the index is calculated relatively to the first char of
   * the first string inserted in the tree.
   */
  protected int leftIndex;

  /**
   * The length of the branch leading to this node.
   */
  protected int length;

  /**
   * Link to the right sybling of this node (if there is one).
   */
  protected NodeInterface rightSybling;

  /**
   * The coordinates of one of the suffixes ending at this leaf node.
   */
  protected SuffixCoordinates coordinates;

  /**
   * Number of leaves of the node (always equal to 1 for leaf nodes).
   */
  int numberOfLeaves;

  /**
   * Length of the path label from the root to the node.
   */
  int pathLength;

  /**
   * @stereotype constructor
   */
  public LeafNode() {
    this.leftIndex = 0;
    this.length = 0;
    this.rightSybling = null;
    this.coordinates = null;
    this.numberOfLeaves = 1;
    this.pathLength = 0;
  }

  /**
   * @stereotype constructor
   *
   * @param leftIndex int
   * @param length int
   * @param rightSybling Object
   */
  public LeafNode(int leftIndex, int length, NodeInterface rightSybling) {
    this.leftIndex = leftIndex;
    this.length = length;
    this.rightSybling = rightSybling;
    this.coordinates = null;
    this.numberOfLeaves = 1;
    this.pathLength = 0;
  }

  /**
   *
   * @return int
   */
  public final int getLeftIndex() {
    return this.leftIndex;
  }

  /**
   *
   * @param leftIndex int
   */
  public void setLeftIndex(int leftIndex) {
    this.leftIndex = leftIndex;
  }

  /**
   *
   * @return int
   */
  public final int getLength() {
    return this.length;
  }

  /**
   *
   * @param length int
   */
  public void setLength(int length) {
    this.length = length;
  }

  /**
   *
   * @return Object
   */
  public final NodeInterface getRightSybling() {
    return this.rightSybling;
  }

  /**
   *
   * @param rightSybling Object
   */
  public void setRightSybling(NodeInterface rightSybling) {
    this.rightSybling = rightSybling;
  }

  /**
   * Returns the first coordinate object.
   *
   * @return SuffixCoordenates
   */
  public SuffixCoordinates getCoordinates() {
    return coordinates;
  }

  /**
   * Prepends the current coordinates (an object that contains the starting
   * index of the current added suffix) to the list of coordinates -
   * that in case two strings have the same suffix
   *
   * @param position int
   */
  public void addCoordinates(int position) {
    SuffixCoordinates newCoord;
    if (this.coordinates != null) {
      newCoord = new SuffixCoordinates(position, this.coordinates);
    }
    else {
      newCoord = new SuffixCoordinates(position, null);
    }
    this.coordinates = newCoord;
  }

  /**
   *
   * @param leaves int
   */
  public void setNumberOfLeaves(int leaves) {
    this.numberOfLeaves = leaves;
  }

  /**
   *
   * @return leaves int
   */
  public final int getNumberOfLeaves() {
    return (this.numberOfLeaves);
  }

  /**
   *
   * @param pathLength int
   */
  public void setPathLength(int pathLength) {
    this.pathLength = pathLength;
  }

  /**
   *
   * @return int
   */
  public final int getPathLength() {
    return (this.pathLength);
  }

  /**
   * Prints the information stored in the node (only the one added to it after the tree construction).
   * @return String
   */
  public String printInfo() {
    return ("numberOfLeaves = " + this.numberOfLeaves + " " + "pathLength = " +
            this.pathLength);
  }

  /**
   *
   * @return String
   */
  public String toString() {
    String s = new String("LEAF: \n");
    s = s + "LEFT INDEX = " + leftIndex + "\n";
    s = s + "BRANCH LENGTH = " + length + "\n";
    s = s + "PATH LENGTH = " + pathLength + "\n";
    return (s);
  }

}
