# Supplementary material for: BiGGEsTS: integrated environment for biclustering analysis of time series gene expression data
Source: BMC Res Notes. 2009 Jul 7;2:124. doi: 10.1186/1756-0500-2-124 (PMC2720980; doi:10.1186/1756-0500-2-124)
Supplement: Additional file 3 — Source code of the BiGGEsTS software. The source code of BiGGEsTS. The archive contains two directories, named "biggests" and "smadeira", inside a main directory, named "src". Each of the directories contained in "biggests" and "smadeira" contains the source files of the classes included in the packages identified by the same names. The Javadoc documentation of the source code is available at the official website. [file 1756-0500-2-124-S3.zip › src/smadeira/suffixtrees/LeafNodeWithErrorsRightMaximal.java]

package smadeira.suffixtrees;

/**
 * <p>Title: Leaf Node With Errors Right Maximal</p>
 *
 * <p>Description: Leaf node of a suffix tree suited for identifying
 *                 biclusters with approximate expression patterns. It
 *                 identifies a right maximal model.</p>
 *
 * <p>Copyright:   Copyright (C) 2007  Joana P. Gon�alves, Sara C. Madeira
 *                 This program is free software; you can redistribute
 *                 it and/or modify it under the terms of the GNU General
 *                 Public License as published by the Free Software
 *                 Foundation; either version 3 of the License, or
 *                 any later version.
 *
 *                 This program is distributed in the hope that it will
 *                 be useful, but WITHOUT ANY WARRANTY; without even the
 *                 implied warranty of MERCHANTABILITY or FITNESS FOR A
 *                 PARTICULAR PURPOSE.  See the
 *                 <a href="http://www.gnu.org/licenses/gpl.html">
 *                 GNU General Public License</a> for more details.
 * </p>
 *
 * @author Sara C. Madeira
 * @version 1.0
 */
public class LeafNodeWithErrorsRightMaximal
    extends LeafNode {

  /**
   * Number of the gene in the expression matrix that corresponds to this leaf.
   */
  int color;

  /**
   * @stereotype constructor
   */
  public LeafNodeWithErrorsRightMaximal() {
    super();
    this.color = -1;
  }

  /**
   * @stereotype constructor
   *
   * @param leftIndex int
   * @param length int
   * @param rightSybling Object
   */
  public LeafNodeWithErrorsRightMaximal(int leftIndex, int length,
                                        NodeInterface rightSybling) {
    super(leftIndex, length, rightSybling);
    this.color = -1;
  }

  /**
   *
   * @param color int
   */
  public void setColor(int color) {
    this.color = color;
  }

  /**
   *
   * @return int
   */
  public int getColor() {
    return (this.color);
  }

  /**
   * Prints the information stored in the node (only the one added to it after the tree construction).
   * @return String
   */
  public String printInfo() {
    return ("numberOfLeaves = " + this.numberOfLeaves + " " + "pathLength = " +
            this.pathLength);
  }

  /**
   *
   * @return String
   */
  public String toString() {
    String s = new String("LEAF: \n");
    s = s + "LEFT INDEX = " + leftIndex + "\n";
    s = s + "BRANCH LENGTH = " + length + "\n";
    s = s + "PATH LENGTH = " + pathLength + "\n";
    s = s + "COLOR = " + color + "\n";
    return (s);
  }

  /**
   *
   * @param tree SuffixTree
   * @return String
   */
  public String toString(SuffixTreeWithErrorsRightMaximal tree) {
    String s = new String("LEAF: \n");
    s = s + "LEFT INDEX = " + this.leftIndex + "\n";
    s = s + "BRANCH LENGTH = " + this.length + "\n";
    s = s + "PATH LENGTH = " + this.pathLength + "\n";
    String path = new String("");
    if (this.pathLength != 0) {
      int[] pathFromRoot = tree.getSubArrayInt(this.leftIndex -
                                               (this.pathLength - this.length),
                                               this.pathLength - 1);
      for (int i = 0; i < pathFromRoot.length; i++) {
        path = path + pathFromRoot[i] + "\t";
      }
    }
    s = s + "PATH = " + path + "\n";
    s = s + "COLOR = " + color;
    return (s);
  }

}
