# Supplementary material for: BiGGEsTS: integrated environment for biclustering analysis of time series gene expression data
Source: BMC Res Notes. 2009 Jul 7;2:124. doi: 10.1186/1756-0500-2-124 (PMC2720980; doi:10.1186/1756-0500-2-124)
Supplement: Additional file 3 — Source code of the BiGGEsTS software. The source code of BiGGEsTS. The archive contains two directories, named "biggests" and "smadeira", inside a main directory, named "src". Each of the directories contained in "biggests" and "smadeira" contains the source files of the classes included in the packages identified by the same names. The Javadoc documentation of the source code is available at the official website. [file 1756-0500-2-124-S3.zip › src/smadeira/suffixtrees/ListOfTokensOfDifferentSize.java]

package smadeira.suffixtrees;

import java.util.*;

/**
 * <p>Title: List of Tokens of Different Size</p>
 *
 * <p>Description: List of tokens of different size for a suffix tree.</p>
 *
 * <p>Copyright:   Copyright (C) 2007  Joana P. Gon�alves, Sara C. Madeira
 *                 This program is free software; you can redistribute
 *                 it and/or modify it under the terms of the GNU General
 *                 Public License as published by the Free Software
 *                 Foundation; either version 3 of the License, or
 *                 any later version.
 *
 *                 This program is distributed in the hope that it will
 *                 be useful, but WITHOUT ANY WARRANTY; without even the
 *                 implied warranty of MERCHANTABILITY or FITNESS FOR A
 *                 PARTICULAR PURPOSE.  See the
 *                 <a href="http://www.gnu.org/licenses/gpl.html">
 *                 GNU General Public License</a> for more details.
 * </p>
 *
 * @author Sara C. Madeira
 * @version 1.0
 */
public class ListOfTokensOfDifferentSize
    extends ListOfTokens {

  /**
   * USE TO CREATE GENERALIZED SUFFIX TREES WHERE THE STRINGS HAVE ARBITRARY SIZE!!
   */

  /**
   * Sizes of the array representing a token (number of columns + 1 for the terminator)
   */
  ArrayList<Integer> tokenSizes;

  /**
   * @stereotype constructor
   */
  public ListOfTokensOfDifferentSize() {
    this.tokenSizes = new ArrayList<Integer> (0);
  }

  /**
   * Inserts token (gene) as arrays of ints in the vector with all the genes already inserted in the suffix tree
   * if the token is not already there. Returns token position.
   *
   * @param token int[]
   * @return int
   */
  public int insertToken(int[] token) {
    Token t = new Token(token);
    this.vectorOfArrays.add(t);
    this.tokenSizes.add(new Integer(token.length));
    return (this.vectorOfArrays.size() - 1);
  }

  /**
   * Compute string index when the strings inserted in the tree may not have the same size.
   *
   * @param leftIndex int
   * @return int
   */
  private int getStringIndex(int leftIndex) {
    // compute string index
    boolean stringIndexFound = false;
    int position = 0;
    int stringIndex = 0;
    int sumStringSizes = 0;
    while (stringIndexFound == false && position < this.vectorOfArrays.size()) {
      sumStringSizes = sumStringSizes +
          ( (Integer)this.tokenSizes.get(position)).intValue();
      if (leftIndex < sumStringSizes) {
        stringIndexFound = true;
        stringIndex = position;
      }
      position++;
    }
    return (stringIndex);
  }

  /**
   * Returns the subarray at the position "position", where position is counted
   * from the first int of the first token (cumulative position).
   *
   * @param leftIndex int
   * @param length int
   * @return int[]
   */
  public int[] getSubArrayInt(int leftIndex, int length) {
    int stringIndex = this.getStringIndex(leftIndex);
    Token current = vectorOfArrays.get(stringIndex);
    int[] subArrayInt = new int[length];

    int totalLengthTokens = 0;
    for (int i = 0; i < stringIndex; i++) {
      totalLengthTokens = totalLengthTokens + this.tokenSizes.get(i).intValue();
    }

    for (int i = 0; i < length; i++) {
      subArrayInt[i] = current.getToken()[ (leftIndex - totalLengthTokens) + i];
    }
    return (subArrayInt);
  }

  /**
   * Returns the subarray at the position "position", to the end of the
   * array,  where position is counted from the first int of the first token (cumulative position).
   *
   * @param leftIndex int
   * @return int[]
   */
  public int[] getSubArrayInt(int leftIndex) {
    int stringIndex = this.getStringIndex(leftIndex);
    Token current = vectorOfArrays.get(stringIndex);
    int arrayIntLength = current.getToken().length;

    int totalLengthTokens = 0;
    for (int i = 0; i < stringIndex; i++) {
      totalLengthTokens = totalLengthTokens + this.tokenSizes.get(i).intValue();
    }

    int lengthSubArrayInt = arrayIntLength - (leftIndex - totalLengthTokens);
    int[] subArrayInt = new int[lengthSubArrayInt];
    for (int i = 0; i < lengthSubArrayInt; i++) {
      subArrayInt[i] = current.getToken()[ (leftIndex - totalLengthTokens) + i];
    }
    return (subArrayInt);
  }

  /**
   * Returns the starting index of the array of int stored in index "position":
   * Example: if we insert a1 = {0,1,2,3}, a2 = {4,5,6,7,8}, a3 = {9}
   * getStart(0) = 0
   * getStart(1) = 4
   * getStart(2) = 9
   *
   * @param position int
   * @return int
   */
  public int getStart(int position) {
    int sumSizes = 0;
    for (int i = 0; i < position; i++) {
      sumSizes = sumSizes + this.tokenSizes.get(i).intValue();
    }
    return (sumSizes);
  }

  /**
   * Returns the index of the array of int that contains position.
   * Returns the starting index of the array of int stored in index "position":
   * Example: if we insert a1 = {0,1,2,3}, a2 = {4,5,6,7,8}, a3 = {9}
   * getIndex(8) = 1 (positions 4-8 belong to array stored at index 1).
   *
   * @param position int
   * @return int
   */
  public int getIndex(int position) {
    return (this.getStringIndex(position));
  }

  /**
   * Returns the total length of the array of int contained in this list.
   * @return int
   */
  public int getTotalLength() {
    int totalLength = 0;
    int tokenSizesSize = this.tokenSizes.size();
    for (int i = 0; i < tokenSizesSize; i++) {
      totalLength = totalLength + this.tokenSizes.get(i).intValue();
    }
    return (totalLength);
  }

  /**
   *
   * @return ArrayList
   */
  public ArrayList getTokenOfArrays() {
    return (this.vectorOfArrays);
  }

  /**
   *
   * @return ArrayList
   */
  public ArrayList<Integer> getTokenSizes() {
    return (this.tokenSizes);
  }

// #################################### MAIN ########################################


  public static void main(String[] args) {

    ListOfTokensOfDifferentSize lt = new ListOfTokensOfDifferentSize();
    int t1[] = {
        0, 1, 2, 3};
    lt.insertToken(t1); //insere no fim da lista!!

    int t2[] = {
        4, 5, 6};
    lt.insertToken(t2);

    int t3[] = {
        8, 9};
    lt.insertToken(t3);

/*    System.out.println("VECTOR OF ARRAYS = ");
    for (int i = 0; i < lt.vectorOfArrays.size(); i++) {
      System.out.println(lt.vectorOfArrays.get(i).toString());
    }
    System.out.println();

    System.out.println("TOKENSIZES = ");
    for (int i = 0; i < lt.tokenSizes.size(); i++) {
      System.out.println(lt.tokenSizes.get(i).intValue() + "\t");
    }
    System.out.println();

    System.out.println("lt.getStart(0) = " + lt.getStart(0));
    System.out.println("lt.getStart(1) = " + lt.getStart(1));
    System.out.println("lt.getStart(2) = " + lt.getStart(2));
    System.out.println();

    // token 0
    System.out.println("lt.getindex(0) = " + lt.getIndex(0));
    System.out.println("lt.getindex(2) = " + lt.getIndex(2));
    System.out.println("lt.getindex(3) = " + lt.getIndex(3));
    System.out.println();

    // token 1
    System.out.println("lt.getindex(4) = " + lt.getIndex(4));
    System.out.println("lt.getindex(5) = " + lt.getIndex(5));
    System.out.println("lt.getindex(6) = " + lt.getIndex(6));
    System.out.println();

    // token 2
    System.out.println("lt.getindex(7) = " + lt.getIndex(7));
    System.out.println("lt.getindex(8) = " + lt.getIndex(8));
    System.out.println();
*/

    // token 0 --> 1 2 3
    int a[] = lt.getSubArrayInt(1);
/*    for (int i = 0; i < a.length; i++) {
      System.out.print(a[i] + "\t");
    }
    System.out.println();
*/

    // token 1 --> 5 6
    int b[] = lt.getSubArrayInt(5);
/*    for (int i = 0; i < b.length; i++) {
      System.out.print(b[i] + "\t");
    }
    System.out.println();
*/

    // token 2 --> 8 9
    int c[] = lt.getSubArrayInt(7);
/*    for (int i = 0; i < c.length; i++) {
      System.out.print(c[i] + "\t");
    }
    System.out.println();
*/

    // token 0 --> 0 1
    int d[] = lt.getSubArrayInt(0, 2);
/*    for (int i = 0; i < d.length; i++) {
      System.out.print(d[i] + "\t");
    }
    System.out.println();
*/

    // token 1 --> 5
    int e[] = lt.getSubArrayInt(5, 1);
/*    for (int i = 0; i < e.length; i++) {
      System.out.print(e[i] + "\t");
    }
    System.out.println();
*/

    // token 2 --> 9
    int f[] = lt.getSubArrayInt(8, 1);
/*    for (int i = 0; i < f.length; i++) {
      System.out.print(f[i] + "\t");
    }
    System.out.println();
*/

  }
}
