# Supplementary material for: BiGGEsTS: integrated environment for biclustering analysis of time series gene expression data
Source: BMC Res Notes. 2009 Jul 7;2:124. doi: 10.1186/1756-0500-2-124 (PMC2720980; doi:10.1186/1756-0500-2-124)
Supplement: Additional file 3 — Source code of the BiGGEsTS software. The source code of BiGGEsTS. The archive contains two directories, named "biggests" and "smadeira", inside a main directory, named "src". Each of the directories contained in "biggests" and "smadeira" contains the source files of the classes included in the packages identified by the same names. The Javadoc documentation of the source code is available at the official website. [file 1756-0500-2-124-S3.zip › src/smadeira/suffixtrees/NodeInterface.java]

package smadeira.suffixtrees;

/**
 * <p>Title: Node Interface</p>
 *
 * <p>Description: Interface of a node of a suffix tree.</p>
 *
 * <p>Copyright:   Copyright (C) 2007  Joana P. Gon�alves, Sara C. Madeira
 *                 This program is free software; you can redistribute
 *                 it and/or modify it under the terms of the GNU General
 *                 Public License as published by the Free Software
 *                 Foundation; either version 3 of the License, or
 *                 any later version.
 *
 *                 This program is distributed in the hope that it will
 *                 be useful, but WITHOUT ANY WARRANTY; without even the
 *                 implied warranty of MERCHANTABILITY or FITNESS FOR A
 *                 PARTICULAR PURPOSE.  See the
 *                 <a href="http://www.gnu.org/licenses/gpl.html">
 *                 GNU General Public License</a> for more details.
 * </p>
 *
 * @author Sara C. Madeira
 * @version 1.0
 */

public interface NodeInterface {

  /**
   * @return the length on the branch leading to this node.
   */
  int getLeftIndex();

  /**
   * @return the length of the branch leading to this node.
   */
  int getLength();

  /**
   * @return the right sybling of this node, if there is one.
   */
  NodeInterface getRightSybling();

  /**
   * @return int The number leaves of the node. (Zero in case of leaf nodes)
   */
  int getNumberOfLeaves();

  /**
   * @return int The number of symbols from the root to the node.
   */
  int getPathLength();

  /**
   *
   * @return String
   */
  String toString();
}
