# Supplementary material for: BiGGEsTS: integrated environment for biclustering analysis of time series gene expression data
Source: BMC Res Notes. 2009 Jul 7;2:124. doi: 10.1186/1756-0500-2-124 (PMC2720980; doi:10.1186/1756-0500-2-124)
Supplement: Additional file 3 — Source code of the BiGGEsTS software. The source code of BiGGEsTS. The archive contains two directories, named "biggests" and "smadeira", inside a main directory, named "src". Each of the directories contained in "biggests" and "smadeira" contains the source files of the classes included in the packages identified by the same names. The Javadoc documentation of the source code is available at the official website. [file 1756-0500-2-124-S3.zip › src/smadeira/suffixtrees/SuffixCoordinates.java]

package smadeira.suffixtrees;

/**
 * <p>Title: Suffix Coordinates</p>
 *
 * <p>Description:  Holds the coordinates of this leaf can have more than one set of
 * coordinates, since this suffix can be suffix to more than one array of ints.
 * </p>
 *
 *
 * <p>Copyright:   Copyright (C) 2007  Joana P. Gon�alves, Sara C. Madeira
 *                 This program is free software; you can redistribute
 *                 it and/or modify it under the terms of the GNU General
 *                 Public License as published by the Free Software
 *                 Foundation; either version 3 of the License, or
 *                 any later version.
 *
 *                 This program is distributed in the hope that it will
 *                 be useful, but WITHOUT ANY WARRANTY; without even the
 *                 implied warranty of MERCHANTABILITY or FITNESS FOR A
 *                 PARTICULAR PURPOSE.  See the
 *                 <a href="http://www.gnu.org/licenses/gpl.html">
 *                 GNU General Public License</a> for more details.
 * </p>
 *
 * @author Sara C. Madeira
 * @version 1.0
 */
public class SuffixCoordinates {

  /**
   * The position of the suffix associated with this leaf node
   * Note that the position is calculated relatively to the first int of the
   * first array of int added to the tree.
   */

  private int position;

  /**
   * The next coordinate object.
   */

  private SuffixCoordinates nextCoordinates;

  /**
   * @stereotype constructor
   */

  public SuffixCoordinates(int position, SuffixCoordinates nextCoordinates) {
    this.position = position;
    this.nextCoordinates = nextCoordinates;
  }

  /**
   * returns the position of the suffix
   */

  public int getPosition() {
    return position;
  }

  /**
   * returns the next coordinate object
   */

  public SuffixCoordinates getNext() {
    return nextCoordinates;
  }

  public String toString() {

    if (nextCoordinates == null) {
      return Integer.toString(position);
    }
    else {
      return position + ", " + nextCoordinates.toString();
    }
  }

}
