# Supplementary material for: BiGGEsTS: integrated environment for biclustering analysis of time series gene expression data
Source: BMC Res Notes. 2009 Jul 7;2:124. doi: 10.1186/1756-0500-2-124 (PMC2720980; doi:10.1186/1756-0500-2-124)
Supplement: Additional file 3 — Source code of the BiGGEsTS software. The source code of BiGGEsTS. The archive contains two directories, named "biggests" and "smadeira", inside a main directory, named "src". Each of the directories contained in "biggests" and "smadeira" contains the source files of the classes included in the packages identified by the same names. The Javadoc documentation of the source code is available at the official website. [file 1756-0500-2-124-S3.zip › src/smadeira/suffixtrees/SuffixTree.java]

package smadeira.suffixtrees;

import java.io.*;

/**
 * <p>Title: Suffix Tree</p>
 *
 * <p>Description: A suffix tree.</p>
 *
 * <p>Copyright:   Copyright (C) 2007  Joana P. Gon�alves, Sara C. Madeira
 *                 This program is free software; you can redistribute
 *                 it and/or modify it under the terms of the GNU General
 *                 Public License as published by the Free Software
 *                 Foundation; either version 3 of the License, or
 *                 any later version.
 *
 *                 This program is distributed in the hope that it will
 *                 be useful, but WITHOUT ANY WARRANTY; without even the
 *                 implied warranty of MERCHANTABILITY or FITNESS FOR A
 *                 PARTICULAR PURPOSE.  See the
 *                 <a href="http://www.gnu.org/licenses/gpl.html">
 *                 GNU General Public License</a> for more details.
 * </p>
 *
 * @author Sara C. Madeira
 * @version 1.0
 */
public abstract class SuffixTree
    implements Serializable {

  /**
   * The root of the tree.
   */
  protected InternalNode root;

  /**
   * The arrays of ints (rows of the symbolic expression matrix) in the tree.
   */
  protected ListOfTokens tokens;

  /**
   * Total number of nodes in the tree.
   */
  protected int numberOfNodes;

  /**
   * Total number of internal nodes in the tree.
   */
  protected int numberOfInternalNodes;

  /**
   * Total number of leaf nodes in the tree.
   */
  protected int numberOfLeafNodes;

  /**
   *
   */
  public SuffixTree() {
    this.root = new InternalNode();
  }

  /**
   * Adds a new row of the symbolic expression matrix (array of ints) to the suffix tree.
   *
   * @param token int[]
   * @return int
   */
  public int addToken(int[] token) {
    return this.tokens.insertToken(token);
  }

  /**
   * Returns the root of the tree.
   *
   * @return InternalNode
   */
  public InternalNode getRoot() {
    return (this.root);
  }

  /**
   * Returns the sub-array of ints starting at leftIndex and having the specified length
   * from the array of ints collection (rows of the symbolic expression matrix already in the tree).
   *
   * @param leftIndex int
   * @param length int
   * @return int[]
   */
  public int[] getSubArrayInt(int leftIndex, int length) {
    return (this.tokens.getSubArrayInt(leftIndex, length));
  }

  /**
   * Returns the suffix starting at leftIndex.
   *
   * @param leftIndex int
   * @return int[]
   */
  public int[] getSubArrayInt(int leftIndex) {
    return (this.tokens.getSubArrayInt(leftIndex));
  }

  /**
   * Returns the starting index of the token at indexToken.
   *
   * @param indexToken int
   * @return int
   */
  public int getStart(int indexToken) {
    return (this.tokens.getStart(indexToken));
  }

  /**
   * Returns the index of the token that contains position.
   *
   * @param position int
   * @return int
   */
  public int getIndex(int position) {
    return (this.tokens.getIndex(position));
  }

  /**
   * Returns the total length of the arrays of ints (rows of the symbolic expresion matrix) in the tree.
   *
   * @return int
   */
  public int getTotalLength() {
    return (this.tokens.getTotalLength());
  }

  /**
   * Returns the total number of nodes in the tree.
   *
   * @return int
   */
  public int getNumberOfNodes() {
    if (this.numberOfNodes == 1) { // fields not yet initialized
      this.computeNumberOfNodes();
    }
    return (this.numberOfNodes);
  }

  /**
   * Returns the total number of internal nodes in the tree.
   *
   * @return int
   */
  public int getNumberOfInternalNodes() {
    if (this.numberOfNodes == 1) { // fields not yet initialized
      this.computeNumberOfNodes();
    }
    return (this.numberOfInternalNodes);
  }

  /**
   * Returns the total number of leaf nodes in the tree.
   *
   * @return int
   */
  public int getNumberOfLeafNodes() {
    if (this.numberOfNodes == 1) { // fields not yet initialized
      this.computeNumberOfNodes();
    }
    return (this.numberOfLeafNodes);
  }

  /**
   * Computes the total number of nodes, internal nodes and leaf nodes of the tree and updates the fields:
   * numberOfNodes, numberOfInternalNodes, numberOfLeafNodes.
   */
  public void computeNumberOfNodes() {
    //initialize counters
    this.numberOfNodes = 1; // root
    this.numberOfInternalNodes = 0;
    this.numberOfLeafNodes = 0;
    this.computeNumberOfNodes( ( (InternalNode)this.root).getFirstChild());
  }

  /**
   * Computes the total number of nodes, internal nodes and leaf nodes of the tree and updates the fields:
   * numberOfNodes, numberOfInternalNodes, numberOfLeafNodes.
   *
   * @param node NodeInterface
   */
  private void computeNumberOfNodes(NodeInterface node) {
    if (node == null) {
      return;
    }
    else {
      this.numberOfNodes++;
      if (node instanceof LeafNode) {
        this.numberOfLeafNodes++;
        // go right
        this.computeNumberOfNodes(node.getRightSybling());
      }
      else {
        if (node instanceof InternalNode) {
          this.numberOfInternalNodes++;
          // go down
          this.computeNumberOfNodes( ( (InternalNode) node).getFirstChild());
          // go down
          this.computeNumberOfNodes(node.getRightSybling());
        }
      }
    }
  }

  /**
   * Computes the total number of nodes, internal nodes and leaf nodes of the tree and updates the fields:
   * numberOfNodes, numberOfInternalNodes, numberOfLeafNodes of the tree passed as parameter.
   *
   * @param tree SuffixTree
   */
  public static void computeNumberOfNodes(SuffixTree tree) {
    //initialize counters
    tree.numberOfNodes = 1;
    tree.numberOfInternalNodes = 0;
    tree.numberOfLeafNodes = 0;
    SuffixTree.computeNumberOfNodes(tree,
                                    ( ( (InternalNode) tree.getRoot()).getFirstChild()));
  }

  /**
   * Computes the total number of nodes, internal nodes and leaf nodes of the tree and updates the fields:
   * numberOfNodes, numberOfInternalNodes, numberOfLeafNodes of the tree passed as parameter.
   *
   * @param tree SuffixTree
   * @param node NodeInterface
   */
  private static void computeNumberOfNodes(SuffixTree tree,
                                           NodeInterface node) {
    if (node == null) {
      return;
    }
    else {
      tree.numberOfNodes++;
      if (node instanceof LeafNode) {
        tree.numberOfLeafNodes++;
        // go right
        SuffixTree.computeNumberOfNodes(tree, node.getRightSybling());
      }
      else {
        if (node instanceof InternalNode) {
          tree.numberOfInternalNodes++;
          // go down
          SuffixTree.computeNumberOfNodes(tree, ( (InternalNode)
                                                 node).getFirstChild());
          // go right
          SuffixTree.computeNumberOfNodes(tree, node.getRightSybling());
        }
      }
    }
  }

  // ###################################################################################################################
  // ############################################# METHODS TO ADD INFO TO THE NODES ####################################
  // ###################################################################################################################

  // ################################## ADD NUMBER OF LEAVES ##########################################################
  /**
   * Method to decorate the tree with the number of leaves of each node.
   * (number of rows in the bicluster that each of them represents).
   */
  public void addNumberOfLeaves() {
    this.addNumberOfLeaves(this.getRoot());
  }

  /**
   * Decorate the tree with the number of leaves of each internal node.
   * (number of rows in the bicluster that each of them represents).
   *
   * Used recursively !!!
   *
   * @param node NodeInterface
   * @return int
   */
  private int addNumberOfLeaves(NodeInterface node) {
    if (node instanceof LeafNode) {
      NodeInterface rightSybling = node.getRightSybling();
      // the number of rows of a bicluster represented by a leaf is one
      ( (LeafNode) node).setNumberOfLeaves(1);
      if (rightSybling != null) {
        return (1 + this.addNumberOfLeaves(rightSybling));
      }
      else {
        return (1);
      }
    }
    else {
      if (node instanceof InternalNode) {
        NodeInterface firstChild = ( (InternalNode) node).getFirstChild();
        NodeInterface rightSybling = node.getRightSybling();
        // go down
        int numberOfLeaves = this.addNumberOfLeaves(firstChild);
        ( (InternalNode) node).setNumberOfLeaves(numberOfLeaves);
        if (rightSybling != null) {
          return (numberOfLeaves + this.addNumberOfLeaves(rightSybling));
        }
        else {
          return (numberOfLeaves);
        }
      }
      else {
        return (0);
      }
    }
  }

  // ###################################### ADD PATHLENGTH ####################################################
  /**
   * Method to decorate a tree with the pathLength information at each node.
   *
   */
  public void addPathLength() {
    InternalNode root = (InternalNode)this.getRoot();
    addPathLength(0, root.getFirstChild());
  }

  /**
   * Method to decorate a tree with the pathLength information at each node.
   *
   * Used recursively !!!
   *
   * @param prefix int
   * @param node NodeInterface
   */
  private void addPathLength(int prefix, NodeInterface node) {
    int pathLength = prefix + node.getLength();
    if (node instanceof InternalNode) {
      //add pathlength
      ( (InternalNode) node).setPathLength(pathLength);
      // go down
      addPathLength(pathLength,
                    ( (InternalNode) node).getFirstChild());
      // go right
      NodeInterface rightSybling = node.getRightSybling();
      if (rightSybling != null) {
        addPathLength(prefix, rightSybling);
      }
    }
    else {
      if (node instanceof LeafNode) {
        //add pathlength
        ( (LeafNode) node).setPathLength(pathLength);
        // go right
        NodeInterface rightSybling = node.getRightSybling();
        if (rightSybling != null) {
          addPathLength(prefix, rightSybling);
        }
      }
    }
  }

  // ###################################################################################################################
  // ############################################# USEFUL METHODS ######################################################
  // ###################################################################################################################

  // ############################ COMPUTE PATHLABEL #######################

  /**
   * Returns the path label of the specified node as string.
   *
   * @param node NodeInterface
   * @return String
   */
  public String computeNodePathLabel(NodeInterface node) {
    String label = new String();
    int[] subArrayInt = this.getSubArrayInt(node.getLeftIndex(), node.getLength());
    int subArrayIntLength = subArrayInt.length;
    for (int i = 0; i < subArrayIntLength; i++) {
      label = label + new Integer(subArrayInt[i]).toString() + " ";
    }
    return (label);
  }

} // END CLASS
