# Supplementary material for: BiGGEsTS: integrated environment for biclustering analysis of time series gene expression data
Source: BMC Res Notes. 2009 Jul 7;2:124. doi: 10.1186/1756-0500-2-124 (PMC2720980; doi:10.1186/1756-0500-2-124)
Supplement: Additional file 3 — Source code of the BiGGEsTS software. The source code of BiGGEsTS. The archive contains two directories, named "biggests" and "smadeira", inside a main directory, named "src". Each of the directories contained in "biggests" and "smadeira" contains the source files of the classes included in the packages identified by the same names. The Javadoc documentation of the source code is available at the official website. [file 1756-0500-2-124-S3.zip › src/smadeira/suffixtrees/SuffixTreeBuilder.java]

package smadeira.suffixtrees;

import java.util.*;

/**
 * <p>Title: Suffix Tree Builder</p>
 *
 * <p>Description: A suffix tree builder.</p>
 *
 * <p>Copyright:   Copyright (C) 2007  Joana P. Gon�alves, Sara C. Madeira
 *                 This program is free software; you can redistribute
 *                 it and/or modify it under the terms of the GNU General
 *                 Public License as published by the Free Software
 *                 Foundation; either version 3 of the License, or
 *                 any later version.
 *
 *                 This program is distributed in the hope that it will
 *                 be useful, but WITHOUT ANY WARRANTY; without even the
 *                 implied warranty of MERCHANTABILITY or FITNESS FOR A
 *                 PARTICULAR PURPOSE.  See the
 *                 <a href="http://www.gnu.org/licenses/gpl.html">
 *                 GNU General Public License</a> for more details.
 * </p>
 *
 * @author Sara C. Madeira
 * @version 1.0
 */
public abstract class SuffixTreeBuilder {

  /**
   * The current node: it is always the node where the subArrayInt S[j..i] ends,
   * where j is the index of the previous phase).
   */
  protected LinkedList<NodeInterface> current;

  /**
   * The tree in which the array of ints (row of the symbolic expression matrix) is added.
   */
  protected SuffixTree myTree;

  /**
   * If the current internal node was just inserted, it does not have
   * a suffix link attached to it.
   * In this case, we have to remember the array of ints that labels the branch leading to this node
   * (gamma will be followed down from the node at the end of the suffix link
   * starting form the parent of this node).
   */
  protected int[] gamma;

  /**
   * The index of the current token:
   * it is assigned in the order of insertion of the array of ints (row of the symbolic expression matrix) in the tree.
   */
  protected int tokenIndex;

  /**
   * Preserves the internal node that was previously added to the tree, as well as its parent.
   * This is necessary when the chain of explicit extensions ends in the current phase,
   * so that we can restore the starting point for the next phase.
   */
  protected LinkedList previous;

  /**
   * Records the last extension phase, so that we know where to start from
   * when inserting a new suffix in the tree.
   */
  protected int lastExtPhase;

  /**
   * The array of ints (row of the symbolic expression matrix) that is currently inserted.
   */
  protected int[] token;

  /**
   * The index of the first int of this array of ints (row of the symbolic expression matrix), relatively to the first
   * int of the first array of ints (row of the symbolic expression matrix) inserted in the tree.
   */
  protected int startPos;

  /**
   * Stores the token length, so that we don't have to call token.length() each time (expensive).
   */
  protected int tokenLen;

  /**
   * Stores the gamma length, so that we don't have to call gamma.length() each time (expensive).
   */
  protected int gammaLen;

  /**
   * Initialized always at the root of the tree, each time a new array of ints (row of the symbolic expression matrix)
   * is added to the tree.
   * @stereotype constructor
   * @input one array of ints (row of the symbolic expression matrix) that is to be added to the given tree.
   * @output no output; constructs the tree, or adds to its structure.
   * @preconditions a tree has to be constructed first.
   * @postconditions the tree has all the suffixes of the given array of ints (row of the symbolic expression matrix).
   *
   * @param tree SuffixTreeNoErrors
   */
  public SuffixTreeBuilder(SuffixTree tree) {
    this.current = new LinkedList<NodeInterface> ();
    this.previous = new LinkedList<NodeInterface> ();
    /**
     * initialize the previous and current list of nodes
     */
    this.current.addFirst(tree.getRoot());
    this.previous.addFirst(tree.getRoot());
    this.myTree = tree;
    this.token = null;
    this.tokenLen = 0;
    /**
     * always initialize the last extension phase to -1, since no phase was
     * done
     */
    this.lastExtPhase = -1;
    this.gamma = new int[0];
    this.gammaLen = 0;
  }

  /**
   * currentSuffix is the j index of the current phase, and the last explicit extension index + 1.
   * @preconditions the previous extension was explicit
   *
   * @param currentSuffix int
   * @param currentRightEnd int
   */
  protected void goUp(int currentSuffix, int currentRightEnd) {
    /**
     * first save current position in case next extension will be done
     * by the rule 3, and to be able to add the sufix link
     */
    this.previous = (LinkedList<NodeInterface>)this.current.clone();
    if (this.current.getLast() instanceof InternalNode) {
      /**
       * the current node does not have a suffix link attached to it
       */
      if ( ( (InternalNode)this.current.getLast()).getSuffixLink() == null) {
        /**
         * this happens only after at least one explicit extension
         * with InternalNode creation was made in this phase,
         * otherwise I would have had a suffix link;
         * note that if the first node on the current list is the root,
         * we cannot follow any suffix link
         */
        if ( (InternalNode)this.current.getFirst() !=
            this.myTree.getRoot()) {
          int leftIndex = ( (InternalNode)this.current.getLast()).
              getLeftIndex();
          int length = ( (InternalNode)this.current.getLast()).
              getLength();
          this.gamma = this.myTree.getSubArrayInt(leftIndex, length);
          this.gammaLen = length;
          this.current.removeLast();
          this.current.addLast( ( (InternalNode)this.current.getFirst()).
                               getSuffixLink());
          this.current.removeFirst();
        }
        else {
          int leftIndex = currentSuffix;
          int length = currentRightEnd - currentSuffix;
          this.gamma = this.myTree.getSubArrayInt(leftIndex, length);
          this.gammaLen = length;
          if (this.current.size() > 1) {
            this.current.removeLast();
          }
        }
      }
      /**
       * the current node has a suffix link attached to it;
       * note that this node has a path S[last-explicit-extension-index...phase-of-last-explicit-1]
       * gamma in this case is S[phase-of-last-explicit...current-phase-1]
       */
      else {
        this.gamma = this.myTree.getSubArrayInt(this.lastExtPhase,
                                                currentRightEnd -
                                                this.lastExtPhase);
        this.gammaLen = currentRightEnd - this.lastExtPhase;
        if (this.current.size() > 1) {
          this.current.removeFirst();
        }
        this.current.addLast( ( (InternalNode)this.current.getFirst()).
                             getSuffixLink());
        this.current.removeFirst();
      }
    }
    else {
      /**
       * the last node of the current list is a LeafNode; this happens
       * when, in the previous extension I went down, the current gamma
       * ended on the branch to a leaf node, and I did not perform any
       * explicit extension
       */
      int leftIndex = currentSuffix;
      int length = currentRightEnd - currentSuffix;
      this.gamma = this.myTree.getSubArrayInt(leftIndex, length);
      this.gammaLen = length;
      this.current.removeLast();
      InternalNode next = (InternalNode) ( (
          InternalNode)this.current.getFirst()).getSuffixLink();
      /**
       * in case the parent of this leaf is not the root, follow the
       * suffix link
       */
      if (next != null) {
        this.current.addLast(next);
        this.current.removeLast();
      }
    }
  }

  /**
   * walks down from node s(v) along the path gamma, using skip/count trick
   */
  protected void goDown() {
    boolean where = true;
    while ( (where) && (gammaLen > 0)) {
      int branch = this.gamma[0];
      where = this.findChild(branch);
    }
  }

  /**
   * Finds the child of the current node that has branchStart as its first character;
   * this function will succeed in finding the child since the string S[j-1..i]
   * is already in the tree returns true if there are more branches to be followed.
   *
   * @param branchStart int
   * @return boolean
   */
  protected boolean findChild(int branchStart) {
    /**
     * NOTE: findChild is called only when gamma is not empty; this means
     * that the curent node is an InternalNode
     * also, since the substring S[j..i] is already in the tree,
     * we are bounded to find a child that starts with the first char of gamma.
     */
    NodeInterface temp = ( (InternalNode)this.current.
                          getLast()).getFirstChild();
    /**
     * I need to preserve the previous node in my search, in case my gamma ends
     * on a branch, and that branch is not to the first child
     */
    NodeInterface tempP = temp;
    /**
     * here the fact that a child node can be a leaf does not influence the result,
     * since if gamma's first symbol is found on a branch of a LeafNode
     * of the current string, gamma's length will be less than
     * the real current rightEnd of that branch
     */
    int[] branch = this.myTree.getSubArrayInt(temp.getLeftIndex(),
                                              temp.getLength());
    int start = branch[0];
    /**
     * find the child whos branch starts with the first char of gamma
     */
    while (start > branchStart) {
      tempP = temp;
      temp = temp.getRightSybling();
      branch = this.myTree.getSubArrayInt(temp.getLeftIndex(), temp.getLength());
      start = branch[0];
    }
    /**
     * the this.current list has only one element when the last explicit
     * extension was made from root
     */
    if (this.current.size() > 1) {
      this.current.removeFirst();
    }
    this.current.addLast(temp);
    /**
     * if gamma's length is greater than the length of the branch, return true
     * and set gamma to the remaining string;
     * if gamma's length is equal to the branch length, return false, and set gamma to
     * empty string; string S[j..i] finishes at current node
     * if gamma's length is less than the branch legth, string S[j..i] ends
     * somewhere inside this branch, leave gamma as it is, and return false
     */
    if (gammaLen > (temp.getLength())) {
      Token t = new Token();
      t.setToken(this.gamma);
      this.gamma = t.getSubArrayInt(temp.getLength());
      this.gammaLen = this.gamma.length;
      return true;
    }
    else {
      if (gammaLen == (temp.getLength())) {
        this.gamma = new int[0];
        this.gammaLen = 0;
        return false;
      }
      else {
        /**
         * add both the node whos branch starts with first char of gammma
         * and its left sybling, because we need it to update its right sybling
         * link
         * if the node is the first child, it has no left sybling,
         * so we leave only two nodes in the current list
         */
        if (tempP != temp) {
          this.current.add(1, tempP);
        }
        return false;
      }
    }
  }

  /**
   * just before ending the current phase, after an implicit extension
   * was made
   */
  protected void goToLastExplicit() {
    this.current = (LinkedList)this.previous.clone();
  }
}
