# Supplementary material for: BiGGEsTS: integrated environment for biclustering analysis of time series gene expression data
Source: BMC Res Notes. 2009 Jul 7;2:124. doi: 10.1186/1756-0500-2-124 (PMC2720980; doi:10.1186/1756-0500-2-124)
Supplement: Additional file 3 — Source code of the BiGGEsTS software. The source code of BiGGEsTS. The archive contains two directories, named "biggests" and "smadeira", inside a main directory, named "src". Each of the directories contained in "biggests" and "smadeira" contains the source files of the classes included in the packages identified by the same names. The Javadoc documentation of the source code is available at the official website. [file 1756-0500-2-124-S3.zip › src/smadeira/suffixtrees/SuffixTreeNoErrors.java]

package smadeira.suffixtrees;

import java.io.*;

/**
 * <p>Title: Suffix Tree No Errors</p>
 *
 * <p>Description: A Suffix Tree for identifying
 *                 biclusters with exact patterns (CCC Biclusters).</p>
 *
 * <p>Copyright:   Copyright (C) 2007  Joana P. Gon�alves, Sara C. Madeira
 *                 This program is free software; you can redistribute
 *                 it and/or modify it under the terms of the GNU General
 *                 Public License as published by the Free Software
 *                 Foundation; either version 3 of the License, or
 *                 any later version.
 *
 *                 This program is distributed in the hope that it will
 *                 be useful, but WITHOUT ANY WARRANTY; without even the
 *                 implied warranty of MERCHANTABILITY or FITNESS FOR A
 *                 PARTICULAR PURPOSE.  See the
 *                 <a href="http://www.gnu.org/licenses/gpl.html">
 *                 GNU General Public License</a> for more details.
 * </p>
 *
 * @author Sara C. Madeira
 * @version 1.0
 */
public class SuffixTreeNoErrors
    extends SuffixTree implements Serializable {

  /**
   * Number of maximal ccc-biclusters.
   */
  protected int numberOfMaximalCccBiclusters;

  /**
   * Number of maximal non-trivial ccc-biclusters.
   */
  protected int numberOfMaximalNonTrivialCccBiclusters;

  /**
   *
   */
  protected SuffixTreeNoErrors() {
    super();
    this.root = new InternalNodeNoErrors();
  }

  /**
   *
   * @param numberOfConditions int
   */
  public SuffixTreeNoErrors(int numberOfConditions) {
    super();
    this.root = new InternalNodeNoErrors();
    this.tokens = new ListOfTokensOfSameSize(numberOfConditions);
  }

  /**
   * Compute number of maximal ccc-biclusters.
   */
  public void computeNumberOfMaximalCccBiclusters() {
    //initialize counters
    this.numberOfMaximalCccBiclusters = 0;
    // the root is probably marked as "maximal" although it does not represent any ccc-bicluster
    // the root must not be counted !!!
    if (this.numberOfNodes <= 1) {
      this.computeNumberOfNodes();
      this.computeNumberOfMaximalCccBiclusters(this.root.getFirstChild());
    }
    else {
      this.computeNumberOfMaximalCccBiclusters(this.root.getFirstChild());
    }
  }

  /**
   * Computes the number of maximal ccc-biclusters.
   *
   * @param node NodeInterface
   */
  private void computeNumberOfMaximalCccBiclusters(NodeInterface node) {
    if (node == null) {
      return;
    }
    else {
      if (node instanceof InternalNodeNoErrors) {
        // check if the node is maximal and count it if it is
        if ( ( (InternalNodeNoErrors) node).getIsMaximal() == true) {
          this.numberOfMaximalCccBiclusters++;
        }
        // go down
        this.computeNumberOfMaximalCccBiclusters( ( (InternalNodeNoErrors) node).
                                                 getFirstChild());
        // go right
        this.computeNumberOfMaximalCccBiclusters(node.getRightSybling());
      }
      else {
        if (node instanceof LeafNodeNoErrors) {
          // check if the node is maximal and count it if it is.
          if ( ( (LeafNodeNoErrors) node).getIsMaximal() == true) {
            this.numberOfMaximalCccBiclusters++;
          }
          // go right
          this.computeNumberOfMaximalCccBiclusters(node.getRightSybling());
        }
      }
    }
  }

  /**
   * Compute number of maximal non-trivial ccc-biclusters.
   */
  public void computeNumberOfMaximalNonTrivialCccBiclusters() {
    //initialize counters
    this.numberOfMaximalNonTrivialCccBiclusters = 0;

    // the root must not be counted
    if (this.numberOfNodes <= 1) {
      this.computeNumberOfNodes();
      this.computeNumberOfMaximalCccBiclusters(this.root.getFirstChild());
      this.computeNumberOfMaximalNonTrivialCccBiclusters(this.root);
    }
    else {
      this.computeNumberOfMaximalNonTrivialCccBiclusters(this.root);
    }
  }

  /**
   * Computes the number of maximal non-trivial ccc-biclusters.
   *
   * @param node NodeInterface
   */
  private void computeNumberOfMaximalNonTrivialCccBiclusters(NodeInterface node) {
    if (node == null) {
      return;
    }
    else {
      if (node instanceof InternalNodeNoErrors) {
        if ( ( (InternalNodeNoErrors) node).getIsMaximal() == true &&
            ( (InternalNodeNoErrors) node).getPathLength() > 1) {
          this.numberOfMaximalNonTrivialCccBiclusters++;
        }
        // go down
        this.computeNumberOfMaximalNonTrivialCccBiclusters( ( (
            InternalNodeNoErrors) node).getFirstChild());
        // go right
        this.computeNumberOfMaximalNonTrivialCccBiclusters(node.getRightSybling());
      }
      else {
        if (node instanceof LeafNodeNoErrors) {
          // the maximal ccc-biclusters in the leaves are always trivial (only have one row)
          // go right
          this.computeNumberOfMaximalNonTrivialCccBiclusters(node.
              getRightSybling());
        }
        else {
          return;
        }
      }
    }
  }

  /**
   * Compute number of nodes (total, leaves and internal), number of maximal ccc-biclusters and
   * number of maximal non-trivial ccc-biclusters.
   */
  public void computeSuffixTreeStatistics() {
    //initialize counters
    this.numberOfNodes = 1; // root
    this.numberOfLeafNodes = 0;
    this.numberOfInternalNodes = 0;
    this.numberOfMaximalCccBiclusters = 0;
    this.numberOfMaximalNonTrivialCccBiclusters = 0;
    this.computeSuffixTreeStatistics(this.root.getFirstChild());
  }

  /**
   * Used recursively.
   *
   * @param node NodeInterface
   */
  private void computeSuffixTreeStatistics(NodeInterface node) {
    if (node == null) {
      return;
    }
    else {
      this.numberOfNodes++;
      // check if it's an internal node
      if (node instanceof InternalNodeNoErrors) {
        this.numberOfInternalNodes++;
        //  check if its maximal
        if ( ( (InternalNodeNoErrors) node).getIsMaximal() == true) {
          this.numberOfMaximalCccBiclusters++;
          // check if it's non-trivial
          if ( ( (InternalNodeNoErrors) node).getPathLength() > 1) {
            this.numberOfMaximalNonTrivialCccBiclusters++;
          }
        }
        // go down
        this.computeSuffixTreeStatistics( ( (InternalNodeNoErrors) node).
                                         getFirstChild());
        // go right
        this.computeSuffixTreeStatistics(node.getRightSybling());
      }
      else {
        if (node instanceof LeafNodeNoErrors) {
          this.numberOfLeafNodes++;
          // the maximal ccc-biclusters in the leaves are always trivial (only have one row)
          //  check if its maximal
          if ( ( (LeafNodeNoErrors) node).getIsMaximal() == true) {
            this.numberOfMaximalCccBiclusters++;
          }
          // go right
          this.computeSuffixTreeStatistics(node.getRightSybling());
        }
        else {
          return;
        }
      }
    }
  }

  // ###################################################################################################################
  // ############################################# METHODS TO ADD INFO TO THE NODES ####################################
  // ###################################################################################################################

  // ###################### MARK THE NODES THAT CORRESPOND TO NON-MAXIMAL CCC-BICLUSTERS
  /**
   * Method to mark the nodes that are not maximal biclusters.
   * All the nodes are "right-maximal" but only the ones that are "rigth and left maximal" are true maximal biclusters.
   */
  public void addIsNotLeftMaximal() {
    InternalNodeNoErrors root = (InternalNodeNoErrors)this.getRoot();
    // the root must will be marked as "maximal" although it does not represent any ccc-bicluster
    this.addIsNotLeftMaximal(root.getFirstChild());
  }

  /**
   * Marks the nodes that correspond to non-maximal ccc-biclusters (no errors).
   *
   * Used recursively!!
   *
   * The pathlength of each node and the number of leaves of each internal node must be computed first!!
   *
   * @param node NodeInterface
   */
  protected void addIsNotLeftMaximal(NodeInterface node) {
    if (node == null) {
      return;
    }
    else {
      if (node instanceof LeafNodeNoErrors) {
        this.addIsNotLeftMaximal_LeafNode( (LeafNodeNoErrors) node);
      }
      else {
        if (node instanceof InternalNodeNoErrors) {
          // get number of rows of the node (numberOfLeaves)
          // get number of rows of its suffix link
          InternalNodeNoErrors suffixLink = (InternalNodeNoErrors) ( (
              InternalNodeNoErrors) node).getSuffixLink();
          if ( ( (InternalNodeNoErrors) suffixLink).getNumberOfLeaves() <=
              ( (InternalNodeNoErrors) node).getNumberOfLeaves()) {
            ( (InternalNodeNoErrors) suffixLink).setIsMaximal(false);
          }
          // go down
          this.addIsNotLeftMaximal( ( (InternalNodeNoErrors) node).
                                   getFirstChild());
          // go right
          NodeInterface rightSybling = node.getRightSybling();
          if (rightSybling != null) {
            this.addIsNotLeftMaximal(rightSybling);
          }
        }
      }
    }
  }

  /**
   *
   * @param node LeafNodeNoErrors
   */
  protected void addIsNotLeftMaximal_LeafNode(LeafNodeNoErrors node) {
    // get number of columns of the node (pathLength)
    // pathLength-1 because the last character is the string terminator
    if (node.getPathLength() - 1 != this.getNumberOfConditions() ||
        node.getLength() == 1) {
      node.setIsMaximal(false);
    }
    //go right
    NodeInterface rightSybling = node.getRightSybling();
    if (rightSybling != null) {
      this.addIsNotLeftMaximal(rightSybling);
    }
  }

  // ###################################################################################################################
  // ############################################# USEFUL METHODS ######################################################
  // ###################################################################################################################

  // ############# COMPUTE THE FIRST COLUMN OF THE CCC-BICLUSTER (WITHOUT ERRORS) CORRESPONDING TO A GIVEN NODE

  /**
   * Computes the first column of the ccc-bicluster represented by the node passed as parameter.
   *
   * @param node NodeInterface
   * @return int
   */
  public int computeFirstColumn(NodeInterface node) {
    int firstColumn = -1;
    int pathLength = 0;
    if (node instanceof InternalNodeNoErrors) {
      pathLength = ( (InternalNodeNoErrors) node).getPathLength();
    }
    else {
      if (node instanceof LeafNodeNoErrors) {
        pathLength = ( (LeafNodeNoErrors) node).getPathLength();
      }
    }
    int nodeLength = node.getLength();
    int[] intAtLeftIndex = this.getSubArrayInt(node.getLeftIndex(), 1);
    // if intAtLeftIndex = 7810 first firstColumn = 10
    if (pathLength == nodeLength) {
      firstColumn = Integer.parseInt(Integer.toString(intAtLeftIndex[0]).
                                     substring(2));
    }
    else { // pathLength > nodeLength => node is subnode of at least one node
      firstColumn = Integer.parseInt(Integer.toString(intAtLeftIndex[0]).
                                     substring(2)) - (pathLength - nodeLength);
    }
    return (firstColumn);
  }

  // CLASS METHOD
  /**
   * Computes the first column of the ccc-bicluster represented by the node passed as parameter.
   *
   * @param tree SuffixTree
   * @param node NodeInterface
   * @return int
   */
  public static int computeFirstColumn(SuffixTreeNoErrors tree,
                                       NodeInterface node) {
    int firstColumn = -1;
    int pathLength = 0;
    if (node instanceof InternalNodeNoErrors) {
      pathLength = ( (InternalNodeNoErrors) node).getPathLength();
    }
    else {
      if (node instanceof LeafNodeNoErrors) {
        pathLength = ( (LeafNodeNoErrors) node).getPathLength();
      }
    }
    int nodeLength = node.getLength();
    int[] intAtLeftIndex = tree.getSubArrayInt(node.getLeftIndex(), 1);
    // if intAtLeftIndex = 7810 first firstColumn = 10
    if (pathLength == nodeLength) {
      firstColumn = Integer.parseInt(Integer.toString(intAtLeftIndex[0]).
                                     substring(2));
    }
    else { // pathLength > nodeLength => node is subnode of at least one node
      firstColumn = Integer.parseInt(Integer.toString(intAtLeftIndex[0]).
                                     substring(2)) - (pathLength - nodeLength);
    }
    return (firstColumn);
  }

  // ############# COMPUTE THE LAST COLUMN OF THE CCC-BICLUSTER (WITHOUT ERRORS) CORRESPONDING TO A GIVEN NODE

  /**
   * Computes the last column of the ccc-bicluster represented by the node passed as parameter.
   *
   * @param node NodeInterface
   * @return int
   */
  public int computeLastColumn(NodeInterface node) {
    int lastColumn = -1;
    if (node instanceof InternalNodeNoErrors) {
      lastColumn = this.computeFirstColumn(node) +
          ( (InternalNodeNoErrors) node).getPathLength() - 1;
    }
    else {
      if (node instanceof LeafNodeNoErrors) {
        lastColumn = this.computeFirstColumn(node) +
            ( (InternalNodeNoErrors) node).getPathLength() - 2;
      }
    }
    return (lastColumn);
  }

  // CLASS METHOD
  /**
   * Computes the last column of the ccc-bicluster represented by the node passed as parameter in the given tree.
   *
   * @param tree SuffixTree
   * @param node NodeInterface
   * @return int
   */
  public static int computeLastColumn(SuffixTreeNoErrors tree,
                                      NodeInterface node) {
    int lastColumn = -1;
    if (node instanceof InternalNodeNoErrors) {
      lastColumn = tree.computeFirstColumn(node) +
          ( (InternalNodeNoErrors) node).getPathLength() - 1;
    }
    else {
      if (node instanceof LeafNodeNoErrors) {
        lastColumn = tree.computeFirstColumn(node) +
            ( (InternalNodeNoErrors) node).getPathLength() - 2;
      }
    }
    return (lastColumn);
  }

  /**
   * Computes the last column of the ccc-bicluster represented by the node passed as parameter given its first column.
   *
   * @param node NodeInterface
   * @param firstColumn int
   * @return int
   */
  public int computeLastColumn(NodeInterface node, int firstColumn) {
    int lastColumn = -1;
    if (node instanceof InternalNodeNoErrors) {
      lastColumn = firstColumn + ( (InternalNodeNoErrors) node).getPathLength() -
          1;
    }
    else {
      if (node instanceof LeafNodeNoErrors) {
        lastColumn = firstColumn + ( (InternalNodeNoErrors) node).getPathLength() -
            2;
      }
    }
    return (lastColumn);
  }

  // CLASS METHOD
  /**
   * Computes the last column of the ccc-bicluster represented by the node passed as parameter given its first column.
   *
   * @param node NodeInterface
   * @param firstColumn int
   * @return int
   */
  public static int computeLastColumnGivenFirst(NodeInterface node,
                                                int firstColumn) {
    int lastColumn = -1;
    if (node instanceof InternalNodeNoErrors) {
      lastColumn = firstColumn + ( (InternalNodeNoErrors) node).getPathLength() -
          1;
    }
    else {
      if (node instanceof LeafNodeNoErrors) {
        lastColumn = firstColumn + ( (LeafNodeNoErrors) node).getPathLength() -
            2;
      }
    }
    return (lastColumn);
  }

  // ######## COMPUTE ROW (GENE) THAT CORRESPONDS TO A GIVEN LEAF IN THE TREE.
  /**
   * Returns the row (gene) that corresponds to a given leaf in the suffix tree.
   *
   * @param node LeafNodeNoErrors
   * @return int
   */
  public int computeRowNumber(LeafNodeNoErrors node) {
    return (this.getIndex( ( (LeafNodeNoErrors) node).getCoordinates().getPosition()) + 1);
  }

  // CLASS METHOD
  /**
   * Returns the row (gene) that corresponds to a given leaf in the given suffix tree.
   *
   * @param tree SuffixTree
   * @param node LeafNodeNoErrors
   * @return int
   */
  public static int computeRowNumber(SuffixTreeNoErrors tree, LeafNodeNoErrors node) {
    return (tree.getIndex( ( (LeafNodeNoErrors) node).getCoordinates().getPosition()) + 1);
  }

  // ########## COMPUTE NUMBER OF COLUMNS OF THE CCC-BICLUSTER CORRESPONDING TO A GIVEN NODE IN THE TREE

  /**
   * Returns the number of columns of the ccc-bicluster that corresponds to a given node in the suffix tree.
   *
   * @param node NodeInterface
   * @return int
   */
  public int computeNumberOfColumns(NodeInterface node) {
    int numberOfColumns = -1;
    if (node instanceof InternalNodeNoErrors) {
      numberOfColumns = ( (InternalNodeNoErrors) node).getPathLength();
    }
    else {
      if (node instanceof LeafNodeNoErrors) {
        numberOfColumns = ( (LeafNodeNoErrors) node).getPathLength() - 1; // last int is the terminator
      }
    }
    return (numberOfColumns);
  }

  // CLASS METHOD
  /**
   * Returns the number of columns of the ccc-bicluster that corresponds to a given node in a given suffix tree.
   *
   * @param node LeafNodeNoErrors
   * @return int
   */
  public static int computeBiclusterNumberOfColumns(NodeInterface node) {
    int numberOfColumns = -1;
    if (node instanceof InternalNodeNoErrors) {
      numberOfColumns = ( (InternalNodeNoErrors) node).getPathLength();
    }
    else {
      if (node instanceof LeafNodeNoErrors) {
        numberOfColumns = ( (LeafNodeNoErrors) node).getPathLength() - 1; // last int is the terminator
      }
    }
    return (numberOfColumns);
  }

  // ########## COMPUTE NUMBER OF ROWS OF THE CCC-BICLUSTER CORRESPONDING TO A GIVEN NODE IN THE TREE
  /**
   * Returns the number of rows of the ccc-bicluster that corresponds to a given node in the suffix tree.
   *
   * @param node NodeInterface
   * @return int
   */
  public int computeNumberOfRows(NodeInterface node) {
    int numberOfRows = -1;
    if (node instanceof InternalNodeNoErrors) {
      numberOfRows = ( (InternalNodeNoErrors) node).getNumberOfLeaves();
    }
    else {
      if (node instanceof LeafNodeNoErrors) {
        numberOfRows = 1;
      }
    }
    return (numberOfRows);
  }

  //CLASS METHOD
  /**
   * Returns the number of rows of the ccc-bicluster that corresponds to a given node in a given suffix tree.
   *
   * @param node NodeInterface
   * @return int
   */
  public static int computeBiclusterNumberOfRows(NodeInterface node) {
    int numberOfRows = -1;
    if (node instanceof InternalNodeNoErrors) {
      numberOfRows = ( (InternalNodeNoErrors) node).getNumberOfLeaves();
    }
    else {
      if (node instanceof LeafNodeNoErrors) {
        numberOfRows = 1;
      }
    }
    return (numberOfRows);
  }

  // COMPUTE THE NUMBER OF COLUMNS (CONDITIONS) IN THE GENE EXPRESSION MATRIX USED TO CONSTRUCT THE SUFFIX TREE
  /**
   * Returns the number of conditions in the expression matrix used to construct this suffix tree.
   * @return int
   */
  public int getNumberOfConditions() {
    return ( ( (ListOfTokensOfSameSize)this.tokens).getTokenSize() - 1);
  }

  // COMPUTE THE NUMBER OF ROWS (GENES) IN THE GENE EXPRESSION MATRIX USED TO CONSTRUCT THE SUFFIX TREE
  /**
   * Returns the number of genes in the expression matrix used to construct this suffix tree.
   * @return int
   */
  public int getNumberOfGenes() {
    return (this.tokens.getTokenOfArrays().size());
  }

} // END CLASS
