# Supplementary material for: BiGGEsTS: integrated environment for biclustering analysis of time series gene expression data
Source: BMC Res Notes. 2009 Jul 7;2:124. doi: 10.1186/1756-0500-2-124 (PMC2720980; doi:10.1186/1756-0500-2-124)
Supplement: Additional file 3 — Source code of the BiGGEsTS software. The source code of BiGGEsTS. The archive contains two directories, named "biggests" and "smadeira", inside a main directory, named "src". Each of the directories contained in "biggests" and "smadeira" contains the source files of the classes included in the packages identified by the same names. The Javadoc documentation of the source code is available at the official website. [file 1756-0500-2-124-S3.zip › src/smadeira/suffixtrees/SuffixTreeNoErrorsPrinter.java]

package smadeira.suffixtrees;

import java.io.*;

/**
 * <p>Title: Suffix Tree No Errors Printer</p>
 *
 * <p>Description: Printer of a Suffix Tree for identifying
 *                 biclusters with exact patterns (CCC Biclusters).</p>
 *
 * <p>Copyright:   Copyright (C) 2007  Joana P. Gon�alves, Sara C. Madeira
 *                 This program is free software; you can redistribute
 *                 it and/or modify it under the terms of the GNU General
 *                 Public License as published by the Free Software
 *                 Foundation; either version 3 of the License, or
 *                 any later version.
 *
 *                 This program is distributed in the hope that it will
 *                 be useful, but WITHOUT ANY WARRANTY; without even the
 *                 implied warranty of MERCHANTABILITY or FITNESS FOR A
 *                 PARTICULAR PURPOSE.  See the
 *                 <a href="http://www.gnu.org/licenses/gpl.html">
 *                 GNU General Public License</a> for more details.
 * </p>
 *
 * @author Sara C. Madeira
 * @version 1.0
 */
public class SuffixTreeNoErrorsPrinter
    extends SuffixTreePrinter {

// ##################### PRINT MAXIMAL BICLUSTERS - LINEAR TIME #############################3333

  /**
   * Prints all the maximal biclusters in linear time.
   *
   * @param tree SuffixTreeNoErrors
   * @param isVBTP boolean
   * @param numberOfGenesInExpressionMatrix int
   */
  public static void printMaximalBiclustersInLinearTime(SuffixTreeNoErrors tree,
      boolean isVBTP, int numberOfGenesInExpressionMatrix) {
    // the root is not a bicluster
    boolean isMaximalBicluster = false;
    NodeInterface firstChild = ( (InternalNodeNoErrors) tree.getRoot()).
        getFirstChild();
    SuffixTreeNoErrorsPrinter.printMaximalBiclustersInLinearTime(tree,
        isMaximalBicluster, firstChild, "", isVBTP,
        numberOfGenesInExpressionMatrix);
  }

  /**
   * Used recursively.
   * Called by: public void printMaximalBiclustersInLinearTime().
   *
   * @param tree SuffixTreeNoErrors
   * @param previousNodeIsMaximalBicluster boolean
   * @param node NodeInterface
   * @param depth String
   * @param isVBTP boolean
   * @param numberOfGenesInExpressionMatrix int
   */
  private static void printMaximalBiclustersInLinearTime(SuffixTreeNoErrors
      tree,
      boolean previousNodeIsMaximalBicluster,
      NodeInterface node,
      String depth,
      boolean isVBTP,
      int numberOfGenesInExpressionMatrix) {
    if (node == null) {
      return;
    }
    else {
      String nodeString = new String();
      int firstColumn = -1;
      int lastColumn = -1;
      int numberOfColumns = 0;
      int numberOfRows = 0;
      boolean SuffixTreeNoErrorsPrinterNodeIsMaximalBicluster = false;
      if (node instanceof InternalNodeNoErrors) {
        SuffixTreeNoErrorsPrinterNodeIsMaximalBicluster = ( (
            InternalNodeNoErrors) node).
            getIsMaximal();
        if (SuffixTreeNoErrorsPrinterNodeIsMaximalBicluster == true) { // the bicluster is maximal
          // print bicluster identification together with its rows
          //compute the first column
          firstColumn = tree.computeFirstColumn(node);
          //compute the last column
          lastColumn = tree.computeLastColumnGivenFirst(node, firstColumn);
          //compute number of columns
          numberOfColumns = tree.computeNumberOfColumns(node);
          //compute number of rows
          numberOfRows = tree.computeNumberOfRows(node);
          if (isVBTP == false) {
            nodeString = "#BICLUSTER" + "\t" + numberOfColumns + "\t" +
                firstColumn + "-" + lastColumn + "\t" + numberOfRows + "\t";
          }
          else {
            nodeString = "#BICLUSTER" + "\t" + (numberOfColumns + 1) + "\t" +
                firstColumn + "-" + (lastColumn + 1) + "\t" + numberOfRows +
                "\t";
          }

          System.out.println(depth + nodeString);
        }
        // go down
        NodeInterface firstChild = ( (InternalNodeNoErrors)
                                    node).
            getFirstChild();
        SuffixTreeNoErrorsPrinter.printMaximalBiclustersInLinearTime(tree,
            SuffixTreeNoErrorsPrinterNodeIsMaximalBicluster ||
            previousNodeIsMaximalBicluster,
                  firstChild, depth + "\t", isVBTP,
                  numberOfGenesInExpressionMatrix);
        // go right
        NodeInterface rightSybling = node.getRightSybling();
        if (rightSybling != null) {
          SuffixTreeNoErrorsPrinter.printMaximalBiclustersInLinearTime(tree,
              previousNodeIsMaximalBicluster, rightSybling, depth, isVBTP,
              numberOfGenesInExpressionMatrix);
        }
      }
      else {
        if (node instanceof LeafNodeNoErrors) {
          SuffixTreeNoErrorsPrinterNodeIsMaximalBicluster = ( (LeafNodeNoErrors)
              node).getIsMaximal();
          if (SuffixTreeNoErrorsPrinterNodeIsMaximalBicluster == true) { // the bicluster is maximal
            // print bicluster identification together with its rows
            //compute the first column
            firstColumn = tree.computeFirstColumn(node);
            //compute the last column
            lastColumn = tree.computeLastColumnGivenFirst(node,
                firstColumn);
            //compute number of columns
            numberOfColumns = tree.computeNumberOfColumns(node);
            //compute number of rows
            numberOfRows = tree.computeNumberOfRows(node);
            if (isVBTP == false) {
              nodeString = "#BICLUSTER" + "\t" + (numberOfColumns - 1) + "\t" +
                  firstColumn + "-" + lastColumn + "\t" + numberOfRows + "\t";
            }
            else {
              nodeString = "#BICLUSTER" + "\t" + numberOfColumns + "\t" +
                  firstColumn + "-" + (lastColumn + 1) + "\t" + numberOfRows +
                  "\t";
            }

            System.out.println(depth + nodeString);
            // print row number
            // int rowNumber = tree.computeRowNumber( (LeafNodeNoErrors) node);
            // IN ORDER TO WORK WITH GENE SHIFTS
            int rowNumber = tree.computeRowNumber( (LeafNodeNoErrors) node) %
                numberOfGenesInExpressionMatrix;
            if (rowNumber == 0) {
              rowNumber = numberOfGenesInExpressionMatrix;
            }
            System.out.println(depth + rowNumber);
          }
          else {
            if (previousNodeIsMaximalBicluster == true) {
              // get row number
              // IN ORDER TO WORK WITH GENE SHIFTS
              int rowNumber = tree.computeRowNumber( (LeafNodeNoErrors) node) %
                  numberOfGenesInExpressionMatrix;
              if (rowNumber == 0) {
                rowNumber = numberOfGenesInExpressionMatrix;
              }
              System.out.println(depth + rowNumber);
            }
          }
          // go right
          NodeInterface rightSybling = node.getRightSybling();
          if (rightSybling != null) {
            SuffixTreeNoErrorsPrinter.printMaximalBiclustersInLinearTime(tree,
                previousNodeIsMaximalBicluster, rightSybling, depth, isVBTP,
                numberOfGenesInExpressionMatrix);
          }
        }
      }
    }
  }

//######### TO FILE

  /**
   * Prints all the maximal biclusters into a file in linear time.
   *
   * @param tree SuffixTreeNoErrors
   * @param filename String
   * @param isVBTP boolean
   * @param numberOfGenesInExpressionMatrix int
   * @throws IOException
   */
  public static void printMaximalBiclustersInLinearTimeToFile(
      SuffixTreeNoErrors tree, String filename, boolean isVBTP,
      int numberOfGenesInExpressionMatrix) throws IOException {

    PrintWriter fileOut = new PrintWriter(new BufferedWriter(new FileWriter(
        filename)), true);

    // the root is not a bicluster
    boolean isMaximalBicluster = false;
    NodeInterface firstChild = ( (InternalNodeNoErrors) tree.
                                getRoot()).
        getFirstChild();
    SuffixTreeNoErrorsPrinter.printMaximalBiclustersInLinearTimeToFile(tree,
        fileOut, isMaximalBicluster,
        firstChild, "", isVBTP, numberOfGenesInExpressionMatrix);
    fileOut.close();
  }

  /**
   * Used recursively. Called by: public void printMaximalBiclustersInLinearTimeTo().
   *
   * @param tree SuffixTreeNoErrors
   * @param fileOut PrintWriter
   * @param previousNodeIsMaximalBicluster boolean
   * @param node NodeInterface
   * @param depth String
   * @param VBTP boolean
   * @param numberOfGenesInExpressionMatrix int
   */
  private static void printMaximalBiclustersInLinearTimeToFile(
      SuffixTreeNoErrors tree, PrintWriter fileOut,
      boolean previousNodeIsMaximalBicluster, NodeInterface node, String depth,
      boolean VBTP, int numberOfGenesInExpressionMatrix) {

    if (node == null) {
      return;
    }
    else {
      String nodeString = new String();
      int firstColumn = -1;
      int lastColumn = -1;
      int numberOfColumns = 0;
      int numberOfRows = 0;
      boolean SuffixTreeNoErrorsPrinterNodeIsMaximalBicluster = false;
      if (node instanceof InternalNodeNoErrors) {
        SuffixTreeNoErrorsPrinterNodeIsMaximalBicluster = ( (
            InternalNodeNoErrors) node).
            getIsMaximal();
        if (SuffixTreeNoErrorsPrinterNodeIsMaximalBicluster == true) { // the bicluster is maximal
          // print bicluster identification together with its rows
          //compute the first column
          firstColumn = tree.computeFirstColumn(node);
          //compute the last column
          lastColumn = tree.computeLastColumnGivenFirst(node, firstColumn);
          //compute number of columns
          numberOfColumns = tree.computeNumberOfColumns(node);
          //compute number of rows
          numberOfRows = tree.computeNumberOfRows(node);
          if (VBTP == false) {
            nodeString = "#BICLUSTER" + "\t" + numberOfColumns + "\t" +
                firstColumn + "-" + lastColumn + "\t" + numberOfRows + "\t";
          }
          else {
            nodeString = "#BICLUSTER" + "\t" + (numberOfColumns + 1) + "\t" +
                firstColumn + "-" + (lastColumn + 1) + "\t" + numberOfRows +
                "\t";
          }
          fileOut.println(depth + nodeString);
        }
        // go down
        NodeInterface firstChild = ( (InternalNodeNoErrors)
                                    node).
            getFirstChild();
        SuffixTreeNoErrorsPrinter.printMaximalBiclustersInLinearTimeToFile(tree,
            fileOut,
            SuffixTreeNoErrorsPrinterNodeIsMaximalBicluster ||
            previousNodeIsMaximalBicluster,
            firstChild, depth + "\t", VBTP, numberOfGenesInExpressionMatrix);
        // go right
        NodeInterface rightSybling = node.getRightSybling();
        if (rightSybling != null) {
          SuffixTreeNoErrorsPrinter.printMaximalBiclustersInLinearTimeToFile(
              tree, fileOut,
              previousNodeIsMaximalBicluster,
              rightSybling, depth, VBTP, numberOfGenesInExpressionMatrix);
        }
      }
      else {
        if (node instanceof LeafNodeNoErrors) {
          SuffixTreeNoErrorsPrinterNodeIsMaximalBicluster = ( (LeafNodeNoErrors)
              node).getIsMaximal();
          if (SuffixTreeNoErrorsPrinterNodeIsMaximalBicluster == true) { // the bicluster is maximal
            // print bicluster identification together with its rows
            //compute the first column
            firstColumn = tree.computeFirstColumn(node);
            //compute the last column
            lastColumn = tree.computeLastColumnGivenFirst(node, firstColumn);
            //compute number of columns
            numberOfColumns = tree.computeNumberOfColumns(node);
            //compute number of rows
            numberOfRows = tree.computeNumberOfRows(node);
            if (VBTP == false) {
              nodeString = "#BICLUSTER" + "\t" + (numberOfColumns - 1) + "\t" +
                  firstColumn + "-" + lastColumn + "\t" + numberOfRows + "\t";
            }
            else {
              nodeString = "#BICLUSTER" + "\t" + numberOfColumns + "\t" +
                  firstColumn + "-" + (lastColumn + 1) + "\t" + numberOfRows +
                  "\t";
            }
            fileOut.println(depth + nodeString);
            //print row number
            //int rowNumber = tree.computeRowNumber( (LeafNodeNoErrors) node);
            // IN ORDER TO WORK WITH GENE SHIFTS
            int rowNumber = tree.computeRowNumber( (LeafNodeNoErrors) node) %
                numberOfGenesInExpressionMatrix;
            if (rowNumber == 0) {
              rowNumber = numberOfGenesInExpressionMatrix;
            }
            fileOut.println(depth + rowNumber);
          }
          else {
            if (previousNodeIsMaximalBicluster == true) {
              //get row number
              //int rowNumber = tree.computeRowNumber( (LeafNodeNoErrors) node);
              // IN ORDER TO WORK WITH GENE SHIFTS
              int rowNumber = tree.computeRowNumber( (LeafNodeNoErrors) node) %
                  numberOfGenesInExpressionMatrix;
              if (rowNumber == 0) {
                rowNumber = numberOfGenesInExpressionMatrix;
              }
              fileOut.println(depth + rowNumber);
            }
          }
          // go right
          NodeInterface rightSybling = node.getRightSybling();
          if (rightSybling != null) {
            SuffixTreeNoErrorsPrinter.printMaximalBiclustersInLinearTimeToFile(
                tree, fileOut,
                previousNodeIsMaximalBicluster,
                rightSybling, depth, VBTP, numberOfGenesInExpressionMatrix);
          }
        }
      }
    }
  }

// ##################### PRINT MAXIMAL BICLUSTERS WITH GENE NAMES - LINEAR TIME #############################

  /**
   * Prints all the maximal biclusters together with the gene names in linear time .
   *
   * @param tree SuffixTreeNoErrors
   * @param geneNames String[]
   * @param isVBTP boolean
   * @param numberOfGenesInExpressionMatrix int
   */
  public static void printMaximalBiclustersWithGeneNamesInLinearTime(
      SuffixTreeNoErrors tree, String[]
      geneNames, boolean isVBTP, int numberOfGenesInExpressionMatrix) {
    boolean isMaximalBicluster = false;
    NodeInterface firstChild = ( (InternalNodeNoErrors) tree.
                                getRoot()).
        getFirstChild();
    SuffixTreeNoErrorsPrinter.printMaximalBiclustersWithGeneNamesInLinearTime(
        tree, geneNames,
        isMaximalBicluster, firstChild, "", isVBTP,
        numberOfGenesInExpressionMatrix);
  }

  /**
   * Prints all the maximal biclusters together with the gene names in linear time.
   *
   * @param tree SuffixTreeNoErrors
   * @param geneNames String[]
   * @param previousNodeIsMaximalBicluster boolean
   * @param node NodeInterface
   * @param depth String
   * @param isVBTP boolean
   * @param numberOfGenesInExpressionMatrix int
   */
  private static void printMaximalBiclustersWithGeneNamesInLinearTime(
      SuffixTreeNoErrors tree,
      String[] geneNames,
      boolean previousNodeIsMaximalBicluster,
      NodeInterface node,
      String depth, boolean isVBTP, int numberOfGenesInExpressionMatrix) {
    if (node == null) {
      return;
    }
    else {
      String nodeString = new String();
      int firstColumn = -1;
      int lastColumn = -1;
      int numberOfColumns = 0;
      int numberOfRows = 0;
      boolean SuffixTreeNoErrorsPrinterNodeIsMaximalBicluster = false;
      if (node instanceof InternalNodeNoErrors) {
        SuffixTreeNoErrorsPrinterNodeIsMaximalBicluster = ( (
            InternalNodeNoErrors) node).
            getIsMaximal();
        if (SuffixTreeNoErrorsPrinterNodeIsMaximalBicluster == true) { // the bicluster is maximal
          // print bicluster identification together with its rows
          //compute the first column
          firstColumn = tree.computeFirstColumn(node);
          //compute the last column
          lastColumn = tree.computeLastColumnGivenFirst(node, firstColumn);
          //compute number of columns
          numberOfColumns = tree.computeNumberOfColumns(node);
          //compute number of rows
          numberOfRows = tree.computeNumberOfRows(node);
          if (isVBTP == false) {
            nodeString = "#BICLUSTER" + "\t" + numberOfColumns + "\t" +
                firstColumn +
                "-" + lastColumn + "\t" + numberOfRows + "\t";
          }
          else {
            nodeString = "#BICLUSTER" + "\t" + (numberOfColumns + 1) + "\t" +
                firstColumn +
                "-" + (lastColumn + 1) + "\t" + numberOfRows + "\t";
          }

          System.out.println(depth + nodeString);
        }

        // go down
        NodeInterface firstChild = ( (InternalNodeNoErrors)
                                    node).
            getFirstChild();
        SuffixTreeNoErrorsPrinter.
            printMaximalBiclustersWithGeneNamesInLinearTime(tree, geneNames,
            SuffixTreeNoErrorsPrinterNodeIsMaximalBicluster ||
            previousNodeIsMaximalBicluster,
            firstChild, depth + "\t", isVBTP, numberOfGenesInExpressionMatrix);
        // go right
        NodeInterface rightSybling = node.getRightSybling();
        if (rightSybling != null) {
          SuffixTreeNoErrorsPrinter.
              printMaximalBiclustersWithGeneNamesInLinearTime(tree, geneNames,
              previousNodeIsMaximalBicluster,
              rightSybling, depth, isVBTP, numberOfGenesInExpressionMatrix);
        }
      }
      else {
        if (node instanceof LeafNodeNoErrors) {
          SuffixTreeNoErrorsPrinterNodeIsMaximalBicluster = ( (LeafNodeNoErrors)
              node).getIsMaximal();
          if (SuffixTreeNoErrorsPrinterNodeIsMaximalBicluster == true) { // the bicluster is maximal
            // print bicluster identification together with its rows
            //compute the first column
            firstColumn = tree.computeFirstColumn(node);
            //compute the last column
            lastColumn = tree.computeLastColumnGivenFirst(node,
                firstColumn);
            //compute number of columns
            numberOfColumns = tree.computeNumberOfColumns(node);
            //compute number of rows
            numberOfRows = tree.computeNumberOfRows(node);
            if (isVBTP == false) {
              nodeString = "#BICLUSTER" + "\t" + (numberOfColumns - 1) + "\t" +
                  firstColumn + "-" + lastColumn + "\t" + numberOfRows + "\t";
            }
            else {
              nodeString = "#BICLUSTER" + "\t" + numberOfColumns + "\t" +
                  firstColumn + "-" + (lastColumn + 1) + "\t" + numberOfRows +
                  "\t";
            }

            System.out.println(depth + nodeString);
            // get row number
            int rowNumber = tree.computeRowNumber( (LeafNodeNoErrors) node) %
                numberOfGenesInExpressionMatrix;
            if (rowNumber == 0) {
              rowNumber = numberOfGenesInExpressionMatrix;
            }
            // get gene name
            String geneName = geneNames[rowNumber - 1];
            nodeString = "" + rowNumber + " " + geneName;
            System.out.println(depth + nodeString);
          }
          else {
            if (previousNodeIsMaximalBicluster == true) {
              //print row number and gene name
              // get row number
              int rowNumber = tree.computeRowNumber( (LeafNodeNoErrors)
                  node) % numberOfGenesInExpressionMatrix;
              if (rowNumber == 0) {
                rowNumber = numberOfGenesInExpressionMatrix;
              }
              // get gene name
              String geneName = geneNames[rowNumber - 1];
              nodeString = "" + rowNumber + " " + geneName;
              System.out.println(depth + nodeString);
            }
          }

          // go right
          NodeInterface rightSybling = node.getRightSybling();
          if (rightSybling != null) {
            SuffixTreeNoErrorsPrinter.
                printMaximalBiclustersWithGeneNamesInLinearTime(tree, geneNames,
                previousNodeIsMaximalBicluster,
                rightSybling, depth, isVBTP, numberOfGenesInExpressionMatrix);
          }
        }
      }
    }
  }

//########## TO FILE

  /**
   * Prints all the maximal biclusters together with the gene names to a file in linear time.
   *
   * @param tree SuffixTreeNoErrors
   * @param filename String
   * @param geneNames String[]
   * @param isVBTP boolean
   * @param numberOfGenesInExpressionMatrix int
   * @throws IOException
   */
  public static void printMaximalBiclustersWithGeneNamesInLinearTimeToFile(
      SuffixTreeNoErrors tree, String
      filename,
      String[] geneNames, boolean isVBTP, int numberOfGenesInExpressionMatrix) throws
      IOException {

    PrintWriter fileOut = new PrintWriter(new BufferedWriter(new FileWriter(
        filename)), true);

    // the root is not a bicluster
    boolean isMaximalBicluster = false;
    NodeInterface firstChild = ( (InternalNodeNoErrors) tree.
                                getRoot()).
        getFirstChild();
    SuffixTreeNoErrorsPrinter.
        printMaximalBiclustersWithGeneNamesInLinearTimeToFile(tree, fileOut,
        geneNames,
        isMaximalBicluster,
        firstChild, "", isVBTP, numberOfGenesInExpressionMatrix);
    fileOut.close();
  }

  /**
   * Used recursively. Called by public void printMaximalBiclustersInLinearTimeToFile(String filename, String[] geneNames).
   *
   * @param tree SuffixTreeNoErrors
   * @param fileOut PrintWriter
   * @param geneNames String[]
   * @param previousNodeIsMaximalBicluster boolean
   * @param node NodeInterface
   * @param depth String
   * @param isVBTP boolean
   * @param numberOfGenesInExpressionMatrix int
   */
  private static void printMaximalBiclustersWithGeneNamesInLinearTimeToFile(
      SuffixTreeNoErrors tree,
      PrintWriter fileOut, String[] geneNames,
      boolean previousNodeIsMaximalBicluster, NodeInterface node, String depth,
      boolean isVBTP, int numberOfGenesInExpressionMatrix) {
    if (node == null) {
      return;
    }
    else {
      String nodeString = new String();
      int firstColumn = -1;
      int lastColumn = -1;
      int numberOfColumns = 0;
      int numberOfRows = 0;
      boolean SuffixTreeNoErrorsPrinterNodeIsMaximalBicluster = false;
      if (node instanceof InternalNodeNoErrors) {
        SuffixTreeNoErrorsPrinterNodeIsMaximalBicluster = ( (
            InternalNodeNoErrors) node).
            getIsMaximal();
        if (SuffixTreeNoErrorsPrinterNodeIsMaximalBicluster == true) { // the bicluster is maximal
          // print bicluster identification together with its rows
          //compute the first column
          firstColumn = tree.computeFirstColumn(node);
          //compute the last column
          lastColumn = tree.computeLastColumnGivenFirst(node, firstColumn);
          //compute number of columns
          numberOfColumns = tree.computeNumberOfColumns(node);
          //compute number of rows
          numberOfRows = tree.computeNumberOfRows(node);
          if (isVBTP == false) {
            nodeString = "#BICLUSTER" + "\t" + numberOfColumns + "\t" +
                firstColumn +
                "-" + lastColumn + "\t" + numberOfRows + "\t";
          }
          else {
            nodeString = "#BICLUSTER" + "\t" + (numberOfColumns + 1) + "\t" +
                firstColumn +
                "-" + (lastColumn + 1) + "\t" + numberOfRows + "\t";
          }

          fileOut.println(depth + nodeString);
        }
        // go down
        NodeInterface firstChild = ( (InternalNodeNoErrors)
                                    node).
            getFirstChild();
        SuffixTreeNoErrorsPrinter.
            printMaximalBiclustersWithGeneNamesInLinearTimeToFile(tree, fileOut,
            geneNames,
            SuffixTreeNoErrorsPrinterNodeIsMaximalBicluster ||
            previousNodeIsMaximalBicluster,
            firstChild, depth + "\t", isVBTP, numberOfGenesInExpressionMatrix);
        // go right
        NodeInterface rightSybling = node.getRightSybling();
        if (rightSybling != null) {
          SuffixTreeNoErrorsPrinter.
              printMaximalBiclustersWithGeneNamesInLinearTimeToFile(tree,
              fileOut,
              geneNames,
              previousNodeIsMaximalBicluster,
              rightSybling, depth, isVBTP, numberOfGenesInExpressionMatrix);
        }
      }
      else {
        if (node instanceof LeafNodeNoErrors) {
          SuffixTreeNoErrorsPrinterNodeIsMaximalBicluster = ( (LeafNodeNoErrors)
              node).getIsMaximal();
          if (SuffixTreeNoErrorsPrinterNodeIsMaximalBicluster == true) { // the bicluster is maximal
            // print bicluster identification together with its rows
            //compute the first column
            firstColumn = tree.computeFirstColumn(node);
            //compute the last column
            lastColumn = tree.computeLastColumnGivenFirst(node,
                firstColumn);
            //compute number of columns
            numberOfColumns = tree.computeNumberOfColumns(node);
            //compute number of rows
            numberOfRows = tree.computeNumberOfRows(node);
            if (isVBTP == false) {
              nodeString = "#BICLUSTER" + "\t" + (numberOfColumns - 1) + "\t" +
                  firstColumn + "-" + lastColumn + "\t" + numberOfRows + "\t";
            }
            else {
              nodeString = "#BICLUSTER" + "\t" + numberOfColumns + "\t" +
                  firstColumn + "-" + (lastColumn + 1) + "\t" + numberOfRows +
                  "\t";
            }

            fileOut.println(depth + nodeString);

            // get row number
            int rowNumber = tree.computeRowNumber( (LeafNodeNoErrors) node) %
                numberOfGenesInExpressionMatrix;
            if (rowNumber == 0) {
              rowNumber = numberOfGenesInExpressionMatrix;
            }
            // get gene name
            String geneName = geneNames[rowNumber - 1];
            nodeString = "" + rowNumber + " " + geneName;
            fileOut.println(depth + nodeString);
          }
          else {
            if (previousNodeIsMaximalBicluster == true) {
              //print row number and gene name
              // get row number
              int rowNumber = tree.computeRowNumber( (LeafNodeNoErrors)
                  node) % numberOfGenesInExpressionMatrix;
              if (rowNumber == 0) {
                rowNumber = numberOfGenesInExpressionMatrix;
              }
              // get gene name
              String geneName = geneNames[rowNumber - 1];
              nodeString = "" + rowNumber + " " + geneName;
              fileOut.println(depth + nodeString);
            }
          }

          // go right
          NodeInterface rightSybling = node.getRightSybling();
          if (rightSybling != null) {
            SuffixTreeNoErrorsPrinter.
                printMaximalBiclustersWithGeneNamesInLinearTimeToFile(tree,
                fileOut,
                geneNames,
                previousNodeIsMaximalBicluster,
                rightSybling, depth, isVBTP, numberOfGenesInExpressionMatrix);
          }
        }
      }
    }
  }

  // ##################### PRINT MAXIMAL BICLUSTERS WITH GENE NAMES - NOT LINEAR TIME !!!#############################

  /**
   * Prints all maximal biclusters with gene names (NOT LINEAR TIME !!!).
   *
   * @param tree SuffixTreeNoErrors
   * @param geneNames String[]
   * @param isVBTP boolean
   * @param numberOfGenesInExpressionMatrix int
   */
  public static void printMaximalBiclustersWithGeneNames(SuffixTreeNoErrors
      tree, String[] geneNames, boolean isVBTP,
      int numberOfGenesInExpressionMatrix) {
    // the root is not a bicluster
    NodeInterface firstChild = ( (InternalNodeNoErrors) tree.getRoot()).
        getFirstChild();
    SuffixTreeNoErrorsPrinter.printMaximalBiclustersWithGeneNames(tree,
        geneNames, firstChild, isVBTP, numberOfGenesInExpressionMatrix);
  }

  /**
   *
   * @param tree SuffixTreeNoErrors
   * @param geneNames String[]
   * @param node NodeInterface
   * @param isVBTP boolean
   * @param numberOfGenesInExpressionMatrix int
   */
  private static void printMaximalBiclustersWithGeneNames(SuffixTreeNoErrors
      tree, String[] geneNames,
      NodeInterface node, boolean isVBTP, int numberOfGenesInExpressionMatrix) {

    if (node == null) {
      return;
    }
    else {
      String nodeString = new String();
      int firstColumn = -1;
      int lastColumn = -1;
      int numberOfColumns = 0;
      int numberOfRows = 0;
      boolean SuffixTreeNoErrorsPrinterNodeIsMaximalBicluster = false;
      if (node instanceof InternalNodeNoErrors) {
        SuffixTreeNoErrorsPrinterNodeIsMaximalBicluster = ( (
            InternalNodeNoErrors) node).
            getIsMaximal();
        if (SuffixTreeNoErrorsPrinterNodeIsMaximalBicluster == true) { // the bicluster is maximal
          // print bicluster identification together with its rows
          //compute the first column
          firstColumn = tree.computeFirstColumn(node);
          //compute the last column
          lastColumn = tree.computeLastColumnGivenFirst(node, firstColumn);
          //compute number of columns
          numberOfColumns = tree.computeNumberOfColumns(node);
          //compute number of rows
          numberOfRows = tree.computeNumberOfRows(node);
          if (isVBTP == false) {
            nodeString = "#BICLUSTER" + "\t" + numberOfColumns + "\t" +
                firstColumn +
                "-" + lastColumn + "\t" + numberOfRows + "\t";
          }
          else {
            nodeString = "#BICLUSTER" + "\t" + (numberOfColumns + 1) + "\t" +
                firstColumn +
                "-" + (lastColumn + 1) + "\t" + numberOfRows + "\t";
          }

          System.out.println(nodeString);
          // go down
          NodeInterface firstChild = ( (InternalNodeNoErrors)
                                      node).
              getFirstChild();
          SuffixTreeNoErrorsPrinter.printLeavesWithGeneNames(tree, geneNames,
              firstChild, isVBTP, numberOfGenesInExpressionMatrix);
        }
        // go down
        NodeInterface firstChild = ( (InternalNodeNoErrors)
                                    node).
            getFirstChild();
        SuffixTreeNoErrorsPrinter.printMaximalBiclustersWithGeneNames(tree,
            geneNames, firstChild, isVBTP, numberOfGenesInExpressionMatrix);
        // go right
        NodeInterface rightSybling = node.getRightSybling();
        if (rightSybling != null) {
          SuffixTreeNoErrorsPrinter.printMaximalBiclustersWithGeneNames(tree,
              geneNames, rightSybling,
              isVBTP, numberOfGenesInExpressionMatrix);
        }
      }
      else {
        if (node instanceof LeafNodeNoErrors) {
          SuffixTreeNoErrorsPrinterNodeIsMaximalBicluster = ( (LeafNodeNoErrors)
              node).getIsMaximal();
          if (SuffixTreeNoErrorsPrinterNodeIsMaximalBicluster == true) { // the bicluster is maximal
            // print bicluster identification together with its rows
            //compute the first column
            firstColumn = tree.computeFirstColumn(node);
            //compute the last column
            lastColumn = tree.computeLastColumnGivenFirst(node,
                firstColumn);
            //compute number of columns
            numberOfColumns = tree.computeNumberOfColumns(node);
            //compute number of rows
            numberOfRows = tree.computeNumberOfRows(node);
            if (isVBTP == false) {
              nodeString = "#BICLUSTER" + "\t" + (numberOfColumns - 1) + "\t" +
                  firstColumn + "-" + lastColumn + "\t" + numberOfRows + "\t";
            }
            else {
              nodeString = "#BICLUSTER" + "\t" + numberOfColumns + "\t" +
                  firstColumn + "-" + (lastColumn + 1) + "\t" + numberOfRows +
                  "\t";
            }

            System.out.println("" + nodeString);
            // get row number
            int rowNumber = tree.computeRowNumber( (LeafNodeNoErrors) node) %
                numberOfGenesInExpressionMatrix;
            if (rowNumber == 0) {
              rowNumber = numberOfGenesInExpressionMatrix;
            }
            // get gene name
            String geneName = geneNames[rowNumber - 1];
            System.out.println(geneName);
          }
          // go right
          NodeInterface rightSybling = node.getRightSybling();
          if (rightSybling != null) {
            SuffixTreeNoErrorsPrinter.printMaximalBiclustersWithGeneNames(tree,
                geneNames, rightSybling,
                isVBTP, numberOfGenesInExpressionMatrix);
          }
        }
      }
    }
  }

  /**
   * Prints the gene names of the leaves in the subtree of node.
   *
   * @param tree SuffixTreeNoErrors
   * @param geneNames String[]
   * @param node NodeInterface
   * @param isVBTP boolean
   * @param numberOfGenesInExpressionMatrix int
   */
  private static void printLeavesWithGeneNames(SuffixTreeNoErrors tree,
                                               String[] geneNames,
                                               NodeInterface node,
                                               boolean isVBTP,
                                               int numberOfGenesInExpressionMatrix) {

    if (node == null) {
      return;
    }
    else {
      if (node instanceof InternalNodeNoErrors) {
        // go down
        NodeInterface firstChild = ( (InternalNodeNoErrors)
                                    node).
            getFirstChild();
        SuffixTreeNoErrorsPrinter.printLeavesWithGeneNames(tree, geneNames,
            firstChild, isVBTP, numberOfGenesInExpressionMatrix);

        // go right
        NodeInterface rightSybling = node.getRightSybling();
        if (rightSybling != null) {
          SuffixTreeNoErrorsPrinter.printLeavesWithGeneNames(tree, geneNames,
              rightSybling, isVBTP, numberOfGenesInExpressionMatrix);
        }
      }
      else {
        if (node instanceof LeafNodeNoErrors) {
          //get row number
          int rowNumber;
          if (isVBTP) {
            rowNumber = tree.computeRowNumber( (LeafNodeNoErrors) node) %
                numberOfGenesInExpressionMatrix;
            if (rowNumber == 0) {
              rowNumber = numberOfGenesInExpressionMatrix;
            }
          }
          else {
            rowNumber = tree.computeRowNumber( (LeafNodeNoErrors) node);
          }
          // print gene name
          String geneName = geneNames[rowNumber - 1];
          System.out.println(geneName);

          // go right
          NodeInterface rightSybling = node.getRightSybling();
          if (rightSybling != null) {
            SuffixTreeNoErrorsPrinter.printLeavesWithGeneNames(tree, geneNames,
                rightSybling, isVBTP, numberOfGenesInExpressionMatrix);
          }
        }
      }
    }
  }

//################ TO FILE

  /**
   * Prints all the maximal biclusters to a file (NOT LINEAR !!).
   *
   * @param tree SuffixTreeNoErrors
   * @param filename String
   * @param geneNames String[]
   * @param isVBTP boolean
   * @param numberOfGenesInExpressionMatrix int
   * @throws IOException
   */
  public static void printMaximalBiclustersWithGeneNamesToFile(
      SuffixTreeNoErrors tree, String filename,
      String[] geneNames, boolean isVBTP, int numberOfGenesInExpressionMatrix) throws
      IOException {

    PrintWriter fileOut = new PrintWriter(new BufferedWriter(new FileWriter(
        filename)), true);
    // the root is not a bicluster
    NodeInterface firstChild = ( (InternalNodeNoErrors) tree.
                                getRoot()).
        getFirstChild();
    SuffixTreeNoErrorsPrinter.printMaximalBiclustersWithGeneNamesToFile(tree,
        fileOut, geneNames,
        firstChild, isVBTP, numberOfGenesInExpressionMatrix);
    fileOut.close();
  }

  /**
   * Used recursively. Called by: public void printMaximalBiclustersToFile(String filename, String[] geneNames).
   *
   * @param tree SuffixTreeNoErrors
   * @param fileOut PrintWriter
   * @param geneNames String[]
   * @param node NodeInterface
   * @param isVBTP boolean
   * @param numberOfGenesInExpressionMatrix int
   */
  private static void printMaximalBiclustersWithGeneNamesToFile(
      SuffixTreeNoErrors tree, PrintWriter fileOut,
      String[] geneNames, NodeInterface node, boolean isVBTP,
      int numberOfGenesInExpressionMatrix) {

    if (node == null) {
      return;
    }
    else {
      String nodeString = new String();
      int firstColumn = -1;
      int lastColumn = -1;
      int numberOfColumns = 0;
      int numberOfRows = 0;
      boolean SuffixTreeNoErrorsPrinterNodeIsMaximalBicluster = false;
      if (node instanceof InternalNodeNoErrors) {
        SuffixTreeNoErrorsPrinterNodeIsMaximalBicluster = ( (
            InternalNodeNoErrors) node).
            getIsMaximal();
        if (SuffixTreeNoErrorsPrinterNodeIsMaximalBicluster == true) { // the bicluster is maximal
          // print bicluster identification together with its rows
          //compute the first column
          firstColumn = tree.computeFirstColumn(node);
          //compute the last column
          lastColumn = tree.computeLastColumnGivenFirst(node, firstColumn);
          //compute number of columns
          numberOfColumns = tree.computeNumberOfColumns(node);
          //compute number of rows
          numberOfRows = tree.computeNumberOfRows(node);
          if (isVBTP == false) {
            nodeString = "#BICLUSTER" + "\t" + numberOfColumns + "\t" +
                firstColumn +
                "-" + lastColumn + "\t" + numberOfRows + "\t";
          }
          else {
            nodeString = "#BICLUSTER" + "\t" + (numberOfColumns + 1) + "\t" +
                firstColumn +
                "-" + (lastColumn + 1) + "\t" + numberOfRows + "\t";
          }

          fileOut.println(nodeString);
          // go down
          NodeInterface firstChild = ( (InternalNodeNoErrors)
                                      node).
              getFirstChild();
          SuffixTreeNoErrorsPrinter.printLeavesWithGeneNamesToFile(tree,
              fileOut, geneNames, firstChild, isVBTP,
              numberOfGenesInExpressionMatrix);
        }
        // go down
        NodeInterface firstChild = ( (InternalNodeNoErrors)
                                    node).
            getFirstChild();
        SuffixTreeNoErrorsPrinter.printMaximalBiclustersWithGeneNamesToFile(
            tree, fileOut, geneNames,
            firstChild, isVBTP, numberOfGenesInExpressionMatrix);
        // go right
        NodeInterface rightSybling = node.getRightSybling();
        if (rightSybling != null) {
          SuffixTreeNoErrorsPrinter.printMaximalBiclustersWithGeneNamesToFile(
              tree, fileOut, geneNames,
              rightSybling, isVBTP, numberOfGenesInExpressionMatrix);
        }
      }
      else {
        if (node instanceof LeafNodeNoErrors) {
          SuffixTreeNoErrorsPrinterNodeIsMaximalBicluster = ( (LeafNodeNoErrors)
              node).getIsMaximal();
          if (SuffixTreeNoErrorsPrinterNodeIsMaximalBicluster == true) { // the bicluster is maximal
            // print bicluster identification together with its rows
            //compute the first column
            firstColumn = tree.computeFirstColumn(node);
            //compute the last column
            lastColumn = tree.computeLastColumnGivenFirst(node,
                firstColumn);
            //compute number of columns
            numberOfColumns = tree.computeNumberOfColumns(node);
            //compute number of rows
            numberOfRows = tree.computeNumberOfRows(node);
            if (isVBTP == false) {
              nodeString = "#BICLUSTER" + "\t" + (numberOfColumns - 1) + "\t" +
                  firstColumn + "-" + lastColumn + "\t" + numberOfRows + "\t";
            }
            else {
              nodeString = "#BICLUSTER" + "\t" + numberOfColumns + "\t" +
                  firstColumn +
                  "-" + (lastColumn + 1) + "\t" + numberOfRows + "\t";
            }
            fileOut.println(nodeString);
            // get row number
            int rowNumber;
            if (isVBTP) {
              rowNumber = tree.computeRowNumber( (LeafNodeNoErrors) node) %
                  numberOfGenesInExpressionMatrix;
              if (rowNumber == 0) {
                rowNumber = numberOfGenesInExpressionMatrix;
              }
            }
            else {
              rowNumber = tree.computeRowNumber( (LeafNodeNoErrors) node);
            }
            // get gene name
            String geneName = geneNames[rowNumber - 1];
            fileOut.println(geneName);
          }
          // go right
          NodeInterface rightSybling = node.getRightSybling();
          if (rightSybling != null) {
            SuffixTreeNoErrorsPrinter.printMaximalBiclustersWithGeneNamesToFile(
                tree, fileOut, geneNames,
                rightSybling, isVBTP, numberOfGenesInExpressionMatrix);
          }
        }
      }
    }
  }

  /**
   * Prints the gene names of the leaves in the subtree of node to a file.
   *
   * @param tree SuffixTreeNoErrors
   * @param fileOut PrintWriter
   * @param geneNames String[]
   * @param node NodeInterface
   * @param isVBTP boolean
   * @param numberOfGenesInExpressionMatrix int
   */
  private static void printLeavesWithGeneNamesToFile(SuffixTreeNoErrors tree,
      PrintWriter fileOut,
      String[] geneNames,
      NodeInterface node, boolean isVBTP, int numberOfGenesInExpressionMatrix) {

    if (node instanceof InternalNodeNoErrors) {
      // go down
      NodeInterface firstChild = ( (InternalNodeNoErrors) node).
          getFirstChild();
      SuffixTreeNoErrorsPrinter.printLeavesWithGeneNamesToFile(tree, fileOut,
          geneNames, firstChild, isVBTP, numberOfGenesInExpressionMatrix);
      // go right
      NodeInterface rightSybling = node.getRightSybling();
      if (rightSybling != null) {
        SuffixTreeNoErrorsPrinter.printLeavesWithGeneNamesToFile(tree, fileOut,
            geneNames, rightSybling, isVBTP, numberOfGenesInExpressionMatrix);
      }
    }
    else {
      if (node instanceof LeafNodeNoErrors) {
        //get row number
        int rowNumber;
        if (isVBTP) {
          rowNumber = tree.computeRowNumber( (LeafNodeNoErrors) node) %
              numberOfGenesInExpressionMatrix;
          if (rowNumber == 0) {
            rowNumber = numberOfGenesInExpressionMatrix;
          }
        }
        else {
          rowNumber = tree.computeRowNumber( (LeafNodeNoErrors) node);
        }
        // print gene name
        String geneName = geneNames[rowNumber - 1];
        fileOut.println(geneName);
        // go right
        NodeInterface rightSybling = node.getRightSybling();
        if (rightSybling != null) {
          SuffixTreeNoErrorsPrinter.printLeavesWithGeneNamesToFile(tree,
              fileOut, geneNames, rightSybling, isVBTP,
              numberOfGenesInExpressionMatrix);
        }
      }
    }
  }

// ########################## PRINT GENES NAMES AND BICLUSTER PATTERN

  /**
   * Prints all the maximal biclusters together with the genes names and the bicluster pattern.
   *
   * @param tree SuffixTreeNoErrors
   * @param geneNames String[]
   * @param isVBTP boolean
   * @param numberOfGenesInExpressionMatrix int
   * @param matrixUsedToComputeSuffixTree int[][]
   */
  public static void printMaximalBiclustersWithGeneNamesAndPattern(
      SuffixTreeNoErrors tree,
      String[] geneNames, boolean isVBTP, int numberOfGenesInExpressionMatrix,
      int[][] matrixUsedToComputeSuffixTree) {
    // the root is not a bicluster
    NodeInterface firstChild = ( (InternalNodeNoErrors) tree.
                                getRoot()).
        getFirstChild();
    SuffixTreeNoErrorsPrinter.printMaximalBiclustersWithGeneNamesAndPattern(
        tree, geneNames, firstChild,
        isVBTP, numberOfGenesInExpressionMatrix, matrixUsedToComputeSuffixTree);
  }

  /**
   * Prints all the maximal biclusters together with the genes names and the bicluster pattern.
   *
   * @param tree SuffixTreeNoErrors
   * @param geneNames String[]
   * @param node NodeInterface
   * @param isVBTP boolean
   * @param numberOfGenesInExpressionMatrix int
   * @param matrixUsedToComputeSuffixTree int[][]
   */
  private static void printMaximalBiclustersWithGeneNamesAndPattern(
      SuffixTreeNoErrors tree, String[] geneNames,
      NodeInterface node, boolean isVBTP, int numberOfGenesInExpressionMatrix,
      int[][] matrixUsedToComputeSuffixTree) {
    if (node == null) {
      return;
    }
    else {
      String nodeString = new String();
      int firstColumn = -1;
      int lastColumn = -1;
      int numberOfColumns = 0;
      int numberOfRows = 0;
      boolean SuffixTreeNoErrorsPrinterNodeIsMaximalBicluster = false;
      if (node instanceof InternalNodeNoErrors) {
        SuffixTreeNoErrorsPrinterNodeIsMaximalBicluster = ( (
            InternalNodeNoErrors) node).
            getIsMaximal();
        if (SuffixTreeNoErrorsPrinterNodeIsMaximalBicluster == true) { // the bicluster is maximal
          // print bicluster identification together with its rows
          //compute the first column
          firstColumn = tree.computeFirstColumn(node);
          //compute the last column
          lastColumn = tree.computeLastColumnGivenFirst(node, firstColumn);
          //compute number of columns
          numberOfColumns = tree.computeNumberOfColumns(node);
          //compute number of rows
          numberOfRows = tree.computeNumberOfRows(node);
          if (isVBTP == false) {
            nodeString = "#BICLUSTER" + "\t" + numberOfColumns + "\t" +
                firstColumn + "-" + lastColumn + "\t" + numberOfRows + "\t";
          }
          else {
            nodeString = "#BICLUSTER" + "\t" + (numberOfColumns + 1) + "\t" +
                firstColumn + "-" + (lastColumn + 1) + "\t" + numberOfRows +
                "\t";
          }

          System.out.println(nodeString);
          //go down
          NodeInterface firstChild = ( (InternalNodeNoErrors)
                                      node).
              getFirstChild();
          SuffixTreeNoErrorsPrinter.printLeavesWithGeneNamesAndPattern(tree,
              geneNames, firstChild,
              firstColumn, lastColumn, isVBTP,
              numberOfGenesInExpressionMatrix,
              matrixUsedToComputeSuffixTree);
        }
        // go down
        NodeInterface firstChild = ( (InternalNodeNoErrors)
                                    node).
            getFirstChild();
        SuffixTreeNoErrorsPrinter.printMaximalBiclustersWithGeneNamesAndPattern(
            tree, geneNames,
            firstChild, isVBTP, numberOfGenesInExpressionMatrix,
            matrixUsedToComputeSuffixTree);
        // go right
        NodeInterface rightSybling = node.getRightSybling();
        if (rightSybling != null) {
          SuffixTreeNoErrorsPrinter.
              printMaximalBiclustersWithGeneNamesAndPattern(tree, geneNames,
              rightSybling, isVBTP, numberOfGenesInExpressionMatrix,
              matrixUsedToComputeSuffixTree);
        }
      }
      else {
        if (node instanceof LeafNodeNoErrors) {
          SuffixTreeNoErrorsPrinterNodeIsMaximalBicluster = ( (LeafNodeNoErrors)
              node).getIsMaximal();
          if (SuffixTreeNoErrorsPrinterNodeIsMaximalBicluster == true) { // the bicluster is maximal
            // print bicluster identification together with its rows
            //compute the first column
            firstColumn = tree.computeFirstColumn(node);
            //compute the last column
            lastColumn = tree.computeLastColumnGivenFirst(node,
                firstColumn);
            //compute number of columns
            numberOfColumns = tree.computeNumberOfColumns(node);
            //compute number of rows
            numberOfRows = tree.computeNumberOfRows(node);
            if (isVBTP == false) {
              nodeString = "#BICLUSTER" + "\t" + (numberOfColumns - 1) + "\t" +
                  firstColumn + "-" + lastColumn + "\t" + numberOfRows + "\t";
            }
            else {
              nodeString = "#BICLUSTER" + "\t" + numberOfColumns + "\t" +
                  firstColumn + "-" + (lastColumn + 1) + "\t" + numberOfRows +
                  "\t";
            }
            System.out.println("" + nodeString);
            // get row number
            int rowNumber = tree.computeRowNumber( (LeafNodeNoErrors) node);
            //get gene number
            int geneNumber = rowNumber % numberOfGenesInExpressionMatrix;
            if (geneNumber == 0) {
              geneNumber = numberOfGenesInExpressionMatrix;
            }
            // get gene name
            String geneName = geneNames[geneNumber - 1];
            // get pattern
            String pattern = SuffixTreeNoErrorsPrinter.getPattern(
                matrixUsedToComputeSuffixTree, rowNumber, firstColumn,
                lastColumn);
            // print gene name and pattern
            System.out.println(geneName + "\t" + pattern);
          }
          // go right
          NodeInterface rightSybling = node.getRightSybling();
          if (rightSybling != null) {
            SuffixTreeNoErrorsPrinter.
                printMaximalBiclustersWithGeneNamesAndPattern(tree, geneNames,
                rightSybling, isVBTP, numberOfGenesInExpressionMatrix,
                matrixUsedToComputeSuffixTree);
          }
        }
      }
    }
  }

  /**
   * Returns the expression pattern of a ccc-bicluster.
   *
   * @param matrixUsedToComputeSuffixTree int[][]
   * @param rowNumber int
   * @param firstColumn int
   * @param lastColumn int
   * @return String
   */
  public static String getPattern(int[][] matrixUsedToComputeSuffixTree,
                                  int rowNumber,
                                  int firstColumn, int lastColumn) {
    int[] row = matrixUsedToComputeSuffixTree[rowNumber - 1];
    String symbols = new String("");
    for (int i = firstColumn - 1; i < lastColumn; i++) {
      Integer c = new Integer( (new Integer(row[i])).toString().substring(0, 2));
      char ca = (char) c.intValue();
      symbols = symbols + (ca);
    }
    return (symbols);
  }

  /**
   * Prints the gene names of the leaves in the subtree of node.
   *
   * @param tree SuffixTreeNoErrors
   * @param geneNames String[]
   * @param node NodeInterface
   * @param firstColumn int
   * @param lastColumn int
   * @param isVBTP boolean
   * @param numberOfGenesInExpressionMatrix int
   * @param matrixUsedToComputeSuffixTree int[][]
   */
  private static void printLeavesWithGeneNamesAndPattern(SuffixTreeNoErrors
      tree, String[] geneNames,
      NodeInterface node,
      int firstColumn,
      int lastColumn,
      boolean isVBTP,
      int numberOfGenesInExpressionMatrix,
      int[][] matrixUsedToComputeSuffixTree) {

    if (node instanceof InternalNodeNoErrors) {
      // go down
      NodeInterface firstChild = ( (InternalNodeNoErrors) node).
          getFirstChild();
      SuffixTreeNoErrorsPrinter.printLeavesWithGeneNamesAndPattern(tree,
          geneNames, firstChild,
          firstColumn, lastColumn, isVBTP, numberOfGenesInExpressionMatrix,
          matrixUsedToComputeSuffixTree);

      // go right
      NodeInterface rightSybling = node.getRightSybling();
      if (rightSybling != null) {
        SuffixTreeNoErrorsPrinter.printLeavesWithGeneNamesAndPattern(tree,
            geneNames, rightSybling,
            firstColumn, lastColumn, isVBTP, numberOfGenesInExpressionMatrix,
            matrixUsedToComputeSuffixTree);
      }
    }
    else {
      if (node instanceof LeafNodeNoErrors) {
        // get row number
        int geneNumber;
        if (isVBTP) {
          geneNumber = tree.computeRowNumber( (LeafNodeNoErrors) node) %
              numberOfGenesInExpressionMatrix;
          if (geneNumber == 0) {
            geneNumber = numberOfGenesInExpressionMatrix;
          }
        }
        else {
          geneNumber = tree.computeRowNumber( (LeafNodeNoErrors) node);
        }
        // get gene name
        String geneName = geneNames[geneNumber - 1];
        // get pattern
        String pattern = SuffixTreeNoErrorsPrinter.getPattern(
            matrixUsedToComputeSuffixTree, geneNumber,
            firstColumn, lastColumn);
        // print gene name and pattern
        System.out.println(geneName + "\t" + pattern);
        // go right
        NodeInterface rightSybling = node.getRightSybling();
        if (rightSybling != null) {
          SuffixTreeNoErrorsPrinter.printLeavesWithGeneNamesAndPattern(tree,
              geneNames, rightSybling,
              firstColumn, lastColumn, isVBTP, numberOfGenesInExpressionMatrix,
              matrixUsedToComputeSuffixTree);
        }
      }
    }
  }

//#### TO FILE

  /**
   * Prints all the maximal biclusters to a file together with the genes names and the bicluster pattern.
   *
   * @param tree SuffixTreeNoErrors
   * @param filename String
   * @param geneNames String[]
   * @param isVBTP boolean
   * @param numberOfGenesInExpressionMatrix int
   * @param matrixUsedToComputeSuffixTree int[][]
   * @throws IOException
   */
  public static void printMaximalBiclustersWithGeneNamesAndPatternToFile(
      SuffixTreeNoErrors tree, String
      filename, String[] geneNames, boolean isVBTP,
      int numberOfGenesInExpressionMatrix,
      int[][] matrixUsedToComputeSuffixTree) throws IOException {
    PrintWriter fileOut = new PrintWriter(new BufferedWriter(new FileWriter(
        filename)), true);
    // the root is not a bicluster
    NodeInterface firstChild = ( (InternalNodeNoErrors) tree.
                                getRoot()).
        getFirstChild();
    SuffixTreeNoErrorsPrinter.
        printMaximalBiclustersWithGeneNamesAndPatternToFile(tree, fileOut,
        geneNames,
        firstChild, isVBTP, numberOfGenesInExpressionMatrix,
        matrixUsedToComputeSuffixTree);
    fileOut.close();
  }

  /**
   * Used recursively. Called by: Prints all the maximal biclusters to a file together with the genes names and the bicluster pattern.
   *
   * @param tree SuffixTreeNoErrors
   * @param fileOut PrintWriter
   * @param geneNames String[]
   * @param node NodeInterface
   * @param isVBTP boolean
   * @param numberOfGenesInExpressionMatrix int
   * @param matrixUsedToComputeSuffixTree int[][]
   */
  private static void printMaximalBiclustersWithGeneNamesAndPatternToFile(
      SuffixTreeNoErrors tree, PrintWriter
      fileOut, String[] geneNames, NodeInterface node, boolean isVBTP,
      int numberOfGenesInExpressionMatrix,
      int[][] matrixUsedToComputeSuffixTree) {

    if (node == null) {
      return;
    }
    else {
      String nodeString = new String();
      int firstColumn = -1;
      int lastColumn = -1;
      int numberOfColumns = 0;
      int numberOfRows = 0;
      boolean SuffixTreeNoErrorsPrinterNodeIsMaximalBicluster = false;
      if (node instanceof InternalNodeNoErrors) {
        SuffixTreeNoErrorsPrinterNodeIsMaximalBicluster = ( (
            InternalNodeNoErrors) node).
            getIsMaximal();
        if (SuffixTreeNoErrorsPrinterNodeIsMaximalBicluster == true) { // the bicluster is maximal
          // print bicluster identification together with its rows
          //compute the first column
          firstColumn = tree.computeFirstColumn(node);
          //compute the last column
          lastColumn = tree.computeLastColumnGivenFirst(node, firstColumn);
          //compute number of columns
          numberOfColumns = tree.computeNumberOfColumns(node);
          //compute number of rows
          numberOfRows = tree.computeNumberOfRows(node);
          if (isVBTP == false) {
            nodeString = "#BICLUSTER" + "\t" + numberOfColumns + "\t" +
                firstColumn + "-" + lastColumn + "\t" + numberOfRows + "\t";
          }
          else {
            nodeString = "#BICLUSTER" + "\t" + (numberOfColumns + 1) + "\t" +
                firstColumn + "-" + (lastColumn + 1) + "\t" + numberOfRows +
                "\t";
          }
          fileOut.println(nodeString);
          // go down
          NodeInterface firstChild = ( (InternalNodeNoErrors)
                                      node).
              getFirstChild();
          SuffixTreeNoErrorsPrinter.printLeavesWithGeneNamesAndPatternToFile(
              tree, fileOut, geneNames,
              firstChild, firstColumn, lastColumn, isVBTP,
              numberOfGenesInExpressionMatrix, matrixUsedToComputeSuffixTree);
        }
        // go down
        NodeInterface firstChild = ( (InternalNodeNoErrors)
                                    node).
            getFirstChild();
        SuffixTreeNoErrorsPrinter.
            printMaximalBiclustersWithGeneNamesAndPatternToFile(tree, fileOut,
            geneNames, firstChild, isVBTP, numberOfGenesInExpressionMatrix,
            matrixUsedToComputeSuffixTree);
        // go right
        NodeInterface rightSybling = node.getRightSybling();
        if (rightSybling != null) {
          SuffixTreeNoErrorsPrinter.
              printMaximalBiclustersWithGeneNamesAndPatternToFile(tree, fileOut,
              geneNames, rightSybling, isVBTP, numberOfGenesInExpressionMatrix,
              matrixUsedToComputeSuffixTree);
        }
      }
      else {
        if (node instanceof LeafNodeNoErrors) {
          SuffixTreeNoErrorsPrinterNodeIsMaximalBicluster = ( (LeafNodeNoErrors)
              node).getIsMaximal();
          if (SuffixTreeNoErrorsPrinterNodeIsMaximalBicluster == true) { // the bicluster is maximal
            // print bicluster identification together with its rows
            //compute the first column
            firstColumn = tree.computeFirstColumn(node);
            //compute the last column
            lastColumn = tree.computeLastColumnGivenFirst(node,
                firstColumn);
            //compute number of columns
            numberOfColumns = tree.computeNumberOfColumns(node);
            //compute number of rows
            numberOfRows = tree.computeNumberOfRows(node);
            if (isVBTP == false) {
              nodeString = "#BICLUSTER" + "\t" + (numberOfColumns - 1) + "\t" +
                  firstColumn + "-" + lastColumn + "\t" + numberOfRows + "\t";
            }
            else {
              nodeString = "#BICLUSTER" + "\t" + numberOfColumns + "\t" +
                  firstColumn + "-" + (lastColumn + 1) + "\t" + numberOfRows +
                  "\t";
            }

            fileOut.println(nodeString);
            // get row number
            int rowNumber = tree.computeRowNumber( (LeafNodeNoErrors) node);
            //get gene number
            int geneNumber = rowNumber % numberOfGenesInExpressionMatrix;
            if (geneNumber == 0) {
              geneNumber = numberOfGenesInExpressionMatrix;
            }
            // get gene name
            String geneName = geneNames[geneNumber - 1];
            // get pattern
            String pattern = SuffixTreeNoErrorsPrinter.getPattern(
                matrixUsedToComputeSuffixTree, rowNumber,
                firstColumn, lastColumn);
            // print gene name and pattern
            fileOut.println(geneName + "\t" + pattern);
          }
          // go right
          NodeInterface rightSybling = node.getRightSybling();
          if (rightSybling != null) {
            SuffixTreeNoErrorsPrinter.
                printMaximalBiclustersWithGeneNamesAndPatternToFile(tree,
                fileOut,
                geneNames, rightSybling, isVBTP,
                numberOfGenesInExpressionMatrix, matrixUsedToComputeSuffixTree);
          }
        }
      }
    }
  }

  /**
   * Prints the gene names of the leaves in the subtree of node to a file.
   *
   * @param tree SuffixTreeNoErrors
   * @param fileOut PrintWriter
   * @param geneNames String[]
   * @param node NodeInterface
   * @param firstColumn int
   * @param lastColumn int
   * @param isVBTP boolean
   * @param numberOfGenesInExpressionMatrix int
   * @param matrixUsedToComputeSuffixTree int[][]
   */
  private static void printLeavesWithGeneNamesAndPatternToFile(
      SuffixTreeNoErrors tree, PrintWriter fileOut,
      String[] geneNames, NodeInterface node, int firstColumn, int lastColumn,
      boolean isVBTP, int numberOfGenesInExpressionMatrix,
      int[][] matrixUsedToComputeSuffixTree) {

    if (node instanceof InternalNodeNoErrors) {
      // go down
      NodeInterface firstChild = ( (InternalNodeNoErrors) node).
          getFirstChild();
      SuffixTreeNoErrorsPrinter.printLeavesWithGeneNamesAndPatternToFile(tree,
          fileOut, geneNames,
          firstChild, firstColumn, lastColumn, isVBTP,
          numberOfGenesInExpressionMatrix, matrixUsedToComputeSuffixTree);

      // go right
      NodeInterface rightSybling = node.getRightSybling();
      if (rightSybling != null) {
        SuffixTreeNoErrorsPrinter.printLeavesWithGeneNamesAndPatternToFile(tree,
            fileOut, geneNames,
            rightSybling, firstColumn, lastColumn, isVBTP,
            numberOfGenesInExpressionMatrix, matrixUsedToComputeSuffixTree);
      }
    }
    else {
      if (node instanceof LeafNodeNoErrors) {
        // get row number
        int rowNumber = tree.computeRowNumber( (LeafNodeNoErrors) node);
        //get gene number
        int geneNumber = rowNumber % numberOfGenesInExpressionMatrix;
        if (geneNumber == 0) {
          geneNumber = numberOfGenesInExpressionMatrix;
        }
        // get gene name
        String geneName = geneNames[geneNumber - 1];
        // get pattern
        String pattern = SuffixTreeNoErrorsPrinter.getPattern(
            matrixUsedToComputeSuffixTree, rowNumber, firstColumn, lastColumn);
        // print gene name and pattern
        fileOut.println(geneName + "\t" + pattern);
        // go right
        NodeInterface rightSybling = node.getRightSybling();
        if (rightSybling != null) {
          SuffixTreeNoErrorsPrinter.printLeavesWithGeneNamesAndPatternToFile(
              tree, fileOut, geneNames,
              rightSybling, firstColumn, lastColumn, isVBTP,
              numberOfGenesInExpressionMatrix, matrixUsedToComputeSuffixTree);
        }
      }
    }
  }

  // ########################## PRINT SUFFIX TREE WITH COLORS #####################################

  /**
   * Prints the tree with colors in linear time.
   *
   * @param tree SuffixTreeNoErrors
   */
  public static void printSuffixTreeNoErrorsWithColors(SuffixTreeNoErrors tree) {
    SuffixTreeNoErrorsPrinter.printSuffixTreeNoErrorsWithColors(tree,
        tree.getRoot(), "");
  }

  /**
   *
   * @param tree SuffixTreeNoErrors
   * @param node NodeInterface
   * @param depth String
   */
  private static void printSuffixTreeNoErrorsWithColors(SuffixTreeNoErrors tree,
      NodeInterface node,
      String depth) {

    String nodeString = new String();

    if (tree.getRoot() == node) {
      nodeString = "root";
    }
    else {
      String label = tree.computeNodePathLabel(node);
      nodeString = "label=" + label;
    }

    if (node instanceof InternalNodeNoErrors) {
      // get info in the node
      nodeString = nodeString + " " + ( (InternalNodeNoErrors) node).printInfo();
      System.out.println(depth + "<node " + nodeString + ">");
      // go down
      NodeInterface child = ( (InternalNodeNoErrors) node).
          getFirstChild();
      SuffixTreeNoErrorsPrinter.printSuffixTreeNoErrorsWithColors(tree, child,
          depth + " ");
      System.out.println(depth + "</node>");
      // go right
      NodeInterface rightSybling = node.getRightSybling();
      if (rightSybling != null) {
        SuffixTreeNoErrorsPrinter.printSuffixTreeNoErrorsWithColors(tree,
            rightSybling, depth);
      }
    }
    else {
      if (node instanceof LeafNodeNoErrors) {
        // get info in the node
        nodeString = nodeString + " " + ( (LeafNodeNoErrors) node).printInfo();
        System.out.println(depth + "<leaf " + nodeString + ">");
        // go right
        NodeInterface rightSybling = node.getRightSybling();
        if (rightSybling != null) {
          SuffixTreeNoErrorsPrinter.printSuffixTreeNoErrorsWithColors(tree,
              rightSybling, depth);
        }
      }
    }
  }

  // TO FILE

  /**
   * Prints the tree with colors in linear time to the file passed as parameter.
   *
   * @param tree SuffixTreeNoErrors
   * @param filename String
   * @throws IOException
   */
  public static void printSuffixTreeNoErrorsWithColorsToFile(SuffixTreeNoErrors
      tree, String filename) throws
      IOException {
    PrintWriter fileOut = new PrintWriter(new BufferedWriter(new FileWriter(
        filename)), true);
    SuffixTreeNoErrorsPrinter.printSuffixTreeNoErrorsWithColorsToFile(tree,
        fileOut,
        tree.getRoot(),
        "");
    fileOut.close();
  }

  /**
   * Used recursively !!!
   *
   * @param tree SuffixTreeNoErrors
   * @param fileOut PrintWriter
   * @param node NodeInterface
   * @param depth String
   * @throws IOException
   */
  private static void printSuffixTreeNoErrorsWithColorsToFile(
      SuffixTreeNoErrors tree, PrintWriter fileOut,
      NodeInterface node, String depth) throws IOException {
    String nodeString = new String();
    if (tree.getRoot() == node) {
      nodeString = "root";
    }
    else {
      String label = tree.computeNodePathLabel(node);
      nodeString = "label=" + label;
    }

    if (node instanceof InternalNodeNoErrors) {
      // get info in the node
      nodeString = nodeString + " " + ( (InternalNodeNoErrors) node).printInfo();
      fileOut.println(depth + "<node " + nodeString + ">");
      // go down
      NodeInterface firstChild = ( (InternalNodeNoErrors) node).
          getFirstChild();
      SuffixTreeNoErrorsPrinter.printSuffixTreeNoErrorsWithColorsToFile(tree,
          fileOut, firstChild,
          depth + " ");
      fileOut.println(depth + "</node>");
      // go right
      NodeInterface rightSybling = node.getRightSybling();
      if (rightSybling != null) {
        SuffixTreeNoErrorsPrinter.printSuffixTreeNoErrorsWithColorsToFile(tree,
            fileOut, rightSybling,
            depth);
      }
    }
    else {
      if (node instanceof LeafNodeNoErrors) {
        // get info in the node
        nodeString = nodeString + " " + ( (LeafNodeNoErrors) node).printInfo();
        fileOut.println(depth + "<leaf " + nodeString + ">");
        // go right
        NodeInterface rightSybling = node.getRightSybling();
        if (rightSybling != null) {
          SuffixTreeNoErrorsPrinter.printSuffixTreeNoErrorsWithColorsToFile(
              tree, fileOut, rightSybling,
              depth);
        }
      }
    }
  }

} // END CLASS
