# Supplementary material for: BiGGEsTS: integrated environment for biclustering analysis of time series gene expression data
Source: BMC Res Notes. 2009 Jul 7;2:124. doi: 10.1186/1756-0500-2-124 (PMC2720980; doi:10.1186/1756-0500-2-124)
Supplement: Additional file 3 — Source code of the BiGGEsTS software. The source code of BiGGEsTS. The archive contains two directories, named "biggests" and "smadeira", inside a main directory, named "src". Each of the directories contained in "biggests" and "smadeira" contains the source files of the classes included in the packages identified by the same names. The Javadoc documentation of the source code is available at the official website. [file 1756-0500-2-124-S3.zip › src/smadeira/suffixtrees/SuffixTreeNoErrors_Extended.java]

package smadeira.suffixtrees;

import java.io.*;

/**
 * <p>Title: Suffix Tree No Errors Extended</p>
 *
 * <p>Description: A Suffix Tree extended for identifying
 *                 biclusters with exact patterns (CCC Biclusters)
 *                 and special additional characteristics, such as
 *                 gene shifts (scaled patterns), sign changes
 *                 (anticorrelated patterns) or time lags (time
 *                 lagged patterns).</p>
 *
 * <p>Copyright:   Copyright (C) 2007  Joana P. Gon�alves, Sara C. Madeira
 *                 This program is free software; you can redistribute
 *                 it and/or modify it under the terms of the GNU General
 *                 Public License as published by the Free Software
 *                 Foundation; either version 3 of the License, or
 *                 any later version.
 *
 *                 This program is distributed in the hope that it will
 *                 be useful, but WITHOUT ANY WARRANTY; without even the
 *                 implied warranty of MERCHANTABILITY or FITNESS FOR A
 *                 PARTICULAR PURPOSE.  See the
 *                 <a href="http://www.gnu.org/licenses/gpl.html">
 *                 GNU General Public License</a> for more details.
 * </p>
 *
 * @author Sara C. Madeira
 * @version 1.0
 */
public class SuffixTreeNoErrors_Extended
    extends SuffixTreeNoErrors implements Serializable {

  /**
   * Extension can be:
   * gene-shifts
   * sign-changes
   */

  /**
   *
   */
  protected int numberOfConditions;

  /**
   *
   */
  protected int numberOfGenes;

  /**
   *
   * @param numberOfConditions int
   * @param numberOfGenes int
   */
  public SuffixTreeNoErrors_Extended(int numberOfConditions, int numberOfGenes) {
    super();
    this.root = new InternalNodeNoErrors_Extended();
    this.tokens = new ListOfTokensOfSameSize(numberOfConditions);
    this.numberOfConditions = numberOfConditions - 1;
    this.numberOfGenes = numberOfGenes;
  }

  // COMPUTE THE NUMBER OF COLUMNS (CONDITIONS) IN THE GENE EXPRESSION MATRIX USED TO CONSTRUCT THE SUFFIX TREE
  /**
   * Returns the number of conditions in the expression matrix used to construct this suffix tree.
   * @return int
   */
  public int getNumberOfConditions() {
    return (this.numberOfConditions);
  }

  /**
   * Returns the number of genes in the original (without time-lags) expression matrix.
   * @return int
   */
  public int getNumberOfGenes() {
    return (this.numberOfGenes);
  }

  //######################################################################################################################
  //#################### MARK THE NODES THAT CORRESPOND TO NON-MAXIMAL CCC-BICLUSTERS AFTER SIGN-CHANGES/GENE-SHIFTS #####
  //######################################################################################################################

  /**
   *
   */
  public void addIsNotLeftMaximal_After_Extensions() {
    // the root must will be marked as "maximal" although it does not represent any ccc-bicluster
    this.addIsNotLeftMaximal_After_Extensions(this.root.getFirstChild());
  }

  //######################################################################################################################

  /**
   *
   * @param node NodeInterface
   * @return boolean
   */
  protected boolean addIsNotLeftMaximal_After_Extensions(NodeInterface node) {
    if (node instanceof LeafNodeNoErrors) {
      return this.addIsNotLeftMaximal_After_Extensions_LeafNode( (LeafNodeNoErrors) node);
    }
    else {
      if (node instanceof InternalNodeNoErrors_Extended) {
        // get number of rows of the node (numberOfLeaves)
        // get number of rows of its suffix link
        InternalNodeNoErrors_Extended suffixLink = (
            InternalNodeNoErrors_Extended) ( (InternalNodeNoErrors_Extended) node).getSuffixLink();
        if (suffixLink.getNumberOfLeaves() ==
            ( (InternalNodeNoErrors_Extended) node).getNumberOfLeaves()) {
          suffixLink.setIsMaximal_After_Extensions(false);
        }
        // go down
        NodeInterface firstChild = ( (InternalNodeNoErrors_Extended) node).
            getFirstChild();
        boolean hasOriginalGeneDown = this.addIsNotLeftMaximal_After_Extensions(
            firstChild);
        if (!hasOriginalGeneDown) {
          ( (InternalNodeNoErrors_Extended) node).setIsMaximal_After_Extensions(false);
        }
        //go right
        NodeInterface rightSybling = node.getRightSybling();
        if (rightSybling != null) {
          boolean hasOriginalGeneRight = this.addIsNotLeftMaximal_After_Extensions(rightSybling);
          return (hasOriginalGeneDown || hasOriginalGeneRight);
        }
        else {
          return (hasOriginalGeneDown);
        }
      }
      else {
        return false;
      }
    }
  }

  //######################################################################################################################

  /**
   *
   * @param node LeafNodeNoErrors
   * @return boolean
   */
  protected boolean addIsNotLeftMaximal_After_Extensions_LeafNode(LeafNodeNoErrors node) {
    boolean isOriginalGene = true;
    int rowNumber = this.computeRowNumber(node);
    if (node.getPathLength() - 1 != this.getNumberOfConditions()
        ||
        node.getLength() == 1
        ||
        rowNumber > this.numberOfGenes) { // signChange
      node.setIsMaximal(false);
    }
    if (rowNumber > this.numberOfGenes) {
      isOriginalGene = false;
    }
    // go right
    NodeInterface rightSybling = node.getRightSybling();
    if (rightSybling != null) {
      boolean hasOriginalGeneRight = this.addIsNotLeftMaximal_After_Extensions(rightSybling);
      return (isOriginalGene || hasOriginalGeneRight);
    }
    else {
      return (isOriginalGene);
    }
  }

} // END CLASS
