# Supplementary material for: BiGGEsTS: integrated environment for biclustering analysis of time series gene expression data
Source: BMC Res Notes. 2009 Jul 7;2:124. doi: 10.1186/1756-0500-2-124 (PMC2720980; doi:10.1186/1756-0500-2-124)
Supplement: Additional file 3 — Source code of the BiGGEsTS software. The source code of BiGGEsTS. The archive contains two directories, named "biggests" and "smadeira", inside a main directory, named "src". Each of the directories contained in "biggests" and "smadeira" contains the source files of the classes included in the packages identified by the same names. The Javadoc documentation of the source code is available at the official website. [file 1756-0500-2-124-S3.zip › src/smadeira/suffixtrees/SuffixTreeNoErrors_Extended_TimeLags.java]

package smadeira.suffixtrees;

import java.io.*;
import java.util.*;

/**
 * <p>Title: Suffix Tree No Errors Time Lags</p>
 *
 * <p>Description: Builder of a Suffix Tree extended for identifying
 *                 biclusters with exact patterns (CCC Biclusters)
 *                 and time lags (time lagged patterns) - STEP 1.</p>
 *
 * <p>Copyright:   Copyright (C) 2007  Joana P. Gon�alves, Sara C. Madeira
 *                 This program is free software; you can redistribute
 *                 it and/or modify it under the terms of the GNU General
 *                 Public License as published by the Free Software
 *                 Foundation; either version 3 of the License, or
 *                 any later version.
 *
 *                 This program is distributed in the hope that it will
 *                 be useful, but WITHOUT ANY WARRANTY; without even the
 *                 implied warranty of MERCHANTABILITY or FITNESS FOR A
 *                 PARTICULAR PURPOSE.  See the
 *                 <a href="http://www.gnu.org/licenses/gpl.html">
 *                 GNU General Public License</a> for more details.
 * </p>
 *
 * @author Sara C. Madeira
 * @version 1.0
 */
public class SuffixTreeNoErrors_Extended_TimeLags
    extends SuffixTreeNoErrors implements Serializable {

  /**
   * Extension is:
   * sign-Changes
   **/

  /**
   *
   */
  protected int numberOfConditions;

  /**
   *
   */
  protected int numberOfGenes;

  /**
   *
   * @param numberOfConditions int
   * @param numberOfGenes int
   */
  public SuffixTreeNoErrors_Extended_TimeLags(int numberOfConditions,
                                              int numberOfGenes) {
    super();
    //!!!
    this.root = new InternalNodeNoErrors_Extended_TimeLags();
    this.tokens = new ListOfTokensOfDifferentSize();
    this.numberOfConditions = numberOfConditions;
    this.numberOfGenes = numberOfGenes;
  }

  /**
   *
   * @return int
   */
  public int getNumberOfConditions() {
    return (this.numberOfConditions);
  }

  /**
   * Returns the number of genes in the original (without time-lags) expression matrix.
   * @return int
   */
  public int getNumberOfGenes() {
    return (this.numberOfGenes);
  }

  //##########################################################################################################
  //#################### MARK THE NODES THAT CORRESPOND TO NON-MAXIMAL CCC-BICLUSTERS AFTER TIME-LAGS #######
  //##########################################################################################################

  /**
   *
   */
  public void addIsNotLeftMaximal_After_TimeLags() {
    // the root must will be marked as "maximal" although it does not represent any ccc-bicluster
    this.addIsNotLeftMaximal_After_TimeLags(this.root.getFirstChild());
  }

  /**
   *
   * @param node NodeInterface
   * @return boolean
   */
  protected boolean addIsNotLeftMaximal_After_TimeLags(NodeInterface node) {
    if (node instanceof LeafNodeNoErrors) {
      return this.addIsNotLeftMaximal_After_TimeLags_LeafNode( (
          LeafNodeNoErrors) node);
    }
    else {
      if (node instanceof InternalNodeNoErrors_Extended_TimeLags) {
        // get number of rows of the node (numberOfLeaves)
        // get number of rows of its suffix link
        NodeInterface suffixLink = ( (InternalNodeNoErrors_Extended_TimeLags) node).getSuffixLink();
        if (suffixLink.getNumberOfLeaves() <= ( (InternalNodeNoErrors_Extended_TimeLags) node).getNumberOfLeaves()) {
          ( (InternalNodeNoErrors_Extended_TimeLags) suffixLink).setIsMaximal_After_TimeLags(false);
        }
        // go down
        NodeInterface firstChild = ((InternalNodeNoErrors_Extended_TimeLags) node).getFirstChild();
        boolean hasOriginalGeneDown = this.addIsNotLeftMaximal_After_TimeLags(firstChild);
        if (!hasOriginalGeneDown) {
          ( (InternalNodeNoErrors_Extended_TimeLags) node).setIsMaximal_After_TimeLags(false);
        }
        //go right
        NodeInterface rightSybling = node.getRightSybling();
        if (rightSybling != null) {
          boolean hasOriginalGeneRight = this.addIsNotLeftMaximal_After_TimeLags(rightSybling);
          return (hasOriginalGeneDown || hasOriginalGeneRight);
        }
        else {
          return (hasOriginalGeneDown);
        }
      }
      else {
        return false;
      }
    }
  }

  //##########################################################################################################
  //#################### MARK THE NODES THAT CORRESPOND TO NON-MAXIMAL CCC-BICLUSTERS AFTER EXTENSIONS## #####
  //##########################################################################################################

  /**
   *
   */
  public void addIsNotLeftMaximal_After_Extensions() {
    // the root must will be marked as "maximal" although it does not represent any ccc-bicluster
    this.addIsNotLeftMaximal_After_Extensions(this.root.getFirstChild());
  }

  /**
   *
   * @param node NodeInterface
   * @return boolean
   */
  protected boolean addIsNotLeftMaximal_After_Extensions(NodeInterface node) {
    if (node instanceof LeafNodeNoErrors) {
      return this.addIsNotLeftMaximal_After_Extensions_LeafNode( (
          LeafNodeNoErrors) node);
    }
    else {
      if (node instanceof InternalNodeNoErrors_Extended_TimeLags) {
        // get number of rows of the node (numberOfLeaves)
        // get number of rows of its suffix link
        NodeInterface suffixLink = ( (InternalNodeNoErrors_Extended_TimeLags)node).getSuffixLink();
        if (suffixLink.getNumberOfLeaves() <= ( (InternalNodeNoErrors_Extended_TimeLags) node).getNumberOfLeaves()) {
          ( (InternalNodeNoErrors_Extended_TimeLags) suffixLink).setIsMaximal_After_Extensions(false);
        }
        // go down
        NodeInterface firstChild = ( (InternalNodeNoErrors_Extended_TimeLags)node).getFirstChild();
        boolean hasOriginalGeneDown = this.addIsNotLeftMaximal_After_Extensions(
            firstChild);
        if (!hasOriginalGeneDown) {
          ( (InternalNodeNoErrors_Extended_TimeLags) node).
              setIsMaximal_After_Extensions(false);
        }
        //go right
        NodeInterface rightSybling = node.getRightSybling();
        if (rightSybling != null) {
          boolean hasOriginalGeneRight = this.addIsNotLeftMaximal_After_Extensions(rightSybling);
          return (hasOriginalGeneDown || hasOriginalGeneRight);
        }
        else {
          return (hasOriginalGeneDown);
        }
      }
      else {
        return false;
      }
    }
  }

  /**
   *
   * @param node LeafNodeNoErrors
   */
  protected void addIsNotLeftMaximal_LeafNode(LeafNodeNoErrors node) {
    int index = this.getIndex(node.getCoordinates().getPosition());
    ArrayList<Token> rowsInserted = this.tokens.vectorOfArrays;
    int totalSubStringLenght = rowsInserted.get(index).getLen();
    if (node.getLength() == 1 // just terminator
        ||
        node.getPathLength() < totalSubStringLenght) {
      node.setIsMaximal(false);
    }
    //go right
    NodeInterface rightSybling = node.getRightSybling();
    if (rightSybling != null) {
      this.addIsNotLeftMaximal(rightSybling);
    }
  }

  /**
   *
   * @param node NodeInterface
   * @return boolean
   */
  protected boolean addIsNotLeftMaximal_After_Extensions_LeafNode(LeafNodeNoErrors node) {
    boolean isOriginalGene = true;
    int rowNumber = this.computeRowNumber(node);
    if (node.getPathLength() - 1 != numberOfConditions
        ||
        node.getLength() == 1
        ||
        rowNumber > this.numberOfGenes) { // signChange OR gene-shift
      node.setIsMaximal(false);
    }
    if (rowNumber > this.numberOfGenes) {
      isOriginalGene = false;
      node.setIsMaximal(false);
    }
    // go right
    NodeInterface rightSybling = node.getRightSybling();
    if (rightSybling != null) {
      boolean hasOriginalGeneRight = this.addIsNotLeftMaximal_After_Extensions(
          rightSybling);
      return (isOriginalGene || hasOriginalGeneRight);
    }
    else {
      return (isOriginalGene);
    }
  }

  /**
   *
   * @param node LeafNodeNoErrors
   * @return boolean
   */
  protected boolean addIsNotLeftMaximal_After_TimeLags_LeafNode(
      LeafNodeNoErrors node) {
    boolean isOriginalGene = true;
    int rowNumber = this.computeRowNumber( (LeafNodeNoErrors) node);
    if ( ( (LeafNodeNoErrors) node).getPathLength() - 1 != numberOfConditions
        ||
        node.getLength() == 1
        ||
        rowNumber > this.numberOfGenes) { // signChange OR gene-shift
      ( (LeafNodeNoErrors) node).setIsMaximal(false);
    }
    if (rowNumber > this.numberOfGenes) {
      isOriginalGene = false;
      ( (LeafNodeNoErrors) node).setIsMaximal(false);
    }
    // go right
    NodeInterface rightSybling = node.getRightSybling();
    if (rightSybling != null) {
      boolean hasOriginalGeneRight = this.addIsNotLeftMaximal_After_TimeLags(
          rightSybling);
      return (isOriginalGene || hasOriginalGeneRight);
    }
    else {
      return (isOriginalGene);
    }
  }

} // END CLASS
