# Supplementary material for: BiGGEsTS: integrated environment for biclustering analysis of time series gene expression data
Source: BMC Res Notes. 2009 Jul 7;2:124. doi: 10.1186/1756-0500-2-124 (PMC2720980; doi:10.1186/1756-0500-2-124)
Supplement: Additional file 3 — Source code of the BiGGEsTS software. The source code of BiGGEsTS. The archive contains two directories, named "biggests" and "smadeira", inside a main directory, named "src". Each of the directories contained in "biggests" and "smadeira" contains the source files of the classes included in the packages identified by the same names. The Javadoc documentation of the source code is available at the official website. [file 1756-0500-2-124-S3.zip › src/smadeira/suffixtrees/SuffixTreeNoErrors_Extended_TimeLags_STEP3_Builder.java]

package smadeira.suffixtrees;

import java.util.*;

/**
 * <p>Title: Suffix Tree No Errors Time Lags Builder - STEP 3</p>
 *
 * <p>Description: Builder of a Suffix Tree extended for identifying
 *                 biclusters with exact patterns (CCC Biclusters)
 *                 and time lags (time lagged patterns) - STEP 3.</p>
 *
 * <p>Copyright:   Copyright (C) 2007  Joana P. Gon�alves, Sara C. Madeira
 *                 This program is free software; you can redistribute
 *                 it and/or modify it under the terms of the GNU General
 *                 Public License as published by the Free Software
 *                 Foundation; either version 3 of the License, or
 *                 any later version.
 *
 *                 This program is distributed in the hope that it will
 *                 be useful, but WITHOUT ANY WARRANTY; without even the
 *                 implied warranty of MERCHANTABILITY or FITNESS FOR A
 *                 PARTICULAR PURPOSE.  See the
 *                 <a href="http://www.gnu.org/licenses/gpl.html">
 *                 GNU General Public License</a> for more details.
 * </p>
 *
 * @author Sara C. Madeira
 * @version 1.0
 */
public class SuffixTreeNoErrors_Extended_TimeLags_STEP3_Builder
    extends SuffixTreeNoErrorsBuilder {

  /**
   * Objects of the class InternalNodeNoErrors_Extended_TimeLags are created with:
   * isMaximal = false
   * isMaximal_After_Extensions = false
   *
   * WHEN THE ROWS WITH TIME-LAGS ARE ADDED TO THE TREE, THE NEW NODES CREATED
   * MUST BE MARKED AS NON-MAXIMAL (BEFORE EXTENSIONS) SINCE THEY DID NOT EXIST YET
   * AND AS SUCH COULD NOT BE MAXIMAL
   */

  /**
   *
   * @param tree SuffixTreeNoErrors_Extended
   */
  public SuffixTreeNoErrors_Extended_TimeLags_STEP3_Builder(
      SuffixTreeNoErrors_Extended_TimeLags tree) {
    super(tree);
  }

  /**
   * @postconditions returns true if the extension was explicit
   *
   * @param phase int
   * @param extension int
   * @return boolean
   */
  protected boolean extend(int phase, int extension) {
    boolean isExplicit = false;
    int phaseChar = this.token[phase - this.startPos];
    /**
     * NOTE: string gamma is S[j..i], where i is the index of the previous phase
     * since index i is not the last character in the current string, it cannot be
     * the string terminator, therefore, the node where it ends cannot be a LeafNodeNoErrors
     * of one of the previously inserted strings
     * moreover, each LeafNodeNoErrors of the current string has the rightIndex = to i+1, the index
     * of the current phase, which makes it impossible for the string S[j..i]
     * to end at it unless i = -1 ! meaning that I am in phase zero of the first string
     */
    if (gammaLen == 0) {
      /**
       * find the start char of the branch to first child, if there is one
       */
      NodeInterface temp = ( (InternalNodeNoErrors_Extended_TimeLags)this.
                            current.getLast()).getFirstChild();
      if (temp == null) {
        LeafNodeNoErrors t = new LeafNodeNoErrors(this.startPos, this.tokenLen, null);
        ( (InternalNodeNoErrors_Extended_TimeLags)this.current.getLast()).
            setFirstChild(t);
        isExplicit = true;
      }
      else {
        int[] branch = this.myTree.getSubArrayInt(temp.getLeftIndex(),
                                                  temp.getLength());
        int start = branch[0];
        NodeInterface tempP = temp;
        int startP = start;
        boolean goRight = (phaseChar <= start) && (temp.getRightSybling() != null);
        while (goRight) {
          tempP = temp;
          startP = start;
          temp = temp.getRightSybling();
          if (temp == null) {
            goRight = false;
          }
          else {
            /**
             * check if temp is a LeafNodeNoErrors of the current string
             */
            int branchStart = temp.getLeftIndex();
            int branchLen = 0;
            if (branchStart < this.startPos) {
              branchLen = temp.getLength();
            }
            else {
              branchLen = phase - branchStart + 1;
            }
            branch = this.myTree.getSubArrayInt(branchStart, branchLen);
            start = branch[0];
            goRight = (phaseChar <= start);
          }
        }
        if (startP == phaseChar) { // REGRA 3
          /**
           * rule 3: do nothing
           * actually, this is where we have to check if the currently
           * inserted string ends at this leaf node;
           * if it does, than we have to insert a new set of coordinates,
           * without creating a new leaf node
           */
          Token t = new Token();
          t.setToken(this.token);
          int[] str1 = t.getSubArrayInt(phase - this.startPos);
          int[] str2 = this.myTree.getSubArrayInt(tempP.getLeftIndex(),
                                                  tempP.getLength());
          if (Arrays.equals(str1, str2)) {
            ( (LeafNodeNoErrors) tempP).addCoordinates(extension);
            isExplicit = true;
          }
          else {
            isExplicit = false;
          }
        }
        else { // REGRA 2
          LeafNodeNoErrors t = new LeafNodeNoErrors(phase,
              this.tokenLen - (phase - this.startPos), null);
          t.addCoordinates(extension);
          if (phaseChar < startP) {
            /**
             * tempP holds the node after which I have to insert the new LeafNodeNoErrors
             * rule 2, without creating a new internal node
             */
            t.setRightSybling(tempP.getRightSybling());
            if (tempP instanceof LeafNodeNoErrors) {
              ( (LeafNodeNoErrors) tempP).setRightSybling(t);
            }
            else {
              ( (InternalNodeNoErrors_Extended_TimeLags) tempP).setRightSybling(
                  t);
            }
          }
          else {
            /**
             * tempP is the first child of this.current.getLast()
             * and t must be inserted before it
             */
            t.setRightSybling(tempP);
            ( (InternalNodeNoErrors_Extended_TimeLags)this.current.getLast()).
                setFirstChild(t);
          }
          isExplicit = true;
        }
      }
    }
    else {
      /**
       * string gamma ends somewhere on the branch between the first
       * and the last node of the current list
       * it does not matter if the last element is a leaf node
       * in case it is, and in case it is a leaf node of the current string
       * all I need is the next character after the end of the gamma string
       * I am not interested in any other characters, so the fact that my
       * branch is not yet completed, since I didn't get
       * to the last phase, doesn't affect the algorithm
       */
      NodeInterface down = this.current.getLast();
      int[] branch = this.myTree.getSubArrayInt(down.getLeftIndex(),
                                                down.getLength());
      int nextChar = branch[gammaLen];
      if (nextChar == phaseChar) { //REGRA 3
        /**
         * do nothing; extension rule 3
         * remove the left sybling in case there is one
         */
        if (this.current.size() > 2) {
          this.current.remove(1);
        }
        Token t = new Token();
        t.setToken(this.token);
        int[] str1 = t.getSubArrayInt(phase - this.startPos);
        int[] str2 = this.myTree.getSubArrayInt(down.getLeftIndex() + gammaLen,
                                                down.getLength() - gammaLen);
        if (Arrays.equals(str1, str2)) {
          ( (LeafNodeNoErrors) down).addCoordinates(extension);
          isExplicit = true;
        }
        else {
          isExplicit = false;
        }
      }
      else { // REGRA 2 - INSERCAO DE UM NO INTERNO A MEIO DE UM RAMO + FOLHA
        /**
         * insert a new internal node on the branch, and add a new leaf too
         * split the branch;
         * the down's node rightSybling always becomes the rightSybling
         * of the new internal node
         */

        //!!!
        InternalNodeNoErrors_Extended_TimeLags tempI = new
            InternalNodeNoErrors_Extended_TimeLags(down.getLeftIndex(),
            gammaLen, down.getRightSybling(), null);
        tempI.setIsMaximal(false);
        tempI.setIsMaximal_After_Extensions(false);
        //!!!

        if (down instanceof InternalNodeNoErrors_Extended_TimeLags) {
          ( (InternalNodeNoErrors_Extended_TimeLags) down).setLeftIndex(down.
              getLeftIndex() + gammaLen);
          ( (InternalNodeNoErrors_Extended_TimeLags) down).setLength(down.
              getLength() - gammaLen);
          ( (InternalNodeNoErrors_Extended_TimeLags) down).setRightSybling(null);
        }
        else {
          ( (LeafNodeNoErrors) down).setLeftIndex(down.getLeftIndex() +
                                                  gammaLen);
          ( (LeafNodeNoErrors) down).setLength(down.getLength() - gammaLen);
          ( (LeafNodeNoErrors) down).setRightSybling(null);
        }
        /**
         * create new leaf node, but do not setup the links yet
         */
        LeafNodeNoErrors tempL = new LeafNodeNoErrors(phase,
            this.tokenLen - (phase - this.startPos), null);
        tempL.addCoordinates(extension);
        /**
         * if the branch on which we perform insertion is not the first
         * branch, the middle element of this.current will have tempI
         * as new rightSybling
         * otherwise, the first element of this.current will have tempI
         * as new first child
         */
        if (this.current.size() > 2) {
          Object removed = this.current.remove(1);
          if (removed instanceof InternalNodeNoErrors_Extended_TimeLags) {
            ( (InternalNodeNoErrors_Extended_TimeLags) (removed)).
                setRightSybling(tempI);
          }
          else {
            ( (LeafNodeNoErrors) (removed)).setRightSybling(tempI);
          }
        }
        else {
          ( (InternalNodeNoErrors_Extended_TimeLags)this.current.getFirst()).
              setFirstChild(tempI);
        }
        /**
         * now setup the children of new internal node tempI
         */
        if (nextChar > phaseChar) {
          tempI.setFirstChild( (NodeInterface)this.current.getLast());
          Object last = this.current.getLast();
          if (last instanceof LeafNodeNoErrors) {
            ( (LeafNodeNoErrors)this.current.getLast()).setRightSybling(tempL);
          }
          else {
            ( (InternalNodeNoErrors_Extended_TimeLags)this.current.getLast()).
                setRightSybling(tempL);
          }
        }
        else {
          tempI.setFirstChild(tempL);
          tempL.setRightSybling( (NodeInterface)this.current.getLast());
        }
        /**
         * replace this.current last element with  newly created internal
         * node, since it represents the end of substring S[j..i]
         * needed for the next extension performed, and for
         * suffix link setup
         */
        this.current.removeLast();
        this.current.addLast(tempI);
        /**
         * sice I am creating a new internal node at the end of gamma
         * set gamma to empty string
         */
        this.gamma = new int[0];
        this.gammaLen = 0;
        /**
         * extension rule 2 with creation of a new internal node
         */
        isExplicit = true;
      }
    }
    /**
     * setup suffix link if it is necessary; note that there is no
     * suffix link to add in the case previous does not contain any element
     * which happens when we are inserting a string into an already grown tree
     */
    if ( (this.previous.size() != 0) &&
        (previous.getLast() instanceof InternalNodeNoErrors_Extended_TimeLags)) {
      if ( ( ( (InternalNodeNoErrors_Extended_TimeLags) previous.getLast()).
            getSuffixLink() == null) &&
          ( (InternalNodeNoErrors_Extended_TimeLags)this.previous.getLast() !=
           this.myTree.getRoot())) {
        ( (InternalNodeNoErrors_Extended_TimeLags)this.previous.getLast()).
            setSuffixLink( (
                InternalNodeNoErrors_Extended_TimeLags)this.current.getLast());
      }
    }

    if (isExplicit) {
      this.lastExtPhase = phase;
    }
    return isExplicit;
  }

}
