# Supplementary material for: BiGGEsTS: integrated environment for biclustering analysis of time series gene expression data
Source: BMC Res Notes. 2009 Jul 7;2:124. doi: 10.1186/1756-0500-2-124 (PMC2720980; doi:10.1186/1756-0500-2-124)
Supplement: Additional file 3 — Source code of the BiGGEsTS software. The source code of BiGGEsTS. The archive contains two directories, named "biggests" and "smadeira", inside a main directory, named "src". Each of the directories contained in "biggests" and "smadeira" contains the source files of the classes included in the packages identified by the same names. The Javadoc documentation of the source code is available at the official website. [file 1756-0500-2-124-S3.zip › src/smadeira/suffixtrees/SuffixTreeNoErrors_Jumping_MissingValues.java]

package smadeira.suffixtrees;

import java.io.*;
import java.util.*;

/**
 * <p>Title: Suffix Tree No Errors Jumping Missing Values</p>
 *
 * <p>Description: A suffix tree for identifying biclusters
 *                 with exact patterns (CCC Biclusters) and able to
 *                 jump over missing values.</p>
 *
 * <p>Copyright:   Copyright (C) 2007  Joana P. Gon�alves, Sara C. Madeira
 *                 This program is free software; you can redistribute
 *                 it and/or modify it under the terms of the GNU General
 *                 Public License as published by the Free Software
 *                 Foundation; either version 3 of the License, or
 *                 any later version.
 *
 *                 This program is distributed in the hope that it will
 *                 be useful, but WITHOUT ANY WARRANTY; without even the
 *                 implied warranty of MERCHANTABILITY or FITNESS FOR A
 *                 PARTICULAR PURPOSE.  See the
 *                 <a href="http://www.gnu.org/licenses/gpl.html">
 *                 GNU General Public License</a> for more details.
 * </p>
 *
 * @author Sara C. Madeira
 * @version 1.0
 */
public class SuffixTreeNoErrors_Jumping_MissingValues
    extends SuffixTreeNoErrors implements Serializable {

  /**
   * Number of genes in the gene expression matrix.
   */
  protected int numberOfGenes;

  /**
   *
   * @param numberOfGenes int
   */
  public SuffixTreeNoErrors_Jumping_MissingValues(int numberOfGenes) {
    super();
    this.root = new InternalNodeNoErrors();
    //!!!
    this.tokens = new ListOfTokensOfDifferentSize();
    this.numberOfGenes = numberOfGenes;
  }

  /**
   * Returns the row (gene) that corresponds to a given leaf in the suffix tree.
   *
   * @param node LeafNodeNoErrors
   * @return int
   */
  public int computeRowNumber(LeafNodeNoErrors node) {
    int[] label = this.getSubArrayInt(node.getLeftIndex(), node.getLength());
    int terminator = label[label.length - 1];
    int rowNumber = terminator + this.numberOfGenes + 1;
    return (rowNumber);
  }

  /**
   *
   * @param node LeafNodeNoErrors
   */
  protected void addIsNotLeftMaximal_LeafNode(LeafNodeNoErrors node) {
    int index = this.getIndex(node.getCoordinates().getPosition());
    ArrayList<Token> rowsInserted = this.tokens.vectorOfArrays;
    int totalSubStringLenght = rowsInserted.get(index).getLen();
    if (node.getLength() == 1 // just terminator
        ||
        node.getPathLength() < totalSubStringLenght) {
      node.setIsMaximal(false);
    }
    //go right
    NodeInterface rightSybling = node.getRightSybling();
    if (rightSybling != null) {
      this.addIsNotLeftMaximal(rightSybling);
    }
  }

} // END CLASS
