# Supplementary material for: BiGGEsTS: integrated environment for biclustering analysis of time series gene expression data
Source: BMC Res Notes. 2009 Jul 7;2:124. doi: 10.1186/1756-0500-2-124 (PMC2720980; doi:10.1186/1756-0500-2-124)
Supplement: Additional file 3 — Source code of the BiGGEsTS software. The source code of BiGGEsTS. The archive contains two directories, named "biggests" and "smadeira", inside a main directory, named "src". Each of the directories contained in "biggests" and "smadeira" contains the source files of the classes included in the packages identified by the same names. The Javadoc documentation of the source code is available at the official website. [file 1756-0500-2-124-S3.zip › src/smadeira/suffixtrees/SuffixTreePrinter.java]

package smadeira.suffixtrees;

import java.io.*;

/**
 * <p>Title: Suffix Tree Printer</p>
 *
 * <p>Description: Printer of Suffix Trees.</p>
 *
 * <p>Copyright:   Copyright (C) 2007  Joana P. Gon�alves, Sara C. Madeira
 *                 This program is free software; you can redistribute
 *                 it and/or modify it under the terms of the GNU General
 *                 Public License as published by the Free Software
 *                 Foundation; either version 3 of the License, or
 *                 any later version.
 *
 *                 This program is distributed in the hope that it will
 *                 be useful, but WITHOUT ANY WARRANTY; without even the
 *                 implied warranty of MERCHANTABILITY or FITNESS FOR A
 *                 PARTICULAR PURPOSE.  See the
 *                 <a href="http://www.gnu.org/licenses/gpl.html">
 *                 GNU General Public License</a> for more details.
 * </p>
 *
 * @author Sara C. Madeira
 * @version 1.0
 */
public class SuffixTreePrinter {

  /**
   * Prints the tree in linear time.
   *
   * @param tree SuffixTreeNoErrors
   */
  public static void printSuffixTree(SuffixTreeNoErrors tree) {
    SuffixTreePrinter.printSuffixTree(tree, tree.getRoot(), "");
  }

  /**
   * @param tree SuffixTreeNoErrors
   * @param node NodeInterface
   * @param depth String
   */
  private static void printSuffixTree(SuffixTreeNoErrors tree,
                                      NodeInterface node, String depth) {

    String nodeString = new String();

    if (tree.getRoot() == node) {
      nodeString = "root";
    }
    else {
      String label = tree.computeNodePathLabel(node);
      nodeString = "label=" + label;
    }

    if (node instanceof InternalNodeNoErrors) {
      // get info in the node
      nodeString = nodeString + " " + ( (InternalNodeNoErrors) node).printInfo();
      System.out.println(depth + "<node " + nodeString + ">");
      // go down
      NodeInterface child = ( (InternalNodeNoErrors) node).
          getFirstChild();
      SuffixTreePrinter.printSuffixTree(tree, child, depth + " ");
      System.out.println(depth + "</node>");
      // go right
      NodeInterface rightSybling = node.getRightSybling();
      if (rightSybling != null) {
        SuffixTreePrinter.printSuffixTree(tree, rightSybling, depth);
      }
    }
    else {
      if (node instanceof LeafNodeNoErrors) {
        // get info in the node
        nodeString = nodeString + " " + ( (LeafNodeNoErrors) node).printInfo();
        String coord = ( (LeafNodeNoErrors) node).getCoordinates().toString();
        System.out.println(depth + "<leaf " + nodeString + " pos=" + coord +
                           ">");
        // go right
        NodeInterface rightSybling = node.getRightSybling();
        if (rightSybling != null) {
          SuffixTreePrinter.printSuffixTree(tree, rightSybling, depth);
        }
      }
    }
  }

// ########## TO FILE

  /**
   * Prints the suffix tree to a file in linear time.
   *
   * @param tree SuffixTreeNoErrors
   * @param filename String
   * @throws IOException
   */
  public static void printSuffixTreeToFile(SuffixTreeNoErrors tree,
                                           String filename) throws IOException {
    PrintWriter fileOut = new PrintWriter(new BufferedWriter(new FileWriter(
        filename)), true);
    SuffixTreePrinter.printSuffixTreeToFile(tree, fileOut, tree.getRoot(), "");
    fileOut.close();
  }

  /**
   * Prints the suffix tree to a file in linear time.
   *
   * @param tree SuffixTreeNoErrors
   * @param fileOut PrintWriter
   * @throws IOException
   */
  public static void printSuffixTreeToFile(SuffixTreeNoErrors tree,
                                           PrintWriter fileOut) {
    SuffixTreePrinter.printSuffixTreeToFile(tree, fileOut, tree.getRoot(), "");
    fileOut.close();
  }

  /**
   * Prints the suffix tree to a file in linear time.
   *
   * Used recursively !!!
   *
   * @param tree SuffixTreeNoErrors
   * @param node NodeInterface
   * @param depth String
   * @param fileOut PrintWriter
   * @throws IOException
   */
  private static void printSuffixTreeToFile(SuffixTreeNoErrors tree,
                                            PrintWriter fileOut,
                                            NodeInterface node,
                                            String depth) {
    String nodeString = new String();
    if (tree.getRoot() == node) {
      nodeString = "root";
    }
    else {
      String label = tree.computeNodePathLabel(node); //String label = tree.getSubstring(node.getLeftIndex(), node.getLength());
      nodeString = "label=" + label;
    }

    if (node instanceof InternalNodeNoErrors) {
      // get info in the node
      nodeString = nodeString + " " + ( (InternalNodeNoErrors) node).printInfo();
      fileOut.println(depth + "<node " + nodeString + ">");
      // go down
      NodeInterface child = ( (InternalNodeNoErrors) node).
          getFirstChild();
      SuffixTreePrinter.printSuffixTreeToFile(tree, fileOut, child,
                                              depth + "  ");
      fileOut.println(depth + "</node>");
      // go right
      NodeInterface rightSybling = node.getRightSybling();
      if (rightSybling != null) {
        SuffixTreePrinter.printSuffixTreeToFile(tree, fileOut, rightSybling,
                                                depth);
      }
    }
    else {
      if (node instanceof LeafNodeNoErrors) {
        // get info in the node
        nodeString = nodeString + " " + ( (LeafNodeNoErrors) node).printInfo();
        String coord = ( (LeafNodeNoErrors) node).getCoordinates().toString();
        fileOut.println(depth + "<leaf " + nodeString + " pos=" + coord + ">");
        // go right
        NodeInterface rightSybling = node.getRightSybling();
        if (rightSybling != null) {
          SuffixTreePrinter.printSuffixTreeToFile(tree, fileOut, rightSybling,
                                                  depth);
        }
      }
      else {
        return;
      }
    }
  }

} // END CLASS
