# Supplementary material for: BiGGEsTS: integrated environment for biclustering analysis of time series gene expression data
Source: BMC Res Notes. 2009 Jul 7;2:124. doi: 10.1186/1756-0500-2-124 (PMC2720980; doi:10.1186/1756-0500-2-124)
Supplement: Additional file 3 — Source code of the BiGGEsTS software. The source code of BiGGEsTS. The archive contains two directories, named "biggests" and "smadeira", inside a main directory, named "src". Each of the directories contained in "biggests" and "smadeira" contains the source files of the classes included in the packages identified by the same names. The Javadoc documentation of the source code is available at the official website. [file 1756-0500-2-124-S3.zip › src/smadeira/suffixtrees/SuffixTreeWithErrorsRightMaximal.java]

package smadeira.suffixtrees;

import java.util.*;

/**
 * <p>Title: Suffix Tree With Errors Right Maximal</p>
 *
 * <p>Description: Suffix tree with errors right maximal.</p>
 *
 * <p>Copyright:   Copyright (C) 2007  Joana P. Gon�alves, Sara C. Madeira
 *                 This program is free software; you can redistribute
 *                 it and/or modify it under the terms of the GNU General
 *                 Public License as published by the Free Software
 *                 Foundation; either version 3 of the License, or
 *                 any later version.
 *
 *                 This program is distributed in the hope that it will
 *                 be useful, but WITHOUT ANY WARRANTY; without even the
 *                 implied warranty of MERCHANTABILITY or FITNESS FOR A
 *                 PARTICULAR PURPOSE.  See the
 *                 <a href="http://www.gnu.org/licenses/gpl.html">
 *                 GNU General Public License</a> for more details.
 * </p>
 *
 * @author Sara C. Madeira
 * @version 1.0
 */
public class SuffixTreeWithErrorsRightMaximal
    extends SuffixTree {

  /**
   *
   */
  protected SuffixTreeWithErrorsRightMaximal() {
    super();
    this.root = new InternalNodeWithErrorsRightMaximal();
  }

  /**
   *
   * @param tokenSize int
   */
  public SuffixTreeWithErrorsRightMaximal(int tokenSize) {
    super();
    this.root = new InternalNodeWithErrorsRightMaximal();
    this.tokens = new ListOfTokensOfSameSize(tokenSize);
  }

  // ###################################################################################################################
  // ############################################# METHODS TO ADD INFO TO THE NODES ####################################
  // ###################################################################################################################

  // ########################################## ADD COLOR ARRAY #######################################################

  /**
   * Adds color to the nodes in the suffix tree.
   */
  public void addColorArray() {
    InternalNodeWithErrorsRightMaximal node = (InternalNodeWithErrorsRightMaximal)this.root;
    node.setColors(this.addColorArray(node));
  }

  /**
   * Used recursively !!!
   *
   * @param node NodeInterface
   * @return BitSet
   */
  protected BitSet addColorArray(NodeInterface node) {
    if (node instanceof InternalNodeWithErrorsRightMaximal) {
      // initialize color array
      ( (InternalNodeWithErrorsRightMaximal) node).setColors(new BitSet());
      // get first child and right symbling
      NodeInterface firstChild = ( (InternalNodeWithErrorsRightMaximal) node).
          getFirstChild();
      NodeInterface rightSybling = node.getRightSybling();
      // go down
      BitSet colorArray = this.addColorArray(firstChild);
      ( (InternalNodeWithErrorsRightMaximal) node).getColors().or(colorArray);
      // go right
      if (rightSybling != null) {
        colorArray.or(this.addColorArray(rightSybling));
        return (colorArray);
      }
      else {
        return (colorArray);
      }
    }
    else {
      if (node instanceof LeafNodeWithErrorsRightMaximal) {
        // get right symbling
        NodeInterface rightSybling = node.getRightSybling();
        // get row number
        int rowNumber = this.computeRowNumber( (LeafNodeWithErrorsRightMaximal)node); // number in {1,#genes}
        // set color = row number
        ( (LeafNodeWithErrorsRightMaximal) node).setColor(rowNumber - 1); // color in {0,#genes-1}
//          System.out.println("Color = " + ((LeafNodeWithErrorsRightMaximal)node).getColor());
        // construct color array to be returned
        BitSet colorArray = new BitSet();
        // set color corresponding to the leaf
        colorArray.set(rowNumber - 1); // indexes in bit array go in {0,#genes-1}
//          System.out.println("Colors = " + colorArray.toString());
        if (rightSybling != null) {
          colorArray.or(addColorArray(rightSybling));
          return (colorArray);
        }
        else {
          return (colorArray);
        }
      }
      else {
        return (null);
      }
    }
  }

  // ###################################################################################################################
  // ############################################# USEFUL METHODS ######################################################
  // ###################################################################################################################

  // ######## COMPUTE ROW (GENE) THAT CORRESPONDS TO A GIVEN LEAF IN THE TREE.
  /**
   * Returns the row (gene) that corresponds to a given leaf in the suffix tree.
   *
   * @param node LeafNodeWithErrorsRightMaximal
   * @return int
   */
  public int computeRowNumber(LeafNodeWithErrorsRightMaximal node) {
    return (this.getIndex( ( (LeafNodeWithErrorsRightMaximal) node).
                          getCoordinates().getPosition()) + 1);
  }

  // ########## COMPUTE NUMBER OF ROWS OF THE CCC-BICLUSTER CORRESPONDING TO A GIVEN NODE IN THE TREE
  /**
   * Returns the number of rows of the ccc-bicluster that corresponds to a given node in the suffix tree.
   *
   * @param node NodeInterface
   * @return int
   */
  public int computeNumberOfRows(NodeInterface node) {
    int numberOfRows = -1;
    if (node instanceof InternalNodeWithErrorsRightMaximal) {
      numberOfRows = ( (InternalNodeWithErrorsRightMaximal) node).getNumberOfLeaves();
    }
    else {
      if (node instanceof LeafNodeWithErrorsRightMaximal) {
        numberOfRows = 1;
      }
    }
    return (numberOfRows);
  }

  /**
   * Returns the number of rows in the expression matrix used to construct this suffix tree.
   * @return int
   */
  public int getNumberOfGenes() {
    return (this.tokens.getTokenOfArrays().size());
  }

  /**
   *
   * @param node NodeInterface
   * @return BitSet
   */
  public BitSet computeGenes(NodeInterface node) {
    BitSet genes = new BitSet();
    if (node instanceof LeafNodeWithErrorsRightMaximal) {
      int rowNumber = this.computeRowNumber( (LeafNodeWithErrorsRightMaximal)node);
      genes.set(rowNumber - 1, true);
    }
    else {
      if (node instanceof InternalNodeWithErrorsRightMaximal) {
        computeGenes(node, genes);
      }
    }
    return genes;
  }

  /**
   *
   * @param node NodeInterface
   * @param genes BitSet
   * @return BitSet
   */
  public BitSet computeGenes(NodeInterface node, BitSet genes) {
    if (node instanceof InternalNodeWithErrorsRightMaximal) {
      // go down
      return (computeGenes( ( (
          InternalNodeWithErrorsRightMaximal) node).getFirstChild(), genes));
    }
    else {
      if (node instanceof LeafNodeWithErrorsRightMaximal) {
        int rowNumber = this.computeRowNumber( (LeafNodeWithErrorsRightMaximal)
                                              node);
        genes.set(rowNumber - 1, true);
        NodeInterface rightSybling = node.getRightSybling();
        if (rightSybling != null) {
          return (computeGenes(rightSybling, genes));
        }
        else {
          return genes;
        }
      }
      else {
        return genes;
      }
    }
  }
} // END CLASS
