# Supplementary material for: BiGGEsTS: integrated environment for biclustering analysis of time series gene expression data
Source: BMC Res Notes. 2009 Jul 7;2:124. doi: 10.1186/1756-0500-2-124 (PMC2720980; doi:10.1186/1756-0500-2-124)
Supplement: Additional file 3 — Source code of the BiGGEsTS software. The source code of BiGGEsTS. The archive contains two directories, named "biggests" and "smadeira", inside a main directory, named "src". Each of the directories contained in "biggests" and "smadeira" contains the source files of the classes included in the packages identified by the same names. The Javadoc documentation of the source code is available at the official website. [file 1756-0500-2-124-S3.zip › src/smadeira/suffixtrees/SuffixTreeWithErrorsRightMaximalPrinter.java]

package smadeira.suffixtrees;

import java.io.*;

/**
 * <p>Title: Suffix Tree With Errors Right Maximal Printer</p>
 *
 * <p>Description: Printer of suffix trees with errors right maximal.</p>
 *
 * <p>Copyright:   Copyright (C) 2007  Joana P. Gon�alves, Sara C. Madeira
 *                 This program is free software; you can redistribute
 *                 it and/or modify it under the terms of the GNU General
 *                 Public License as published by the Free Software
 *                 Foundation; either version 3 of the License, or
 *                 any later version.
 *
 *                 This program is distributed in the hope that it will
 *                 be useful, but WITHOUT ANY WARRANTY; without even the
 *                 implied warranty of MERCHANTABILITY or FITNESS FOR A
 *                 PARTICULAR PURPOSE.  See the
 *                 <a href="http://www.gnu.org/licenses/gpl.html">
 *                 GNU General Public License</a> for more details.
 * </p>
 *
 * @author Sara C. Madeira
 * @version 1.0
 */
public class SuffixTreeWithErrorsRightMaximalPrinter
    extends SuffixTreePrinter {

  // ########################## PRINT SUFFIX TREE WITH COLORS #####################################

  /**
   * Prints the tree with colors in linear time.
   *
   * @param tree SuffixTreeWithErrorsRightMaximal
   */
  public static void printSuffixTreeWithColors(SuffixTreeWithErrorsRightMaximal
                                               tree) {
    SuffixTreeWithErrorsRightMaximalPrinter.printSuffixTreeWithColors(tree,
        tree.getRoot(), "");
  }

  /**
   *
   * @param tree SuffixTreeWithErrorsRightMaximal
   * @param node NodeInterface
   * @param depth String
   */
  private static void printSuffixTreeWithColors(
      SuffixTreeWithErrorsRightMaximal tree, NodeInterface node, String depth) {

    String nodeString = new String();

    if (tree.getRoot() == node) {
      nodeString = "root";
    }
    else {
      String label = tree.computeNodePathLabel(node);
      nodeString = "label=" + label;
    }

    if (node instanceof InternalNode) {
      // get info in the node
      nodeString = nodeString + " " + ( (InternalNode) node).printInfo();
      // print colors
      nodeString = nodeString + " " + "colors=" +
          ( (InternalNodeWithErrorsRightMaximal) node).colors.toString();
      System.out.println(depth + "<node " + nodeString + ">");
      // go down
      NodeInterface child = ( (InternalNode) node).
          getFirstChild();
      SuffixTreeWithErrorsRightMaximalPrinter.printSuffixTreeWithColors(tree,
          child, depth + " ");
      System.out.println(depth + "</node>");
      // go right
      NodeInterface rightSybling = node.getRightSybling();
      if (rightSybling != null) {
        SuffixTreeWithErrorsRightMaximalPrinter.printSuffixTreeWithColors(tree,
            rightSybling, depth);
      }
    }
    else {
      if (node instanceof LeafNode) {
        // get info in the node
        nodeString = nodeString + " " + ( (LeafNode) node).printInfo();
        // print colors
        nodeString = nodeString + " " + "color=" +
            ( (LeafNodeWithErrorsRightMaximal) node).getColor();
        System.out.println(depth + "<leaf " + nodeString + ">");
        // go right
        NodeInterface rightSybling = node.getRightSybling();
        if (rightSybling != null) {
          SuffixTreeWithErrorsRightMaximalPrinter.printSuffixTreeWithColors(
              tree, rightSybling, depth);
        }
      }
    }
  }

  // TO FILE

  /**
   * Prints the tree with colors in linear time to the file passed as parameter.
   *
   * @param tree SuffixTreeWithErrorsRightMaximal
   * @param filename String
   * @throws IOException
   */
  public static void printSuffixTreeWithColorsToFile(
      SuffixTreeWithErrorsRightMaximal tree, String filename) throws
      IOException {
    PrintWriter fileOut = new PrintWriter(new BufferedWriter(new FileWriter(
        filename)), true);
    SuffixTreeWithErrorsRightMaximalPrinter.printSuffixTreeWithColorsToFile(
        tree, fileOut, tree.getRoot(),
        "");
    fileOut.close();
  }

  /**
   * Used recursively !!!
   *
   * @param tree SuffixTreeWithErrorsRightMaximal
   * @param fileOut PrintWriter
   * @param node NodeInterface
   * @param depth String
   * @throws IOException
   */
  private static void printSuffixTreeWithColorsToFile(
      SuffixTreeWithErrorsRightMaximal tree, PrintWriter fileOut,
      NodeInterface node, String depth) throws
      IOException {
    String nodeString = new String();
    if (tree.getRoot() == node) {
      nodeString = "root";
    }
    else {
      String label = tree.computeNodePathLabel(node);
      nodeString = "label=" + label;
    }

    if (node instanceof InternalNode) {
      // get info in the node
      nodeString = nodeString + " " + ( (InternalNode) node).printInfo();
      // print colors
      nodeString = nodeString + " " + "colors=" +
          ( (InternalNodeWithErrorsRightMaximal) node).colors.toString();
      fileOut.println(depth + "<node " + nodeString + ">");
      // go down
      NodeInterface firstChild = ( (InternalNode) node).
          getFirstChild();
      SuffixTreeWithErrorsRightMaximalPrinter.printSuffixTreeWithColorsToFile(
          tree, fileOut, firstChild, depth + " ");
      fileOut.println(depth + "</node>");
      // go right
      NodeInterface rightSybling = node.getRightSybling();
      if (rightSybling != null) {
        SuffixTreeWithErrorsRightMaximalPrinter.printSuffixTreeWithColorsToFile(
            tree, fileOut, rightSybling, depth);
      }
    }
    else {
      if (node instanceof LeafNode) {
        // get info in the node
        nodeString = nodeString + " " + ( (LeafNode) node).printInfo();
        // print colors
        nodeString = nodeString + " " + "color=" +
            ( (LeafNodeWithErrorsRightMaximal) node).color;
        fileOut.println(depth + "<leaf " + nodeString + ">");
        // go right
        NodeInterface rightSybling = node.getRightSybling();
        if (rightSybling != null) {
          SuffixTreeWithErrorsRightMaximalPrinter.
              printSuffixTreeWithColorsToFile(tree, fileOut, rightSybling,
                                              depth);
        }
      }
    }
  }

} // END CLASS
