# Supplementary material for: BiGGEsTS: integrated environment for biclustering analysis of time series gene expression data
Source: BMC Res Notes. 2009 Jul 7;2:124. doi: 10.1186/1756-0500-2-124 (PMC2720980; doi:10.1186/1756-0500-2-124)
Supplement: Additional file 3 — Source code of the BiGGEsTS software. The source code of BiGGEsTS. The archive contains two directories, named "biggests" and "smadeira", inside a main directory, named "src". Each of the directories contained in "biggests" and "smadeira" contains the source files of the classes included in the packages identified by the same names. The Javadoc documentation of the source code is available at the official website. [file 1756-0500-2-124-S3.zip › src/smadeira/suffixtrees/Token.java]

package smadeira.suffixtrees;

/**
 * <p>Title: Token</p>
 *
 * <p>Description: A token of a suffix tree..</p>
 *
 * <p>Copyright:   Copyright (C) 2007  Joana P. Gon�alves, Sara C. Madeira
 *                 This program is free software; you can redistribute
 *                 it and/or modify it under the terms of the GNU General
 *                 Public License as published by the Free Software
 *                 Foundation; either version 3 of the License, or
 *                 any later version.
 *
 *                 This program is distributed in the hope that it will
 *                 be useful, but WITHOUT ANY WARRANTY; without even the
 *                 implied warranty of MERCHANTABILITY or FITNESS FOR A
 *                 PARTICULAR PURPOSE.  See the
 *                 <a href="http://www.gnu.org/licenses/gpl.html">
 *                 GNU General Public License</a> for more details.
 * </p>
 *
 * @author Sara C. Madeira
 * @version 1.0
 */
public class Token {

  /**
   * Stores an array of int values represented a gene after alphabet transformation.
   * EXAMPLE: N1 U2 D3 U4 N5 $6
   */
  private int[] token;

  /**
   * @stereotype constructor
   */
  public Token() {
    this.token = null;
  }

  /**
   *
   * @param token int[]
   */
  public Token(int[] token) {
    this.token = token;
  }

  /**
   *
   * @param token int[]
   */
  public void setToken(int[] token) {
    this.token = token;
  }

  /**
   *
   * @return int
   */
  public int getLen() {
    return this.token.length;
  }

  /**
   *
   * @return int[]
   */
  public int[] getToken() {
    return this.token;
  }

  /**
   * Returns a new array of ints that is a sub-array of this.token.
   * The sub-array begins at the specified beginIndex and extends to the int at index endIndex-1.
   *
   * @param beginIndex int
   * @param endIndex int
   * @return int[]
   */
  public int[] getSubArrayInt(int beginIndex, int endIndex) {
    int arrayIntLength = this.token.length;
    if (beginIndex < 0 || endIndex >= arrayIntLength) {
      throw new IndexOutOfBoundsException();
    }
    int lengthSubArrayInt = endIndex - beginIndex;
    int[] subArrayInt = new int[lengthSubArrayInt];
    for (int i = 0; i < lengthSubArrayInt; i++) {
      subArrayInt[i] = this.token[beginIndex + i];
    }
    return (subArrayInt);
  }

  /**
   * Returns a new array of ints that is a sub-array of this.token.
   * The sub-array begins at the specified beginIndex and extends to the last position of this.token.
   *
   * @param beginIndex int
   * @return int[]
   */
  public int[] getSubArrayInt(int beginIndex) {
    int arrayIntLength = this.token.length;
    if (beginIndex < 0 || beginIndex >= arrayIntLength) {
      throw new IndexOutOfBoundsException();
    }
    int lengthSubArrayInt = arrayIntLength - beginIndex;
    int[] subArrayInt = new int[lengthSubArrayInt];
    for (int i = 0; i < lengthSubArrayInt; i++) {
      subArrayInt[i] = this.token[beginIndex + i];
    }
    return (subArrayInt);
  }

  public String toString() {
    String s = new String();
    for (int i = 0; i < this.token.length; i++) {
      s = s + this.token[i] + "\t";
    }
    return (s);
  }
}
