# Supplementary material for: BiGGEsTS: integrated environment for biclustering analysis of time series gene expression data
Source: BMC Res Notes. 2009 Jul 7;2:124. doi: 10.1186/1756-0500-2-124 (PMC2720980; doi:10.1186/1756-0500-2-124)
Supplement: Additional file 3 — Source code of the BiGGEsTS software. The source code of BiGGEsTS. The archive contains two directories, named "biggests" and "smadeira", inside a main directory, named "src". Each of the directories contained in "biggests" and "smadeira" contains the source files of the classes included in the packages identified by the same names. The Javadoc documentation of the source code is available at the official website. [file 1756-0500-2-124-S3.zip › src/smadeira/tries/TrieDifferentCombinations.java]

package smadeira.tries;

import java.util.ArrayList;
import java.util.BitSet;

/**
 * <p>Title: </p>
 *
 * <p>Description: </p>
 *
 * <p>Copyright:   Copyright (C) 2007  Joana P. Gon�alves, Sara C. Madeira
 *                 This program is free software; you can redistribute
 *                 it and/or modify it under the terms of the GNU General
 *                 Public License as published by the Free Software
 *                 Foundation; either version 3 of the License, or
 *                 any later version.
 *
 *                 This program is distributed in the hope that it will
 *                 be useful, but WITHOUT ANY WARRANTY; without even the
 *                 implied warranty of MERCHANTABILITY or FITNESS FOR A
 *                 PARTICULAR PURPOSE.  See the
 *                 <a href="http://www.gnu.org/licenses/gpl.html">
 *                 GNU General Public License</a> for more details.
 * </p>
 *
 * @author Sara C. Madeira
 * @version 1.0
 */
public class TrieDifferentCombinations {
  /**
   * Root.
   */
  protected TrieDifferentCombinationsNode root;

  /**
   * Creates a new empty trie node.
   */
  public TrieDifferentCombinations() {
    this.root = new TrieDifferentCombinationsNode();
  }

  /**
   * Returns the root of this Trie.
   *
   * @return TrieWithErrorsLeftMaximalNode Root of this Trie.
   */
  public TrieDifferentCombinationsNode getRoot() {
    return this.root;
  }

//###########################################################################################################################
//###########################################################################################################################

  /**
   *
   * @param occurrences ArrayList
   */
  public void addOccurrences (ArrayList<Integer> occurrences){
    if(occurrences == null || occurrences.size() == 0){
      return;
    }
    this.addOccurrences(this.root, occurrences);
  }

  /**
   *
   * @param currentNode TrieDifferentCombinationsNode
   * @param occurrences ArrayList
   */
  private void addOccurrences (TrieDifferentCombinationsNode currentNode, ArrayList<Integer> occurrences){

    if (currentNode == null){
      return;
    }

    if (currentNode.firstChild != null){ // INTERNAL NODE
      // GO DOWN
      this.addOccurrences(currentNode.firstChild, occurrences);
      // GO RIGHT
      if (currentNode.rightSibling != null){
        this.addOccurrences(currentNode.rightSibling, occurrences);
      }
    }
    else{ // LEAF NODE
      // INSERT FIRST CHILD
      TrieDifferentCombinationsNode firstChild = new TrieDifferentCombinationsNode();
      firstChild.setCombination(occurrences.get(0));
      currentNode.firstChild = firstChild;

      // ADD OCCURRENCES AS RIGHT SYBLINGS
      this.addRightSybling(firstChild, occurrences, 1);

      // GO RIGHT
      if(currentNode.rightSibling != null){
        this.addOccurrences(currentNode.rightSibling, occurrences);
      }
    }
  }

  /**
   *
   * @param currentNode TrieDifferentCombinationsNode
   * @param combinations ArrayList
   * @param index int
   */
  private void addRightSybling (TrieDifferentCombinationsNode currentNode, ArrayList<Integer> combinations, int index){
    if (index >= combinations.size()){
      return;
    }

    TrieDifferentCombinationsNode newRightSybling = new TrieDifferentCombinationsNode();
    newRightSybling.setCombination(combinations.get(index));
    currentNode.rightSibling = newRightSybling;
    this.addRightSybling(currentNode.rightSibling, combinations, index+1);
  }


//###########################################################################################################################
//###########################################################################################################################

  /**
   *
   * @return ArrayList
   */
  public ArrayList<ArrayList<Integer>> computeCombinations(){
    ArrayList<ArrayList<Integer>> combinations = new ArrayList<ArrayList<Integer>>(0);
    this.computeCombinations(this.root.firstChild, new ArrayList<Integer>(0), combinations);
    return combinations;
  }

  /**
   *
   * @param currentNode TrieDifferentCombinationsNode
   * @param parentCombinations BitSet
   * @param combinations ArrayList
   */
  private void computeCombinations (TrieDifferentCombinationsNode currentNode, ArrayList<Integer> parentCombinations, ArrayList<ArrayList<Integer>> combinations){
    if (currentNode == null){
      return;
    }

    if (currentNode.firstChild != null){ // INTERNAL NODE
      // GO DOWN
      ArrayList<Integer> currentCombinations = new ArrayList<Integer>(0);
      currentCombinations.addAll(parentCombinations);
      currentCombinations.add(currentNode.combination);
      this.computeCombinations(currentNode.firstChild, currentCombinations, combinations);
      // GO RIGHT
      if(currentNode.rightSibling != null){
        this.computeCombinations(currentNode.rightSibling, parentCombinations, combinations);
      }
    }
    else{ // LEAF NODE
      ArrayList<Integer> currentCombinations = new ArrayList<Integer>(0);
      currentCombinations.addAll(parentCombinations);
      currentCombinations.add(currentNode.combination);
      // ADD COMBINATIONS TO ARRAYLIST
      combinations.add(currentCombinations);
      // GO RIGHT
      if(currentNode.rightSibling != null){
        this.computeCombinations(currentNode.rightSibling, parentCombinations, combinations);
      }
    }

  }

//###########################################################################################################################
//###########################################################################################################################


  /**
   * Prints the Trie.
   */
  public void printTrieDifferentCombinations() {
    this.printTrieDifferentCombinations(this.root, "");
  }

  /**
   * Used recursivelly to print each node int the Trie.
   *
   * @param currentNode TrieWithErrorsLeftMaximalNode Current node.
   * @param currentNodeDepth String Depth of the current node in the Trie.
   */
  private void printTrieDifferentCombinations(TrieDifferentCombinationsNode currentNode, String currentNodeDepth) {

    String nodeString = new String();
    if (this.root == currentNode) {
      nodeString = nodeString + "_ROOT_";
    }

    if (currentNode.firstChild != null) { // Internal Node
      nodeString = nodeString + " " + currentNode.toString();
      System.out.println(currentNodeDepth + "<INTERNAL_NODE " + nodeString + ">");
      // GO DOWN
      this.printTrieDifferentCombinations(currentNode.firstChild, currentNodeDepth + " ");
      System.out.println(currentNodeDepth + "</INTERNAL_NODE>");
      // GO RIGHT
      if (currentNode.rightSibling != null) {
        this.printTrieDifferentCombinations(currentNode.rightSibling,
                                        currentNodeDepth);
      }
    }
    else { // Leaf Node
      nodeString = nodeString + " " + currentNode.toString();
      System.out.println(currentNodeDepth + "<LEAF_NODE " + nodeString + ">");
      System.out.println(currentNodeDepth + "</LEAF_NODE>");
      // GO RIGHT
      if (currentNode.rightSibling != null) {
        this.printTrieDifferentCombinations(currentNode.rightSibling,
                                        currentNodeDepth);
      }
    }
  }

//###########################################################################################################################
//###########################################################################################################################

  public static void main(String[] args) throws Exception {

    int[] o_1 = {0,5};
    int[] o_2 = {1,6,11};
    int[] o_3 = {2,7};
    int[] o_4 = {3,8};
    int[] o_5 = {4,9};

    ArrayList<Integer> i_1 = new ArrayList<Integer>(2);
    i_1.add(o_1[0]);
    i_1.add(o_1[1]);

    ArrayList<Integer> i_2 = new ArrayList<Integer>(3);
    i_2.add(o_2[0]);
    i_2.add(o_2[1]);
    i_2.add(o_2[2]);

    ArrayList<Integer> i_3 = new ArrayList<Integer>(2);
    i_3.add(o_3[0]);
    i_3.add(o_3[1]);

    ArrayList<Integer> i_4 = new ArrayList<Integer>(2);
    i_4.add(o_4[0]);
    i_4.add(o_4[1]);

    ArrayList<Integer> i_5 = new ArrayList<Integer>(2);
    i_5.add(o_5[0]);
    i_5.add(o_5[1]);

    TrieDifferentCombinations trie = new TrieDifferentCombinations();

    trie.addOccurrences(i_1);
    trie.addOccurrences(i_2);
    trie.addOccurrences(i_3);
    trie.addOccurrences(i_4);
    trie.addOccurrences(i_5);

    trie.printTrieDifferentCombinations();

    ArrayList<ArrayList<Integer>> combinations = trie.computeCombinations();
    for (int i = 0; i < combinations.size(); i++){
      System.out.println(combinations.get(i).toString());
    }


  }
}
