# Supplementary material for: BiGGEsTS: integrated environment for biclustering analysis of time series gene expression data
Source: BMC Res Notes. 2009 Jul 7;2:124. doi: 10.1186/1756-0500-2-124 (PMC2720980; doi:10.1186/1756-0500-2-124)
Supplement: Additional file 3 — Source code of the BiGGEsTS software. The source code of BiGGEsTS. The archive contains two directories, named "biggests" and "smadeira", inside a main directory, named "src". Each of the directories contained in "biggests" and "smadeira" contains the source files of the classes included in the packages identified by the same names. The Javadoc documentation of the source code is available at the official website. [file 1756-0500-2-124-S3.zip › src/smadeira/tries/TrieMaximalPattern.java]

package smadeira.tries;

/**
 * This class implements a Trie used in the second step of the E-CCC-Biclustering algorithm:
 * remove from the stored models those:
 * 1) not representing *RIGHT* maximal e-CCC-Biclusters, in case the patterns are inserted in the trie;
 * 2) not representing *LEFT* maximal e-CCC-Biclusters, in case the *REVERSED* patterns are inserted in the trie;
 *
 * <P>Each node contains data encapsulated in an object of class <CODE>TrieMaximalPatternNodeInfo</CODE> instance.
 * Each edge spells out an integer and each path from the root represents an array of integers (model)
 * described by the integers labelling the traversed edges. Moreover, for each model represented, there is a unique
 * path from the root.</P>
 *
 * <P>The trie of the following example represents the models [681], [851], [781], [681 782], [851 682],
 * [851 782], [851 852], [851 852 783] and [851 852 683].</P>
 *
 * <CODE><BLOCKQUOTE><PRE>
 *            [0]
 *       ------+-----
 *      /      |     \
 *  681/    851|      \781
 *   [1]      [2]     [3]
 *    |      --+--
 *    | 682/ 782| \852
 * 782|   /     |  \
 *   [4] [5]  [6]  [7]
 *                --+--
 *               /     \
 *           783/       \683
 *            [8]       [9]
 * </PRE></BLOCKQUOTE></CODE>
 *
 * <P>It is easy to see that models with common prefixes will branch off from each other
 * at the first distinguishing integer. </P>
 *
 * <P>In this implementation, each node is an is an instance of classe <CODE>TrieMaximalPatternNode</CODE>.</P>
 *
 * <P>There are many ways to implement a trie. To avoid wasting space with
 * multiple pointers at each node, this implementation uses an approach with a linked list
 * of siblings. Each node actually contains a pointer to one of its children and a pointer
 * to one of its siblings only. Together with the pointers, each node also stores the
 * integer that labels the edge to the pointed node.<P>
 *
 * <CODE><BLOCKQUOTE><PRE>
 *            [0]
 *       ------+-----
 *      /      |     \
 *  681/    851|      \781
 *   [1]      [2]     [3]
 *    |      --+--
 *    | 682/ 782| \852
 * 782|   /     |  \
 *   [4] [5]  [6]  [7]
 *                --+--
 *               /     \
 *           783/       \683
 *            [8]       [9]
 * </PRE></BLOCKQUOTE></CODE>

 *
 * <CODE><BLOCKQUOTE><PRE>
 *   [0]
 *    |
 * 681|  851     781
 *   [1]-----[2]-----[3]
 *    |       |
 * 782|    682|  782     852
 *   [4]     [5]-----[6]-----[7]
 *                            |
 *                         783|  683
 *                           [8]-----[9]
 * </PRE></BLOCKQUOTE></CODE>
 *
 * <P>In this way, a trie is similar to a binary tree. Although this implementation is
 * more efficient in terms of space, the search for a label with a given integer leaving
 * a node <CODE>v</CODE> is no more constant but proportional to the number of children of
 * <CODE>v</CODE>. </P>
 *
 * <p>Copyright:   Copyright (C) 2007  Joana P. Gon�alves, Sara C. Madeira
 *                 This program is free software; you can redistribute
 *                 it and/or modify it under the terms of the GNU General
 *                 Public License as published by the Free Software
 *                 Foundation; either version 3 of the License, or
 *                 any later version.
 *
 *                 This program is distributed in the hope that it will
 *                 be useful, but WITHOUT ANY WARRANTY; without even the
 *                 implied warranty of MERCHANTABILITY or FITNESS FOR A
 *                 PARTICULAR PURPOSE.  See the
 *                 <a href="http://www.gnu.org/licenses/gpl.html">
 *                 GNU General Public License</a> for more details.
 * </p>
 *
 * @author Sara C. Madeira
 * @version 1.0
 */
public class TrieMaximalPattern {
  /**
   * Root.
   */
  protected TrieMaximalPatternNode root;

  /**
   * Creates a new empty trie node.
   */
  public TrieMaximalPattern() {
    this.root = new TrieMaximalPatternNode(new TrieMaximalPatternNodeInfo());
  }

  /**
   * Returns the root of this Trie.
   *
   * @return TrieMaximalPatternNode Root of this Trie.
   */
  public TrieMaximalPatternNode getRoot() {
    return this.root;
  }

//###########################################################################################################################
//###########################################################################################################################


  /**
   * USED TO MARK MODELS AS NON-RIGHT MAXIMAL !!
   *
   * @param model int[]
   * @param numberOfGenes int
   * @return TrieMaximalPatternNode
   */
  public TrieMaximalPatternNode addModel(int[] model, int numberOfGenes) {

    if (model.length == 0) {
      return null;
    }

    TrieMaximalPatternNode currentNode = this.root;
    for (int i = 0; i < model.length; i++) {
      currentNode = currentNode.add(null, model[i]);
    }
    currentNode.setInfo(new TrieMaximalPatternNodeInfo(numberOfGenes, true)); // update last node info (end of model)
    return currentNode;
  }

  //###########################################################################################################################


  /**
   * USED TO MARK MODELS AS NON-LEFT MAXIMAL !!
   *
   * @param model int[]
   * @param numberOfGenes int
   * @return TrieMaximalPatternNode
   */
  public TrieMaximalPatternNode addInvertedModel(int[] model,
      int numberOfGenes) {

    if (model.length == 0) {
      return null;
    }

    TrieMaximalPatternNode currentNode = this.root;
    for (int i = model.length - 1; i >= 0; i--) {
      currentNode = currentNode.add(null, model[i]);
    }
    currentNode.setInfo(new TrieMaximalPatternNodeInfo(numberOfGenes, true)); // update last node info (end of model)
    return currentNode;
  }

  //###########################################################################################################################
  //###########################################################################################################################


  /**
   *
   */
  public void markNodesAsNonMaximalPattern() {
    // the root is non left-maximal already
    this.markNodesAsNonMaximalPattern(this.root.firstChild);
  }

  //###########################################################################################################################

  /**
   * Used recurvivelly.
   *
   * @param currentNode TrieMaximalPatternNode
   * @return int
   */
  protected int markNodesAsNonMaximalPattern(TrieMaximalPatternNode currentNode) {
    if (currentNode == null) {
      return 0;
    }
    if (currentNode.firstChild == null) { //leaf node
      currentNode.getInfo().setIsMaximalPattern(true);
      if (currentNode.rightSibling == null) {
        return currentNode.getInfo().getNumberOfGenes();
      }
      else { // go right
        return Math.max(currentNode.getInfo().getNumberOfGenes(),
                        this.markNodesAsNonMaximalPattern(currentNode.rightSibling));
      }
    }
    else { // internal node
      // go down
      int maxNumberOfGenesInSubTree = this.markNodesAsNonMaximalPattern(
          currentNode.firstChild);
      if (currentNode.getInfo() != null) { // node corresponds to an inserted model
        if (maxNumberOfGenesInSubTree == currentNode.getInfo().getNumberOfGenes()) {
          currentNode.getInfo().setIsMaximalPattern(false);
        }
        if (currentNode.rightSibling != null) { // go right
          return Math.max(currentNode.getInfo().getNumberOfGenes(),
                          this.markNodesAsNonMaximalPattern(currentNode.rightSibling));
        }
        else {
          return Math.max(maxNumberOfGenesInSubTree, currentNode.getInfo().getNumberOfGenes());
        }
      }
      else { // node does not correspond to an inserted model
        if (currentNode.rightSibling != null) { // go right
          return this.markNodesAsNonMaximalPattern(currentNode.rightSibling);
        }
        else {
          return maxNumberOfGenesInSubTree;
        }
      }
    }
  }

//###########################################################################################################################
//###########################################################################################################################

  /**
   *
   * @param model int[]
   * @return TrieMaximalPatternNode
   */
  public TrieMaximalPatternNode findModel(int[] model) {
    if (model.length == 0) {
      return null;
    }

    TrieMaximalPatternNode currentNode = this.root;
    int i = 0;
    while (currentNode != null && i < model.length) {
      currentNode = currentNode.spellDown(model[i]);
      i++;
    }
    return currentNode;
  }

//###########################################################################################################################
//###########################################################################################################################


  /**
   * Prints the Trie.
   */
  public void printWithErrorsLeftMaximal() {
    this.printWithErrorsLeftMaximal(this.root, "");
  }

  /**
   * Used recursivelly to print each node int the Trie.
   *
   * @param currentNode TrieMaximalPatternNode Current node.
   * @param currentNodeDepth String Depth of the current node in the Trie.
   */
  protected void printWithErrorsLeftMaximal(TrieMaximalPatternNode
                                          currentNode, String currentNodeDepth) {

    if (currentNode == null) {
      return;
    }

    String nodeString = new String();
    if (this.root == currentNode) {
      nodeString = nodeString + "_ROOT_";
    }

    if (currentNode.firstChild != null) { // Internal Node
      nodeString = nodeString + " " + currentNode.toString();
      System.out.println(currentNodeDepth + "<INTERNAL_NODE " + nodeString +
                         ">");
      // GO DOWN
      this.printWithErrorsLeftMaximal(currentNode.firstChild,
                                      currentNodeDepth + " ");
      System.out.println(currentNodeDepth + "</INTERNAL_NODE>");
      // GO RIGHT
      if (currentNode.rightSibling != null) {
        this.printWithErrorsLeftMaximal(currentNode.rightSibling,
                                        currentNodeDepth);
      }
    }
    else { // Leaf Node
      nodeString = nodeString + " " + currentNode.toString();
      System.out.println(currentNodeDepth + "<LEAF_NODE " + nodeString + ">");
      System.out.println(currentNodeDepth + "</LEAF_NODE>");
      // GO RIGHT
      if (currentNode.rightSibling != null) {
        this.printWithErrorsLeftMaximal(currentNode.rightSibling,
                                        currentNodeDepth);
      }
    }
  }

//###########################################################################################################################
//###########################################################################################################################

  public static void main(String[] args) throws Exception {

    int[] r_model_1 = {
        785, 854, 683, 852, 781};
    int[] r_model_2 = {
        685, 854, 683, 852, 681};
    int[] r_model_3 = {
        785, 854, 783, 782, 781};
    int[] r_model_4 = {
        855, 854, 683, 852, 851};
    int[] r_model_5 = {
        785, 854, 683, 852}; // NON-LEFT-MAXIMAL
    int[] r_model_6 = {
        685, 854, 683}; // NON-LEFT-MAXIMAL
    int[] r_model_7 = {
        785}; // NON-LEFT-MAXIMAL
    int[] r_model_8 = {
        855, 854}; // NON-LEFT-MAXIMAL

    // ADD MODEL

    TrieMaximalPattern trie = new TrieMaximalPattern();
    trie.addModel(r_model_1, 1);
    trie.addModel(r_model_2, 2);
    trie.addModel(r_model_3, 3);
    trie.addModel(r_model_4, 4);
    trie.addModel(r_model_5, 1);
    trie.addModel(r_model_6, 2);
    trie.addModel(r_model_7, 3);
    trie.addModel(r_model_8, 4);
    System.out.println();
    trie.printWithErrorsLeftMaximal();
    TrieMaximalPatternNode node = trie.findModel(r_model_7);
    if (node != null) {
      System.out.println("Found r_model_7");
      System.out.println(node.info.getNumberOfGenes());
    }
    else {
      System.out.println("DIDN'T Found r_model_7");
    }

    // ADD REVERSE MODELS

    int[] model_1 = {
        781, 852, 683, 854, 785};
    int[] model_2 = {
        681, 852, 683, 854, 685};
    int[] model_3 = {
        781, 782, 783, 854, 785};
    int[] model_4 = {
        851, 852, 683, 854, 855};
    int[] model_5 = {
        852, 683, 854, 785};
    int[] model_6 = {
        683, 854, 685};
    int[] model_7 = {
        785};
    int[] model_8 = {
        854, 855};

    TrieMaximalPattern trie2 = new TrieMaximalPattern();
    trie2.addInvertedModel(model_1, 1);
    trie2.addInvertedModel(model_2, 2);
    trie2.addInvertedModel(model_3, 3);
    trie2.addInvertedModel(model_4, 4);
    trie2.addInvertedModel(model_5, 1);
    trie2.addInvertedModel(model_6, 2);
    trie2.addInvertedModel(model_7, 3);
    trie2.addInvertedModel(model_8, 4);
    System.out.println();
    trie2.printWithErrorsLeftMaximal();

    // MARK NODES AS NON-LEFT MAXIMAL
    trie2.markNodesAsNonMaximalPattern();
    trie2.printWithErrorsLeftMaximal();

  }
}
