# Supplementary material for: BiGGEsTS: integrated environment for biclustering analysis of time series gene expression data
Source: BMC Res Notes. 2009 Jul 7;2:124. doi: 10.1186/1756-0500-2-124 (PMC2720980; doi:10.1186/1756-0500-2-124)
Supplement: Additional file 3 — Source code of the BiGGEsTS software. The source code of BiGGEsTS. The archive contains two directories, named "biggests" and "smadeira", inside a main directory, named "src". Each of the directories contained in "biggests" and "smadeira" contains the source files of the classes included in the packages identified by the same names. The Javadoc documentation of the source code is available at the official website. [file 1756-0500-2-124-S3.zip › src/smadeira/tries/TrieMaximalPatternNode.java]

package smadeira.tries;

/**
 * <p>Title: </p>
 *
 * <p>Description: </p>
 *
 * <p>Copyright:   Copyright (C) 2007  Joana P. Gon�alves, Sara C. Madeira
 *                 This program is free software; you can redistribute
 *                 it and/or modify it under the terms of the GNU General
 *                 Public License as published by the Free Software
 *                 Foundation; either version 3 of the License, or
 *                 any later version.
 *
 *                 This program is distributed in the hope that it will
 *                 be useful, but WITHOUT ANY WARRANTY; without even the
 *                 implied warranty of MERCHANTABILITY or FITNESS FOR A
 *                 PARTICULAR PURPOSE.  See the
 *                 <a href="http://www.gnu.org/licenses/gpl.html">
 *                 GNU General Public License</a> for more details.
 * </p>
 *
 * @author Sara C. Madeira
 * @version 1.0
 */
public class TrieMaximalPatternNode{
  /**
   * A pointer to the first of this node's children.
   */
  protected TrieMaximalPatternNode firstChild;

  /**
   * The character that labels the edge from this node to the child node pointer by
   * <CODE>son</CODE>.
   */
  protected int to_firstChild;

  /**
   * A pointer to this node's next sibling.
   */
  protected TrieMaximalPatternNode rightSibling;

  /**
   * The character that labels the edge from this node to the sibling pointer by
   * <CODE>rightSibling</CODE>.
   */
  protected int to_rightSibling;

  /**
   * This node's stored data.
   */
  protected TrieMaximalPatternNodeInfo info;

  /**
   * Creates a new trie node with the specified data. This constructor is typically used
   * by the client only once to instantiate the root node. After that, all new nodes are
   * implicitly instantiated by the <CODE>add</CODE> method.
   *
   * @param info TrieMaximalPatternNodeInfo The info that will be associated with the new node
   */
  public TrieMaximalPatternNode(TrieMaximalPatternNodeInfo info) {
    this.firstChild = null;
    this.rightSibling = null;
    this.info = info;
  }

  /**
   * Returns the info associated with this node.
   *
   * @return TrieWithErrorsLeftMaximalNodeInfo Info associated with this node
   */
  public TrieMaximalPatternNodeInfo getInfo() {
    return this.info;
  }

  /**
   * Updates the info associated with this node.
   *
   * @param info TrieMaximalPatternNodeInfo Info associated with this node.
   */
  public void setInfo(TrieMaximalPatternNodeInfo info) {
    this.info = info;
  }

  /**
   * Adds a new child to this node. The new node will be implicitly instantiated with
   * the <CODE>info</CODE> argument, and the edge from this node to the new node will be
   * labelled by the character argument. If this node already have an edge labelled with
   * this integer, an exception is raised. Otherwise, the new node created and
   * returned.
   *
   * <P>If this node have no child, a new node is created straight away. Otherwise, the
   * task is assigned to its first child that will add the new node as a sibling.</P>
   *
   * @param info TrieMaximalPatternNodeInfo The info that will be associated with the new node
   * @param token int The integer that will label the edge from this node to the new node
   * @return TrieMaximalPatternNode The added node or the node to whom the <CODE>token</CODE> takes if it already exists.
   */
  public TrieMaximalPatternNode add(TrieMaximalPatternNodeInfo info, int token) {
    if (this.firstChild == null) {
      this.firstChild = new TrieMaximalPatternNode(info);
      this.to_firstChild = token;
//                        System.out.println("this.to_firstChild = " + this.to_firstChild);
      return this.firstChild;
    }
    else {
      if (this.to_firstChild != token) {
        return this.firstChild.addRightSibling(info, token);
      }
      else {
        // duplicate int
//                                System.out.println("ALREADY IN this.to_firstChild = " + this.to_firstChild);
        return this.firstChild;
      }
    }
  }

  /**
   * Adds a sibling to this node. The new node will be implicitly instantiated with
   * the <CODE>info</CODE> argument, and the edge from this node to the new node will be
   * labelled by the character argument. If this node already have a sibling with this
   * character, an exception is raised. Otherwise, the new node is created and returned.
   *
   * <P>If this node have no direct sibling, a new node is created straight away.
   * Otherwise, the task is assigned to its next sibling.</P>
   *
   * @param info TrieWithErrorsLeftMaximalNodeInfo The info that will be associated with the new node
   * @param token int The integer that will label the edge from this node to the new node
   * @return TrieWithErrorsLeftMaximalNode The added node or the node to whom the <CODE>token</CODE> takes if it already existed.
   */
  public TrieMaximalPatternNode addRightSibling(
      TrieMaximalPatternNodeInfo info, int token) {
    if (this.rightSibling == null) {
      this.rightSibling = new TrieMaximalPatternNode(info);
      this.to_rightSibling = token;
//                        System.out.println("this.to_rightSibling = " + this.to_rightSibling);
      return this.rightSibling;
    }
    else {
      if (this.to_rightSibling != token) {
        return this.rightSibling.addRightSibling(info, token);
      }
      else {
        // duplicate int
//                                System.out.println("ALREADY IN this.to_rightSibling = " + this.to_rightSibling);
        return this.rightSibling;
      }
    }
  }

  /**
   * Follows a path from this node to one of its children by spelling the character
   * supplied as an argument. If there is no such a path, <CODE>null</CODE> is returned.
   * Otherwise, the reached child node is returned.
   *
   * <P>If this node's direct child is reached with an edge labelled by the character,
   * it is returned straight away. Otherwise, it is assigned the task of finding another
   * sibling labelled with that character.</P>
   *
   * @param token int The integer that labels the path to be followed to this node's child
   * @return TrieMaximalPatternNode The child node reached by traversing the edge labelled by <CODE>token</CODE>
   */
  public TrieMaximalPatternNode spellDown(int token) {
    if (this.firstChild == null) {
      return null;
    }

    if (this.to_firstChild == token) {
      return this.firstChild;
    }
    else {
      return this.firstChild.spellRight(token);
    }
  }

  /**
   * Follows a path from this node to one of its sibling by spelling the character
   * supplied as an argument. If there is no such a path, <CODE>null</CODE> is returned.
   * Otherwise, the reached sibling node is returned.
   *
   * <P>If this node's direct sibling is reached with an edge labelled by the character,
   * it is returned straight away. Otherwise, it is assigned the task of finding another
   * sibling labelled with that character.</P>
   *
   * @param token int The integer that labels the path to be followed to the sibling
   * @return TrieWithErrorsLeftMaximalNode The right sibling node reached by traversing the edge labelled by <CODE>token</CODE>
   */
  public TrieMaximalPatternNode spellRight(int token) {
    if (this.rightSibling == null) {
      return null;
    }
    if (this.to_rightSibling == token) {
      return this.rightSibling;
    }
    else {
      return this.rightSibling.spellRight(token);
    }
  }

  /**
   * Prints information about this node.
   *
   * @return String
   */
  public String toString() {
    String s = new String();

    if (this.firstChild != null) {
      s = s + "this.firstChild = NOT null" + "\t";
    }
    else {
      s = s + "this.firstChild = " + null +"\t";
    }

    s = s + "this.to_firstChild = " + this.to_firstChild + "\t";

    if (this.rightSibling != null) {
      s = s + "this.rightSibling = NOT null" + "\t";
    }
    else {
      s = s + "this.rightSibling = " + null +"\t";
    }

    s = s + "this.to_rightSibling = " + this.to_rightSibling + "\t";

    if (this.info != null) {
      s = s + "this.info = " + this.info.toString() + "\t";
    }
    else {
      s = s + "this.info = " + null +"\t";
    }
    return s;
  }
}
