# Supplementary material for: BiGGEsTS: integrated environment for biclustering analysis of time series gene expression data
Source: BMC Res Notes. 2009 Jul 7;2:124. doi: 10.1186/1756-0500-2-124 (PMC2720980; doi:10.1186/1756-0500-2-124)
Supplement: Additional file 3 — Source code of the BiGGEsTS software. The source code of BiGGEsTS. The archive contains two directories, named "biggests" and "smadeira", inside a main directory, named "src". Each of the directories contained in "biggests" and "smadeira" contains the source files of the classes included in the packages identified by the same names. The Javadoc documentation of the source code is available at the official website. [file 1756-0500-2-124-S3.zip › src/smadeira/tries/TrieMaximalPatternNodeInfo.java]

package smadeira.tries;

/**
 * <p>Title: </p>
 *
 * <p>Description: </p>
 *
 * <p>Copyright:   Copyright (C) 2007  Joana P. Gon�alves, Sara C. Madeira
 *                 This program is free software; you can redistribute
 *                 it and/or modify it under the terms of the GNU General
 *                 Public License as published by the Free Software
 *                 Foundation; either version 3 of the License, or
 *                 any later version.
 *
 *                 This program is distributed in the hope that it will
 *                 be useful, but WITHOUT ANY WARRANTY; without even the
 *                 implied warranty of MERCHANTABILITY or FITNESS FOR A
 *                 PARTICULAR PURPOSE.  See the
 *                 <a href="http://www.gnu.org/licenses/gpl.html">
 *                 GNU General Public License</a> for more details.
 * </p>
 *
 * @author Sara C. Madeira
 * @version 1.0
 */
public class TrieMaximalPatternNodeInfo {

  /**
   *
   */
  protected int numberOfGenes;

  /**
   *
   */
  protected boolean isMaximalPattern;

  /**
   *
   */
  public TrieMaximalPatternNodeInfo() {
    this.isMaximalPattern = false;
    this.numberOfGenes = 0;
  }

  /**
   *
   * @param numberOfGenes int
   * @param isMaximalPattern boolean
   */
  public TrieMaximalPatternNodeInfo(int numberOfGenes,
                                           boolean isMaximalPattern) {
    this.isMaximalPattern = isMaximalPattern;
    this.numberOfGenes = numberOfGenes;
  }

  /**
   *
   * @return int
   */
  public int getNumberOfGenes() {
    return this.numberOfGenes;
  }

  /**
   *
   * @param numberOfGenes int
   */
  public void setNumberOfGenes(int numberOfGenes) {
    this.numberOfGenes = numberOfGenes;
  }

  /**
   *
   * @return boolean
   */
  public boolean getIsMaximalPattern() {
    return this.isMaximalPattern;
  }

  /**
   *
   * @param isMaximalPattern boolean
   */
  public void setIsMaximalPattern(boolean isMaximalPattern) {
    this.isMaximalPattern = isMaximalPattern;
  }

  /**
   *
   * @return String
   */
  public String toString() {
    String s = new String();

    s = s + "<NODE_INFO" + "\t";
    s = s + "this.numberOfGenes = " + this.numberOfGenes + "\t";
    s = s + "this.isMaximalPattern = " + this.isMaximalPattern + ">";
    s = s + "</NODE_INFO>";

    return s;
  }

}
