# Supplementary material for: BiGGEsTS: integrated environment for biclustering analysis of time series gene expression data
Source: BMC Res Notes. 2009 Jul 7;2:124. doi: 10.1186/1756-0500-2-124 (PMC2720980; doi:10.1186/1756-0500-2-124)
Supplement: Additional file 3 — Source code of the BiGGEsTS software. The source code of BiGGEsTS. The archive contains two directories, named "biggests" and "smadeira", inside a main directory, named "src". Each of the directories contained in "biggests" and "smadeira" contains the source files of the classes included in the packages identified by the same names. The Javadoc documentation of the source code is available at the official website. [file 1756-0500-2-124-S3.zip › src/smadeira/tries/TrieMaximalPattern_TimeLags.java]

package smadeira.tries;

import java.util.TreeMap;
import smadeira.utils.ModelOccurrences;
import java.util.ArrayList;
import java.util.Iterator;

/**
 * <p>Title: </p>
 *
 * <p>Description: </p>
 *
 * <p>Copyright:   Copyright (C) 2007  Joana P. Gon�alves, Sara C. Madeira
 *                 This program is free software; you can redistribute
 *                 it and/or modify it under the terms of the GNU General
 *                 Public License as published by the Free Software
 *                 Foundation; either version 3 of the License, or
 *                 any later version.
 *
 *                 This program is distributed in the hope that it will
 *                 be useful, but WITHOUT ANY WARRANTY; without even the
 *                 implied warranty of MERCHANTABILITY or FITNESS FOR A
 *                 PARTICULAR PURPOSE.  See the
 *                 <a href="http://www.gnu.org/licenses/gpl.html">
 *                 GNU General Public License</a> for more details.
 * </p>
 *
 * @author Sara C. Madeira
 * @version 1.0
 */
public class TrieMaximalPattern_TimeLags{

  /**
   * Root.
   */
  protected TrieMaximalPattern_TimeLags_Node root;

  /**
   * Creates a new empty trie node.
   */
  public TrieMaximalPattern_TimeLags() {
    this.root = new TrieMaximalPattern_TimeLags_Node(null);
  }

  /**
   * Returns the root of this Trie.
   *
   * @return TrieMaximalPattern_TimeLags_Node
   */
  public TrieMaximalPattern_TimeLags_Node getRoot() {
    return this.root;
  }

  //###########################################################################################################################
  //###########################################################################################################################

  /**
   * USED TO MARK MODELS AS NON-RIGHT MAXIMAL !!
   *
   * @param model int[]
   * @param genes_patternFirstColumns_Map TreeMap
   * @return Genes_PatternFirstColumns_PatternIsMaximal
   */
  public Genes_PatternFirstColumns_PatternIsMaximal addModel(int[] model,
      TreeMap<Integer, Integer> genes_patternFirstColumns_Map) {
    TrieMaximalPattern_TimeLags_Node currentNode = this.root;
    for (int i = 0; i < model.length; i++) {
      if (i == model.length - 1) { // LAST CHARACTER --> STORE NODE INFO
        currentNode = currentNode.add(model[i], genes_patternFirstColumns_Map);
      }
      else {
        currentNode.add(model[i], null);
      }
    }
    return currentNode.info.occurrencesAtDifferentTimeLags.get(0); // IN CASE OF MULTIPLE OCCURRENCES LAST OCCURRENCE INSERTED IS AT FIRST POSITION
  }

  //###########################################################################################################################


  /**
   * USED TO MARK MODELS AS NON-LEFT MAXIMAL !!
   *
   * @param model int[]
   * @param genes_patternFirstColumns_Map TreeMap
   * @return Genes_PatternFirstColumns_PatternIsMaximal
   */
  public Genes_PatternFirstColumns_PatternIsMaximal addInvertedModel(int[]
      model, TreeMap<Integer, Integer> genes_patternFirstColumns_Map) {
    TrieMaximalPattern_TimeLags_Node currentNode = this.root;
    for (int i = model.length - 1; i >= 0; i--) {
      if (i == 0) { // LAST CHARACTER --> STORE NODE INFO
        currentNode = currentNode.add(model[i], genes_patternFirstColumns_Map);
      }
      else {
        currentNode.add(model[i], null);
      }
    }
    return currentNode.info.occurrencesAtDifferentTimeLags.get(0); // IN CASE OF MULTIPLE OCCURRENCES LAST OCCURRENCE INSERTED IS AT FIRST POSITION
  }

  //###########################################################################################################################
  //###########################################################################################################################


  /**
   *
   */
  public void markNodesHavingNodesWithSameNumberOfGenesInSubTree() {
    this.markNodesHavingNodesWithSameNumberOfGenesInSubTree(this.root.firstChild);
  }

  //###########################################################################################################################

  /**
   * Used recursivelly.
   *
   * @param currentNode TrieMaximalPatternNode
   * @return int
   */
  private int markNodesHavingNodesWithSameNumberOfGenesInSubTree(TrieMaximalPattern_TimeLags_Node currentNode) {
    if (currentNode == null) {
      return 0;
    }
    if (currentNode.firstChild == null) { //LEAF NODE --> ALWAYS MAXIMAL PATTERN
      if (currentNode.rightSibling == null) {
          return currentNode.getInfo().getNumberOfGenes();
      }
      else { // go right
          return Math.max(currentNode.getInfo().getNumberOfGenes(),
                          this.markNodesHavingNodesWithSameNumberOfGenesInSubTree(currentNode.rightSibling));
      }
    }
    else { // INTERNAL NODE
      // go down
      int maxNumberOfGenesInSubTree = this.markNodesHavingNodesWithSameNumberOfGenesInSubTree(currentNode.firstChild);
      if (currentNode.getInfo() != null) { // node corresponds to an inserted model
        if (maxNumberOfGenesInSubTree == currentNode.getInfo().getNumberOfGenes()) {
          // hasNodesWithSameNumberOfGenesInSubTree = TRUE
          currentNode.getInfo().setHasNodesWithSameNumberOfGenesInSubTree();
        }
        if (currentNode.rightSibling != null) { // go right
          return Math.max(currentNode.getInfo().getNumberOfGenes(),
                          this.markNodesHavingNodesWithSameNumberOfGenesInSubTree(currentNode.rightSibling));
        }
        else {
          return Math.max(maxNumberOfGenesInSubTree, currentNode.getInfo().getNumberOfGenes());
        }
      }
      else { // node does not correspond to an inserted model
        if (currentNode.rightSibling != null) { // go right
          return this.markNodesHavingNodesWithSameNumberOfGenesInSubTree(currentNode.rightSibling);
        }
        else {
          return maxNumberOfGenesInSubTree;
        }
      }
    }
  }

  //###########################################################################################################################
  //###########################################################################################################################

    /**
     *
     */
    public void markNonRightMaximalPatterns() {
      this.markNonRightMaximalPatterns(this.root.firstChild);
    }

    //###########################################################################################################################

    /**
     * Used recursivelly.
     *
     * @param currentNode TrieMaximalPattern_TimeLags_Node
     */
    protected void markNonRightMaximalPatterns(TrieMaximalPattern_TimeLags_Node currentNode) {

      if (currentNode == null){
        return;
      }

      if (currentNode.firstChild == null) { // LEAF NODE
        // ALL LEAF NODE CORRESPOND TO RIGHT-MAXIMAL PATTERNS
        if (currentNode.rightSibling != null) {
          // GO RIGHT
          this.markNonRightMaximalPatterns(currentNode.rightSibling);
        }
      }
      else { // INTERNAL NODE
        // DO SOMETHING WITH THE NODE ??
        if (currentNode.getInfo() != null) { // NODE CORRESPONDS TO AN INSERTED MODEL !!!
          // CHECK NUMBER OF genes_patternFirstColumns_Maps
          if(currentNode.numberOfReferencesToModelsAndOccurrences() == 1){
            if (currentNode.hasNodesWithSameNumberOfGenesInSubTree()){
              currentNode.info.occurrencesAtDifferentTimeLags.get(0).setPatternIsMaximalToFalse();
            }
          }
          else{
            // GET ALL genes_patternFirstColumns_IN_Subtree
            ArrayList<TreeMap<Integer, Integer>> all_genes_patternFirstColumns_IN_Subtree = new ArrayList<TreeMap<Integer,Integer>>(0);
            this.get_ALL_genes_patternFirstColumns_IN_Subtree(currentNode, all_genes_patternFirstColumns_IN_Subtree);

//            System.out.println(all_genes_patternFirstColumns_IN_Subtree.size());

            Iterator<Genes_PatternFirstColumns_PatternIsMaximal> i = currentNode.info.occurrencesAtDifferentTimeLags.iterator();
            while (i.hasNext()){
              Genes_PatternFirstColumns_PatternIsMaximal currentInNode = i.next();
              TreeMap<Integer, Integer> currentInNode_Map = currentInNode.genes_patternFirstColumns_Map;
              int p=0;
              boolean found = false;
              while(p < all_genes_patternFirstColumns_IN_Subtree.size() && !found){
                TreeMap<Integer, Integer> currentInSubtree_Map = all_genes_patternFirstColumns_IN_Subtree.get(p);
                if (currentInNode_Map.equals(currentInSubtree_Map)){ // !!!
                  // PATTERN IS NOT MAXIMAL
//                  System.out.println("setPatternIsMaximalToFalse");
                  currentInNode.setPatternIsMaximalToFalse();
                  found = true;
                }
                p++;
              }
           }
          }
        }

        // GO DOWN
        this.markNonRightMaximalPatterns(currentNode.firstChild);
        // GO RIGHT
        if (currentNode.rightSibling != null) {
          this.markNonRightMaximalPatterns(currentNode.rightSibling);
        }
      }
    }

    //###########################################################################################################################

    /**
     *
     * @param currentNode TrieMaximalPattern_TimeLags_Node
     * @param all_genes_patternFirstColumns_IN_Subtree ArrayList
     */
    private void get_ALL_genes_patternFirstColumns_IN_Subtree(TrieMaximalPattern_TimeLags_Node currentNode, ArrayList<TreeMap<Integer, Integer>> all_genes_patternFirstColumns_IN_Subtree){

      if (currentNode.firstChild == null) { // LEAF NODE
       Iterator<Genes_PatternFirstColumns_PatternIsMaximal> i = currentNode.info.occurrencesAtDifferentTimeLags.iterator();
       while (i.hasNext()){
        TreeMap<Integer, Integer> current = i.next().genes_patternFirstColumns_Map;
        all_genes_patternFirstColumns_IN_Subtree.add(0, current);
      }

      if (currentNode.rightSibling != null) {
          // GO RIGHT
          this.get_ALL_genes_patternFirstColumns_IN_Subtree(currentNode.rightSibling, all_genes_patternFirstColumns_IN_Subtree);
        }
      }
      else { // INTERNAL NODE
        // DO SOMETHING WITH THE NODE ??
        if (currentNode.getInfo() != null) { // NODE CORRESPONDS TO AN INSERTED MODEL !!!
         Iterator<Genes_PatternFirstColumns_PatternIsMaximal> i = currentNode.info.occurrencesAtDifferentTimeLags.iterator();
         while (i.hasNext()){
           TreeMap<Integer, Integer> current = i.next().genes_patternFirstColumns_Map;
           all_genes_patternFirstColumns_IN_Subtree.add(0, current);
         }
        }
        // GO DOWN
        this.get_ALL_genes_patternFirstColumns_IN_Subtree(currentNode.firstChild, all_genes_patternFirstColumns_IN_Subtree);
        // GO RIGHT
        if (currentNode.rightSibling != null) {
          this.get_ALL_genes_patternFirstColumns_IN_Subtree(currentNode.rightSibling, all_genes_patternFirstColumns_IN_Subtree);
        }
      }
    }

//###########################################################################################################################
//###########################################################################################################################

  /**
   *
   * @param model int[]
   * @return TrieMaximalPatternNode
   */
  public TrieMaximalPattern_TimeLags_Node findModel(int[] model) {
    if (model.length == 0) {
      return null;
    }

    TrieMaximalPattern_TimeLags_Node currentNode = this.root;
    int i = 0;
    while (currentNode != null && i < model.length) {
      currentNode = currentNode.spellDown(model[i]);
      i++;
    }
    return currentNode;
  }

//###########################################################################################################################
//###########################################################################################################################


  /**
   * Prints the Trie.
   */
  public void printWithErrorsLeftMaximal() {
    this.printWithErrorsLeftMaximal(this.root, "");
  }

  /**
   * Used recursivelly to print each node int the Trie.
   *
   * @param currentNode TrieMaximalPatternNode Current node.
   * @param currentNodeDepth String Depth of the current node in the Trie.
   */
  private void printWithErrorsLeftMaximal(TrieMaximalPattern_TimeLags_Node
                                          currentNode,
                                          String currentNodeDepth) {
    if (currentNode == null) {
      return;
    }

    String nodeString = new String();
    if (this.root == currentNode) {
      nodeString = nodeString + "_ROOT_";
    }

    if (currentNode.firstChild != null) { // Internal Node
      nodeString = nodeString + " " + currentNode.toString();
      System.out.println(currentNodeDepth + "<INTERNAL_NODE " + nodeString +
                         ">");
      // GO DOWN
      this.printWithErrorsLeftMaximal(currentNode.firstChild,
                                      currentNodeDepth + " ");
      System.out.println(currentNodeDepth + "</INTERNAL_NODE>");
      // GO RIGHT
      if (currentNode.rightSibling != null) {
        this.printWithErrorsLeftMaximal(currentNode.rightSibling,
                                        currentNodeDepth);
      }
    }
    else { // Leaf Node
      nodeString = nodeString + " " + currentNode.toString();
      System.out.println(currentNodeDepth + "<LEAF_NODE " + nodeString + ">");
      System.out.println(currentNodeDepth + "</LEAF_NODE>");
      // GO RIGHT
      if (currentNode.rightSibling != null) {
        this.printWithErrorsLeftMaximal(currentNode.rightSibling,
                                        currentNodeDepth);
      }
    }
  }
}
