# Supplementary material for: BiGGEsTS: integrated environment for biclustering analysis of time series gene expression data
Source: BMC Res Notes. 2009 Jul 7;2:124. doi: 10.1186/1756-0500-2-124 (PMC2720980; doi:10.1186/1756-0500-2-124)
Supplement: Additional file 3 — Source code of the BiGGEsTS software. The source code of BiGGEsTS. The archive contains two directories, named "biggests" and "smadeira", inside a main directory, named "src". Each of the directories contained in "biggests" and "smadeira" contains the source files of the classes included in the packages identified by the same names. The Javadoc documentation of the source code is available at the official website. [file 1756-0500-2-124-S3.zip › src/smadeira/tries/TrieMaximalPattern_TimeLags_Node.java]

package smadeira.tries;

import java.util.ArrayList;
import java.util.TreeMap;

/**
 * <p>Title: </p>
 *
 * <p>Description: </p>
 *
 * <p>Copyright:   Copyright (C) 2007  Joana P. Gon�alves, Sara C. Madeira
 *                 This program is free software; you can redistribute
 *                 it and/or modify it under the terms of the GNU General
 *                 Public License as published by the Free Software
 *                 Foundation; either version 3 of the License, or
 *                 any later version.
 *
 *                 This program is distributed in the hope that it will
 *                 be useful, but WITHOUT ANY WARRANTY; without even the
 *                 implied warranty of MERCHANTABILITY or FITNESS FOR A
 *                 PARTICULAR PURPOSE.  See the
 *                 <a href="http://www.gnu.org/licenses/gpl.html">
 *                 GNU General Public License</a> for more details.
 * </p>
 *
 * @author Sara C. Madeira
 * @version 1.0
 */
public class TrieMaximalPattern_TimeLags_Node{

  /**
   * A pointer to the first of this node's children.
   */
  protected TrieMaximalPattern_TimeLags_Node firstChild;

  /**
   * The character that labels the edge from this node to the child node pointer by
   * <CODE>son</CODE>.
   */
  protected int to_firstChild;

  /**
   * A pointer to this node's next sibling.
   */
  protected TrieMaximalPattern_TimeLags_Node rightSibling;

  /**
   * The character that labels the edge from this node to the sibling pointer by
   * <CODE>rightSibling</CODE>.
   */
  protected int to_rightSibling;

  /**
   *
   */
  protected TrieMaximalPattern_TimeLags_NodeInfo info;

  /**
   *
   * @param genes_patternFirstColumns_Map TreeMap
   */
  public TrieMaximalPattern_TimeLags_Node(TreeMap<Integer, Integer> genes_patternFirstColumns_Map) {
    this.firstChild = null;
    this.rightSibling = null;
    if (genes_patternFirstColumns_Map != null){
      this.info = new TrieMaximalPattern_TimeLags_NodeInfo(genes_patternFirstColumns_Map);
    }
  }

  /**
   *
   * @return TrieMaximalPattern_TimeLags_NodeInfo
   */
  public TrieMaximalPattern_TimeLags_NodeInfo getInfo() {
    return this.info;
  }

  /**
   *
   * @param info TrieMaximalPattern_TimeLags_NodeInfo
   */
  public void setInfo(TrieMaximalPattern_TimeLags_NodeInfo info) {
    this.info = info;;
  }

  /**
   *
   * @return int
   */
  public int numberOfReferencesToModelsAndOccurrences(){
    return  this.info.getModelAndOccurrencesAtDifferentTimeLags().size();
  }

  /**
   *
   * @return boolean
   */
  public boolean hasNodesWithSameNumberOfGenesInSubTree(){
    return this.info.hasNodesWithSameNumberOfGenesInSubTree;
  }


  /**
   *
   * @param token char
   * @param genes_patternFirstColumns_Map TreeMap
   * @return Genes_PatternFirstColumns_PatternIsMaximal
   */
  public TrieMaximalPattern_TimeLags_Node add(int token, TreeMap<Integer, Integer> genes_patternFirstColumns_Map) {
    if (this.firstChild == null) { //LEAF NODE
      this.firstChild = new TrieMaximalPattern_TimeLags_Node(genes_patternFirstColumns_Map);
      this.to_firstChild = token;
      return this.firstChild;
    }
    else {
      if (this.to_firstChild != token) {
        return this.firstChild.addRightSibling(token, genes_patternFirstColumns_Map);
      }
      else {
        // PATTERN ALREADY EXISTS
        //--> ADD referenceToModelAndOccurrences TO ITS occurrencesAtDifferentTimeLags IN this.info
        if(genes_patternFirstColumns_Map != null){
//          System.out.println(token);
//          System.out.println("NOT NULL FIRST CHILD");
          if(this.firstChild.getInfo() != null){
            this.firstChild.getInfo().addOccurrencesAtDifferentTimeLags(genes_patternFirstColumns_Map); // AT FIRST POSITION !!!
          }
          else{
            this.firstChild.setInfo(new TrieMaximalPattern_TimeLags_NodeInfo(genes_patternFirstColumns_Map));
          }
        }
        return this.firstChild;
      }
    }
  }

  /**
   *
   * @param token char
   * @param genes_patternFirstColumns_Map TreeMap
   * @return Genes_PatternFirstColumns_PatternIsMaximal
   */
  public TrieMaximalPattern_TimeLags_Node addRightSibling(int token, TreeMap<Integer, Integer> genes_patternFirstColumns_Map) {
    if (this.rightSibling == null) {
      this.rightSibling = new TrieMaximalPattern_TimeLags_Node(genes_patternFirstColumns_Map);
      this.to_rightSibling = token;
      return this.rightSibling;
    }
    else {
      if (this.to_rightSibling != token) {
        return this.rightSibling.addRightSibling(token, genes_patternFirstColumns_Map);
      }
      else {
        // PATTERN ALREADY EXISTS
        //--> ADD referenceToModelAndOccurrences TO ITS occurrencesAtDifferentTimeLags IN this.info
        if(genes_patternFirstColumns_Map != null){
//          System.out.println(token);
//          System.out.println("NOT NULL RIGHT SYBLING");
          if(this.rightSibling.info != null){
            this.rightSibling.getInfo().addOccurrencesAtDifferentTimeLags(genes_patternFirstColumns_Map);
          }
          else{
            this.rightSibling.setInfo(new TrieMaximalPattern_TimeLags_NodeInfo(genes_patternFirstColumns_Map));
          }
        }
        return this.rightSibling;
      }
    }
  }

  /**
   *
   * @param token int
   * @return TrieMaximalPattern_TimeLags_Node
   */
  public TrieMaximalPattern_TimeLags_Node spellDown(int token) {
    if (this.firstChild == null) {
      return null;
    }

    if (this.to_firstChild == token) {
      return this.firstChild;
    }
    else {
      return this.firstChild.spellRight(token);
    }
  }

  /**
   *
   * @param token int
   * @return TrieMaximalPatternNode
   */
  public TrieMaximalPattern_TimeLags_Node spellRight(int token) {
    if (this.rightSibling == null) {
      return null;
    }
    if (this.to_rightSibling == token) {
      return this.rightSibling;
    }
    else {
      return this.rightSibling.spellRight(token);
    }
  }
}
