# Supplementary material for: BiGGEsTS: integrated environment for biclustering analysis of time series gene expression data
Source: BMC Res Notes. 2009 Jul 7;2:124. doi: 10.1186/1756-0500-2-124 (PMC2720980; doi:10.1186/1756-0500-2-124)
Supplement: Additional file 3 — Source code of the BiGGEsTS software. The source code of BiGGEsTS. The archive contains two directories, named "biggests" and "smadeira", inside a main directory, named "src". Each of the directories contained in "biggests" and "smadeira" contains the source files of the classes included in the packages identified by the same names. The Javadoc documentation of the source code is available at the official website. [file 1756-0500-2-124-S3.zip › src/smadeira/tries/TrieMaximalPattern_TimeLags_NodeInfo.java]

package smadeira.tries;

import java.util.TreeMap;
import java.util.ArrayList;
import smadeira.utils.ModelOccurrences;

/**
 * <p>Title: </p>
 *
 * <p>Description: </p>
 *
 * <p>Copyright:   Copyright (C) 2007  Joana P. Gon�alves, Sara C. Madeira
 *                 This program is free software; you can redistribute
 *                 it and/or modify it under the terms of the GNU General
 *                 Public License as published by the Free Software
 *                 Foundation; either version 3 of the License, or
 *                 any later version.
 *
 *                 This program is distributed in the hope that it will
 *                 be useful, but WITHOUT ANY WARRANTY; without even the
 *                 implied warranty of MERCHANTABILITY or FITNESS FOR A
 *                 PARTICULAR PURPOSE.  See the
 *                 <a href="http://www.gnu.org/licenses/gpl.html">
 *                 GNU General Public License</a> for more details.
 * </p>
 *
 * @author Sara C. Madeira
 * @version 1.0
 */
public class TrieMaximalPattern_TimeLags_NodeInfo {

  /**
   *
   */
  protected int numberOfGenes;

  /**
   *
   */
  protected boolean hasNodesWithSameNumberOfGenesInSubTree;

  /**
   *
   */
  protected ArrayList<Genes_PatternFirstColumns_PatternIsMaximal> occurrencesAtDifferentTimeLags;

  /**
   *
   * @param genes_patternFirstColumns_Map TreeMap
   */
  public TrieMaximalPattern_TimeLags_NodeInfo(TreeMap<Integer, Integer> genes_patternFirstColumns_Map) {
    this.numberOfGenes = genes_patternFirstColumns_Map.size();
    this.hasNodesWithSameNumberOfGenesInSubTree = false;
    this.occurrencesAtDifferentTimeLags = new ArrayList<Genes_PatternFirstColumns_PatternIsMaximal>(1);
    this.occurrencesAtDifferentTimeLags.add(0, new Genes_PatternFirstColumns_PatternIsMaximal(genes_patternFirstColumns_Map));
  }

  /**
   *
   * @return int
   */
  public int getNumberOfGenes() {
    return this.numberOfGenes;
  }

  /**
   *
   * @return boolean
   */
  public boolean getHasNodesWithSameNumberOfGenesInSubTree () {
    return this.hasNodesWithSameNumberOfGenesInSubTree;
  }


  /**
   * Sets this flag to true.
   */
  public void setHasNodesWithSameNumberOfGenesInSubTree () {
    this.hasNodesWithSameNumberOfGenesInSubTree = true;
  }

  /**
   *
   * @return ArrayList<Genes_PatternFirstColumns_PatternIsMaximal>
   */
  public ArrayList<Genes_PatternFirstColumns_PatternIsMaximal> getModelAndOccurrencesAtDifferentTimeLags(){
    return this.occurrencesAtDifferentTimeLags;
  }

  /**
   * Adds a new object of class <CODE>Genes_PatternFirstColumns_PatternIsMaximal<\CODE> to this.occurrencesAtDifferentTimeLags
   * at first position.
   * @param genes_patternFirstColumns_Map TreeMap
   * @return Genes_PatternFirstColumns_PatternIsMaximal
   */
  public Genes_PatternFirstColumns_PatternIsMaximal addOccurrencesAtDifferentTimeLags (TreeMap<Integer, Integer> genes_patternFirstColumns_Map){
    if (genes_patternFirstColumns_Map != null){
      Genes_PatternFirstColumns_PatternIsMaximal occurrencesAtDifferentTimeLags = new
          Genes_PatternFirstColumns_PatternIsMaximal(genes_patternFirstColumns_Map);
      this.occurrencesAtDifferentTimeLags.add(0, occurrencesAtDifferentTimeLags); // !!! AT FIRST POSITION
      return occurrencesAtDifferentTimeLags;
    }
    else{
      return null;
    }
  }

  /**
   *
   * @return String
   */
  public String toString() {
    String s = new String();

    s = s + "<NODE_INFO" + "\t";
    s = s + "this.numberOfGenes = " + this.numberOfGenes + "\t";
    s = s + "this.hasNodesWithSameNumberOfGenesInSubTree = " + this.hasNodesWithSameNumberOfGenesInSubTree + "\t";
    s = s + "this.occurrencesAtDifferentTimeLags.size() = " + this.occurrencesAtDifferentTimeLags.size() + ">";
    s = s + "</NODE_INFO>";
    return s;
  }

}
