# Supplementary material for: BiGGEsTS: integrated environment for biclustering analysis of time series gene expression data
Source: BMC Res Notes. 2009 Jul 7;2:124. doi: 10.1186/1756-0500-2-124 (PMC2720980; doi:10.1186/1756-0500-2-124)
Supplement: Additional file 3 — Source code of the BiGGEsTS software. The source code of BiGGEsTS. The archive contains two directories, named "biggests" and "smadeira", inside a main directory, named "src". Each of the directories contained in "biggests" and "smadeira" contains the source files of the classes included in the packages identified by the same names. The Javadoc documentation of the source code is available at the official website. [file 1756-0500-2-124-S3.zip › src/smadeira/utils/AbstractComparator_HASH.java]

package smadeira.utils;

import java.util.*;
import smadeira.biclustering.Biclustering;
import javax.swing.JProgressBar;

/**
 * <p>Title: Abstract Comparator for Biclusters</p>
 *
 * <p>Description: Allows comparison operations between biclusters of a
 *                 group of biclusters by specific metrics. The metric
 *                 values for each bicluster of the group are stored in
 *                 a hash table</p>, in which the key is the bicluster ID.
 *                 When comparing two biclusters, their metric values are
 *                 retrieved from the hash table and compared to produce
 *                 the comparison result.
 *
 * <p>Copyright:   Copyright (C) 2007  Joana Gon�alves, Sara Madeira
 *                 This program is free software; you can redistribute
 *                 it and/or modify it under the terms of the GNU General
 *                 Public License as published by the Free Software
 *                 Foundation; either version 2 of the License, or
 *                 any later version.
 *
 *                 This program is distributed in the hope that it will
 *                 be useful, but WITHOUT ANY WARRANTY; without even the
 *                 implied warranty of MERCHANTABILITY or FITNESS FOR A
 *                 PARTICULAR PURPOSE.  See the
 *                 <a href="http://www.gnu.org/licenses/gpl.html">
 *                 GNU General Public License</a> for more details.
 * </p>
 *
 * @author Joana P. Gon�alves
 * @author Sara C. Madeira
 * @version 1.0
 */
public abstract class AbstractComparator_HASH<Number>
    implements Comparator {
  /**
   * The hash table which contains the metric values for each
   * bicluster of a biclusters' group. The hash key is the bicluster
   * ID and the value is the value of a specific metric for that
   * bicluster.
   */
  protected Hashtable<Integer, Number> metrics;
  protected Biclustering biclustering;
  protected int estimatedNumberOfComparisons;

  public AbstractComparator_HASH() {

  }

  public AbstractComparator_HASH(Biclustering biclustering) {
    this.biclustering = biclustering;
    estimatedNumberOfComparisons = (int)
        (Math.log(fact(biclustering.getNumberOfBiclusters())) * 1.0
         / Math.log(2));
  }

  /**
   * Compares biclusters <code>o1</code> and <code>o2</code> for order.
   * Returns a negative integer, zero, or a positive integer as the
   * metric of the first bicluster is less than, equal to, or greater
   * than the metric of the second.
   *
   * @param o1 the first bicluster <code>Object</code> to compare
   * @param o2 the second bicluster <code>Object</code> to compare
   * @return int the comparison's result
   */
  public abstract int compare(Object o1, Object o2);

  /**
   * Indicates whether some other object is "equal to" this Comparator.
   *
   * @param obj the <code>Object</code> to check equality
   * @return boolean the result of the equality test
   */
  public boolean equals(Object obj) {
    return (this.equals(obj));
  }

  /**
   * Returns the hash table with the bicluster IDs and their
   * corresponding values for a specific metric.
   *
   * @return Hashtable with bicluster IDs and their values for a
   *         specific metric
   */
  public Hashtable<Integer, Number> getMetrics() {
    return metrics;
  }

  /**
   * Sets the hash table with bicluster IDs and their corresponding
   * values for a specific metric.
   *
   * @param metrics the new <code>Hashtable</code>
   */
  public void setHashtable(Hashtable<Integer, Number> metrics) {
    this.metrics = metrics;
  }

  public static int fact(int n) {
    // Base Case:
    //    If n <= 1 then n! = 1.
    if (n <= 1) {
      return 1;
    }
    // Recursive Case:
    //    If n > 1 then n! = n * (n-1)!
    else {
      return n * fact(n-1);
    }
  }
}
