# Supplementary material for: BiGGEsTS: integrated environment for biclustering analysis of time series gene expression data
Source: BMC Res Notes. 2009 Jul 7;2:124. doi: 10.1186/1756-0500-2-124 (PMC2720980; doi:10.1186/1756-0500-2-124)
Supplement: Additional file 3 — Source code of the BiGGEsTS software. The source code of BiGGEsTS. The archive contains two directories, named "biggests" and "smadeira", inside a main directory, named "src". Each of the directories contained in "biggests" and "smadeira" contains the source files of the classes included in the packages identified by the same names. The Javadoc documentation of the source code is available at the official website. [file 1756-0500-2-124-S3.zip › src/smadeira/utils/BiologicalRelevanceSummary.java]

package smadeira.utils;

/**
 * <p>Title: </p>
 *
 * <p>Description: </p>
 *
 * <p>Copyright:   Copyright (C) 2007  Joana P. Gon�alves, Sara C. Madeira
 *                 This program is free software; you can redistribute
 *                 it and/or modify it under the terms of the GNU General
 *                 Public License as published by the Free Software
 *                 Foundation; either version 3 of the License, or
 *                 any later version.
 *
 *                 This program is distributed in the hope that it will
 *                 be useful, but WITHOUT ANY WARRANTY; without even the
 *                 implied warranty of MERCHANTABILITY or FITNESS FOR A
 *                 PARTICULAR PURPOSE.  See the
 *                 <a href="http://www.gnu.org/licenses/gpl.html">
 *                 GNU General Public License</a> for more details.
 * </p>
 *
 * @author Sara C. Madeira
 * @version 1.0
 */
public class BiologicalRelevanceSummary {

  /**
   * Best p-value
   */
  private double bestPvalue;

  /**
   * Best (Bonferroni corrected) p-value
   */
  private double bestCorrectedPvalue;

  /**
   * # significant terms --> 0.01 <= (Bonferroni corrected) p-value < 0.05
   */
  private int numberOfSignificantTerms;

  /**
   * # highly significant terms --> (Bonferroni corrected)p-value < 0.01
   */
  private int numberOfHighlySignificantTerms;

  /**
   * Threshold provided by the user to consider a term as significant.
   */
  private float significanceUserThreshold;

  /**
   * # significant terms according to user threshold --> (Bonferroni corrected) p-value < GO_pValues_userThreshold
   */
  private int numberOfSignificantTermsUserThreshold;

  /**
   * Constructor
   *
    * @param bestPvalue double
    * @param bestCorrectedPvalue double
    * @param numberOfSignificantCorrectedTerms int
    * @param numberOfHighlySignificantCorrectedTerms int
    * @param significanceUserThreshold float
    * @param numberOfUserThresholdCorrectedSignificantTerms int
    */
   public BiologicalRelevanceSummary(double bestPvalue,
                                    double bestCorrectedPvalue,
                                    int numberOfSignificantCorrectedTerms,
                                    int numberOfHighlySignificantCorrectedTerms,
                                    float significanceUserThreshold,
                                    int numberOfUserThresholdCorrectedSignificantTerms) {
    this.bestPvalue = bestPvalue;
    this.bestCorrectedPvalue = bestCorrectedPvalue;
    this.numberOfSignificantTerms = numberOfSignificantCorrectedTerms;
    this.numberOfHighlySignificantTerms = numberOfHighlySignificantCorrectedTerms;
    this.significanceUserThreshold = significanceUserThreshold;
    this.numberOfSignificantTermsUserThreshold = numberOfUserThresholdCorrectedSignificantTerms;
  }

  /**
   * Best p-value
   *
   * @return double
   */
  public double getBestPvalue() {
    return this.bestPvalue;
  }

  /**
   * Best (Bonferroni corrected) p-value
   *
   * @return double
   */
  public double getBestCorrectedPvalue() {
    return this.bestCorrectedPvalue;
  }

  /**
   * # significant terms --> 0.01 <= (Bonferroni corrected) p-value < 0.05
   *
   * @return int
   */
  public int getNumberOfSignificantCorrectedTerms() {
    return this.numberOfSignificantTerms;
  }

  /**
   * # highly significant terms --> (Bonferroni corrected)p-value < 0.01
   *
   * @return int
   */
  public int getNumberOfHighlySignificantCorrectedTerms() {
    return this.numberOfHighlySignificantTerms;
  }

  /**
   * Threshold provided by the user to consider a term as significant.
   *
   * @return float
   */
  public float getSignificanceUserThreshold() {
    return this.significanceUserThreshold;
  }

  /**
   * # significant terms according to user threshold --> (Bonferroni corrected) p-value < GO_pValues_userThreshold
   *
   * @return int
   */
  public int getNumberOfUserThresholdSignificantCorrectedTerms() {
    return this.numberOfSignificantTermsUserThreshold;
  }

}
