# Supplementary material for: BiGGEsTS: integrated environment for biclustering analysis of time series gene expression data
Source: BMC Res Notes. 2009 Jul 7;2:124. doi: 10.1186/1756-0500-2-124 (PMC2720980; doi:10.1186/1756-0500-2-124)
Supplement: Additional file 3 — Source code of the BiGGEsTS software. The source code of BiGGEsTS. The archive contains two directories, named "biggests" and "smadeira", inside a main directory, named "src". Each of the directories contained in "biggests" and "smadeira" contains the source files of the classes included in the packages identified by the same names. The Javadoc documentation of the source code is available at the official website. [file 1756-0500-2-124-S3.zip › src/smadeira/utils/CombinationGenerator.java]

package smadeira.utils;

import java.math.*;


/**
 * <p>Title: Combination Generator</p>
 *
 * <p>Description: Systematically generate combinations.</p>
 *
 * <p>Copyright:   Copyright (C) 2007  Joana P. Gon�alves, Sara C. Madeira
 *                 This program is free software; you can redistribute
 *                 it and/or modify it under the terms of the GNU General
 *                 Public License as published by the Free Software
 *                 Foundation; either version 3 of the License, or
 *                 any later version.
 *
 *                 This program is distributed in the hope that it will
 *                 be useful, but WITHOUT ANY WARRANTY; without even the
 *                 implied warranty of MERCHANTABILITY or FITNESS FOR A
 *                 PARTICULAR PURPOSE.  See the
 *                 <a href="http://www.gnu.org/licenses/gpl.html">
 *                 GNU General Public License</a> for more details.
 * </p>
 *
 * @author Michael Gilleland
 * @version 1.0
 */
public class CombinationGenerator {

  private int[] a;
  private int n;
  private int r;
  private BigInteger numLeft;
  private BigInteger total;

  //------------
  // Constructor
  //------------

  public CombinationGenerator(int n, int r) {
    if (r > n) {
      throw new IllegalArgumentException();
    }
    if (n < 1) {
      throw new IllegalArgumentException();
    }
    this.n = n;
    this.r = r;
    a = new int[r];
    BigInteger nFact = getFactorial(n);
    BigInteger rFact = getFactorial(r);
    BigInteger nminusrFact = getFactorial(n - r);
    total = nFact.divide(rFact.multiply(nminusrFact));
    reset();
  }

  //------
  // Reset
  //------

  public void reset() {
    for (int i = 0; i < a.length; i++) {
      a[i] = i;
    }
    numLeft = new BigInteger(total.toString());
  }

  //------------------------------------------------
  // Return number of combinations not yet generated
  //------------------------------------------------

  public BigInteger getNumLeft() {
    return numLeft;
  }

  //-----------------------------
  // Are there more combinations?
  //-----------------------------

  public boolean hasMore() {
    return numLeft.compareTo(BigInteger.ZERO) == 1;
  }

  //------------------------------------
  // Return total number of combinations
  //------------------------------------

  public BigInteger getTotal() {
    return total;
  }

  //------------------
  // Compute factorial
  //------------------

  private static BigInteger getFactorial(int n) {
    BigInteger fact = BigInteger.ONE;
    for (int i = n; i > 1; i--) {
      fact = fact.multiply(new BigInteger(Integer.toString(i)));
    }
    return fact;
  }

  //--------------------------------------------------------
  // Generate next combination (algorithm from Rosen p. 286)
  //--------------------------------------------------------

  public int[] getNext() {

    if (numLeft.equals(total)) {
      numLeft = numLeft.subtract(BigInteger.ONE);
      return a;
    }

    int i = r - 1;
    while (a[i] == n - r + i) {
      i--;
    }
    a[i] = a[i] + 1;
    for (int j = i + 1; j < r; j++) {
      a[j] = a[i] + j - i;
    }

    numLeft = numLeft.subtract(BigInteger.ONE);
    return a;
  }

  // EXAMPLE
  public static void main(String[] args) {

    String[] elements = {
        "a", "b", "c", "d", "e", "f", "g"};
    int[] indices;
    CombinationGenerator x = new CombinationGenerator(elements.length, 3);
    StringBuffer combination;

    while (x.hasMore()) {
      combination = new StringBuffer();
      indices = x.getNext();
      for (int i = 0; i < indices.length; i++) {
        combination.append(indices[i]);
        combination.append('\t');
      }
//      System.out.println("indexes = " + combination.toString());

      combination = new StringBuffer();
      for (int i = 0; i < indices.length; i++) {
        combination.append(elements[indices[i]]);
        combination.append('\t');
      }
//      System.out.println("String = " + combination.toString());
    }
  }
}
