# Supplementary material for: BiGGEsTS: integrated environment for biclustering analysis of time series gene expression data
Source: BMC Res Notes. 2009 Jul 7;2:124. doi: 10.1186/1756-0500-2-124 (PMC2720980; doi:10.1186/1756-0500-2-124)
Supplement: Additional file 3 — Source code of the BiGGEsTS software. The source code of BiGGEsTS. The archive contains two directories, named "biggests" and "smadeira", inside a main directory, named "src". Each of the directories contained in "biggests" and "smadeira" contains the source files of the classes included in the packages identified by the same names. The Javadoc documentation of the source code is available at the official website. [file 1756-0500-2-124-S3.zip › src/smadeira/utils/Comparator_HASH_numberOfConditions_ASC.java]

package smadeira.utils;

import java.util.*;

import smadeira.biclustering.*;

/**
 * <p>Title: Comparator with hash table for sorting biclusters by their
 *           number of conditions in ascending order.</p>
 *
 * <p>Description: This <code>Comparator</code> stores an hash table with
 *                 the number of conditions for each bicluster
 *                 in a group of biclusters. Allows comparison operations
 *                 between two biclusters by their number of conditions.
 *                 When passed as an
 *                 argument to <code>Arrays</code> or <code>Collections</code>
 *                 <code>sort</code> methods, this <code>Comparator</code>
 *                 allows to sort biclusters by their number of conditions
 *                 in ascending order.
 * </p>
 *
 * <p>Copyright:   Copyright (C) 2007  Joana Gon�alves, Sara Madeira
 *                 This program is free software; you can redistribute
 *                 it and/or modify it under the terms of the GNU General
 *                 Public License as published by the Free Software
 *                 Foundation; either version 2 of the License, or
 *                 any later version.
 *
 *                 This program is distributed in the hope that it will
 *                 be useful, but WITHOUT ANY WARRANTY; without even the
 *                 implied warranty of MERCHANTABILITY or FITNESS FOR A
 *                 PARTICULAR PURPOSE.  See the
 *                 <a href="http://www.gnu.org/licenses/gpl.html">
 *                 GNU General Public License</a> for more details.
 * </p>
 *
 * @author Joana P. Gon�alves
 * @author Sara C. Madeira
 * @version 1.0
 */
public class Comparator_HASH_numberOfConditions_ASC
    extends AbstractComparator_HASH<Integer> {
  /**
   * Creates a new <code>Comparator</code> which stores an hash table with
   * the number of conditions for each bicluster in
   * <code>biclustering</code>.
   *
   * @param biclustering the group of biclusters to initialize the
   *        metric table from
   */
  public Comparator_HASH_numberOfConditions_ASC(Biclustering biclustering) {
    super(biclustering);
    metrics = new Hashtable<Integer, Integer> ();
    ArrayList<Bicluster> biclusters = biclustering.getBiclusters();

    this.biclustering.setSubtaskValues(this.biclustering.getNumberOfBiclusters());
    for (Bicluster bicluster : biclusters) {
      metrics.put(Integer.valueOf(bicluster.getID()),
                  bicluster.getNumberOfConditions());
      this.biclustering.incrementSubtaskPercentDone();
    }
    this.biclustering.updatePercentDone();
    this.biclustering.setSubtaskValues(this.estimatedNumberOfComparisons);
  }

  /**
   * Compares biclusters <code>o1</code> and <code>o2</code> for order.
   * Returns a negative integer, zero, or a positive integer as the
   * number of conditions of the first bicluster is less than, equal
   * to, or greater than the number of conditions of the second.
   *
   * @param o1 the first bicluster <code>Object</code> to compare
   * @param o2 the second bicluster <code>Object</code> to compare
   * @return int the comparison's result
   */
  public int compare(Object o1, Object o2) {
    this.biclustering.incrementSubtaskPercentDone();
    return ( (metrics.get( ( (Bicluster) o1).getID())).
            compareTo(metrics.get( ( (Bicluster) o2).getID())));
  }
}
