# Supplementary material for: BiGGEsTS: integrated environment for biclustering analysis of time series gene expression data
Source: BMC Res Notes. 2009 Jul 7;2:124. doi: 10.1186/1756-0500-2-124 (PMC2720980; doi:10.1186/1756-0500-2-124)
Supplement: Additional file 3 — Source code of the BiGGEsTS software. The source code of BiGGEsTS. The archive contains two directories, named "biggests" and "smadeira", inside a main directory, named "src". Each of the directories contained in "biggests" and "smadeira" contains the source files of the classes included in the packages identified by the same names. The Javadoc documentation of the source code is available at the official website. [file 1756-0500-2-124-S3.zip › src/smadeira/utils/HashKey_Pattern.java]

package smadeira.utils;

/**
 * <p>Title: </p>
 *
 * <p>Description: </p>
 *
 * <p>Copyright:   Copyright (C) 2007  Joana P. Gon�alves, Sara C. Madeira
 *                 This program is free software; you can redistribute
 *                 it and/or modify it under the terms of the GNU General
 *                 Public License as published by the Free Software
 *                 Foundation; either version 3 of the License, or
 *                 any later version.
 *
 *                 This program is distributed in the hope that it will
 *                 be useful, but WITHOUT ANY WARRANTY; without even the
 *                 implied warranty of MERCHANTABILITY or FITNESS FOR A
 *                 PARTICULAR PURPOSE.  See the
 *                 <a href="http://www.gnu.org/licenses/gpl.html">
 *                 GNU General Public License</a> for more details.
 * </p>
 *
 * @author Sara C. Madeira
 * @version 1.0
 */
public class HashKey_Pattern {

  private String pattern;
  private int firstColumn;
  private int lastColumn;

  public HashKey_Pattern(String s, int first, int last) {
    this.pattern = s;
    this.firstColumn = first;
    this.lastColumn = last;
  }

  public String getPattern() {
    return (this.pattern);
  }

  public int getFirstColumn() {
    return (this.firstColumn);
  }

  public int getLastColumn() {
    return (this.lastColumn);
  }

  public void setPattern(String p) {
    this.pattern = p;
  }

  public void setFirstColumn(int first) {
    this.firstColumn = first;
  }

  public void setLastColumn(int last) {
    this.lastColumn = last;
  }

  /**
   *
   * @return String
   */
  public String toString() {
    String s = new String("(" + this.pattern + ", " + this.firstColumn + ", " +
                          this.lastColumn + ")");
    return (s);
  }

  /**
   *
   * @param o Object
   * @return boolean
   */
  public boolean equals(Object o) {
    return (o instanceof HashKey_Pattern &&
            this.firstColumn == ( (HashKey_Pattern) o).firstColumn &&
            this.lastColumn == ( (HashKey_Pattern) o).lastColumn &&
            this.pattern.equals( ( (HashKey_Pattern) o).pattern));
  }

  /**
   *
   * @return int
   */
  public int hashCode() {
    int hash = 17;
    hash = 37 * hash + this.firstColumn;
    hash = 37 * hash + this.lastColumn;
    hash = 37 * hash + (null == this.pattern ? 0 : pattern.hashCode());
    return hash;
  }

}
