# Supplementary material for: BiGGEsTS: integrated environment for biclustering analysis of time series gene expression data
Source: BMC Res Notes. 2009 Jul 7;2:124. doi: 10.1186/1756-0500-2-124 (PMC2720980; doi:10.1186/1756-0500-2-124)
Supplement: Additional file 3 — Source code of the BiGGEsTS software. The source code of BiGGEsTS. The archive contains two directories, named "biggests" and "smadeira", inside a main directory, named "src". Each of the directories contained in "biggests" and "smadeira" contains the source files of the classes included in the packages identified by the same names. The Javadoc documentation of the source code is available at the official website. [file 1756-0500-2-124-S3.zip › src/smadeira/utils/MixtureModelOneGaussian.java]

package smadeira.utils;

/**
 * <p>Title: </p>
 *
 * <p>Description: </p>
 *
 * <p>Copyright:   Copyright (C) 2007  Joana P. Gon�alves, Sara C. Madeira
 *                 This program is free software; you can redistribute
 *                 it and/or modify it under the terms of the GNU General
 *                 Public License as published by the Free Software
 *                 Foundation; either version 3 of the License, or
 *                 any later version.
 *
 *                 This program is distributed in the hope that it will
 *                 be useful, but WITHOUT ANY WARRANTY; without even the
 *                 implied warranty of MERCHANTABILITY or FITNESS FOR A
 *                 PARTICULAR PURPOSE.  See the
 *                 <a href="http://www.gnu.org/licenses/gpl.html">
 *                 GNU General Public License</a> for more details.
 * </p>
 *
 * @author Sara C. Madeira
 * @version 1.0
 */
public class MixtureModelOneGaussian {

  protected int sampleSize;

  protected double mean_1;
  protected double std_1;
  protected double[][] E_Z_i1;

  public MixtureModelOneGaussian() {

  }

  public MixtureModelOneGaussian(int sampleSize, double mean, double std,
                                 double[][] E_Z_i1) {
    this.sampleSize = sampleSize;
    this.mean_1 = mean;
    this.std_1 = std;
    this.E_Z_i1 = E_Z_i1;
  }

  public void setSampleSize(int sampleSize) {
    this.sampleSize = sampleSize;
  }

  public void setMean_1(double mean) {
    this.mean_1 = mean;
  }

  public void setStd_1(double std) {
    this.std_1 = std;
  }

  public void setE_Z_i1(double[][] E_Z_i1) {
    this.E_Z_i1 = E_Z_i1;
  }

  public int getSampleSize() {
    return (this.sampleSize);
  }

  public double getMean_1() {
    return (this.mean_1);
  }

  public double getStd_1() {
    return (this.std_1);
  }

  public double[][] getE_Z_i1() {
    return (this.E_Z_i1);
  }

  /**
   *
   * @param model MixtureModelOneGaussian
   * @param numFreeParameters int
   * @return double
   */
  public static double computeBIC_OverallMatrix(MixtureModelOneGaussian model,
                                                int numFreeParameters) {
    double BIC;
    double L_m_K = 0;
    int upsilon_m_K = numFreeParameters;

    int numberOfGenes = model.E_Z_i1.length;
    int numberOfConditions = model.E_Z_i1[0].length;

    for (int i = 0; i < numberOfGenes; i++) {
      for (int j = 0; j < numberOfConditions; j++) {
        L_m_K = L_m_K + Math.log(model.E_Z_i1[i][j]);
      }
    }
    // Math.log(double): Returns the natural logarithm (base e) of a double value.
    BIC = -2 * L_m_K +
        upsilon_m_K * Math.log(numberOfGenes * numberOfConditions);
    return (BIC);
  }

  /**
   *
   * @param setOfModels MixtureModelOneGaussian[]
   * @param numFreeParameters int
   * @return double[]
   */
  public static double[] computeBIC_ByGene(MixtureModelOneGaussian[]
                                           setOfModels, int numFreeParameters) {

    int numberOfGenes = setOfModels.length;
    int numberOfConditions;

    double[] BIC_ByGene = new double[numberOfGenes];
    double[] L_m_K_i = new double[numberOfGenes];
    int upsilon_m_K = numFreeParameters;

    for (int i = 0; i < numberOfGenes; i++) {
      L_m_K_i[i] = 0;
      numberOfConditions = setOfModels[i].sampleSize;
      for (int j = 0; j < numberOfConditions; j++) {
        L_m_K_i[i] = L_m_K_i[i] + Math.log(setOfModels[i].E_Z_i1[0][j]);
      }
    }
    // Math.log(double): Returns the natural logarithm (base e) of a double value.
    for (int i = 0; i < numberOfGenes; i++) {
      numberOfConditions = setOfModels[i].sampleSize;
      BIC_ByGene[i] = -2 * L_m_K_i[i] +
          upsilon_m_K * Math.log(numberOfConditions);
    }
    return (BIC_ByGene);
  }

  /**
   *
   * @param setOfModels MixtureModelOneGaussian[]
   * @param numFreeParameters int
   * @return double[]
   */
  public static double[] computeBIC_ByCondition(MixtureModelOneGaussian[]
                                                setOfModels,
                                                int numFreeParameters) {

    int numberOfConditions = setOfModels.length;
    int numberOfGenes = 0;

    double[] BIC_ByCondition = new double[numberOfConditions];
    double[] L_m_K_j = new double[numberOfConditions];
    int upsilon_m_K = numFreeParameters;

    for (int j = 0; j < numberOfConditions; j++) {
      L_m_K_j[j] = 0;
      numberOfGenes = setOfModels[j].sampleSize;
      for (int i = 0; i < numberOfGenes; i++) {
        L_m_K_j[j] = L_m_K_j[j] + Math.log(setOfModels[j].E_Z_i1[i][0]);
      }
    }
    // Math.log(double): Returns the natural logarithm (base e) of a double value.
    for (int j = 0; j < numberOfConditions; j++) {
      numberOfGenes = setOfModels[j].sampleSize;
      BIC_ByCondition[j] = -2 * L_m_K_j[j] +
          upsilon_m_K * Math.log(numberOfGenes);
    }
    return (BIC_ByCondition);
  }
}
