# Supplementary material for: BiGGEsTS: integrated environment for biclustering analysis of time series gene expression data
Source: BMC Res Notes. 2009 Jul 7;2:124. doi: 10.1186/1756-0500-2-124 (PMC2720980; doi:10.1186/1756-0500-2-124)
Supplement: Additional file 3 — Source code of the BiGGEsTS software. The source code of BiGGEsTS. The archive contains two directories, named "biggests" and "smadeira", inside a main directory, named "src". Each of the directories contained in "biggests" and "smadeira" contains the source files of the classes included in the packages identified by the same names. The Javadoc documentation of the source code is available at the official website. [file 1756-0500-2-124-S3.zip › src/smadeira/utils/MixtureModelThreeGaussians.java]

package smadeira.utils;

/**
 * <p>Title: </p>
 *
 * <p>Description: </p>
 *
 * <p>Copyright:   Copyright (C) 2007  Joana P. Gon�alves, Sara C. Madeira
 *                 This program is free software; you can redistribute
 *                 it and/or modify it under the terms of the GNU General
 *                 Public License as published by the Free Software
 *                 Foundation; either version 3 of the License, or
 *                 any later version.
 *
 *                 This program is distributed in the hope that it will
 *                 be useful, but WITHOUT ANY WARRANTY; without even the
 *                 implied warranty of MERCHANTABILITY or FITNESS FOR A
 *                 PARTICULAR PURPOSE.  See the
 *                 <a href="http://www.gnu.org/licenses/gpl.html">
 *                 GNU General Public License</a> for more details.
 * </p>
 *
 * @author Sara C. Madeira
 * @version 1.0
 */
public class MixtureModelThreeGaussians
    extends MixtureModelTwoGaussians {

  protected double mean_3;
  protected double std_3;
  protected double[][] E_Z_i3;

  public MixtureModelThreeGaussians() {

  }

  public MixtureModelThreeGaussians(int sampleSize,
                                    double mean_1, double std_1,
                                    double[][] E_Z_i1,
                                    double mean_2, double std_2,
                                    double[][] E_Z_i2,
                                    double mean_3, double std_3,
                                    double[][] E_Z_i3) {
    super(sampleSize, mean_1, std_1, E_Z_i1, mean_2, std_2, E_Z_i2);
    this.mean_3 = mean_3;
    this.std_3 = std_3;
    this.E_Z_i3 = E_Z_i3;
  }

  public void setMean_3(double mean) {
    this.mean_3 = mean;
  }

  public void setStd_3(double std) {
    this.std_3 = std;
  }

  public void setE_Z_i3(double[][] E_Z_i3) {
    this.E_Z_i3 = E_Z_i3;
  }

  public double getMean_3() {
    return (this.mean_3);
  }

  public double getStd_3() {
    return (this.std_3);
  }

  public double[][] getE_Z_i3() {
    return (this.E_Z_i3);
  }

  /**
   *
   * @param model MixtureModelThreeGaussians
   * @param numFreeParameters int
   * @return double
   */
  public static double computeBIC_OverallMatrix(MixtureModelThreeGaussians
                                                model, int numFreeParameters) {
    double BIC;
    double L_m_K = 0;
    int upsilon_m_K = numFreeParameters;

    int numberOfGenes = model.E_Z_i1.length;
    int numberOfConditions = model.E_Z_i1[0].length;

    for (int i = 0; i < numberOfGenes; i++) {
      for (int j = 0; j < numberOfConditions; j++) {
        L_m_K = L_m_K +
            Math.log(Math.max(Math.max(model.E_Z_i1[i][j], model.E_Z_i2[i][j]),
                              model.E_Z_i3[i][j]));
      }
    }
    // Math.log(double): Returns the natural logarithm (base e) of a double value.
    BIC = -2 * L_m_K +
        upsilon_m_K * Math.log(numberOfGenes * numberOfConditions);
    return (BIC);
  }

  public static double[] computeBIC_ByGene(MixtureModelThreeGaussians[]
                                           setOfModels, int numFreeParameters) {

    int numberOfGenes = setOfModels.length;
    int numberOfConditions = 0;

    double[] BIC_ByGene = new double[numberOfGenes];
    double[] L_m_K_i = new double[numberOfGenes];
    int upsilon_m_K = numFreeParameters;

    for (int i = 0; i < numberOfGenes; i++) {
      L_m_K_i[i] = 0;
      for (int j = 0; j < numberOfConditions; j++) {
        numberOfConditions = setOfModels[i].sampleSize;
        L_m_K_i[i] = L_m_K_i[i] +
            Math.log(Math.max(Math.max(setOfModels[i].E_Z_i1[0][j],
                                       setOfModels[i].E_Z_i2[0][j]),
                              setOfModels[i].E_Z_i3[0][j]));
      }
    }
    // Math.log(double): Returns the natural logarithm (base e) of a double value.
    for (int i = 0; i < numberOfGenes; i++) {
      numberOfConditions = setOfModels[i].sampleSize;
      BIC_ByGene[i] = -2 * L_m_K_i[i] +
          upsilon_m_K * Math.log(numberOfConditions);
    }
    return (BIC_ByGene);
  }

  /**
   *
   * @param setOfModels MixtureModelThreeGaussians[]
   * @param numFreeParameters int
   * @return double[]
   */
  public static double[] computeBIC_ByCondition(MixtureModelThreeGaussians[]
                                                setOfModels,
                                                int numFreeParameters) {

    int numberOfGenes = 0;
    int numberOfConditions = setOfModels.length;

    double[] BIC_ByCondition = new double[numberOfConditions];
    double[] L_m_K_j = new double[numberOfConditions];
    int upsilon_m_K = numFreeParameters;

    for (int j = 0; j < numberOfConditions; j++) {
      L_m_K_j[j] = 0;
      for (int i = 0; i < numberOfGenes; i++) {
        numberOfGenes = setOfModels[i].sampleSize;
        L_m_K_j[j] = L_m_K_j[j] +
            Math.log(Math.max(Math.max(setOfModels[j].E_Z_i1[i][0],
                                       setOfModels[j].E_Z_i2[i][0]),
                              setOfModels[j].E_Z_i3[i][0]));
      }
    }
    // Math.log(double): Returns the natural logarithm (base e) of a double value.
    for (int j = 0; j < numberOfConditions; j++) {
      numberOfGenes = setOfModels[j].sampleSize;
      BIC_ByCondition[j] = -2 * L_m_K_j[j] +
          upsilon_m_K * Math.log(numberOfGenes);
    }
    return (BIC_ByCondition);
  }
}
