# Supplementary material for: BiGGEsTS: integrated environment for biclustering analysis of time series gene expression data
Source: BMC Res Notes. 2009 Jul 7;2:124. doi: 10.1186/1756-0500-2-124 (PMC2720980; doi:10.1186/1756-0500-2-124)
Supplement: Additional file 3 — Source code of the BiGGEsTS software. The source code of BiGGEsTS. The archive contains two directories, named "biggests" and "smadeira", inside a main directory, named "src". Each of the directories contained in "biggests" and "smadeira" contains the source files of the classes included in the packages identified by the same names. The Javadoc documentation of the source code is available at the official website. [file 1756-0500-2-124-S3.zip › src/smadeira/utils/ModelExtensionSet.java]

package smadeira.utils;

import java.util.*;

/**
 * <p>Title: </p>
 *
 * <p>Description: Used to implement CCC Biclustering with errors</p>
 *
 * <p>Copyright:   Copyright (C) 2007  Joana P. Gon�alves, Sara C. Madeira
 *                 This program is free software; you can redistribute
 *                 it and/or modify it under the terms of the GNU General
 *                 Public License as published by the Free Software
 *                 Foundation; either version 3 of the License, or
 *                 any later version.
 *
 *                 This program is distributed in the hope that it will
 *                 be useful, but WITHOUT ANY WARRANTY; without even the
 *                 implied warranty of MERCHANTABILITY or FITNESS FOR A
 *                 PARTICULAR PURPOSE.  See the
 *                 <a href="http://www.gnu.org/licenses/gpl.html">
 *                 GNU General Public License</a> for more details.
 * </p>
 *
 * @author Sara C. Madeira
 * @version 1.0
 */
public class ModelExtensionSet {

  /**
   * Ordered set of possible extensions (int values).
   */
  private SortedSet<Integer> extensions;

  /**
   * Default constructor.
   */
  public ModelExtensionSet() {
    this.extensions = new TreeSet();
  }

  /**
   * Constructor.
   * @param extensions SortedSet
   */
  public ModelExtensionSet(SortedSet<Integer> extensions) {
    this.extensions = new TreeSet<Integer> ();
    this.extensions = extensions;
  }

  /**
   * Constructor.
   * @param set int[]
   */
  public ModelExtensionSet(int[] set) {
    this.extensions = new TreeSet<Integer> ();
    this.addAll(set);
  }

  /**
   * Return number of possible extensions.
   * @return int
   */
  public int size() {
    return (this.extensions.size());
  }

  /**
   * Adds a possible extension (int) to the set of extensions.
   * Uses add from SortedSet.
   * @param ext int
   */
  public void add(int ext) {
    this.extensions.add(ext);
  }

  /**
   * Adds am array of possible extension (ints) to the set of extensions.
   * Uses add from SortedSet.
   *
   * @param extensions int[]
   */
  public void addAll(int[] extensions) {
    for (int i = 0; i < extensions.length; i++) {
      this.extensions.add(extensions[i]);

    }
  }

  /**
   * Checks if the set of extensions already contains a given extension (int).
   * Uses contains from SortedSet.
   * @param ext int
   * @return boolean
   */
  public boolean contains(int ext) {
    Integer o = new Integer(ext);
    return (this.extensions.contains(o));
  }

  /**
   * Checks if the set of extensions already contains a given set of extensions (ints).
   * Uses contains from SortedSet.
   *
   * @param extensions int[]
   * @return boolean
   */
  public boolean containsAll(int[] extensions) {
    for (int i = 0; i < extensions.length; i++) {
      Integer o = new Integer(extensions[i]);
      if (!this.extensions.contains(o)) {
        return (false);
      }
    }
    return (true);
  }

  /**
   * Checks if the set of extensions already contains a given set of extensions (ModelExtensionSet).
   * Uses contains from SortedSet.
   *
   * @param extSet ModelExtensionSet
   * @return boolean
   */
  public boolean containsAll(ModelExtensionSet extSet) {
    return (this.extensions.containsAll(extSet.extensions));
  }

  /**
   * Returns the first extension (lower int) in the set of extensions.
   * Uses first from SortedSet.
   * @return int
   */
  public int first() {
    return (this.extensions.first().intValue());
  }

  /**
   * Returns the last extension (higher int) in the set of extensions.
   * Uses last from SortedSet.
   *
   * @return int
   */
  public int last() {
    return (this.extensions.last().intValue());
  }

  /**
   * Removes a given extension (int) from the set of extensions (if the set contains it).
   * Uses contains and remove from SortedSet.
   *
   * @param ext int
   */
  public void remove(int ext) {
    this.extensions.remove(ext);
  }

  /**
   * Removes a given set of extensions (ints) from the set of extensions (if the set contains them).
   * Uses contains and remove from SortedSet.
   *
   * @param extArray int[]
   */
  public void removeAll(int[] extArray) {
    for (int i = 0; i < extArray.length; i++) {
      this.extensions.remove(extArray[i]);
    }
  }

  /**
   * Removes a given set of extensions (ModelExtensionSet) from the set of extensions (if the set contains them).
   * Uses contains and remove from SortedSet.
   *
   * @param extSet ModelExtensionSet
   */
  public void removeAll(ModelExtensionSet extSet) {
    this.extensions.removeAll(extSet.extensions);
  }

  /**
   * Returns an iterator over the elements in this set. The elements are returned in ascending order.
   * @return Iterator
   */
  public Iterator<Integer> iterator() {
    return (this.extensions.iterator());
  }

  public boolean equals(Object o) {
    return (o instanceof ModelExtensionSet &&
            this.extensions.equals( ( (ModelExtensionSet) o).extensions));
  }

  public String toString(){
    return this.extensions.toString();
  }

}
