# Supplementary material for: BiGGEsTS: integrated environment for biclustering analysis of time series gene expression data
Source: BMC Res Notes. 2009 Jul 7;2:124. doi: 10.1186/1756-0500-2-124 (PMC2720980; doi:10.1186/1756-0500-2-124)
Supplement: Additional file 3 — Source code of the BiGGEsTS software. The source code of BiGGEsTS. The archive contains two directories, named "biggests" and "smadeira", inside a main directory, named "src". Each of the directories contained in "biggests" and "smadeira" contains the source files of the classes included in the packages identified by the same names. The Javadoc documentation of the source code is available at the official website. [file 1756-0500-2-124-S3.zip › src/smadeira/utils/ModelOccurrences.java]

package smadeira.utils;

import java.util.*;

/**
 * <p>Title: </p>
 *
 * <p>Description: </p>
 *
 * <p>Copyright:   Copyright (C) 2007  Joana P. Gon�alves, Sara C. Madeira
 *                 This program is free software; you can redistribute
 *                 it and/or modify it under the terms of the GNU General
 *                 Public License as published by the Free Software
 *                 Foundation; either version 3 of the License, or
 *                 any later version.
 *
 *                 This program is distributed in the hope that it will
 *                 be useful, but WITHOUT ANY WARRANTY; without even the
 *                 implied warranty of MERCHANTABILITY or FITNESS FOR A
 *                 PARTICULAR PURPOSE.  See the
 *                 <a href="http://www.gnu.org/licenses/gpl.html">
 *                 GNU General Public License</a> for more details.
 * </p>
 *
 * @author Sara C. Madeira
 * @version 1.0
 */
public class ModelOccurrences {

  /**
   * Valid model.
   */
  private Model model;

  /**
   * BitSet with the different genes in occurrences.
   */
  private BitSet genesInOccurrences;

  /**
   * Number of different genes in occurrences.
   */
  private int numberOfGenesInOccurrences;

  /**
   * Maximum number of errors in the model occurences (USEFUL LATER TO CREATE THE BICLUSTER WITH THIS INFO)
   */
  private int maxErrorInOcc_m;

  /**
   *
   * @param model Model
   * @param genesInOccurrences BitSet
   * @param numberOfGenesInOccurrences int
   * @param maxErrorInOcc_m int
   */
  public ModelOccurrences(Model model, BitSet genesInOccurrences,
                          int numberOfGenesInOccurrences, int maxErrorInOcc_m) {
    this.model = model;
    this.genesInOccurrences = genesInOccurrences;
    this.numberOfGenesInOccurrences = numberOfGenesInOccurrences;
    this.maxErrorInOcc_m = maxErrorInOcc_m;
  }

  /**
   * @return Model
   */
  public Model getModel() {
    return (this.model);
  }

  /**
   * @return BitSet
   */
  public BitSet getGenesInOccurrences() {
    return (this.genesInOccurrences);
  }

  /**
   * @return int
   */
  public int getNumberOfGenesInOccurrences() {
    return (this.numberOfGenesInOccurrences);
  }

  /**
   *
   * @return int
   */
  public int getMaxErrorInOcc_m() {
    return this.maxErrorInOcc_m;
  }

  /**
   *
   * @param model Model
   * @param maxErrorInOcc_m int
   */
  public void updateModelOccurrences(Model model, int maxErrorInOcc_m){
    this.model = model;
    this.maxErrorInOcc_m = this.maxErrorInOcc_m;
  }
}
