# Supplementary material for: BiGGEsTS: integrated environment for biclustering analysis of time series gene expression data
Source: BMC Res Notes. 2009 Jul 7;2:124. doi: 10.1186/1756-0500-2-124 (PMC2720980; doi:10.1186/1756-0500-2-124)
Supplement: Additional file 3 — Source code of the BiGGEsTS software. The source code of BiGGEsTS. The archive contains two directories, named "biggests" and "smadeira", inside a main directory, named "src". Each of the directories contained in "biggests" and "smadeira" contains the source files of the classes included in the packages identified by the same names. The Javadoc documentation of the source code is available at the official website. [file 1756-0500-2-124-S3.zip › src/smadeira/utils/NodeOccurrence.java]

package smadeira.utils;

import smadeira.suffixtrees.*;

/**
 * <p>Title: </p>
 *
 * <p>Description: </p>
 *
 * <p>Copyright:   Copyright (C) 2007  Joana P. Gon�alves, Sara C. Madeira
 *                 This program is free software; you can redistribute
 *                 it and/or modify it under the terms of the GNU General
 *                 Public License as published by the Free Software
 *                 Foundation; either version 3 of the License, or
 *                 any later version.
 *
 *                 This program is distributed in the hope that it will
 *                 be useful, but WITHOUT ANY WARRANTY; without even the
 *                 implied warranty of MERCHANTABILITY or FITNESS FOR A
 *                 PARTICULAR PURPOSE.  See the
 *                 <a href="http://www.gnu.org/licenses/gpl.html">
 *                 GNU General Public License</a> for more details.
 * </p>
 *
 * @author Sara C. Madeira
 * @version 1.0
 */
public class NodeOccurrence {

  /**
   * A node in the suffix tree corresponding the occurrence of a model with x_err errors.
   */
  private NodeInterface x;

  /**
   * Number of errors in the path label from the root to node x.
   */
  private int x_err;

  /**
   * Position where we are:
   * p = 0 => we at node x.
   * p > 0 => we are in a point p inside branch b between node x and another node x' (one of its children).
   */
  private int p;

  /**
   * Default constuctor.
   */
  public NodeOccurrence() {
  }

  /**
   *
   * @param x NodeInterface
   * @param x_err short
   * @param p short
   */
  public NodeOccurrence(NodeInterface x, int x_err, int p) {
    this.x = x;
    this.x_err = x_err;
    this.p = p;
  }

  /**
   *
   * @param x NodeInterface
   */
  public void setX(NodeInterface x) {
    this.x = x;
  }

  /**
   *
   * @param x_err int
   */
  public void setXErr(int x_err) {
    this.x_err = x_err;
  }

  /**
   *
   * @param p int
   */
  public void setP(int p) {
    this.p = p;
  }

  /**
   *
   * @return NodeInterface
   */
  public NodeInterface getX() {
    return (this.x);
  }

  /**
   *
   * @return int
   */
  public int getXErr() {
    return (this.x_err);
  }

  /**
   *
   * @return int
   */
  public int getP() {
    return (this.p);
  }

  /**
   *
   * @param o Object
   * @return boolean
   */
  public boolean equals(Object o) {
    return (o instanceof NodeOccurrence &&
            this.getP() == ( (NodeOccurrence) o).getP() &&
            this.getXErr() == ( (NodeOccurrence) o).getXErr() &&
            this.getX().equals( ( (NodeOccurrence) o).getX()));
  }
}
