# Supplementary material for: BiGGEsTS: integrated environment for biclustering analysis of time series gene expression data
Source: BMC Res Notes. 2009 Jul 7;2:124. doi: 10.1186/1756-0500-2-124 (PMC2720980; doi:10.1186/1756-0500-2-124)
Supplement: Additional file 3 — Source code of the BiGGEsTS software. The source code of BiGGEsTS. The archive contains two directories, named "biggests" and "smadeira", inside a main directory, named "src". Each of the directories contained in "biggests" and "smadeira" contains the source files of the classes included in the packages identified by the same names. The Javadoc documentation of the source code is available at the official website. [file 1756-0500-2-124-S3.zip › src/smadeira/utils/PTest.java]

package smadeira.utils;

import com.meterware.httpunit.*;

// código do professor

/**
 * <p>Title: </p>
 *
 * <p>Description: </p>
 *
 * <p>Copyright:   Copyright (C) 2007  Joana P. Gonçalves, Sara C. Madeira
 *                 This program is free software; you can redistribute
 *                 it and/or modify it under the terms of the GNU General
 *                 Public License as published by the Free Software
 *                 Foundation; either version 3 of the License, or
 *                 any later version.
 *
 *                 This program is distributed in the hope that it will
 *                 be useful, but WITHOUT ANY WARRANTY; without even the
 *                 implied warranty of MERCHANTABILITY or FITNESS FOR A
 *                 PARTICULAR PURPOSE.  See the
 *                 <a href="http://www.gnu.org/licenses/gpl.html">
 *                 GNU General Public License</a> for more details.
 * </p>
 *
 * @author Arlindo L. Oliveira
 * @version 1.0
 */
public class PTest {

  //  Accesses Yeastract and converts list of ORF names to gene names

  static String convertToGeneNames(String listOfOrfs[]) {
    String result = new String();
    try {
      System.out.println("Converting ORF names to gene names");

      // create the conversation object which will maintain state for us
      WebConversation wc = new WebConversation();

      WebRequest request = new GetMethodWebRequest(
          "http://www.yeastract.com/formorftogene.php");

      System.out.print("REQUEST SUCCEEDED");

      WebResponse response = wc.getResponse(request);

      System.out.print("RESPONSE SUCCEEDED");

      String list = new String("");
      for (int i = 0; i < listOfOrfs.length; i++) {
        list = list + "\n" + listOfOrfs[i];
        System.out.print(list);
      }

      WebForm form = response.getForms()[1];

      form.setParameter("orfs", list);
      form.submit();

      response = wc.getCurrentPage();

      WebTable table = response.getFirstMatchingTable(WebTable.
          MATCH_FIRST_NONBLANK_CELL, "ORF Name");

      result = table.getCellAsText(1, 1);
    }
    catch (Exception e) {
      System.err.println("Problem inside converToGeneNames: " + e);
    }
    return (result);

  }

  // Access GOToolBox
  //
  // Second argument should be null or the file code for a file stored in the GOToolBox
  // If null, the genome will be used as a reference
  //
  // Third argument can be "none", "bonferroni", "fdr" ou outros. Ver source da terceira página no GOToolBox

  static WebTable getTableFromGoToolBox(String listOfGenes, String userFile,
                                        String correction) {
    WebTable resTable = null;
    try {
      System.out.println("Acessing GOToolBox");
      WebConversation wc = new WebConversation();

      // First page
      // Fill in standard values

      /*      WebRequest request = new GetMethodWebRequest(
                "http://139.124.62.227/GOToolBox/index.php?page=dataset"); // NÃO ESTÁ A FUNCIONAR !!!
            WebResponse response = wc.getResponse(request);
       */
      WebRequest request = new GetMethodWebRequest(
          "http://crfb.univ-mrs.fr/GOToolBox/index.php?page=dataset"); // PÁGINA ALTERADA !
      WebResponse response = wc.getResponse(request);

      WebForm form = response.getForms()[0];

      // Fill in species and list of genes
      form.setParameter("specie", "sc");
      form.setParameter("list", listOfGenes);

      // Fill in reference entries
      if (userFile == null) {
        form.setParameter("ref", "genome");
      }
      else {
        form.setParameter("ref", "code");
        form.setParameter("ref_code", userFile);
      }

      // Check all three ontologies
      String ontos[] = {
          "BP", "MF", "CC"};
      form.setParameter("onto", ontos);

      form.submit();

      // Second page
      // Follow link to GO-Stats
      response = wc.getCurrentPage();

      WebLink allLinks[] = response.getLinks();

      WebLink link = response.getLinkWith("GO-Stats");

      link.click();
      response = wc.getCurrentPage();

      // Third page
      // Fill in dataset code and submit form
      // Somehow, following directly the right link doesn't work
      // so I had to create this work around.

      form = response.getForms()[0];
      form.setParameter("i_code", allLinks[6].asText());
      //Value must be one of: { none, bonferroni, holm, hochberg, hommel, fdr }
      form.setParameter("mt", correction);

      form.submit();

      // Fourth page
      // Get the table and return it

      response = wc.getCurrentPage();

      resTable = response.getTables()[1];

      return (resTable);

    }
    catch (Exception e) {
      System.err.println("Problem inside getTableFromGoToolBox: " + e);
    }
    return (resTable);
  }

  public static void main(String[] params) {
    try {

      String listOfOrfs[] = {
          "FMP51", "??", "TSC10", "YDR011W", "LEU3", "YLR102C", "GIM3",
          "YPL088W", "ADH4", "YBL005W"};

      String listOfGenes;

      listOfGenes = convertToGeneNames(listOfOrfs);

      System.out.println("Converted list of genes \n" + listOfGenes);

      WebTable resultTable = getTableFromGoToolBox(listOfGenes, null, "none");
      // Exemplo com uma tabela de referência e correcção de Bonferroni
      // WebTable resultTable = getTableFromGoToolBox(listOfGenes,"11063324May2005.REF","bonferroni");

      for (int i = 0; i <= 10; i++) {
        System.out.println(resultTable.getCellAsText(i, 2) + " \"" +
                           resultTable.getCellAsText(i, 3) + "\" " +
                           resultTable.getCellAsText(i, 6) + " " +
                           resultTable.getCellAsText(i, 8));
      }

    }
    catch (Exception e) {
      System.err.println("Exception: " + e);
    }
  }
}
