# Supplementary material for: BiGGEsTS: integrated environment for biclustering analysis of time series gene expression data
Source: BMC Res Notes. 2009 Jul 7;2:124. doi: 10.1186/1756-0500-2-124 (PMC2720980; doi:10.1186/1756-0500-2-124)
Supplement: Additional file 3 — Source code of the BiGGEsTS software. The source code of BiGGEsTS. The archive contains two directories, named "biggests" and "smadeira", inside a main directory, named "src". Each of the directories contained in "biggests" and "smadeira" contains the source files of the classes included in the packages identified by the same names. The Javadoc documentation of the source code is available at the official website. [file 1756-0500-2-124-S3.zip › src/smadeira/utils/Row_PatternColumns_TimeLags.java]

package smadeira.utils;

import java.util.*;

/**
 * <p>Title: </p>
 *
 * <p>Description: </p>
 *
 * <p>Copyright:   Copyright (C) 2007  Joana P. Gon�alves, Sara C. Madeira
 *                 This program is free software; you can redistribute
 *                 it and/or modify it under the terms of the GNU General
 *                 Public License as published by the Free Software
 *                 Foundation; either version 3 of the License, or
 *                 any later version.
 *
 *                 This program is distributed in the hope that it will
 *                 be useful, but WITHOUT ANY WARRANTY; without even the
 *                 implied warranty of MERCHANTABILITY or FITNESS FOR A
 *                 PARTICULAR PURPOSE.  See the
 *                 <a href="http://www.gnu.org/licenses/gpl.html">
 *                 GNU General Public License</a> for more details.
 * </p>
 *
 * @author Sara C. Madeira
 * @version 1.0
 */
public class Row_PatternColumns_TimeLags
    implements Comparable {

  /**
   *
   */
  protected int row;

  /**
   *
   */
  protected ArrayList<int[]> columns;

  /**
   *
   */
  protected ArrayList<Integer> timeLags;

  /**
   *
   * @param row int
   */
  public Row_PatternColumns_TimeLags(int row) {
    this.row = row;
    this.columns = new ArrayList<int[]> (0);
    this.timeLags = new ArrayList<Integer> (0);
  }

  /**
   *
   * @param columns int[]
   * @param timeLag int
   */
  public void add_PatternColumns_TimeLag(int[] columns, int timeLag) {
    this.columns.add(columns);
    this.timeLags.add(timeLag);
  }

  /**
   *
   * @return int
   */
  public int getRow() {
    return this.row;
  }

  /**
   *
   * @return ArrayList
   */
  public ArrayList<int[]> getColumns() {
    return this.columns;
  }

  /**
   *
   * @return ArrayList
   */
  public ArrayList<Integer> getTimeLags() {
    return this.timeLags;
  }

  /**
   *
   * @param o Object
   * @return boolean
   */
  public boolean equals(Object o) {
    return (o instanceof Row_PatternColumns_TimeLags &&
            this.timeLags.equals( ( (Row_PatternColumns_TimeLags) o).timeLags) &&
            this.row == ( (Row_PatternColumns_TimeLags) o).row &&
            this.columns.equals( ( (Row_PatternColumns_TimeLags) o).columns));
  }

  /**
   *
   * @param o1 Object
   * @param o2 Object
   * @return int
   */
  public int compare(Object o1, Object o2) {
    /*
         Integer o1_hash = ((Row_PatternColumns_TimeLags)o1).hashCode();
         Integer o2_hash = ((Row_PatternColumns_TimeLags)o2).hashCode();
         return(o1_hash.compareTo(o2_hash));
     */
    Integer o1_row = ( (Row_PatternColumns_TimeLags) o1).row;
    Integer o2_row = ( (Row_PatternColumns_TimeLags) o2).row;
    return (o1_row.compareTo(o2_row));
  }

  /**
   *
   * @param o1 Object
   * @return int
   */
  public int compareTo(Object o1) {
    return this.compare(this, o1);
  }

  /**
   *
   * @return int
   */
  public int hashCode() {
    int hash = 17;
    hash = 37 * hash + this.row;
    hash = 37 * hash + (null == this.columns ? 0 : this.columns.hashCode());
    hash = 37 * hash + (null == this.timeLags ? 0 : this.timeLags.hashCode());
    return hash;
  }
}
