# Supplementary material for: BiGGEsTS: integrated environment for biclustering analysis of time series gene expression data
Source: BMC Res Notes. 2009 Jul 7;2:124. doi: 10.1186/1756-0500-2-124 (PMC2720980; doi:10.1186/1756-0500-2-124)
Supplement: Additional file 3 — Source code of the BiGGEsTS software. The source code of BiGGEsTS. The archive contains two directories, named "biggests" and "smadeira", inside a main directory, named "src". Each of the directories contained in "biggests" and "smadeira" contains the source files of the classes included in the packages identified by the same names. The Javadoc documentation of the source code is available at the official website. [file 1756-0500-2-124-S3.zip › src/smadeira/utils/Shift_Pattern.java]

package smadeira.utils;

import java.util.*;

/**
 * <p>Title: </p>
 *
 * <p>Description: </p>
 *
 * <p>Copyright:   Copyright (C) 2007  Joana P. Gon�alves, Sara C. Madeira
 *                 This program is free software; you can redistribute
 *                 it and/or modify it under the terms of the GNU General
 *                 Public License as published by the Free Software
 *                 Foundation; either version 3 of the License, or
 *                 any later version.
 *
 *                 This program is distributed in the hope that it will
 *                 be useful, but WITHOUT ANY WARRANTY; without even the
 *                 implied warranty of MERCHANTABILITY or FITNESS FOR A
 *                 PARTICULAR PURPOSE.  See the
 *                 <a href="http://www.gnu.org/licenses/gpl.html">
 *                 GNU General Public License</a> for more details.
 * </p>
 *
 * @author Sara C. Madeira
 * @version 1.0
 */
public class Shift_Pattern {

  /**
   *
   * @param pattern char[]
   * @param alphabet char[]
   * @param numberOfShifts int
   * @return ArrayList
   */
  private static ArrayList<char[]> shiftPatternDown(char[] pattern,
      char[] alphabet, int numberOfShifts) {
    ArrayList<char[]> patternshiftedDown = new ArrayList<char[]> (0);
    char[] patternToShift = pattern.clone();
    boolean firstSymbolReached = false;
    for (int i = 1; i <= numberOfShifts && !firstSymbolReached; i++) {
      char[] patternShifted = new char[pattern.length];
      // shift each symbol down
      for (int j = 0; j < pattern.length; j++) {
        int positionInAlphabet = 0;
        boolean symbolFound = false;
        while (symbolFound == false && positionInAlphabet < alphabet.length) {
          if (alphabet[positionInAlphabet] == patternToShift[j]) {
            symbolFound = true;
          }
          else {
            positionInAlphabet++;
          }
        }
        if (positionInAlphabet == 0) {
          firstSymbolReached = true;
        }
        else {
          patternShifted[j] = alphabet[positionInAlphabet - 1];
        }
      }
      if (!firstSymbolReached) {
        patternshiftedDown.add(patternShifted);
        patternToShift = patternShifted.clone();
      }
    }
    return patternshiftedDown;
  }

//###############################################################################################################################

  /**
   *
   * @param pattern char[]
   * @param alphabet char[]
   * @param numberOfShifts int
   * @return ArrayList
   */
  private static ArrayList<char[]> shiftPatternUp(char[] pattern,
                                                  char[] alphabet,
                                                  int numberOfShifts) {
    ArrayList<char[]> patternShiftedUp = new ArrayList<char[]> (0);
    char[] patternToShift = pattern.clone();
    boolean lastSymbolReached = false;
    for (int i = 1; i <= numberOfShifts && !lastSymbolReached; i++) {
      char[] patternShifted = new char[pattern.length];
      // shift each symbol up
      for (int j = 0; j < pattern.length; j++) {
        int positionInAlphabet = 0;
        boolean symbolFound = false;
        while (symbolFound == false && positionInAlphabet < alphabet.length) {
          if (alphabet[positionInAlphabet] == patternToShift[j]) {
            symbolFound = true;
          }
          else {
            positionInAlphabet++;
          }
        }
        if (positionInAlphabet == alphabet.length - 1) {
          lastSymbolReached = true;
        }
        else {
          patternShifted[j] = alphabet[positionInAlphabet + 1];
        }
      }
      if (!lastSymbolReached) {
        patternShiftedUp.add(patternShifted);
        patternToShift = patternShifted.clone();
      }
    }
    return patternShiftedUp;
  }

  //###############################################################################################################################
  //###############################################################################################################################

  /**
   *
   * @param pattern char[]
   * @param alphabet char[]
   * @param numberOfShifts int
   * @return ArrayList
   */
  public static ArrayList<char[]> shiftPattern(char[] pattern, char[] alphabet,
                                               int numberOfShifts) {
    ArrayList<char[]> patternShiffted = new ArrayList<char[]> (0);
    patternShiffted.addAll(Shift_Pattern.shiftPatternDown(pattern, alphabet,
        numberOfShifts));
    patternShiffted.addAll(Shift_Pattern.shiftPatternUp(pattern, alphabet,
        numberOfShifts));
    return (patternShiffted);
  }

  //###############################################################################################################################
  //###############################################################################################################################

  /**
   *
   * @param pattern char[]
   * @param alphabet char[]
   * @param numberOfShifts int
   * @param missingValue char
   * @return ArrayList
   */
  private static ArrayList<char[]> shiftPatternDown(char[] pattern,
      char[] alphabet, int numberOfShifts, char missingValue) {
    ArrayList<char[]> patternshiftedDown = new ArrayList<char[]> (0);
    char[] patternToShift = pattern.clone();
    boolean firstSymbolReached = false;
    for (int i = 1; i <= numberOfShifts && !firstSymbolReached; i++) {
      char[] patternShifted = new char[pattern.length];
      // shift each symbol down
      for (int j = 0; j < pattern.length; j++) {
        // MISSING VALUE IS NOT SHIFTED
        if (patternToShift[j] == missingValue) {
          patternShifted[j] = patternToShift[j];
        }
        else {
          int positionInAlphabet = 0;
          boolean symbolFound = false;
          while (symbolFound == false && positionInAlphabet < alphabet.length) {
            if (alphabet[positionInAlphabet] == patternToShift[j]) {
              symbolFound = true;
            }
            else {
              positionInAlphabet++;
            }
          }
          if (positionInAlphabet == 0) {
            firstSymbolReached = true;
          }
          else {
            patternShifted[j] = alphabet[positionInAlphabet - 1];
          }
        }
      }
      if (!firstSymbolReached) {
        patternshiftedDown.add(patternShifted);
        patternToShift = patternShifted.clone();
      }
    }
    return patternshiftedDown;
  }

//###############################################################################################################################

  /**
   *
   * @param pattern char[]
   * @param alphabet char[]
   * @param numberOfShifts int
   * @param missingValue char
   * @return ArrayList
   */
  private static ArrayList<char[]> shiftPatternUp(char[] pattern,
                                                  char[] alphabet,
                                                  int numberOfShifts, char missingValue) {
    ArrayList<char[]> patternShiftedUp = new ArrayList<char[]> (0);
    char[] patternToShift = pattern.clone();
    boolean lastSymbolReached = false;
    for (int i = 1; i <= numberOfShifts && !lastSymbolReached; i++) {
      char[] patternShifted = new char[pattern.length];
      // shift each symbol up
      for (int j = 0; j < pattern.length; j++) {
        // MISSING VALUE IS NOT SHIFTED
        if (patternToShift[j] == missingValue) {
          patternShifted[j] = patternToShift[j];
        }
        else {
          int positionInAlphabet = 0;
          boolean symbolFound = false;
          while (symbolFound == false && positionInAlphabet < alphabet.length) {
            if (alphabet[positionInAlphabet] == patternToShift[j]) {
              symbolFound = true;
            }
            else {
              positionInAlphabet++;
            }
          }
          if (positionInAlphabet == alphabet.length - 1) {
            lastSymbolReached = true;
          }
          else {
            patternShifted[j] = alphabet[positionInAlphabet + 1];
          }
        }
      }
      if (!lastSymbolReached) {
        patternShiftedUp.add(patternShifted);
        patternToShift = patternShifted.clone();
      }
    }
    return patternShiftedUp;
  }

  //###############################################################################################################################
  //###############################################################################################################################

  /**
   *
   * @param pattern char[]
   * @param alphabet char[]
   * @param numberOfShifts int
   * @param missingValue char
   * @return ArrayList
   */
  public static ArrayList<char[]> shiftPattern(char[] pattern, char[] alphabet,
                                               int numberOfShifts, char missingValue) {
    ArrayList<char[]> patternShiffted = new ArrayList<char[]> (0);
    patternShiffted.addAll(Shift_Pattern.shiftPatternDown(pattern, alphabet, numberOfShifts, missingValue));
    patternShiffted.addAll(Shift_Pattern.shiftPatternUp(pattern, alphabet,numberOfShifts, missingValue));
    return (patternShiffted);
  }

}
