# Supplementary material for: BiGGEsTS: integrated environment for biclustering analysis of time series gene expression data
Source: BMC Res Notes. 2009 Jul 7;2:124. doi: 10.1186/1756-0500-2-124 (PMC2720980; doi:10.1186/1756-0500-2-124)
Supplement: Additional file 3 — Source code of the BiGGEsTS software. The source code of BiGGEsTS. The archive contains two directories, named "biggests" and "smadeira", inside a main directory, named "src". Each of the directories contained in "biggests" and "smadeira" contains the source files of the classes included in the packages identified by the same names. The Javadoc documentation of the source code is available at the official website. [file 1756-0500-2-124-S3.zip › src/smadeira/utils/TaskPercentages.java]

package smadeira.utils;

import smadeira.biclustering.CCC_Biclustering;
import smadeira.biclustering.CCC_Biclustering_TimeLags_Jumping_MissingValues;
import smadeira.biclustering.CCC_Biclustering_SignChanges_TimeLags_Jumping_MissingValues;
import smadeira.biclustering.CCC_Biclustering_SignChanges_TimeLags;
import smadeira.biclustering.CCC_Biclustering_TimeLags;
import smadeira.biclustering.CCC_Biclustering_SignChanges_Jumping_MissingValues;
import smadeira.biclustering.CCC_Biclustering_SignChanges;
import smadeira.biclustering.CCC_Biclustering_GeneShifts_Jumping_MissingValues;
import smadeira.biclustering.CCC_Biclustering_GeneShifts;
import smadeira.biclustering.CCC_Biclustering_Jumping_MissingValues;
import smadeira.biclustering.E_CCC_Biclustering;
import smadeira.biclustering.E_CCC_Biclustering_Allowing_MissingValues;
import smadeira.biclustering.E_CCC_Biclustering_SignChanges_TimeLags_RestrictedErrors_Jumping_MissingValues;
import smadeira.biclustering.E_CCC_Biclustering_SignChanges_TimeLags_Jumping_MissingValues;
import smadeira.biclustering.E_CCC_Biclustering_SignChanges_TimeLags;
import smadeira.biclustering.E_CCC_Biclustering_TimeLags;
import smadeira.biclustering.E_CCC_Biclustering_SignChanges_TimeLags_RestrictedErrors;
import smadeira.biclustering.E_CCC_Biclustering_TimeLags_Jumping_MissingValues;
import smadeira.biclustering.E_CCC_Biclustering_SignChanges_TimeLags_Allowing_MissingValues;
import smadeira.biclustering.E_CCC_Biclustering_SignChanges_Jumping_MissingValues;
import smadeira.biclustering.E_CCC_Biclustering_SignChanges;
import smadeira.biclustering.E_CCC_Biclustering_TimeLags_Allowing_MissingValues;
import smadeira.biclustering.E_CCC_Biclustering_TimeLags_RestrictedErrors;
import smadeira.biclustering.E_CCC_Biclustering_TimeLags_RestrictedErrors_Jumping_MissingValues;
import smadeira.biclustering.E_CCC_Biclustering_GeneShifts_RestrictedErrors_Jumping_MissingValues;
import smadeira.biclustering.E_CCC_Biclustering_GeneShifts_Jumping_MissingValues;
import smadeira.biclustering.E_CCC_Biclustering_GeneShifts;
import smadeira.biclustering.E_CCC_Biclustering_SignChanges_Allowing_MissingValues;
import smadeira.biclustering.E_CCC_Biclustering_SignChanges_RestrictedErrors;
import smadeira.biclustering.E_CCC_Biclustering_SignChanges_RestrictedErrors_Jumping_MissingValues;
import smadeira.biclustering.E_CCC_Biclustering_Jumping_MissingValues;
import smadeira.biclustering.E_CCC_Biclustering_RestrictedErrors;
import smadeira.biclustering.E_CCC_Biclustering_GeneShifts_Allowing_MissingValues;
import smadeira.biclustering.E_CCC_Biclustering_GeneShifts_RestrictedErrors;
import smadeira.biclustering.E_CCC_Biclustering_RestrictedErrors_Jumping_MissingValues;
import smadeira.biclustering.CC_TSB_Biclustering;
import java.io.Serializable;

/**
 * <p>Title: Task Percentages</p>
 *
 * <p>Description: </p>
 *
 * <p>Copyright:   Copyright (C) 2007  Joana P. Gon�alves, Sara C. Madeira
 *                 This program is free software; you can redistribute
 *                 it and/or modify it under the terms of the GNU General
 *                 Public License as published by the Free Software
 *                 Foundation; either version 3 of the License, or
 *                 any later version.
 *
 *                 This program is distributed in the hope that it will
 *                 be useful, but WITHOUT ANY WARRANTY; without even the
 *                 implied warranty of MERCHANTABILITY or FITNESS FOR A
 *                 PARTICULAR PURPOSE.  See the
 *                 <a href="http://www.gnu.org/licenses/gpl.html">
 *                 GNU General Public License</a> for more details.
 * </p>
 *
 * @author Joana P. Gon�alves
 * @version 1.0
 */
public class TaskPercentages implements Serializable {
  public static final long serialVersionUID = -525634809238858306L;
  public static final int FILTER = 36;
  public static final int FILTER_OVERLAPPING = 37;
  public static final int SORT = 38;
  public static final int FUNCTION_ANALYSIS_GROUPS = 39;
  public static final int HIERARCHICAL_CLUSTERING = 40;

  private static int[][] percentages = new int[][]{
      // ####################################################################
      // ####################################################################
      // CCC-Biclustering percentages
      // ####################################################################
      // 0 - get matrix to construct suffix tree
      // 1 - add tokens
      // 2 - add path length
      // 3 - add number of leaves
      // 4 - mark non left maximal nodes
      // (5) - add tokens 2
      // (6) - add path length 2
      // (7) - add number of leaves 2
      // (8) - mark non left maximal nodes 2
      // (9) - add tokens 3
      // (10) - add path length 3
      // (11) - add number of leaves 3
      // (12) - mark non left maximal nodes 3
      // 5 (or 9) (or 13) - create maximal biclusters
      // ####################################################################
      // ####################################################################
  /*  0  - CCC_Biclustering*/ {7, 65, 4, 2, 2, 20},
  /*  1  - CCC_Biclustering_JumpingMissingValues*/ {1, 36, 0, 0, 3, 60},
  /*  2  - CCC_Biclustering_GeneShifts*/ {7, 13, 1, 1, 1, 65, 1, 1, 1, 9},
  /*  3  - CCC_Biclustering_GeneShifts_JumpingMissingValues*/ {7, 13, 1, 1, 1, 65, 1, 1, 1, 9},
  /*  4  - CCC_Biclustering_SignChanges*/ {6, 26, 1, 1, 1, 25, 1, 2, 2, 35},
  /*  5  - CCC_Biclustering_SignChanges_JumpingMissingValues*/ {1,3,3,3,4,17,17,17,22,13},
  /*  6  - CCC_Biclustering_TimeLags*/ {0,1,0,0,0,1,0,0,0,2,96},
  /*  7  - CCC_Biclustering_TimeLags_JumpingMissingValues*/ {0,1,0,0,0,1,0,0,0,2,96},
  /*  8  - CCC_Biclustering_SignChanges_TimeLags*/ {0,1,0,0,0,1,0,0,0,1,0,0,0,2,95},
  /*  9  - CCC_Biclustering_SignChanges_TimeLags_JumpingMissingValues*/ {0,1,0,0,0,1,0,0,0,1,0,0,0,2,95},
      // ####################################################################
      // ####################################################################
      // e-CCC-Biclustering percentages
      // ####################################################################
      // 0 - get matrix to construct suffix trees
      // 1 - add tokens
      // 2 - add number of leaves
      // 3 - add color array
      // 4 - spell models
      // (5) - create time lag models
      // (6) - add time lag models
      // (7) - delete non right maximal
      // 5 (8) - delete non left maximal
      // 6 (9) - delete repeated
      // 7 (10) - create biclusters
  /*  10 - E_CCC_Biclustering */ {2,22,1,3,24,1,1,46},
  /*  11 - E_CCC_Biclustering_Allowing_MissingValues */ {1,9,1,2,40,1,1,45},
  /*  12 - E_CCC_Biclustering_GeneShifts_Allowing_MissingValues */ {1,8,1,3,45,1,1,40},
  /*  13 - E_CCC_Biclustering_GeneShifts_Jumping_MissingValues */ {1,32,1,6,57,1,1,1},
  /*  14 - E_CCC_Biclustering_GeneShifts_RestrictedErrors_Jumping_MissingValues */ {0,22,0,4,71,1,1,1},
  /*  15 - E_CCC_Biclustering_GeneShifts_RestrictedErrors */ {0,34,0,8,55,1,1,1},
  /*  16 - E_CCC_Biclustering_GeneShifts */ {1,2,0,1,91,1,1,3},
  /*  17 - E_CCC_Biclustering_Jumping_MissingValues */ {1,32,0,6,57,0,0,4},
  /*  18 - E_CCC_Biclustering_RestrictedErrors_Jumping_MissingValues */ {0,20,0,4,73,0,0,3},
  /*  19 - E_CCC_Biclustering_RestrictedErrors */ {2,22,1,3,24,1,1,46},
  /*  20 - E_CCC_Biclustering_SignChanges_Allowing_MissingValues */ {1,2,0,1,89,1,1,5},
  /*  21 - E_CCC_Biclustering_SignChanges_Jumping_MissingValues */ {1,20,1,3,72,1,1,1},
  /*  22 - E_CCC_Biclustering_SignChanges_RestrictedErrors_Jumping_MissingValues */ {1,24,1,5,66,1,1,1},
  /*  23 - E_CCC_Biclustering_SignChanges_RestrictedErrors */ {1,4,1,1,84,4,4,5},
  /*  24 - E_CCC_Biclustering_SignChanges_TimeLags_Allowing_MissingValues */ {0,0,0,0,0,1,0,24,51,24,0},
  /*  25 - E_CCC_Biclustering_SignChanges_TimeLags_Jumping_MissingValues */ {0,0,0,0,0,1,0,24,51,24,0},
  /*  26 - E_CCC_Biclustering_SignChanges_TimeLags_RestrictedErrors_Jumping_MissingValues */ {0,0,0,0,0,1,0,24,51,24,0},
  /*  27 - E_CCC_Biclustering_SignChanges_TimeLags_RestrictedErrors */ {0,0,0,0,0,1,0,13,51,35,0},
  /*  28 - E_CCC_Biclustering_SignChanges_TimeLags */ {0,0,0,0,0,1,0,30,68,1,0},
  /*  29 - E_CCC_Biclustering_SignChanges */ {1,4,1,1,84,4,4,5},
  /*  30 - E_CCC_Biclustering_TimeLags_Allowing_MissingValues */ {0,0,0,0,1,1,0,7,89,2,0},
  /*  31 - E_CCC_Biclustering_TimeLags_Jumping_MissingValues */ {0,0,0,0,1,1,0,7,89,2,0},
  /*  32 - E_CCC_Biclustering_TimeLags_RestrictedErrors_Jumping_MissingValues */ {0,0,0,0,0,1,0,13,51,35,0},
  /*  33 - E_CCC_Biclustering_TimeLags_RestrictedErrors */ {0,0,0,0,0,1,0,13,51,35,0},
  /*  34 - E_CCC_Biclustering_TimeLags */ {0,0,0,0,0,1,0,30,68,1,0},
  /*  35 - CC_TSB_Biclustering */ {100},
  /*  36 - FILTER BICLUSTERS */ {100},
  /*  37 - FILTER OVERLAPPING BICLUSTERS */ {92,8},
  /*  38 - SORT */ {95,5},
  /*  39 - FUNCTION ANALYSIS GROUPS OF BICLUSTERS */ {100},
  /*  40 - HIERARCHICAL CLUSTERING CENTROID */ {1, 98, 0, 1}
  };

  private int rowIndex;
  private int columnIndex;
  private int currentTotalPercent;
  private double subtaskIncrement;
  private double subtaskIncrementSum;
  private int numberOfShifts;

  public TaskPercentages(CCC_Biclustering biclustering) {
    if (biclustering instanceof CCC_Biclustering_TimeLags_Jumping_MissingValues) {
      rowIndex = 7;
    }
    else if (biclustering instanceof CCC_Biclustering_SignChanges_TimeLags_Jumping_MissingValues) {
      rowIndex = 9;
    }
    else if (biclustering instanceof CCC_Biclustering_SignChanges_TimeLags) {
      rowIndex = 8;
    }
    else if (biclustering instanceof CCC_Biclustering_TimeLags) {
      rowIndex = 6;
    }
    else if (biclustering instanceof CCC_Biclustering_SignChanges_Jumping_MissingValues) {
      rowIndex = 5;
    }
    else if (biclustering  instanceof CCC_Biclustering_SignChanges) {
      rowIndex = 4;
    }
    else if (biclustering instanceof CCC_Biclustering_GeneShifts_Jumping_MissingValues) {
      rowIndex = 3;
    }
    else if (biclustering instanceof CCC_Biclustering_GeneShifts) {
      rowIndex = 2;
    }
    else if (biclustering instanceof CCC_Biclustering_Jumping_MissingValues) {
      rowIndex = 1;
    }
    else if (biclustering instanceof CCC_Biclustering) {
      rowIndex = 0;
    }
    columnIndex = -1;
    currentTotalPercent = 0;
  }

  public TaskPercentages(E_CCC_Biclustering biclustering) {
    if (biclustering instanceof E_CCC_Biclustering_Allowing_MissingValues) {
      rowIndex = 11;
    }
    else if (biclustering instanceof E_CCC_Biclustering_RestrictedErrors_Jumping_MissingValues) {
      rowIndex = 18;
    }
    else if (biclustering instanceof E_CCC_Biclustering_Jumping_MissingValues) {
      rowIndex = 17;
    }
    else if (biclustering instanceof E_CCC_Biclustering_RestrictedErrors) {
      rowIndex = 19;
    }
    else if (biclustering instanceof E_CCC_Biclustering_GeneShifts_Allowing_MissingValues) {
      numberOfShifts = ((E_CCC_Biclustering_GeneShifts_Allowing_MissingValues)biclustering).getNumberOfShifts();
      rowIndex = 12;
    }
    else if (biclustering instanceof E_CCC_Biclustering_GeneShifts_RestrictedErrors) {
      numberOfShifts = ((E_CCC_Biclustering_GeneShifts_RestrictedErrors)biclustering).getNumberOfShifts();
      rowIndex = 15;
    }
    else if (biclustering instanceof E_CCC_Biclustering_GeneShifts_RestrictedErrors_Jumping_MissingValues) {
      numberOfShifts = ((E_CCC_Biclustering_GeneShifts_RestrictedErrors_Jumping_MissingValues)biclustering).getNumberOfShifts();
      rowIndex = 14;
    }
    else if (biclustering instanceof E_CCC_Biclustering_GeneShifts_Jumping_MissingValues) {
      numberOfShifts = ((E_CCC_Biclustering_GeneShifts_Jumping_MissingValues)biclustering).getNumberOfShifts();
      rowIndex = 13;
    }
    else if (biclustering instanceof E_CCC_Biclustering_GeneShifts) {
      numberOfShifts = ((E_CCC_Biclustering_GeneShifts)biclustering).getNumberOfShifts();
      rowIndex = 16;
    }
    else if (biclustering instanceof E_CCC_Biclustering_SignChanges_Allowing_MissingValues) {
      rowIndex = 20;
    }
    else if (biclustering instanceof E_CCC_Biclustering_SignChanges_RestrictedErrors) {
      rowIndex = 23;
    }
    else if (biclustering instanceof E_CCC_Biclustering_SignChanges_RestrictedErrors_Jumping_MissingValues) {
      rowIndex = 22;
    }
    else if (biclustering instanceof E_CCC_Biclustering_SignChanges_Jumping_MissingValues) {
      rowIndex = 21;
    }
    else if (biclustering instanceof E_CCC_Biclustering_SignChanges) {
      rowIndex = 29;
    }
    else if (biclustering instanceof E_CCC_Biclustering_TimeLags_Allowing_MissingValues) {
      rowIndex = 30;
    }
    else if (biclustering instanceof E_CCC_Biclustering_TimeLags_RestrictedErrors) {
      rowIndex = 33;
    }
    else if (biclustering instanceof E_CCC_Biclustering_TimeLags_RestrictedErrors_Jumping_MissingValues) {
      rowIndex = 32;
    }
    else if (biclustering instanceof E_CCC_Biclustering_TimeLags_Jumping_MissingValues) {
      rowIndex = 31;
    }
    else if (biclustering instanceof E_CCC_Biclustering_SignChanges_TimeLags_RestrictedErrors) {
      rowIndex = 27;
    }
    else if (biclustering instanceof E_CCC_Biclustering_SignChanges_TimeLags_Allowing_MissingValues) {
      rowIndex = 24;
    }
    else if (biclustering instanceof E_CCC_Biclustering_SignChanges_TimeLags_RestrictedErrors_Jumping_MissingValues) {
      rowIndex = 26;
    }
    else if (biclustering instanceof E_CCC_Biclustering_SignChanges_TimeLags_Jumping_MissingValues) {
      rowIndex = 25;
    }
    else if (biclustering instanceof E_CCC_Biclustering_SignChanges_TimeLags) {
      rowIndex = 28;
    }
    else if (biclustering instanceof E_CCC_Biclustering_TimeLags) {
      rowIndex = 34;
    }
    else if (biclustering instanceof E_CCC_Biclustering) {
      rowIndex = 10;
    }

    columnIndex = -1;
    currentTotalPercent = 0;
  }

  public TaskPercentages(CC_TSB_Biclustering biclustering) {
    rowIndex = 35;
    columnIndex = -1;
    currentTotalPercent = 0;
  }

  public TaskPercentages(int rowIndex) {
    if (rowIndex < 0 || rowIndex > this.percentages.length-1) {
      return;
    }
    this.rowIndex = rowIndex;
    columnIndex = -1;
    currentTotalPercent = 0;
  }

  public int getNextPercentInc() {
    if (columnIndex == percentages[rowIndex].length-1) {
      return -1;
    }
    columnIndex++;
    int percentInc = percentages[rowIndex][columnIndex];
    currentTotalPercent += percentInc;
    return percentInc;
  }

  public int getCurrentPercentInc() {
    return percentages[rowIndex][columnIndex];
  }

  public int getCurrentTotalPercent() {
    return this.currentTotalPercent;
  }

  public double getSubtaskIncrement() {
    return subtaskIncrement;
  }

  public double getSubtaskIncrementSum() {
    return subtaskIncrementSum;
  }

  public void setSubtaskIncrementSum(double incrementSum) {
    this.subtaskIncrementSum = incrementSum;
  }

  public void incrementSubtaskIncrementSum() {
    subtaskIncrementSum += subtaskIncrement;
  }

  public void setSubtaskPercents(double increment, double incrementSum) {
    this.subtaskIncrement = increment;
    this.subtaskIncrementSum = incrementSum;
  }

  public int computeSpellModelsTaskDivisor(int numRows, int numColumns, int maxNumberOfErrors, int alphabetSize) {
    if (rowIndex > 11 && rowIndex < 17) {
      return (int)
        ((numRows * Math.pow(numColumns, 3 + maxNumberOfErrors) *
          2*Math.pow(alphabetSize, this.numberOfShifts))
          / (Math.pow(numColumns, 1 + maxNumberOfErrors) + 2*numRows/numColumns));
    }
    return (int)
        ((numRows * Math.pow(numColumns, 3 + maxNumberOfErrors))
          / (Math.pow(numColumns, 1 + maxNumberOfErrors) + 2*numRows/numColumns));
  }
}
