# Supplementary material for: BiGGEsTS: integrated environment for biclustering analysis of time series gene expression data
Source: BMC Res Notes. 2009 Jul 7;2:124. doi: 10.1186/1756-0500-2-124 (PMC2720980; doi:10.1186/1756-0500-2-124)
Supplement: Additional file 3 — Source code of the BiGGEsTS software. The source code of BiGGEsTS. The archive contains two directories, named "biggests" and "smadeira", inside a main directory, named "src". Each of the directories contained in "biggests" and "smadeira" contains the source files of the classes included in the packages identified by the same names. The Javadoc documentation of the source code is available at the official website. [file 1756-0500-2-124-S3.zip › src/smadeira/utils/TimeConsumingTasks.java]

package smadeira.utils;

import javax.swing.JProgressBar;
import java.io.Serializable;

/**
 * <p>Title: Time Consuming Tasks</p>
 *
 * <p>Description: </p>
 *
 * <p>Copyright:   Copyright (C) 2007  Joana P. Gon�alves, Sara C. Madeira
 *                 This program is free software; you can redistribute
 *                 it and/or modify it under the terms of the GNU General
 *                 Public License as published by the Free Software
 *                 Foundation; either version 3 of the License, or
 *                 any later version.
 *
 *                 This program is distributed in the hope that it will
 *                 be useful, but WITHOUT ANY WARRANTY; without even the
 *                 implied warranty of MERCHANTABILITY or FITNESS FOR A
 *                 PARTICULAR PURPOSE.  See the
 *                 <a href="http://www.gnu.org/licenses/gpl.html">
 *                 GNU General Public License</a> for more details.
 * </p>
 *
 * @author Joana P. Gon�alves
 * @version 1.0
 */
public class TimeConsumingTasks implements Serializable {
  public static final long serialVersionUID = 8373759039781059188L;
  protected JProgressBar progressBar;
  protected TaskPercentages taskPercentages;

  public TimeConsumingTasks() {

  }

  public void setProgressBar(JProgressBar pb) {
    this.progressBar = pb;
  }

  public JProgressBar getProgressBar() {
    return this.progressBar;
  }

  public void setTaskPercentages(TaskPercentages taskPercentages) {
    this.taskPercentages = taskPercentages;
  }

  public TaskPercentages getTaskPercentages() {
    return taskPercentages;
  }

  //#####################################################################################################################
  //#####################################################################################################################
  // METHODS FOR UPDATING THE PROGRESS OF BICLUSTERING ALGORITHMS OR
  // POST-PROCESSING OPERATIONS ON THE GROUP OF BICLUSTERS
  //
  // These methods assume that both taskPercentages and progressBar
  // objects are non null and were properly initialized in a previous step.
  //
  // Joana P. Gon�alves
  //#####################################################################################################################
  //#####################################################################################################################

  /**
   * Updates the completed percentage of the biclustering task which
   * consists in the identification of the models (biclusters). This method
   * is supposed to be called each time a model is identified.
   * <code>numberOfBiclusters</code> contains the total number of
   * biclusters to identify, estimated or counted in a previous step,
   * which is also updated.
   *
   * @param numberOfBiclusters int[]
   */
  protected void updateBiclusterPercentDone(int[] numberOfBiclusters) {
    this.incrementSubtaskPercentDone();
    numberOfBiclusters[0] = numberOfBiclusters[0]-1;
    if (numberOfBiclusters[0] <= 0) {
      this.updatePercentDone();
    }
  }

  /**
   * Returns the percentage of the task completed, which is being
   * displayed in the progress bar.
   *
   * @return int the percentage completed (in [0,100])
   */
  public int getPercentDone() {
    return progressBar.getValue();
  }

  /**
   * Sets the percentage of the task completed with the given
   * <code>percentDone</code>.
   *
   * @param percentDone <code>int</code> the new value of the
   * completed percentage
   */
  public void setPercentDone(int percentDone) {
    int min = progressBar.getMinimum();
    int max = progressBar.getMaximum();
    if (percentDone < min) {
      progressBar.setValue(min);
      return;
    }
    if (percentDone > max) {
      progressBar.setValue(max);
      return;
    }
    progressBar.setValue(percentDone);
    progressBar.setVisible(true);
  }

  /**
   * Increments the task completed percentage in the progress bar
   * with the given <code>increment</code>.
   *
   * @param increment <code>int</code> the increment for the task percentage
   */
  public void incrementPercentDone(int increment) {
    if (increment < 0) {
      return;
    }
    int max = progressBar.getMaximum();
    int done = progressBar.getValue();
    if (done + increment > max) {
      progressBar.setValue(max);
      return;
    }

    progressBar.setValue(done+increment);
    progressBar.setVisible(true);
  }

  /**
   * Increments the completed percentage of the subtask that is running.
   *
   * @see TaskPercentages#incrementSubtaskIncrementSum
   * @see TaskPercentages#getSubtaskIncrementSum
   * @see TaskPercentages#getCurrentTotalPercent
   * @see TaskPercentages#setSubtaskIncrementSum
   */
  public void incrementSubtaskPercentDone() {
    taskPercentages.incrementSubtaskIncrementSum();
    double sum = taskPercentages.getSubtaskIncrementSum();
    if ((int)sum > 0) {
      int done = progressBar.getValue();
      int currentTotal = this.taskPercentages.getCurrentTotalPercent();
      int update = done + (int) sum;
      if (update > currentTotal) {
        progressBar.setValue(currentTotal);
        taskPercentages.setSubtaskIncrementSum(0);
        return;
      }

      progressBar.setValue(update);
      progressBar.setVisible(true);

      taskPercentages.setSubtaskIncrementSum(0);
    }
  }

  /**
   * Sets the percentage values for a new subtask.
   *
   * @param divisor <code>int</code>
   *
   * @see TaskPercentages#getNextPercentInc
   * @see TaskPerentages#setSubtaskPercents
   */
  public void setSubtaskValues(int divisor) {
    int percentInc = taskPercentages.getNextPercentInc();
    if (percentInc < 0) {
      return;
    }
    taskPercentages.setSubtaskPercents(
      ((percentInc * 1.0) / divisor), 0);
  }

  /**
   * Increments the completed percentage of the task.
   *
   * @see TaskPercentages#getNextPercentInc
   */
  public void incrementPercentDone() {
    int percentInc = taskPercentages.getNextPercentInc();
    if (percentInc < 0) {
      return;
    }
    this.incrementPercentDone(percentInc);
  }

  /**
   * Decrements the completed percentage of the task with the given
   * <code>decrement</code>.
   *
   * @param decrement <code>int</code>
   */
  public void decrementPercentDone(int decrement) {
    int min = progressBar.getMinimum();
    int done = progressBar.getValue();
    if (done-decrement < min) {
      progressBar.setValue(min);
      return;
    }
    progressBar.setValue(done-decrement);
    progressBar.setVisible(true);
  }

  /**
   * Updates the completed percentage of the task, assuming that
   * the task has completed.
   *
   * @see TaskPercentages#getCurrentTotalPercent
   */
  public void updatePercentDone() {
    if (progressBar.getValue() < taskPercentages.getCurrentTotalPercent()) {
      this.setPercentDone(taskPercentages.getCurrentTotalPercent());
    }
  }
}
