# Supplementary material for: BiGGEsTS: integrated environment for biclustering analysis of time series gene expression data
Source: BMC Res Notes. 2009 Jul 7;2:124. doi: 10.1186/1756-0500-2-124 (PMC2720980; doi:10.1186/1756-0500-2-124)
Supplement: Additional file 5 — Archive of a sample BiGGEsTS session. This file contains a BiGGEsTS session with matrices and biclusters obtained by manipulating the time series gene expression data also provided as additional material [see Additional file 4], using BiGGEsTS. The session was exported into this file also using BiGGEsTS. To load the session into BiGGEsTS and explore its contents, run the software, select the "Session" menu, and then the "Load session" menu item from the menu bar (on the top of the window). You will be prompted to provide the path to the session file, this file (gasch_yeast_hs1_short.zip). Click the "Open" button. Once the data is loaded into BiGGEsTS, you can see that the dataset tree (on the panel on the left) has grown and that it has new items. Read the Quickstart Guide [see Additional file 2], for details on how to use BiGGEsTS. [file 1756-0500-2-124-S5.zip › counts.txt]

1
1
1
5
2
